# Supplementary material for: Single-cell RNA-seq reveals hidden transcriptional variation in malaria parasites
Source: eLife. 2018 Mar 27;7:e33105. doi: 10.7554/eLife.33105 (PMC5871331; doi:10.7554/eLife.33105)
Supplement: Supplementary file 1. [file elife-33105-supp1.xlsx]

## Sheet: Marker genes
Cluster	Majority consensus	Marker gene ID	Gene name	Description	AUROC	p-value
1	Asexual	PBANKA_0802000	N/A	conserved Plasmodium protein, unknown function	0.970782	8.43276e-23
1	Asexual	PBANKA_0305000	SERA2	serine repeat antigen 2	0.976132	2.07759e-21
1	Asexual	PBANKA_1349000	MSRP2	MSP7-like protein	0.966461	3.93148e-21
1	Asexual	PBANKA_0305100	SERA1	serine repeat antigen 1	0.972634	1.26045e-20
1	Asexual	PBANKA_1400600	N/A	cytoadherence linked asexual protein, putative	0.958951	4.60771e-20
1	Asexual	PBANKA_0316600	Pb235	reticulocyte binding protein, putative	0.959671	1.53568e-19
1	Asexual	PBANKA_0519300	N/A	conserved Plasmodium protein, unknown function	0.948765	2.96602e-19
1	Asexual	PBANKA_0922500	N/A	kelch domain-containing protein, putative	0.946502	1.84595e-18
1	Asexual	PBANKA_0831000	MSP1	merozoite surface protein 1	0.958025	1.02486e-17
1	Asexual	PBANKA_1217600	H2A.Z	histone H2A variant, putative	0.963992	1.98901e-17
1	Asexual	PBANKA_0416000	RhopH3	high molecular weight rhoptry protein 3, putative	0.933745	4.52046e-17
1	Asexual	PBANKA_0100600	SMAC	schizont membrane associated cytoadherence protein	0.947325	3.06278e-16
1	Asexual	PBANKA_0832900	N/A	protein MAM3, putative	0.939918	3.40144e-16
1	Asexual	PBANKA_0519400	N/A	conserved Plasmodium protein, unknown function	0.939712	4.07376e-16
1	Asexual	PBANKA_1001000	N/A	conserved Plasmodium protein, unknown function	0.940947	4.2162e-16
1	Asexual	PBANKA_0519000	N/A	S-antigen, putative	0.942695	4.8694e-16
1	Asexual	PBANKA_1420600	H2B.Z	histone H2B variant, putative	0.948765	5.85766e-16
1	Asexual	PBANKA_0306700	N/A	transporter, putative	0.900823	7.75258e-16
1	Asexual	PBANKA_0519100	N/A	conserved Plasmodium protein, unknown function	0.916152	1.13244e-15
1	Asexual	PBANKA_1429600	PRS	proline--tRNA ligase	0.858642	2.54301e-15
1	Asexual	PBANKA_1345400	N/A	ER lumen protein retaining receptor 1, putative	0.933539	3.54084e-15
1	Asexual	PBANKA_1038000	N/A	cytochrome c, putative	0.906379	4.44923e-15
1	Asexual	PBANKA_1419800	N/A	3',5'-cyclic nucleotide phosphodiesterase, putative	0.899691	9.33729e-15
1	Asexual	PBANKA_1459300	ACT1	actin I	0.932716	1.05567e-14
1	Asexual	PBANKA_1220800	N/A	conserved Plasmodium protein, unknown function	0.922325	1.302e-14
1	Asexual	PBANKA_1365200	N/A	thioredoxin-related protein, putative	0.919033	2.35219e-14
1	Asexual	PBANKA_1342700	N/A	conserved Plasmodium protein, unknown function	0.864609	3.00208e-14
1	Asexual	PBANKA_1363300	N/A	conserved Plasmodium protein, unknown function	0.857202	8.57895e-14
1	Asexual	PBANKA_0304900	SERA3	serine repeat antigen 3	0.89856	1.37503e-13
1	Asexual	PBANKA_1344400	N/A	AMP deaminase, putative	0.874486	1.40207e-13
1	Asexual	PBANKA_1200600	N/A	Plasmodium exported protein, unknown function	0.877366	1.52705e-12
1	Asexual	PBANKA_1117100	H3.3	histone H3 variant, putative	0.903292	2.32303e-12
1	Asexual	PBANKA_0520900	N/A	antigen UB05, putative	0.903086	2.36302e-12
1	Asexual	PBANKA_0809400	PMP1	P1 nuclease, putative	0.872016	3.16401e-12
1	Asexual	PBANKA_0809600	N/A	conserved Plasmodium protein, unknown function	0.887551	3.47869e-12
1	Asexual	PBANKA_0311700	RON6	rhoptry neck protein 6, putative	0.867387	3.63898e-12
1	Asexual	PBANKA_0817900	N/A	conserved Plasmodium protein, unknown function	0.871708	4.12085e-12
1	Asexual	PBANKA_1319300	N/A	ferlin, putative	0.853292	5.32244e-12
1	Asexual	PBANKA_1222300	SEC28	coatomer subunit epsilon, putative	0.875514	1.37638e-11
1	Asexual	PBANKA_0713100	RON5	rhoptry neck protein 5, putative	0.868107	1.91939e-11
1	Asexual	PBANKA_1005400	N/A	conserved Plasmodium protein, unknown function	0.883539	2.6926e-11
1	Asexual	PBANKA_1130200	ERD2	ER lumen protein retaining receptor, putative	0.877572	3.2808e-11
1	Asexual	PBANKA_1108200	N/A	conserved Plasmodium protein, unknown function	0.865329	3.57975e-11
1	Asexual	PBANKA_0506000	SEA1	schizont egress antigen-1	0.875926	5.42671e-11
1	Asexual	PBANKA_0904100	RAB6	ras-related protein Rab-6	0.873663	5.61194e-11
1	Asexual	PBANKA_0604500	HMGB3	high mobility group protein B3, putative	0.882202	6.01538e-11
1	Asexual	PBANKA_0511400	nPrx	peroxiredoxin, putative	0.878395	9.90534e-11
1	Asexual	PBANKA_0915600	AQP	aquaglyceroporin	0.864609	1.45635e-10
1	Asexual	PBANKA_1402000	N/A	sodium/hydrogen exchanger, Na+, H+ antiporter, putative	0.85144	2.93005e-10
1	Asexual	PBANKA_1362300	N/A	conserved Plasmodium protein, unknown function	0.871193	3.50411e-10
1	Asexual	PBANKA_1225000	N/A	serine/threonine protein kinase, FIKK family	0.864403	6.88803e-10
1	Asexual	PBANKA_0417800	N/A	conserved Plasmodium protein, unknown function	0.859877	9.8271e-10
1	Asexual	PBANKA_1033100	N/A	conserved Plasmodium protein, unknown function	0.857613	2.35928e-09
1	Asexual	PBANKA_0709400	N/A	conserved Plasmodium protein, unknown function	0.851543	3.36941e-09
1	Asexual	PBANKA_0201600	ETRAMP	early transcribed membrane protein	0.854218	4.24061e-09
3	Female	PBANKA_0109800	N/A	conserved Plasmodium protein, unknown function	1	7.04724e-28
3	Female	PBANKA_1225500	N/A	conserved Plasmodium protein, unknown function	1	7.04724e-28
3	Female	PBANKA_0502650	N/A	conserved Plasmodium protein, unknown function	1	1.87389e-27
3	Female	PBANKA_0704700	N/A	conserved Plasmodium protein, unknown function	1	1.87389e-27
3	Female	PBANKA_1423700	GMD	GDP-mannose 4,6-dehydratase, putative	0.999102	2.38874e-27
3	Female	PBANKA_0605800	LIMP	conserved Plasmodium protein, unknown function	1	4.75616e-27
3	Female	PBANKA_0825900	N/A	conserved Plasmodium protein, unknown function	1	4.75616e-27
3	Female	PBANKA_1104100	N/A	conserved Plasmodium protein, unknown function	1	4.75616e-27
3	Female	PBANKA_1363600	N/A	conserved Plasmodium protein, unknown function	1	4.75616e-27
3	Female	PBANKA_1243500	N/A	conserved Plasmodium protein, unknown function	0.998204	7.67086e-27
3	Female	PBANKA_1315300	LAP5	LCCL domain-containing protein	1	1.15479e-26
3	Female	PBANKA_1317200	NNT	pyridine nucleotide transhydrogenase, putative	1	1.15479e-26
3	Female	PBANKA_0810700	SPM1	subpellicular microtubule protein 1, putative	0.999776	1.22469e-26
3	Female	PBANKA_1124000	SMS2	sphingomyelin synthase 2, putative	0.998429	1.74581e-26
3	Female	PBANKA_1453900	N/A	conserved Plasmodium protein, unknown function	0.997082	2.48631e-26
3	Female	PBANKA_0103200	N/A	conserved Plasmodium protein, unknown function	1	2.6928e-26
3	Female	PBANKA_0417200	PH	PH domain-containing protein	1	2.6928e-26
3	Female	PBANKA_0823200	N/A	conserved Plasmodium protein, unknown function	1	2.6928e-26
3	Female	PBANKA_1145200	N/A	conserved Plasmodium protein, unknown function	1	2.6928e-26
3	Female	PBANKA_1233600	PSOP13	secreted ookinete protein, putative	1	2.6928e-26
3	Female	PBANKA_1419300	N/A	conserved Plasmodium protein, unknown function	1	2.6928e-26
3	Female	PBANKA_1110600	N/A	conserved Plasmodium protein, unknown function	0.999327	3.20375e-26
3	Female	PBANKA_0512000	DHHC10	palmitoyltransferase DHHC10, putative	0.999102	3.3956e-26
3	Female	PBANKA_1325200	MND1	meiotic nuclear division protein 1, putative	0.977778	4.02257e-26
3	Female	PBANKA_1311400	N/A	conserved Plasmodium protein, unknown function	0.997082	5.73219e-26
3	Female	PBANKA_0704800	N/A	conserved Plasmodium protein, unknown function	1	6.03293e-26
3	Female	PBANKA_1009900	N/A	conserved Plasmodium protein, unknown function	1	6.03293e-26
3	Female	PBANKA_1329900	N/A	conserved Plasmodium protein, unknown function	1	6.03293e-26
3	Female	PBANKA_0907100	IMC1b	inner membrane complex protein 1b	0.999776	6.38436e-26
3	Female	PBANKA_0919900	PFK11	ATP-dependent 6-phosphofructokinase, putative	0.999102	7.58896e-26
3	Female	PBANKA_1460700	DPAP2	dipeptidyl aminopeptidase 2	0.988328	1.03312e-25
3	Female	PBANKA_1323900	N/A	conserved Plasmodium protein, unknown function	0.987879	1.16135e-25
3	Female	PBANKA_0606200	N/A	blood stage antigen 41-3 precursor, putative	1	1.3044e-25
3	Female	PBANKA_1219100	IMC1d	inner membrane complex protein 1d	1	1.3044e-25
3	Female	PBANKA_1430300	N/A	conserved Plasmodium protein, unknown function	1	1.3044e-25
3	Female	PBANKA_0909500	N/A	AAA family ATPase, putative	0.983951	1.34485e-25
3	Female	PBANKA_1035200	CCp3	LCCL domain-containing protein	0.990123	1.51493e-25
3	Female	PBANKA_1113400	PSOP12	secreted ookinete protein, putative	0.999327	1.5457e-25
3	Female	PBANKA_0104500	N/A	conserved Plasmodium protein, unknown function	0.998878	1.73182e-25
3	Female	PBANKA_0827400	N/A	conserved Plasmodium protein, unknown function	0.998878	1.73182e-25
3	Female	PBANKA_1204500	N/A	conserved Plasmodium protein, unknown function	0.995286	2.00929e-25
3	Female	PBANKA_0904200	N/A	conserved Plasmodium protein, unknown function	0.98844	2.33698e-25
3	Female	PBANKA_0608600	N/A	zinc finger protein, putative	1	2.72431e-25
3	Female	PBANKA_0504400	N/A	conserved Plasmodium protein, unknown function	0.999776	2.88171e-25
3	Female	PBANKA_1131400	MCA1	metacaspase 1	0.996409	3.23042e-25
3	Female	PBANKA_1444800	TLAP1	thioredoxin-like associated protein 1, putative	0.996184	3.41793e-25
3	Female	PBANKA_0407300	N/A	conserved Plasmodium protein, unknown function	0.993042	3.55052e-25
3	Female	PBANKA_1007900	N/A	conserved Plasmodium protein, unknown function	0.993042	3.55052e-25
3	Female	PBANKA_1346300	UIS19	CPW-WPC family protein	0.998653	3.81378e-25
3	Female	PBANKA_0714300	HSP20	small heat shock protein HSP20	0.979461	4.33125e-25
3	Female	PBANKA_0821200	N/A	conserved Plasmodium protein, unknown function	1	5.5116e-25
3	Female	PBANKA_1329400	N/A	conserved Plasmodium protein, unknown function	1	5.5116e-25
3	Female	PBANKA_1352500	N/A	CPW-WPC family protein	1	5.5116e-25
3	Female	PBANKA_1338100	N/A	conserved Plasmodium protein, unknown function	0.999776	5.82373e-25
3	Female	PBANKA_1325400	N/A	conserved Plasmodium protein, unknown function	0.993715	6.34861e-25
3	Female	PBANKA_1435200	N/A	zinc finger protein, putative	0.99349	6.71507e-25
3	Female	PBANKA_0417600	CCp4	LCCL domain-containing protein	0.996184	7.0577e-25
3	Female	PBANKA_0204500	CCp5	LCCL domain-containing protein	0.998653	7.68664e-25
3	Female	PBANKA_0517600	N/A	plasmepsin VII	0.998653	7.68664e-25
3	Female	PBANKA_0105100	N/A	conserved Plasmodium protein, unknown function	0.997306	1.07226e-24
3	Female	PBANKA_1300700	CCp1	LCCL domain-containing protein	1	1.08129e-24
3	Female	PBANKA_1355900	PEPCK	phosphoenolpyruvate carboxykinase, putative	0.997082	1.1329e-24
3	Female	PBANKA_1421700	PSOP20	secreted ookinete protein, putative	0.999776	1.14209e-24
3	Female	PBANKA_1026000	N/A	conserved Plasmodium protein, unknown function	0.999327	1.27492e-24
3	Female	PBANKA_1360400	N/A	conserved Plasmodium protein, unknown function	0.998204	1.67804e-24
3	Female	PBANKA_0301600	N/A	conserved Plasmodium protein, unknown function	0.999776	2.1775e-24
3	Female	PBANKA_1231300	MFS1	major facilitator superfamily domain-containing protein, putative	0.999551	2.29909e-24
3	Female	PBANKA_1318500	N/A	conserved Plasmodium protein, unknown function	0.99596	2.90035e-24
3	Female	PBANKA_0719100	N/A	conserved Plasmodium protein, unknown function	0.995735	3.06279e-24
3	Female	PBANKA_1414800	N/A	conserved Plasmodium protein, unknown function	0.998204	3.18503e-24
3	Female	PBANKA_0830700	N/A	procollagen lysine 5-dioxygenase, putative	0.97486	3.28808e-24
3	Female	PBANKA_0926500	N/A	petidase, M16 family, putative	0.997755	3.54935e-24
3	Female	PBANKA_1129000	PSOP6	secreted ookinete protein, putative	0.996857	4.40952e-24
3	Female	PBANKA_1319500	CCP2	LCCL domain-containing protein	0.999102	4.74541e-24
3	Female	PBANKA_0203600	N/A	conserved Plasmodium protein, unknown function	0.99596	5.47355e-24
3	Female	PBANKA_0409700	PM6	plasmepsin VI	0.995286	6.4371e-24
3	Female	PBANKA_0110800	N/A	conserved Plasmodium protein, unknown function	0.997306	7.29597e-24
3	Female	PBANKA_0938000	N/A	conserved Plasmodium protein, unknown function	0.999776	7.29854e-24
3	Female	PBANKA_0704900	N/A	conserved Plasmodium protein, unknown function	0.998653	9.5294e-24
3	Female	PBANKA_0502700	RDS3	PHF5-like protein, putative	0.982492	1.02263e-23
3	Female	PBANKA_1123200	N/A	CPW-WPC family protein	0.997755	1.17871e-23
3	Female	PBANKA_1463000	G377	osmiophilic body protein G377	1	1.22072e-23
3	Female	PBANKA_1436600	IMC1h	inner membrane complex protein 1h	0.996857	1.45708e-23
3	Female	PBANKA_1338200	FabZ	beta-hydroxyacyl-ACP dehydratase, putative	0.991021	1.78543e-23
3	Female	PBANKA_1143400	N/A	NADH-cytochrome b5 reductase, putative	0.99798	1.96157e-23
3	Female	PBANKA_0807200	N/A	conserved Plasmodium protein, unknown function	0.997082	2.42126e-23
3	Female	PBANKA_0312000	N/A	conserved Plasmodium protein, unknown function	0.973064	2.44244e-23
3	Female	PBANKA_1354900	IMC1k	inner membrane complex protein 1k, putative	0.996857	2.55052e-23
3	Female	PBANKA_1109900	SIP	stripes inner membrane complex protein, putative	0.972615	2.72708e-23
3	Female	PBANKA_1449300	ULG8	CPW-WPC family protein	0.998653	2.8763e-23
3	Female	PBANKA_1121000	N/A	conserved Plasmodium protein, unknown function	0.993266	3.3919e-23
3	Female	PBANKA_1134900	N/A	zinc finger protein, putative	1	3.54237e-23
3	Female	PBANKA_0603300	N/A	conserved Plasmodium protein, unknown function	0.997755	3.54368e-23
3	Female	PBANKA_1138900	N/A	conserved Plasmodium protein, unknown function	0.999776	3.72991e-23
3	Female	PBANKA_0609500	N/A	kinesin-7, putative	0.999551	3.92818e-23
3	Female	PBANKA_1323800	N/A	kelch domain-containing protein, putative	0.97385	4.15568e-23
3	Female	PBANKA_0812900	N/A	conserved Plasmodium protein, unknown function	0.99798	5.64627e-23
3	Female	PBANKA_1342300	N/A	conserved Plasmodium protein, unknown function	1	5.84399e-23
3	Female	PBANKA_0821400	N/A	ADP-ribosylation factor, putative	0.997755	5.94396e-23
3	Female	PBANKA_0101500	N/A	conserved Plasmodium protein, unknown function	0.989899	7.4524e-23
3	Female	PBANKA_0902300	N/A	conserved Plasmodium protein, unknown function	0.984961	7.49416e-23
3	Female	PBANKA_1362800	N/A	conserved Plasmodium protein, unknown function	0.949046	7.51098e-23
3	Female	PBANKA_1335000	N/A	conserved Plasmodium protein, unknown function	0.993939	8.56771e-23
3	Female	PBANKA_1009600	N/A	conserved Plasmodium protein, unknown function	1	9.4478e-23
3	Female	PBANKA_1245200	N/A	CPW-WPC family protein	0.995735	9.45246e-23
3	Female	PBANKA_0620300	N/A	conserved Plasmodium protein, unknown function	0.990797	1.04391e-22
3	Female	PBANKA_1008300	N/A	GTP-binding protein, putative	0.977329	1.33595e-22
3	Female	PBANKA_1417400	N/A	conserved Plasmodium protein, unknown function	0.95679	1.35076e-22
3	Female	PBANKA_1434400	PSOP17	secreted ookinete protein, putative	0.966891	2.23262e-22
3	Female	PBANKA_1353800	N/A	conserved Plasmodium protein, unknown function	0.999102	2.8544e-22
3	Female	PBANKA_1445000	SPM2	subpellicular microtubule protein 2, putative	0.959147	3.49326e-22
3	Female	PBANKA_0622400	N/A	kinesin-19, putative	0.999776	3.75637e-22
3	Female	PBANKA_1334900	N/A	conserved Plasmodium protein, unknown function	0.999102	4.36145e-22
3	Female	PBANKA_1454800	N/A	RNA-binding protein, putative	0.994837	4.77525e-22
3	Female	PBANKA_1436300	N/A	conserved Plasmodium protein, unknown function	0.992368	5.2903e-22
3	Female	PBANKA_0520100	N/A	conserved Plasmodium protein, unknown function	0.947924	5.41508e-22
3	Female	PBANKA_1437700	N/A	conserved Plasmodium protein, unknown function	0.999551	5.93485e-22
3	Female	PBANKA_1305700	N/A	vacuolar-sorting protein SNF7, putative	0.984512	7.38223e-22
3	Female	PBANKA_1451100	N/A	conserved Plasmodium protein, unknown function	0.998429	7.59731e-22
3	Female	PBANKA_1240700	NEK2	NIMA related kinase 2	0.968575	1.04206e-21
3	Female	PBANKA_0714000	DMC1	meiotic recombination protein DMC1	1	1.16024e-21
3	Female	PBANKA_1229900	N/A	conserved Plasmodium protein, unknown function	1	1.16024e-21
3	Female	PBANKA_1419400	N/A	conserved Plasmodium protein, unknown function	0.96532	1.20161e-21
3	Female	PBANKA_0209300	ARP1	actin-related protein	0.999776	1.21757e-21
3	Female	PBANKA_1115000	N/A	conserved Plasmodium protein, unknown function	0.99798	1.23625e-21
3	Female	PBANKA_1114200	N/A	ribose-5-phosphate isomerase, putative	0.989675	1.50168e-21
3	Female	PBANKA_1445700	N/A	conserved Plasmodium protein, unknown function	0.993266	1.57684e-21
3	Female	PBANKA_0110900	NCS6	cytoplasmic tRNA 2-thiolation protein 1, putative	0.971717	1.62121e-21
3	Female	PBANKA_0510300	N/A	conserved Plasmodium protein, unknown function	0.996633	1.65741e-21
3	Female	PBANKA_0703300	N/A	conserved Plasmodium protein, unknown function	1	1.66527e-21
3	Female	PBANKA_1334800	N/A	conserved Plasmodium protein, unknown function	1	1.66527e-21
3	Female	PBANKA_0605100	N/A	Tat binding protein 1(TBP-1)-interacting protein, putative	0.975533	2.01588e-21
3	Female	PBANKA_0310700	N/A	conserved Plasmodium protein, unknown function	0.984063	2.12775e-21
3	Female	PBANKA_1442600	N/A	RNA pseudouridylate synthase, putative	0.965208	2.26858e-21
3	Female	PBANKA_0612400	N/A	conserved Plasmodium protein, unknown function	1	2.35705e-21
3	Female	PBANKA_1414500	N/A	protein kinase, putative	0.999551	2.59542e-21
3	Female	PBANKA_1114100	N/A	conserved Plasmodium protein, unknown function	0.986532	2.99586e-21
3	Female	PBANKA_0516000	N/A	conserved Plasmodium protein, unknown function	0.963412	3.43101e-21
3	Female	PBANKA_1132300	N/A	conserved Plasmodium protein, unknown function	0.998204	3.46259e-21
3	Female	PBANKA_0522200	N/A	conserved Plasmodium protein, unknown function	0.98541	3.83195e-21
3	Female	PBANKA_1245150	DPM3	dolichol-phosphate mannosyltransferase subunit 3, putative	0.944557	5.56943e-21
3	Female	PBANKA_0923300	N/A	conserved Plasmodium protein, unknown function	0.979349	6.0208e-21
3	Female	PBANKA_1334700	TMEM43	conserved protein, unknown function	0.965881	6.10459e-21
3	Female	PBANKA_0302600	N/A	3'-5' exonuclease, putative	0.97284	6.13715e-21
3	Female	PBANKA_1239000	N/A	conserved Plasmodium membrane protein, unknown function	0.99798	6.95504e-21
3	Female	PBANKA_1463900	N/A	conserved Plasmodium protein, unknown function	0.960269	7.03493e-21
3	Female	PBANKA_1213600	CysRS	cysteine--tRNA ligase, putative	0.951852	7.73978e-21
3	Female	PBANKA_0510400	N/A	conserved Plasmodium protein, unknown function	0.942985	8.07726e-21
3	Female	PBANKA_1106000	N/A	conserved Plasmodium protein, unknown function	1	8.31289e-21
3	Female	PBANKA_1461300	N/A	conserved Plasmodium protein, unknown function	1	8.31289e-21
3	Female	PBANKA_1109300	N/A	conserved Plasmodium protein, unknown function	0.993266	9.8775e-21
3	Female	PBANKA_1225300	N/A	conserved Plasmodium protein, unknown function	0.980022	1.23585e-20
3	Female	PBANKA_1228300	N/A	conserved Plasmodium protein, unknown function	0.993042	1.43425e-20
3	Female	PBANKA_1228200	GDH3	glutamate dehydrogenase, putative	0.9789	1.57525e-20
3	Female	PBANKA_1359500	N/A	conserved Plasmodium protein, unknown function	0.97688	1.60003e-20
3	Female	PBANKA_0720900	N/A	conserved Plasmodium protein, unknown function	0.992368	1.65147e-20
3	Female	PBANKA_0823300	N/A	para-aminobenzoic acid synthetase, putative	0.943434	2.84065e-20
3	Female	PBANKA_1436400	N/A	conserved Plasmodium protein, unknown function	0.943434	2.84065e-20
3	Female	PBANKA_0505800	DPA	deoxyribose-phosphate aldolase, putative	0.97486	3.75891e-20
3	Female	PBANKA_0707100	IMC1i	inner membrane complex protein 1i	1	3.93402e-20
3	Female	PBANKA_1120400	ALV7	inner membrane complex protein 1j, putative	0.999551	4.30812e-20
3	Female	PBANKA_1419100	N/A	dihydrolipoyllysine-residue succinyltransferase component of 2-oxoglutarate dehydrogenase complex, putative	0.959259	4.5459e-20
3	Female	PBANKA_0522300	N/A	conserved Plasmodium protein, unknown function	0.975758	4.62548e-20
3	Female	PBANKA_1318600	N/A	conserved Plasmodium protein, unknown function	0.999102	4.7152e-20
3	Female	PBANKA_0712900	HMGB2	high mobility group protein B2	1	6.10454e-20
3	Female	PBANKA_0522400	N/A	steroid dehydrogenase, putative	0.91055	7.75254e-20
3	Female	PBANKA_0904300	TIC20	apicoplast import protein Tic20, putative	0.95679	7.821e-20
3	Female	PBANKA_0706700	DTC	dicarboxylate/tricarboxylate carrier, putative	0.975758	9.84441e-20
3	Female	PBANKA_0605900	N/A	conserved Plasmodium protein, unknown function	0.912907	1.02929e-19
3	Female	PBANKA_1313200	ApiAP2	transcription factor with AP2 domain(s), putative	0.971717	1.08963e-19
3	Female	PBANKA_1128800	N/A	CPW-WPC family protein	0.986083	1.1114e-19
3	Female	PBANKA_0830400	N/A	G2 protein	0.993715	1.11297e-19
3	Female	PBANKA_0202000	N/A	eukaryotic translation initiation factor 4E, putative	0.967677	1.15374e-19
3	Female	PBANKA_0936000	N/A	endonuclease/exonuclease/phosphatase family protein, putative	0.954545	1.27756e-19
3	Female	PBANKA_1110200	N/A	conserved Plasmodium protein, unknown function	0.980584	1.39517e-19
3	Female	PBANKA_0907900	N/A	conserved Plasmodium protein, unknown function	0.998653	1.44712e-19
3	Female	PBANKA_1040100	CK	choline kinase	0.975533	1.46912e-19
3	Female	PBANKA_1407900	N/A	HORMA domain protein, putative	0.994837	1.71583e-19
3	Female	PBANKA_0825500	N/A	conserved Plasmodium protein, unknown function	0.997531	1.80739e-19
3	Female	PBANKA_0514900	P28	28 kDa ookinete surface protein	1	1.87414e-19
3	Female	PBANKA_1320800	N/A	conserved Plasmodium protein, unknown function	0.995511	2.23407e-19
3	Female	PBANKA_1325500	N/A	conserved Plasmodium protein, unknown function	0.955668	2.61912e-19
3	Female	PBANKA_0402500	N/A	phosphatidylethanolamine-binding protein, putative	0.994388	2.78939e-19
3	Female	PBANKA_0905600	N/A	translation initiation factor eIF-1A, putative	0.972166	2.95286e-19
3	Female	PBANKA_1422900	N/A	conserved Plasmodium protein, unknown function	0.971942	3.09217e-19
3	Female	PBANKA_1102100	N/A	conserved Plasmodium protein, unknown function	0.960943	3.17418e-19
3	Female	PBANKA_1137400	N/A	conserved Plasmodium protein, unknown function	0.996409	3.2115e-19
3	Female	PBANKA_0902900	N/A	conserved Plasmodium protein, unknown function	0.998878	3.70933e-19
3	Female	PBANKA_0502000	N/A	conserved Plasmodium protein, unknown function	0.982716	3.79533e-19
3	Female	PBANKA_0413500	N/A	conserved Plasmodium protein, unknown function	0.968799	4.17969e-19
3	Female	PBANKA_1463300	N/A	conserved Plasmodium protein, unknown function	0.997082	4.54002e-19
3	Female	PBANKA_0312700	N/A	DEAD/DEAH helicase, putative	0.996184	5.40726e-19
3	Female	PBANKA_1245100	N/A	conserved Plasmodium protein, unknown function	0.940292	6.07034e-19
3	Female	PBANKA_1421500	N/A	conserved Plasmodium protein, unknown function	0.995735	7.83969e-19
3	Female	PBANKA_1400900	N/A	conserved Plasmodium protein, unknown function	0.941526	7.84017e-19
3	Female	PBANKA_1311300	N/A	inner membrane complex protein, putative	0.907744	7.84597e-19
3	Female	PBANKA_0914600	N/A	RNA (uracil-5-)methyltransferase, putative	0.979574	9.16026e-19
3	Female	PBANKA_1225900	N/A	conserved Plasmodium protein, unknown function	0.998429	9.59481e-19
3	Female	PBANKA_0515000	P25	25 kDa ookinete surface antigen precursor	1	1.32263e-18
3	Female	PBANKA_1326600	N/A	conserved Plasmodium protein, unknown function	0.97486	1.4034e-18
3	Female	PBANKA_1002100	P36	6-cysteine protein	0.95376	1.42896e-18
3	Female	PBANKA_1415200	N/A	conserved Plasmodium protein, unknown function	0.986308	1.62437e-18
3	Female	PBANKA_1336200	N/A	conserved Plasmodium protein, unknown function	0.944781	1.67701e-18
3	Female	PBANKA_0407200	YVH1	dual specificity protein phosphatase	0.939618	1.94758e-18
3	Female	PBANKA_1210200	PREBP	PRE-binding protein, putative	0.998204	1.99192e-18
3	Female	PBANKA_0812600	N/A	conserved Plasmodium protein, unknown function	0.992144	2.27564e-18
3	Female	PBANKA_0306600	N/A	conserved Plasmodium protein, unknown function	0.940965	2.36306e-18
3	Female	PBANKA_1332800	ACC	biotin carboxylase subunit of acetyl CoA carboxylase, putative	0.95679	2.41012e-18
3	Female	PBANKA_1243100	CPalpha	F-actin-capping protein subunit alpha	0.940629	2.53671e-18
3	Female	PBANKA_1439100	N/A	BRO1 domain-containing protein, putative	0.990797	2.60588e-18
3	Female	PBANKA_0816800	GLTP	glycolipid transfer protein, putative	0.954209	2.82821e-18
3	Female	PBANKA_0926600	GCN20	protein GCN20, putative	0.939955	2.92275e-18
3	Female	PBANKA_0923600	MGE1	GrpE protein homolog, mitochondrial, putative	0.891807	2.97954e-18
3	Female	PBANKA_0916700	N/A	conserved Plasmodium protein, unknown function	0.971044	2.98204e-18
3	Female	PBANKA_0712500	N/A	dynactin subunit 6, putative	0.925365	2.9997e-18
3	Female	PBANKA_0612900	N/A	conserved Plasmodium protein, unknown function	0.955556	3.09413e-18
3	Female	PBANKA_0209700	N/A	zinc-carboxypeptidase, putative	0.930191	3.17261e-18
3	Female	PBANKA_0503500	N/A	zinc finger protein, putative	0.991021	3.50987e-18
3	Female	PBANKA_1120700	N/A	nascent polypeptide-associated complex subunit alpha, putative	0.91257	4.42228e-18
3	Female	PBANKA_1361800	N/A	conserved Plasmodium protein, unknown function	0.918182	4.46389e-18
3	Female	PBANKA_0616700	NEK4	NIMA related kinase 4	0.94624	4.50751e-18
3	Female	PBANKA_0512500	N/A	nucleolar preribosomal assembly protein, putative	0.941975	4.70143e-18
3	Female	PBANKA_1102000	MPV17	protein Mpv17, putative	0.914927	4.9429e-18
3	Female	PBANKA_1333700	PDEdelta	phosphodiesterase delta	0.974411	5.00644e-18
3	Female	PBANKA_1429200	S20	conserved Plasmodium protein, unknown function	0.951291	5.10717e-18
3	Female	PBANKA_1213700	METAP1b	methionine aminopeptidase 1b, putative	0.889338	5.31994e-18
3	Female	PBANKA_0912500	N/A	conserved Plasmodium protein, unknown function	0.975533	6.09617e-18
3	Female	PBANKA_0927600	N/A	conserved Plasmodium protein, unknown function	0.99147	6.97864e-18
3	Female	PBANKA_1218000	N/A	nicotinamidase, putative	0.945679	7.52369e-18
3	Female	PBANKA_1427000	PPM7	protein phosphatase PPM7	0.91807	8.25487e-18
3	Female	PBANKA_1427100	AQP2	aquaporin, putative	0.966779	8.80967e-18
3	Female	PBANKA_1218300	N/A	CPW-WPC family protein	0.973737	1.04452e-17
3	Female	PBANKA_0511700	N/A	topoisomerase, putative	0.966554	1.16819e-17
3	Female	PBANKA_0512200	PPO	protoporphyrinogen oxidase, putative	0.92615	1.25724e-17
3	Female	PBANKA_0932600	N/A	conserved Plasmodium protein, unknown function	0.976207	1.32012e-17
3	Female	PBANKA_1364300	N/A	glycerol kinase, putative	0.963187	1.38108e-17
3	Female	PBANKA_0414900	N/A	dynein light intermediate chain 2, putative	0.905499	2.11165e-17
3	Female	PBANKA_1357900	N/A	conserved Plasmodium protein, unknown function	0.957688	2.40161e-17
3	Female	PBANKA_0824200	PLP3	perforin-like protein 3	0.882604	2.56688e-17
3	Female	PBANKA_1415400	N/A	conserved Plasmodium protein, unknown function	0.980696	2.92008e-17
3	Female	PBANKA_1444200	N/A	conserved Plasmodium protein, unknown function	0.947587	3.00902e-17
3	Female	PBANKA_1340200	LSM6	U6 snRNA-associated Sm-like protein LSm6, putative	0.916947	3.15588e-17
3	Female	PBANKA_1143800	N/A	conserved Plasmodium protein, unknown function	0.957576	3.17788e-17
3	Female	PBANKA_1205200	N/A	conserved membrane protein, unknown function	0.982492	3.39926e-17
3	Female	PBANKA_1138600	N/A	conserved Plasmodium protein, unknown function	0.959147	3.83424e-17
3	Female	PBANKA_1238500	N/A	conserved Plasmodium protein, unknown function	0.920763	3.89405e-17
3	Female	PBANKA_1015000	N/A	mitochondrial ribosomal protein L15 precursor, putative	0.908193	3.91474e-17
3	Female	PBANKA_1232300	N/A	UTP--glucose-1-phosphate uridylyltransferase, putative	0.924804	4.32985e-17
3	Female	PBANKA_0705600	N/A	conserved Plasmodium protein, unknown function	0.978227	4.58636e-17
3	Female	PBANKA_1403700	ApiAP2	transcription factor with AP2 domain(s), putative	0.869024	4.92286e-17
3	Female	PBANKA_1451200	N/A	p25-alpha family protein, putative	0.882492	5.73439e-17
3	Female	PBANKA_1359700	P47	6-cysteine protein	0.918294	6.5027e-17
3	Female	PBANKA_1138200	RUVB3	RuvB-like helicase 3, putative	0.958249	8.84415e-17
3	Female	PBANKA_1453100	N/A	sphingomyelin phosphodiesterase, putative	0.949719	1.10977e-16
3	Female	PBANKA_1455000	N/A	mitochondrial carrier protein, putative	0.917733	1.17016e-16
3	Female	PBANKA_0409500	N/A	conserved Plasmodium protein, unknown function	0.92413	1.18772e-16
3	Female	PBANKA_1140900	N/A	mitochondrial ribosomal protein S17 precursor, putative	0.905275	1.27478e-16
3	Female	PBANKA_0408100	N/A	50S ribosomal protein L9, apicoplast, putative	0.921437	1.3398e-16
3	Female	PBANKA_0703500	N/A	conserved Plasmodium protein, unknown function	0.970146	1.34242e-16
3	Female	PBANKA_0702700	ROM3	rhomboid protease ROM3	0.932884	1.416e-16
3	Female	PBANKA_0310300	PK7	protein kinase 7	0.926824	1.54706e-16
3	Female	PBANKA_0201900	N/A	conserved protein, unknown function	0.924579	1.63176e-16
3	Female	PBANKA_1441900	DH60	ATP-dependent RNA helicase, putative	0.920202	1.71821e-16
3	Female	PBANKA_0905900	AP2-O	transcription factor with AP2 domain(s)	0.961392	2.40708e-16
3	Female	PBANKA_1418900	Rab11a	ras-related protein Rab-11A	0.924355	2.52858e-16
3	Female	PBANKA_0939500	RAD51	DNA repair protein RAD51	0.943883	2.59882e-16
3	Female	PBANKA_1112700	N/A	conserved Plasmodium protein, unknown function	0.904153	2.73592e-16
3	Female	PBANKA_1101200	N/A	Plasmodium exported protein, unknown function	0.935802	2.97933e-16
3	Female	PBANKA_0106300	N/A	conserved Plasmodium protein, unknown function	0.973737	3.0025e-16
3	Female	PBANKA_1420800	N/A	conserved Plasmodium protein, unknown function	0.956229	3.28935e-16
3	Female	PBANKA_1228900	WARP	von Willebrand factor A domain-related protein	0.920988	3.33644e-16
3	Female	PBANKA_1317400	P23	co-chaperone p23, putative	0.931762	3.46143e-16
3	Female	PBANKA_1360200	N/A	conserved Plasmodium protein, unknown function	0.931089	3.94305e-16
3	Female	PBANKA_0518000	N/A	apicoplast ribosomal protein L27 precursor, putative	0.894501	4.06644e-16
3	Female	PBANKA_1113000	PNP	purine nucleoside phosphorylase, putative	0.888664	4.34841e-16
3	Female	PBANKA_1037800	SOAP	secreted ookinete adhesive protein	0.859484	4.56051e-16
3	Female	PBANKA_1032400	N/A	alpha/beta hydrolase, putative	0.910999	4.58619e-16
3	Female	PBANKA_1028700	RPN13	26S proteasome regulatory subunit RPN13, putative	0.956453	5.07906e-16
3	Female	PBANKA_0823100	SAMS	S-adenosylmethionine synthetase, putative	0.923457	6.27403e-16
3	Female	PBANKA_1314300	N/A	S-adenosylmethionine-dependent methyltransferase, putative	0.912233	8.44456e-16
3	Female	PBANKA_0914400	UIS24	heat shock protein 70, putative	0.890909	8.62909e-16
3	Female	PBANKA_0620400	N/A	conserved Plasmodium protein, unknown function	0.949495	9.44174e-16
3	Female	PBANKA_0608000	PBGD	porphobilinogen deaminase	0.882155	9.46233e-16
3	Female	PBANKA_1430600	N/A	conserved Plasmodium protein, unknown function	0.940516	1.00453e-15
3	Female	PBANKA_1038800	N/A	conserved Plasmodium protein, unknown function	0.940741	1.20381e-15
3	Female	PBANKA_0204400	N/A	cleavage and polyadenylation specificity factor subunit 5, putative	0.901459	1.26057e-15
3	Female	PBANKA_1130900	N/A	methyltransferase, putative	0.948822	1.26057e-15
3	Female	PBANKA_0315800	N/A	ribosome associated membrane protein RAMP4, putative	0.949495	1.31008e-15
3	Female	PBANKA_1432900	N/A	GTP-binding protein, putative	0.905948	1.93116e-15
3	Female	PBANKA_0812800	N/A	GTP-binding protein, putative	0.931762	1.94031e-15
3	Female	PBANKA_1036200	RBM8A	RNA-binding protein 8A, putative	0.907407	2.18306e-15
3	Female	PBANKA_0814500	N/A	protease, putative	0.930976	2.24375e-15
3	Female	PBANKA_1208200	N/A	kinesin-4, putative	0.939843	2.61522e-15
3	Female	PBANKA_0207600	N/A	asparagine-rich antigen, putative	0.932435	2.7957e-15
3	Female	PBANKA_1431050	CPN10	10 kDa chaperonin, putative	0.897419	2.82928e-15
3	Female	PBANKA_0507500	N/A	conserved Plasmodium protein, unknown function	0.901235	3.20382e-15
3	Female	PBANKA_1143700	PSOP2	secreted ookinete protein, putative	0.873176	3.43275e-15
3	Female	PBANKA_1202600	N/A	E3 ubiquitin-protein ligase, putative	0.959596	3.84628e-15
3	Female	PBANKA_1232600	DCX	apicortin, putative	0.92009	4.31543e-15
3	Female	PBANKA_0208500	N/A	conserved Plasmodium protein, unknown function	0.87138	5.01154e-15
3	Female	PBANKA_0714100	TRAPPC2L	trafficking protein particle complex subunit 2-like protein, putative	0.910662	5.16413e-15
3	Female	PBANKA_0620700	N/A	conserved Plasmodium protein, unknown function	0.883726	6.4194e-15
3	Female	PBANKA_0310200	N/A	conserved Plasmodium protein, unknown function	0.899663	6.58981e-15
3	Female	PBANKA_1100860	N/A	fam-c protein	0.89899	7.50749e-15
3	Female	PBANKA_1116100	N/A	conserved protein, unknown function	0.89899	7.50749e-15
3	Female	PBANKA_0403300	N/A	conserved Plasmodium membrane protein, unknown function	0.902581	8.18521e-15
3	Female	PBANKA_1353900	N/A	conserved Plasmodium protein, unknown function	0.909989	8.21628e-15
3	Female	PBANKA_0825700	TRF1	telomeric repeat binding factor 1, putative	0.951515	9.02642e-15
3	Female	PBANKA_0303500	PH1	PH domain-containing protein, putative	0.917284	9.65762e-15
3	Female	PBANKA_0402700	IMC1e	inner membrane complex protein 1e	0.949046	1.15366e-14
3	Female	PBANKA_0210200	N/A	aspartate--tRNA ligase, putative	0.918294	1.37407e-14
3	Female	PBANKA_1124100	N/A	conserved Plasmodium protein, unknown function	0.895847	1.37615e-14
3	Female	PBANKA_1109200	N/A	asparagine--tRNA ligase, putative	0.854097	1.4727e-14
3	Female	PBANKA_1019800	N/A	calcium-dependent protein kinase, putative	0.926824	1.48584e-14
3	Female	PBANKA_1204300	NOT5	CCR4-NOT transcription complex subunit 5, putative	0.909764	1.61311e-14
3	Female	PBANKA_1359300	N/A	conserved Plasmodium protein, unknown function	0.919865	1.70266e-14
3	Female	PBANKA_0506300	N/A	conserved Plasmodium protein, unknown function	0.884624	2.24936e-14
3	Female	PBANKA_1430400	N/A	adrenodoxin-type ferredoxin, putative	0.888215	2.65234e-14
3	Female	PBANKA_0506600	SRSF4	serine/arginine-rich splicing factor 4, putative	0.938721	2.72429e-14
3	Female	PBANKA_1218900	EF-1delta	elongation factor 1 (EF-1), putative	0.901684	2.78865e-14
3	Female	PBANKA_1316100	N/A	conserved Plasmodium protein, unknown function	0.926375	2.86025e-14
3	Female	PBANKA_0714200	ClpB1	chaperone protein ClpB1, putative	0.895623	3.06327e-14
3	Female	PBANKA_0110700	N/A	conserved Plasmodium protein, unknown function	0.90404	3.41142e-14
3	Female	PBANKA_0831600	N/A	conserved Plasmodium protein, unknown function	0.901908	3.69663e-14
3	Female	PBANKA_0821900	N/A	ubiquitin-conjugating enzyme, putative	0.872054	4.00979e-14
3	Female	PBANKA_0901900	N/A	tubulin--tyrosine ligase, putative	0.936476	4.40412e-14
3	Female	PBANKA_1232500	EIF3B	eukaryotic translation initiation factor 3 subunit B, putative	0.889113	4.96553e-14
3	Female	PBANKA_0621900	PAM18	mitochondrial import inner membrane translocase subunit TIM14, putative	0.88844	5.63925e-14
3	Female	PBANKA_1020000	N/A	conserved Plasmodium protein, unknown function	0.930191	5.85614e-14
3	Female	PBANKA_1361200	N/A	conserved Plasmodium protein, unknown function	0.943547	6.18069e-14
3	Female	PBANKA_1106500	ROM4	rhomboid protease ROM4	0.933333	7.48019e-14
3	Female	PBANKA_0101800	N/A	conserved Plasmodium protein, unknown function	0.93064	1.06569e-13
3	Female	PBANKA_1227500	N/A	conserved Plasmodium protein, unknown function	0.868799	1.23836e-13
3	Female	PBANKA_0214000	N/A	dynein heavy chain, putative	0.912907	1.39738e-13
3	Female	PBANKA_1329100	PM8	plasmepsin VIII, putative	0.930191	1.78474e-13
3	Female	PBANKA_0523600	N/A	BSD-domain protein, putative	0.903367	1.97985e-13
3	Female	PBANKA_0317141	N/A	fam-a protein	0.882828	2.32112e-13
3	Female	PBANKA_1450800	N/A	conserved Plasmodium protein, unknown function	0.857688	2.48827e-13
3	Female	PBANKA_0509500	N/A	conserved Plasmodium protein, unknown function	0.90404	2.79864e-13
3	Female	PBANKA_1105700	N/A	60S ribosomal subunit protein L24, putative	0.887318	2.81335e-13
3	Female	PBANKA_0213500	N/A	ribosome biogenesis protein BRX1 homolog, putative	0.864198	3.01736e-13
3	Female	PBANKA_1018000	N/A	conserved Plasmodium protein, unknown function	0.850505	3.57821e-13
3	Female	PBANKA_1448000	N/A	pentatricopeptide repeat domain-containing protein, putative	0.902469	3.67412e-13
3	Female	PBANKA_1347800	CPN20	20 kDa chaperonin, putative	0.867452	3.93823e-13
3	Female	PBANKA_0924900	N/A	translation elongation factor EF-1, subunit alpha, putative	0.877666	4.18979e-13
3	Female	PBANKA_1414100	PIS	CDP-diacylglycerol--inositol 3-phosphatidyltransferase, putative	0.92615	4.57249e-13
3	Female	PBANKA_1225600	N/A	alpha/beta hydrolase, putative	0.854097	5.01925e-13
3	Female	PBANKA_1240100	N/A	conserved Plasmodium protein, unknown function	0.89697	7.58494e-13
3	Female	PBANKA_0943400	N/A	CPW-WPC family protein	0.912458	7.75581e-13
3	Female	PBANKA_1113500	RAB1a	ras-related protein Rab-1A, putative	0.892031	8.77858e-13
3	Female	PBANKA_0612500	N/A	conserved Plasmodium protein, unknown function	0.882379	9.29569e-13
3	Female	PBANKA_0505200	N/A	conserved Plasmodium protein, unknown function	0.892705	9.9561e-13
3	Female	PBANKA_1359200	ALBA2	DNA/RNA-binding protein Alba 2, putative	0.868911	9.99566e-13
3	Female	PBANKA_1462000	N/A	conserved Plasmodium protein, unknown function	0.852974	1.01868e-12
3	Female	PBANKA_1301300	CITH	trailer hitch homolog	0.881481	1.08884e-12
3	Female	PBANKA_1444300	N/A	conserved Plasmodium protein, unknown function	0.879686	1.10526e-12
3	Female	PBANKA_0609800	MCM8	DNA helicase MCM8, putative	0.870932	1.42848e-12
3	Female	PBANKA_1034000	N/A	conserved Plasmodium protein, unknown function	0.882828	2.00514e-12
3	Female	PBANKA_0922900	TIM44	mitochondrial import inner membrane translocase subunit TIM44, putative	0.889562	2.14762e-12
3	Female	PBANKA_1026300	N/A	conserved Plasmodium protein, unknown function	0.903479	2.24347e-12
3	Female	PBANKA_0200600	N/A	fam-a protein	0.878788	2.33519e-12
3	Female	PBANKA_0813300	N/A	conserved Plasmodium protein, unknown function	0.892256	2.5846e-12
3	Female	PBANKA_0916900	N/A	conserved Plasmodium protein, unknown function	0.894837	2.98794e-12
3	Female	PBANKA_1203700	UPF1	regulator of nonsense transcripts 1, putative	0.89697	3.52763e-12
3	Female	PBANKA_1306900	SRPK2	serine/threonine protein kinase, putative	0.897643	3.70587e-12
3	Female	PBANKA_1355700	MyoA	myosin A	0.886869	4.20265e-12
3	Female	PBANKA_1305200	N/A	serine/threonine protein kinase, putative	0.913131	4.75106e-12
3	Female	PBANKA_1343700	N/A	conserved Plasmodium protein, unknown function	0.877441	5.04527e-12
3	Female	PBANKA_0919600	NOT2	CCR4-NOT transcription complex subunit 2, putative	0.876992	5.44668e-12
3	Female	PBANKA_1015400	N/A	CPW-WPC family protein	0.912009	5.65629e-12
3	Female	PBANKA_1302700	N/A	conserved Plasmodium protein, unknown function	0.910213	5.78701e-12
3	Female	PBANKA_0835400	N/A	conserved Plasmodium protein, unknown function	0.879237	6.1207e-12
3	Female	PBANKA_1346600	N/A	glutamine--tRNA ligase, putative	0.858586	6.44917e-12
3	Female	PBANKA_0408400	N/A	phosphoglycerate mutase, putative	0.898541	6.53785e-12
3	Female	PBANKA_1110700	SCP	stearoyl-CoA desaturase, putative	0.894276	7.45653e-12
3	Female	PBANKA_1354400	N/A	60S ribosomal protein L18, putative	0.895847	7.71348e-12
3	Female	PBANKA_0828500	PPP4	serine/threonine protein phosphatase 4	0.869585	8.62563e-12
3	Female	PBANKA_0213000	N/A	RNA-binding protein, putative	0.894276	9.91853e-12
3	Female	PBANKA_0409900	N/A	conserved Plasmodium protein, unknown function	0.861728	1.01575e-11
3	Female	PBANKA_1355500	CK2beta2	casein kinase II beta chain, putative	0.874523	1.06191e-11
3	Female	PBANKA_0405700	ClpP	ATP-dependent Clp protease proteolytic subunit, putative	0.866218	1.15631e-11
3	Female	PBANKA_1020300	N/A	ankyrin, putative	0.894837	1.3364e-11
3	Female	PBANKA_1360300	ALBA4	DNA/RNA-binding protein Alba 4, putative	0.892256	1.36815e-11
3	Female	PBANKA_0520200	N/A	ADP/ATP transporter on adenylate translocase, putative	0.87385	1.50797e-11
3	Female	PBANKA_0717600	GAK	GTP:AMP phosphotransferase, putative	0.862177	1.72645e-11
3	Female	PBANKA_1231200	PhLP3	phosducin-like protein, putative	0.852974	1.73644e-11
3	Female	PBANKA_0307800	N/A	conserved Plasmodium protein, unknown function	0.892031	1.83691e-11
3	Female	PBANKA_1321000	N/A	conserved Plasmodium protein, unknown function	0.86936	1.96895e-11
3	Female	PBANKA_0109900	BTP1	conserved Plasmodium protein, unknown function	0.891358	2.04248e-11
3	Female	PBANKA_1109000	N/A	RNA polymerase I, putative	0.881257	2.28716e-11
3	Female	PBANKA_0709600	N/A	conserved Plasmodium protein, unknown function	0.895847	2.8425e-11
3	Female	PBANKA_1205100	N/A	PPPDE peptidase, putative	0.899888	3.3149e-11
3	Female	PBANKA_1004500	N/A	conserved Plasmodium protein, unknown function	0.878339	3.65038e-11
3	Female	PBANKA_1022200	N/A	conserved Plasmodium protein, unknown function	0.878339	3.65038e-11
3	Female	PBANKA_0111300	N/A	conserved Plasmodium protein, unknown function	0.873401	3.83573e-11
3	Female	PBANKA_1242300	HIP	Hsc70-interacting protein	0.890685	3.97419e-11
3	Female	PBANKA_1202700	N/A	RNA-binding protein, putative	0.89798	4.21284e-11
3	Female	PBANKA_1246161	N/A	fam-a protein	0.867565	4.24537e-11
3	Female	PBANKA_1339600	PRELID	MSF1-like protein, putative	0.885522	4.48909e-11
3	Female	PBANKA_1364700	N/A	conserved Plasmodium protein, unknown function	0.895847	6.08458e-11
3	Female	PBANKA_0718900	N/A	conserved Plasmodium protein, unknown function	0.884175	6.24362e-11
3	Female	PBANKA_1446900	LPD1	dihydrolipoyl dehydrogenase, mitochondrial, putative	0.865657	7.20464e-11
3	Female	PBANKA_1244400	N/A	conserved Plasmodium protein, unknown function	0.850056	7.475e-11
3	Female	PBANKA_1302800	TPx1	thioredoxin peroxidase 1	0.863749	7.89069e-11
3	Female	PBANKA_0501700	N/A	phosphomannomutase, putative	0.873962	8.62845e-11
3	Female	PBANKA_0815400	N/A	conserved Plasmodium protein, unknown function	0.890909	8.67871e-11
3	Female	PBANKA_1135800	N/A	conserved Plasmodium protein, unknown function	0.85881	8.78547e-11
3	Female	PBANKA_1200800	TRA2B	RNA-binding protein, putative	0.88193	8.82181e-11
3	Female	PBANKA_1123100	N/A	conserved Plasmodium protein, unknown function	0.852413	8.93465e-11
3	Female	PBANKA_0937500	N/A	conserved Plasmodium protein, unknown function	0.876543	1.05812e-10
3	Female	PBANKA_0601100	N/A	mitochondrial phosphate carrier protein, putative	0.873962	1.17985e-10
3	Female	PBANKA_0719800	N/A	conserved Plasmodium protein, unknown function	0.86936	1.26864e-10
3	Female	PBANKA_0306900	N/A	Sec61-gamma subunit of protein translocation complex, putative	0.882155	1.6008e-10
3	Female	PBANKA_1005600	N/A	conserved Plasmodium protein, unknown function	0.855107	1.60303e-10
3	Female	PBANKA_1131500	N/A	conserved Plasmodium protein, unknown function	0.871156	2.10404e-10
3	Female	PBANKA_1345500	N/A	conserved Plasmodium protein, unknown function	0.88642	2.23916e-10
3	Female	PBANKA_0620600	N/A	conserved Plasmodium protein, unknown function	0.855556	2.35479e-10
3	Female	PBANKA_1219000	N/A	heat shock protein 90, putative	0.859484	2.36632e-10
3	Female	PBANKA_0108700	RBM25	RNA-binding protein 25, putative	0.881481	2.87562e-10
3	Female	PBANKA_0816300	N/A	conserved Plasmodium protein, unknown function	0.870034	3.27669e-10
3	Female	PBANKA_0314800	N/A	conserved Plasmodium membrane protein, unknown function	0.867228	3.31658e-10
3	Female	PBANKA_0505700	ROK1	ATP-dependent RNA helicase ROK1, putative	0.858361	3.42583e-10
3	Female	PBANKA_1352600	N/A	serine/threonine protein kinase, putative	0.873625	4.27935e-10
3	Female	PBANKA_1417200	N/A	conserved Plasmodium protein, unknown function	0.877666	4.35226e-10
3	Female	PBANKA_1434600	FRM2	formin 2, putative	0.876992	5.17665e-10
3	Female	PBANKA_0919800	GGPPS	geranylgeranyl pyrophosphate synthase, putative	0.855331	5.49144e-10
3	Female	PBANKA_1212000	N/A	conserved Plasmodium protein, unknown function	0.875645	6.30231e-10
3	Female	PBANKA_1114600	CWC2	pre-mRNA-splicing factor CWC2, putative	0.858361	6.9318e-10
3	Female	PBANKA_0615300	N/A	conserved Plasmodium protein, unknown function	0.88193	8.12945e-10
3	Female	PBANKA_1116800	N/A	conserved Plasmodium protein, unknown function	0.86734	1.18866e-09
3	Female	PBANKA_1407400	DCP2	mRNA-decapping enzyme 2, putative	0.875421	1.20201e-09
3	Female	PBANKA_1338000	N/A	conserved Plasmodium protein, unknown function	0.852974	1.33081e-09
3	Female	PBANKA_1459500	MTIP	myosin A tail domain interacting protein MTIP, putative	0.87138	1.50911e-09
3	Female	PBANKA_1027000	SPT	serine C-palmitoyltransferase, putative	0.856341	1.70336e-09
3	Female	PBANKA_0943600	N/A	60S acidic ribosomal protein P1, putative	0.865993	1.87285e-09
3	Female	PBANKA_0904000	N/A	conserved Plasmodium protein, unknown function	0.851515	2.62402e-09
3	Female	PBANKA_1228500	SENP2	sentrin-specific protease 2, putative	0.855668	2.76667e-09
3	Female	PBANKA_1342500	N/A	conserved Plasmodium protein, unknown function	0.861953	2.82571e-09
3	Female	PBANKA_0712200	PBLP	BEM46-like protein, putative	0.869585	3.36623e-09
3	Female	PBANKA_0932500	SET7	histone-lysine N-methyltransferase SET7, putative	0.868687	3.58968e-09
3	Female	PBANKA_1237600	N/A	zinc finger protein, putative	0.866218	3.85206e-09
3	Female	PBANKA_1313100	MUS81	crossover junction endonuclease MUS81, putative	0.856229	4.41555e-09
3	Female	PBANKA_0709000	SEC61B	protein transport protein SEC61 subunit beta, putative	0.85881	4.79581e-09
3	Female	PBANKA_0307600	N/A	syntaxin, putative	0.85073	5.64074e-09
3	Female	PBANKA_0602800	UBC	ubiquitin-conjugating enzyme E2, putative	0.865993	7.33723e-09
3	Female	PBANKA_0503800	N/A	conserved Plasmodium protein, unknown function	0.850281	7.53786e-09
3	Female	PBANKA_0110100	N/A	conserved Plasmodium protein, unknown function	0.860831	8.10302e-09
3	Female	PBANKA_1449900	NOT4	CCR4-NOT transcription complex subunit 4, putative	0.854321	1.28417e-08
3	Female	PBANKA_1028200	N/A	atypical protein kinase, ABC-1 family, putative	0.859035	1.86806e-08
3	Female	PBANKA_1453300	ACS11	acyl-CoA synthetase, putative	0.852301	2.01859e-08
3	Female	PBANKA_0503300	N/A	conserved Plasmodium protein, unknown function	0.853648	3.47504e-08
2	Male	PBANKA_0911100	N/A	conserved Plasmodium protein, unknown function	0.996409	4.9365e-27
2	Male	PBANKA_1431500	N/A	conserved Plasmodium protein, unknown function	0.999551	5.35653e-27
2	Male	PBANKA_0828900	N/A	conserved Plasmodium protein, unknown function	0.999776	2.85109e-26
2	Male	PBANKA_1038700	N/A	conserved Plasmodium protein, unknown function	0.999102	3.3956e-26
2	Male	PBANKA_1202300	N/A	conserved Plasmodium protein, unknown function	1	6.03293e-26
2	Male	PBANKA_1431400	N/A	conserved Plasmodium protein, unknown function	1	6.03293e-26
2	Male	PBANKA_0911000	N/A	calcium-binding protein, putative	0.976431	1.54032e-25
2	Male	PBANKA_1340400	N/A	lactate dehydrogenase, putative	0.986869	3.49822e-25
2	Male	PBANKA_1421000	N/A	calmodulin, putative	0.987318	1.49878e-24
2	Male	PBANKA_1325700	TLP1	thioredoxin-like protein	0.986195	1.98462e-24
2	Male	PBANKA_0801500	N/A	conserved Plasmodium protein, unknown function	0.997306	2.08943e-24
2	Male	PBANKA_0806800	N/A	conserved Plasmodium protein, unknown function	0.999551	2.29909e-24
2	Male	PBANKA_0942400	N/A	WD repeat-containing protein, putative	0.996633	4.65427e-24
2	Male	PBANKA_1035700	WDR65	WD repeat-containing protein 65, putative	0.996633	8.56799e-24
2	Male	PBANKA_0306100	P230	6-cysteine protein	0.985297	1.02831e-23
2	Male	PBANKA_0925400	N/A	dynein heavy chain, putative	0.999776	1.28686e-23
2	Male	PBANKA_0927700	N/A	conserved Plasmodium protein, unknown function	0.999776	1.28686e-23
2	Male	PBANKA_1208900	N/A	conserved Plasmodium protein, unknown function	0.974635	1.65962e-23
2	Male	PBANKA_0913600	N/A	conserved Plasmodium protein, unknown function	0.983053	1.77323e-23
2	Male	PBANKA_0910800	N/A	conserved Plasmodium protein, unknown function	0.982828	1.87172e-23
2	Male	PBANKA_0942300	N/A	radial spoke head protein, putative	0.967003	2.37009e-23
2	Male	PBANKA_1033700	N/A	conserved Plasmodium protein, unknown function	0.997082	2.42126e-23
2	Male	PBANKA_1030400	N/A	conserved Plasmodium protein, unknown function	0.998653	4.83351e-23
2	Male	PBANKA_1018200	N/A	conserved Plasmodium protein, unknown function	0.999327	1.1007e-22
2	Male	PBANKA_1308100	N/A	calmodulin-like protein	0.997082	1.13802e-22
2	Male	PBANKA_0939300	N/A	conserved Plasmodium protein, unknown function	0.994388	1.28669e-22
2	Male	PBANKA_1212600	HAP2	male gamete fusion factor HAP2	0.982267	1.40891e-22
2	Male	PBANKA_1037900	N/A	conserved Plasmodium protein, unknown function	0.985634	2.00382e-22
2	Male	PBANKA_0302900	N/A	conserved Plasmodium protein, unknown function	0.952862	3.55881e-22
2	Male	PBANKA_1308600	ALDO2	fructose-bisphosphate aldolase 2	0.982716	3.92636e-22
2	Male	PBANKA_0720100	N/A	conserved Plasmodium protein, unknown function	0.999102	4.36145e-22
2	Male	PBANKA_0705500	N/A	ankyrin-repeat protein, putative	0.970595	6.51085e-22
2	Male	PBANKA_0510600	CDC20	cell division cycle protein 20 homolog	0.961728	7.64984e-22
2	Male	PBANKA_0805500	N/A	conserved Plasmodium protein, unknown function	0.958474	8.37004e-22
2	Male	PBANKA_0822900	N/A	dynein intermediate chain, putative	0.994164	8.55082e-22
2	Male	PBANKA_1333100	N/A	conserved Plasmodium protein, unknown function	0.997082	1.02095e-21
2	Male	PBANKA_1421400	MYCBP	C-Myc-binding protein, putative	0.993266	1.04263e-21
2	Male	PBANKA_1005800	N/A	conserved Plasmodium protein, unknown function	0.988103	2.12197e-21
2	Male	PBANKA_1449000	N/A	aspartyl protease, putative	0.998653	2.22535e-21
2	Male	PBANKA_1336500	N/A	conserved Plasmodium protein, unknown function	0.961841	2.69482e-21
2	Male	PBANKA_0602900	N/A	conserved Plasmodium protein, unknown function	0.994388	3.89552e-21
2	Male	PBANKA_0711000	N/A	conserved Plasmodium protein, unknown function	0.979237	3.89759e-21
2	Male	PBANKA_1022400	N/A	dynein-associated protein, putative	0.970146	4.00469e-21
2	Male	PBANKA_0102700	N/A	conserved Plasmodium protein, unknown function	0.992368	4.16519e-21
2	Male	PBANKA_1203500	N/A	conserved Plasmodium protein, unknown function	0.967003	4.73735e-21
2	Male	PBANKA_1326100	N/A	conserved Plasmodium protein, unknown function	0.999776	4.76077e-21
2	Male	PBANKA_1108800	LRR2	leucine-rich repeat protein	0.97385	4.90126e-21
2	Male	PBANKA_0904800	N/A	conserved Plasmodium protein, unknown function	0.987879	5.08845e-21
2	Male	PBANKA_0934700	N/A	conserved Plasmodium protein, unknown function	0.99349	6.71512e-21
2	Male	PBANKA_1344200	N/A	conserved Plasmodium protein, unknown function	0.971493	8.278e-21
2	Male	PBANKA_0406200	N/A	conserved Plasmodium protein, unknown function	0.998429	8.59254e-21
2	Male	PBANKA_1361500	WDR16	WD repeat-containing protein 16, putative	0.976431	1.14037e-20
2	Male	PBANKA_1409600	N/A	meiosis-specific nuclear structural protein 1, putative	0.998204	1.21024e-20
2	Male	PBANKA_1029600	N/A	conserved Plasmodium protein, unknown function	0.975309	1.45643e-20
2	Male	PBANKA_1119800	N/A	conserved Plasmodium protein, unknown function	0.995511	2.1204e-20
2	Male	PBANKA_1352100	N/A	SprT-like domain-containing protein, putative	0.999776	2.5568e-20
2	Male	PBANKA_1402400	N/A	conserved Plasmodium protein, unknown function	0.935017	2.58613e-20
2	Male	PBANKA_1349300	N/A	conserved Plasmodium protein, unknown function	0.974074	2.93671e-20
2	Male	PBANKA_0941400	CEN4	centrin-4, putative	0.995062	3.07886e-20
2	Male	PBANKA_0104200	N/A	calcium-binding protein, putative	0.917172	3.65951e-20
2	Male	PBANKA_1330000	N/A	conserved Plasmodium protein, unknown function	0.926824	4.0614e-20
2	Male	PBANKA_1420700	N/A	conserved Plasmodium protein, unknown function	0.986532	4.06814e-20
2	Male	PBANKA_0202700	N/A	kinesin-8, putative	0.981145	4.5459e-20
2	Male	PBANKA_0416100	N/A	dynein heavy chain, putative	0.997531	5.14297e-20
2	Male	PBANKA_1030100	ACT2	actin II	0.958249	5.67622e-20
2	Male	PBANKA_0522100	N/A	conserved Plasmodium protein, unknown function	0.995286	6.38489e-20
2	Male	PBANKA_1428300	N/A	WD repeat-containing protein, putative	0.973513	7.45424e-20
2	Male	PBANKA_1143100	N/A	conserved Plasmodium protein, unknown function	0.983614	7.46282e-20
2	Male	PBANKA_0404300	N/A	P-loop containing nucleoside triphosphate hydrolase, putative	0.980135	7.95357e-20
2	Male	PBANKA_1361600	N/A	E1-E2 ATPase, putative	0.999102	1.09587e-19
2	Male	PBANKA_0603000	N/A	conserved Plasmodium protein, unknown function	0.992368	1.15266e-19
2	Male	PBANKA_1208800	N/A	conserved Plasmodium protein, unknown function	0.999551	1.2112e-19
2	Male	PBANKA_1429100	N/A	conserved Plasmodium protein, unknown function	0.99798	1.36948e-19
2	Male	PBANKA_0933700	MAPK2	mitogen-activated protein kinase 2	0.9789	1.43332e-19
2	Male	PBANKA_1316500	N/A	conserved Plasmodium protein, unknown function	0.976319	1.75627e-19
2	Male	PBANKA_0943000	N/A	conserved Plasmodium protein, unknown function	0.948148	1.8508e-19
2	Male	PBANKA_1329000	N/A	conserved Plasmodium protein, unknown function	0.972278	2.03262e-19
2	Male	PBANKA_0310500	N/A	conserved Plasmodium protein, unknown function	0.990348	2.73891e-19
2	Male	PBANKA_1102900	N/A	conserved Plasmodium protein, unknown function	0.984287	2.7672e-19
2	Male	PBANKA_0804300	MSH2-2	DNA mismatch repair protein MSH2	0.978451	3.94045e-19
2	Male	PBANKA_0601200	N/A	dynein heavy chain, putative	0.997755	3.98276e-19
2	Male	PBANKA_1034100	FANCJ	DNA repair helicase, putative	0.988328	4.08866e-19
2	Male	PBANKA_1405900	N/A	conserved Plasmodium protein, unknown function	0.952413	5.24991e-19
2	Male	PBANKA_1038600	N/A	conserved Plasmodium protein, unknown function	0.98092	5.44047e-19
2	Male	PBANKA_1356400	RAD5	DNA repair protein RAD5, putative	0.994164	5.87432e-19
2	Male	PBANKA_0301800	N/A	condensin-2 complex subunit H2, putative	0.971942	5.97161e-19
2	Male	PBANKA_1109600	N/A	conserved Plasmodium protein, unknown function	0.99596	6.53136e-19
2	Male	PBANKA_0415800	WDR66	WD repeat-containing protein 66, putative	0.97587	6.63671e-19
2	Male	PBANKA_0902400	N/A	kinesin-like protein, putative	0.980696	7.33198e-19
2	Male	PBANKA_0507300	N/A	dynein heavy chain, putative	0.999776	7.42137e-19
2	Male	PBANKA_1125300	N/A	conserved Plasmodium protein, unknown function	0.984512	8.68954e-19
2	Male	PBANKA_1328200	N/A	conserved Plasmodium protein, unknown function	0.963412	8.89693e-19
2	Male	PBANKA_1405000	N/A	conserved Plasmodium protein, unknown function	0.994837	9.31443e-19
2	Male	PBANKA_0600600	NEK3	NIMA related kinase 3, putative	0.999776	1.0869e-18
2	Male	PBANKA_1037500	ACalpha	adenylyl cyclase alpha	0.974635	1.12365e-18
2	Male	PBANKA_0507800	N/A	conserved Plasmodium protein, unknown function	0.99349	1.207e-18
2	Male	PBANKA_1039000	N/A	conserved Plasmodium protein, unknown function	0.975533	1.22808e-18
2	Male	PBANKA_1232200	FACT-L	FACT complex subunit SPT16	0.982716	1.23607e-18
2	Male	PBANKA_1455800	N/A	GAS8-like protein, putative	0.96835	1.23636e-18
2	Male	PBANKA_0504800	N/A	conserved Plasmodium protein, unknown function	0.985634	1.28151e-18
2	Male	PBANKA_1420100	N/A	conserved Plasmodium protein, unknown function	0.943098	1.50298e-18
2	Male	PBANKA_1341400	N/A	conserved Plasmodium protein, unknown function	0.956902	1.62779e-18
2	Male	PBANKA_0921300	N/A	deoxyuridine 5'-triphosphate nucleotidohydrolase, putative	0.948822	1.74089e-18
2	Male	PBANKA_0508600	N/A	conserved Plasmodium protein, unknown function	0.994388	1.86059e-18
2	Male	PBANKA_1304500	SOC3	conserved Plasmodium protein, unknown function	0.98743	2.51184e-18
2	Male	PBANKA_0942900	N/A	phenylalanine--tRNA ligase beta subunit, putative	0.976543	2.66538e-18
2	Male	PBANKA_0936800	N/A	conserved Plasmodium protein, unknown function	0.962963	2.67303e-18
2	Male	PBANKA_1214300	ENO	enolase, putative	0.976094	2.90887e-18
2	Male	PBANKA_0106200	SAS6	spindle assembly abnormal protein 6	0.979349	2.92821e-18
2	Male	PBANKA_1302000	N/A	conserved Plasmodium protein, unknown function	0.982043	3.08772e-18
2	Male	PBANKA_1018300	N/A	dynein-associated protein, putative	0.955556	3.09413e-18
2	Male	PBANKA_1029500	N/A	conserved Plasmodium protein, unknown function	0.929854	3.41192e-18
2	Male	PBANKA_1458800	N/A	kinesin, putative	0.996633	3.59895e-18
2	Male	PBANKA_1236600	N/A	conserved Plasmodium protein, unknown function	0.990123	3.7285e-18
2	Male	PBANKA_1038200	MISFIT	nuclear formin-like protein MISFIT	0.984512	3.75627e-18
2	Male	PBANKA_0721100	N/A	conserved Plasmodium protein, unknown function	0.992144	3.82629e-18
2	Male	PBANKA_0411300	N/A	conserved Plasmodium protein, unknown function	0.971044	3.8353e-18
2	Male	PBANKA_1123800	N/A	GAS8-like protein, putative	0.970595	4.18908e-18
2	Male	PBANKA_1321500	N/A	conserved Plasmodium protein, unknown function	0.958698	4.55938e-18
2	Male	PBANKA_1108700	SMC4	structural maintenance of chromosomes protein 4, putative	0.996633	4.63158e-18
2	Male	PBANKA_1349400	N/A	DNA replication complex GINS protein, putative	0.874972	4.66126e-18
2	Male	PBANKA_0416600	N/A	replication protein A1, small fragment	0.982492	4.711e-18
2	Male	PBANKA_1432400	PLP2	perforin-like protein 2	0.986756	4.92787e-18
2	Male	PBANKA_0913000	N/A	condensin-2 complex subunit D3, putative	0.980471	4.96689e-18
2	Male	PBANKA_1331300	N/A	conserved Plasmodium protein, unknown function	0.990123	5.07471e-18
2	Male	PBANKA_0615700	N/A	dynein heavy chain, putative	0.992144	6.1558e-18
2	Male	PBANKA_0622000	N/A	conserved Plasmodium protein, unknown function	0.992368	7.92399e-18
2	Male	PBANKA_0813600	N/A	conserved Plasmodium protein, unknown function	0.92514	9.3521e-18
2	Male	PBANKA_1108000	N/A	transcription factor IIb, putative	0.950056	9.40272e-18
2	Male	PBANKA_1301800	N/A	conserved Plasmodium protein, unknown function	0.98743	1.0072e-17
2	Male	PBANKA_0604300	TRP1	conserved Plasmodium protein, unknown function	0.990572	1.15823e-17
2	Male	PBANKA_0719700	N/A	conserved Plasmodium protein, unknown function	0.986083	1.18346e-17
2	Male	PBANKA_1303800	TIM	triosephosphate isomerase, putative	0.966218	1.24653e-17
2	Male	PBANKA_0502400	N/A	conserved Plasmodium protein, unknown function	0.892256	1.31621e-17
2	Male	PBANKA_1012700	N/A	conserved Plasmodium protein, unknown function	0.968238	1.32563e-17
2	Male	PBANKA_1137900	PCNA1	proliferating cell nuclear antigen 1, putative	0.973962	1.4399e-17
2	Male	PBANKA_0916100	N/A	nucleic acid binding protein, putative	0.983165	1.68314e-17
2	Male	PBANKA_0606300	N/A	conserved Plasmodium protein, unknown function	0.977778	1.79174e-17
2	Male	PBANKA_1329200	N/A	dynein beta chain, putative	0.989899	1.90438e-17
2	Male	PBANKA_1450400	N/A	conserved Plasmodium protein, unknown function	0.982043	2.07164e-17
2	Male	PBANKA_0303000	N/A	conserved Plasmodium protein, unknown function	0.918519	2.26292e-17
2	Male	PBANKA_1463700	N/A	DNA repair protein rhp16, putative	0.972166	2.39859e-17
2	Male	PBANKA_0522700	N/A	alpha tubulin 2	0.988552	2.60515e-17
2	Male	PBANKA_0720000	N/A	conserved Plasmodium protein, unknown function	0.97688	2.75741e-17
2	Male	PBANKA_0918600	N/A	phosphatidylinositol-4-phosphate 5-kinase, putative	0.982492	2.94287e-17
2	Male	PBANKA_1336900	N/A	conserved Plasmodium protein, unknown function	0.983838	3.21642e-17
2	Male	PBANKA_0210400	PMS1	DNA mismatch repair protein PMS1, putative	0.986083	3.39702e-17
2	Male	PBANKA_1029400	N/A	conserved Plasmodium protein, unknown function	0.984736	4.33355e-17
2	Male	PBANKA_0920700	N/A	conserved Plasmodium protein, unknown function	0.907632	4.41609e-17
2	Male	PBANKA_1340100	LDH	L-lactate dehydrogenase	0.96835	4.89385e-17
2	Male	PBANKA_1322400	N/A	exonuclease V, mitochondrial, putative	0.973064	4.91014e-17
2	Male	PBANKA_0925100	LRR11	leucine-rich repeat protein	0.961841	5.52452e-17
2	Male	PBANKA_1318700	PPM3	protein phosphatase PPM3	0.933782	5.67124e-17
2	Male	PBANKA_0904600	N/A	conserved Plasmodium protein, unknown function	0.971493	5.74806e-17
2	Male	PBANKA_1343200	N/A	conserved Plasmodium protein, unknown function	0.982492	5.91462e-17
2	Male	PBANKA_1133600	N/A	dynein light chain, putative	0.891134	7.08265e-17
2	Male	PBANKA_1333000	N/A	conserved Plasmodium protein, unknown function	0.969024	7.90954e-17
2	Male	PBANKA_1429400	N/A	dynein light chain 1, putative	0.980471	8.21605e-17
2	Male	PBANKA_1430900	N/A	conserved Plasmodium protein, unknown function	0.963861	9.55787e-17
2	Male	PBANKA_0830900	LRR8	leucine-rich repeat protein	0.963636	9.96376e-17
2	Male	PBANKA_1129100	N/A	DNA polymerase epsilon catalytic subunit A, putative	0.96532	1.00743e-16
2	Male	PBANKA_0825800	N/A	conserved Plasmodium protein, unknown function	0.950168	1.019e-16
2	Male	PBANKA_0600700	N/A	conserved Plasmodium protein, unknown function	0.932435	1.0807e-16
2	Male	PBANKA_0313600	N/A	conserved Plasmodium protein, unknown function	0.958249	1.08464e-16
2	Male	PBANKA_1125800	N/A	conserved Plasmodium protein, unknown function	0.929966	1.2152e-16
2	Male	PBANKA_1300500	N/A	tubulin epsilon chain, putative	0.92963	1.29917e-16
2	Male	PBANKA_1320100	UIS25	conserved Plasmodium protein, unknown function	0.961616	1.44563e-16
2	Male	PBANKA_1350200	N/A	conserved Plasmodium protein, unknown function	0.959484	1.51945e-16
2	Male	PBANKA_1011700	N/A	conserved Plasmodium protein, unknown function	0.958474	1.52745e-16
2	Male	PBANKA_0809000	N/A	translation initiation factor SUI1, putative	0.94927	1.54932e-16
2	Male	PBANKA_1413300	N/A	ubiquitin-like protein, putative	0.929966	1.75794e-16
2	Male	PBANKA_1019000	N/A	conserved Plasmodium protein, unknown function	0.925477	2.02289e-16
2	Male	PBANKA_1204200	IMP4	conserved Plasmodium protein, unknown function	0.966779	2.4689e-16
2	Male	PBANKA_0509700	N/A	conserved Plasmodium protein, unknown function	0.971942	2.58298e-16
2	Male	PBANKA_1416900	SMC2	structural maintenance of chromosomes protein 2, putative	0.970146	2.73639e-16
2	Male	PBANKA_1330900	N/A	conserved Plasmodium protein, unknown function	0.96431	2.74834e-16
2	Male	PBANKA_0707200	N/A	alpha/beta hydrolase, putative	0.946801	3.13009e-16
2	Male	PBANKA_1455100	RFC4	replication factor C subunit 4, putative	0.95578	3.56914e-16
2	Male	PBANKA_0908500	MyoK	myosin heavy chain subunit, putative	0.966779	3.94612e-16
2	Male	PBANKA_0811800	ALP5a	actin-like protein, putative	0.938721	4.05362e-16
2	Male	PBANKA_0521200	N/A	conserved Plasmodium protein, unknown function	0.95982	4.22446e-16
2	Male	PBANKA_1307900	N/A	conserved Plasmodium protein, unknown function	0.884848	5.32281e-16
2	Male	PBANKA_1032300	N/A	cytidine triphosphate synthetase, putative	0.92413	5.50421e-16
2	Male	PBANKA_1110300	N/A	WD repeat-containing protein, putative	0.909989	5.61898e-16
2	Male	PBANKA_0520700	N/A	conserved Plasmodium protein, unknown function	0.946801	7.38863e-16
2	Male	PBANKA_0205800	IK2	serine/threonine protein kinase, putative	0.967452	7.9384e-16
2	Male	PBANKA_1009700	N/A	ribonuclease H2 subunit B, putative	0.876768	8.41777e-16
2	Male	PBANKA_0301300	N/A	conserved Plasmodium protein, unknown function	0.967452	8.50765e-16
2	Male	PBANKA_0708200	N/A	conserved Plasmodium protein, unknown function	0.963412	9.00486e-16
2	Male	PBANKA_0403600	N/A	conserved Plasmodium protein, unknown function	0.966779	9.25125e-16
2	Male	PBANKA_0306000	P230p	6-cysteine protein	0.911672	9.43105e-16
2	Male	PBANKA_1304400	N/A	allantoicase, putative	0.923457	1.23316e-15
2	Male	PBANKA_1359600	P48/45	6-cysteine protein	0.951291	1.28626e-15
2	Male	PBANKA_1013900	N/A	conserved Plasmodium protein, unknown function	0.950393	1.30164e-15
2	Male	PBANKA_1401000	N/A	conserved Plasmodium protein, unknown function	0.949046	1.42042e-15
2	Male	PBANKA_1308000	N/A	conserved Plasmodium protein, unknown function	0.965657	1.49565e-15
2	Male	PBANKA_0307100	N/A	conserved Plasmodium protein, unknown function	0.964085	1.52695e-15
2	Male	PBANKA_1312000	N/A	condensin-2 complex subunit G2, putative	0.935241	1.67033e-15
2	Male	PBANKA_1011100	N/A	conserved Plasmodium protein, unknown function	0.961279	1.7768e-15
2	Male	PBANKA_1016700	N/A	conserved Plasmodium protein, unknown function	0.961616	1.93884e-15
2	Male	PBANKA_0803100	MCM7	DNA replication licensing factor MCM7, putative	0.958698	2.19691e-15
2	Male	PBANKA_0413000	N/A	conserved Plasmodium protein, unknown function	0.941414	2.38127e-15
2	Male	PBANKA_0902600	LRR10	leucine-rich repeat protein	0.859035	2.45715e-15
2	Male	PBANKA_0600900	N/A	conserved Plasmodium protein, unknown function	0.9422	2.48069e-15
2	Male	PBANKA_1213200	N/A	conserved Plasmodium protein, unknown function	0.945903	2.49122e-15
2	Male	PBANKA_1224700	N/A	AAA family ATPase, putative	0.92211	2.95637e-15
2	Male	PBANKA_1427200	PPM5	protein phosphatase PPM5	0.959371	2.97787e-15
2	Male	PBANKA_0702000	N/A	conserved Plasmodium protein, unknown function	0.960494	3.7465e-15
2	Male	PBANKA_1129600	N/A	conserved Plasmodium protein, unknown function	0.94624	4.15551e-15
2	Male	PBANKA_0816200	N/A	ribonuclease H2 subunit C, putative	0.941414	4.73055e-15
2	Male	PBANKA_1331600	LRR14.1	leucine-rich repeat protein	0.919416	4.89294e-15
2	Male	PBANKA_1409700	N/A	alternative splicing regulator, putative	0.923681	5.12808e-15
2	Male	PBANKA_0834300	N/A	gamma-tubulin complex component, putative	0.956902	5.24837e-15
2	Male	PBANKA_1105100	MSH6	DNA mismatch repair protein MSH6, putative	0.954658	5.27276e-15
2	Male	PBANKA_1108300	PRP5	pre-mRNA-processing ATP-dependent RNA helicase PRP5, putative	0.953648	5.93144e-15
2	Male	PBANKA_0819900	NAPS	nucleosome assembly protein	0.955107	6.18746e-15
2	Male	PBANKA_1206900	N/A	tubulin beta chain, putative	0.956902	6.69013e-15
2	Male	PBANKA_0714500	N/A	conserved Plasmodium protein, unknown function	0.872727	6.87175e-15
2	Male	PBANKA_0828200	N/A	conserved Plasmodium protein, unknown function	0.954433	7.48393e-15
2	Male	PBANKA_1306000	RPA3	replication factor A protein 3, putative	0.948148	9.41115e-15
2	Male	PBANKA_0101700	N/A	conserved Plasmodium protein, unknown function	0.941077	1.02391e-14
2	Male	PBANKA_1221100	N/A	conserved Plasmodium protein, unknown function	0.870707	1.04444e-14
2	Male	PBANKA_1336400	N/A	DnaJ protein, putative	0.943883	1.12594e-14
2	Male	PBANKA_0717200	N/A	conserved Plasmodium protein, unknown function	0.952637	1.17481e-14
2	Male	PBANKA_0708100	DLC1	dynein light chain 1	0.942873	1.20409e-14
2	Male	PBANKA_1013600	N/A	conserved Plasmodium protein, unknown function	0.895623	1.43684e-14
2	Male	PBANKA_1326200	N/A	conserved Plasmodium protein, unknown function	0.868911	1.5116e-14
2	Male	PBANKA_1118000	N/A	conserved Plasmodium protein, unknown function	0.945455	1.73473e-14
2	Male	PBANKA_0104400	N/A	nucleoside diphosphate kinase, putative	0.945903	1.84445e-14
2	Male	PBANKA_1417900	N/A	conserved Plasmodium protein, unknown function	0.949046	1.98337e-14
2	Male	PBANKA_0407400	ARK2	serine/threonine protein kinase, putative	0.948822	2.11999e-14
2	Male	PBANKA_0607900	N/A	3',5'-cyclic nucleotide phosphodiesterase, putative	0.90101	2.26046e-14
2	Male	PBANKA_1442200	SOC2	cyclin-related protein, putative	0.949719	2.29903e-14
2	Male	PBANKA_1341800	N/A	conserved Plasmodium protein, unknown function	0.947699	2.62665e-14
2	Male	PBANKA_0611600	N/A	ribonucleoside-diphosphate reductase large subunit, putative	0.947924	2.65178e-14
2	Male	PBANKA_1348800	N/A	conserved Plasmodium protein, unknown function	0.944781	2.6686e-14
2	Male	PBANKA_0209400	PSTK	L-seryl-tRNA(Sec) kinase, putative	0.943659	2.86706e-14
2	Male	PBANKA_0614700	N/A	conserved Plasmodium membrane protein, unknown function	0.921661	3.01877e-14
2	Male	PBANKA_1003400	UIS14	lysine decarboxylase, putative	0.942536	3.46181e-14
2	Male	PBANKA_1102300	N/A	conserved Plasmodium protein, unknown function	0.9367	3.83905e-14
2	Male	PBANKA_0406300	N/A	DNA polymerase delta small subunit, putative	0.865993	4.76653e-14
2	Male	PBANKA_0827100	N/A	protein kinase, putative	0.941639	5.25163e-14
2	Male	PBANKA_0903100	N/A	conserved Plasmodium protein, unknown function	0.898092	5.42438e-14
2	Male	PBANKA_0104100	ARK1	serine/threonine protein kinase, putative	0.939169	5.71845e-14
2	Male	PBANKA_1451900	N/A	conserved Plasmodium protein, unknown function	0.887991	6.13614e-14
2	Male	PBANKA_0815500	N/A	conserved Plasmodium protein, unknown function	0.938833	6.43122e-14
2	Male	PBANKA_1443000	NEK1	NIMA related kinase 1, putative	0.928844	6.46708e-14
2	Male	PBANKA_0107200	N/A	conserved Plasmodium protein, unknown function	0.926599	8.29534e-14
2	Male	PBANKA_0805900	N/A	kinesin-8, putative	0.934231	8.41381e-14
2	Male	PBANKA_0908800	N/A	conserved Plasmodium protein, unknown function	0.94119	8.68829e-14
2	Male	PBANKA_1026700	N/A	conserved Plasmodium protein, unknown function	0.907856	8.95893e-14
2	Male	PBANKA_1326400	GAPDH	glyceraldehyde-3-phosphate dehydrogenase	0.936027	9.64514e-14
2	Male	PBANKA_0501300	N/A	DNA polymerase delta catalytic subunit, putative	0.892929	1.01108e-13
2	Male	PBANKA_1427800	N/A	peptidase family C50, putative	0.928956	1.0321e-13
2	Male	PBANKA_0409400	PKRP	protein kinase, putative	0.938945	1.05987e-13
2	Male	PBANKA_1335200	ISY1	pre-mRNA-splicing factor ISY1, putative	0.900786	1.10783e-13
2	Male	PBANKA_1307500	N/A	gamma-tubulin complex component, putative	0.927946	1.22262e-13
2	Male	PBANKA_1006100	FEN1	flap endonuclease 1, putative	0.929181	1.79091e-13
2	Male	PBANKA_0610700	N/A	conserved Plasmodium protein, unknown function	0.887542	1.94781e-13
2	Male	PBANKA_1233500	PUF1	mRNA-binding protein PUF1	0.928844	2.05755e-13
2	Male	PBANKA_1215900	N/A	conserved Plasmodium protein, unknown function	0.910662	2.06007e-13
2	Male	PBANKA_1354800	N/A	conserved Plasmodium protein, unknown function	0.934007	2.08672e-13
2	Male	PBANKA_1421300	PNPase	4-nitrophenylphosphatase, putative	0.884624	2.36666e-13
2	Male	PBANKA_1335100	N/A	conserved Plasmodium protein, unknown function	0.929742	2.38683e-13
2	Male	PBANKA_0316000	RFC1	replication factor C subunit 1, putative	0.927048	2.76555e-13
2	Male	PBANKA_1002000	N/A	conserved Plasmodium protein, unknown function	0.931201	3.04667e-13
2	Male	PBANKA_1415600	MCM4	DNA replication licensing factor MCM4, putative	0.925253	3.13791e-13
2	Male	PBANKA_0717300	CRK3	cdc2-related protein kinase 3	0.930864	3.60135e-13
2	Male	PBANKA_1362700	N/A	conserved Plasmodium protein, unknown function	0.895398	3.78287e-13
2	Male	PBANKA_1137500	ADF2	actin-depolymerizing factor 2	0.918743	4.00871e-13
2	Male	PBANKA_0827600	N/A	conserved Plasmodium protein, unknown function	0.927273	4.05414e-13
2	Male	PBANKA_0901300	MAEBL	membrane associated erythrocyte binding-like protein	0.900337	4.24054e-13
2	Male	PBANKA_0927500	N/A	conserved Plasmodium protein, unknown function	0.921998	4.8912e-13
2	Male	PBANKA_1337500	N/A	conserved Plasmodium protein, unknown function	0.93064	4.93168e-13
2	Male	PBANKA_0415000	N/A	Maf-like protein, putative	0.876768	4.9347e-13
2	Male	PBANKA_1104900	N/A	UDP-N-acetylglucosamine transporter, putative	0.905275	5.17192e-13
2	Male	PBANKA_0910900	SPELD	conserved Plasmodium protein, unknown function	0.886644	5.85858e-13
2	Male	PBANKA_1447900	N/A	conserved Plasmodium protein, unknown function	0.923906	9.46473e-13
2	Male	PBANKA_0909400	N/A	conserved Plasmodium protein, unknown function	0.893827	1.03653e-12
2	Male	PBANKA_1444600	N/A	conserved Plasmodium protein, unknown function	0.888103	1.04336e-12
2	Male	PBANKA_0516600	LRR1	leucine-rich repeat protein	0.90101	1.28166e-12
2	Male	PBANKA_0833700	N/A	conserved Plasmodium protein, unknown function	0.876655	1.38749e-12
2	Male	PBANKA_1337600	N/A	conserved Plasmodium protein, unknown function	0.910438	1.56882e-12
2	Male	PBANKA_0206300	CEN1	centrin-1, putative	0.920314	1.74607e-12
2	Male	PBANKA_0302800	N/A	conserved Plasmodium protein, unknown function	0.888889	1.91655e-12
2	Male	PBANKA_0942600	N/A	conserved Plasmodium protein, unknown function	0.881145	2.04958e-12
2	Male	PBANKA_1357800	N/A	conserved Plasmodium protein, unknown function	0.918967	2.07547e-12
2	Male	PBANKA_0505400	N/A	conserved Plasmodium protein, unknown function	0.919865	2.15082e-12
2	Male	PBANKA_0303300	N/A	conserved Plasmodium protein, unknown function	0.912682	2.6082e-12
2	Male	PBANKA_0413400	N/A	zinc finger protein, putative	0.85275	2.63214e-12
2	Male	PBANKA_1034800	N/A	conserved Plasmodium protein, unknown function	0.917396	2.86867e-12
2	Male	PBANKA_0202500	N/A	replication factor c protein, putative	0.915264	2.93394e-12
2	Male	PBANKA_1327700	N/A	conserved Plasmodium protein, unknown function	0.89147	3.59021e-12
2	Male	PBANKA_0912600	N/A	conserved Plasmodium protein, unknown function	0.916723	4.51474e-12
2	Male	PBANKA_0411400	N/A	conserved Plasmodium protein, unknown function	0.887093	4.98699e-12
2	Male	PBANKA_0203000	N/A	chromatin assembly factor 1 protein WD40 domain, putative	0.906734	5.67813e-12
2	Male	PBANKA_0830300	N/A	conserved protein, unknown function	0.899663	9.82401e-12
2	Male	PBANKA_1448900	N/A	DNA polymerase epsilon subunit B, putative	0.900112	1.01472e-11
2	Male	PBANKA_1363200	N/A	ubiquitin-activating enzyme E1, putative	0.905724	1.03111e-11
2	Male	PBANKA_1233400	WDR26	WD repeat-containing protein 26, putative	0.903591	1.08916e-11
2	Male	PBANKA_1139800	GEX1	nuclear fusion protein	0.880135	1.28316e-11
2	Male	PBANKA_1218500	N/A	protein phosphatase inhibitor 2, putative	0.90752	1.49606e-11
2	Male	PBANKA_1121700	N/A	leucine--tRNA ligase, putative	0.906622	1.51879e-11
2	Male	PBANKA_0823000	N/A	ubiquitin-like protein, putative	0.905499	1.61046e-11
2	Male	PBANKA_1113700	N/A	tubulin--tyrosine ligase, putative	0.892705	1.65262e-11
2	Male	PBANKA_0907500	N/A	conserved Plasmodium protein, unknown function	0.886869	1.80429e-11
2	Male	PBANKA_0936900	ALP1	actin-like protein, putative	0.870595	2.04342e-11
2	Male	PBANKA_1244200	N/A	conserved Plasmodium protein, unknown function	0.904153	2.13489e-11
2	Male	PBANKA_1118500	N/A	conserved Plasmodium protein, unknown function	0.904602	2.20093e-11
2	Male	PBANKA_0941700	WDR8	WD repeat-containing protein WRAP73, putative	0.85477	2.46437e-11
2	Male	PBANKA_1140300	N/A	conserved Plasmodium protein, unknown function	0.903479	2.61063e-11
2	Male	PBANKA_1322200	SAS4	spindle assembly abnormal protein 4, putative	0.896072	2.74594e-11
2	Male	PBANKA_0411950	N/A	conserved Plasmodium protein, unknown function	0.887542	3.27916e-11
2	Male	PBANKA_0826800	N/A	protein kinase, putative	0.894501	3.49613e-11
2	Male	PBANKA_1305900	N/A	ADP-ribosylation factor, putative	0.888664	3.51368e-11
2	Male	PBANKA_0712100	N/A	DNA helicase, putative	0.901235	4.89831e-11
2	Male	PBANKA_1008800	N/A	glucose-6-phosphate isomerase, putative	0.896296	4.89831e-11
2	Male	PBANKA_1202200	EFTUD2	U5 small nuclear ribonuclear protein, putative	0.875645	5.60402e-11
2	Male	PBANKA_0936400	N/A	conserved Plasmodium protein, unknown function	0.898316	5.98657e-11
2	Male	PBANKA_0612300	N/A	conserved Plasmodium protein, unknown function	0.882828	6.00268e-11
2	Male	PBANKA_1341700	N/A	conserved Plasmodium protein, unknown function	0.886644	6.00759e-11
2	Male	PBANKA_1040000	N/A	conserved Plasmodium protein, unknown function	0.887093	6.22539e-11
2	Male	PBANKA_0408300	N/A	phd finger protein, putative	0.896857	6.39805e-11
2	Male	PBANKA_0605600	N/A	conserved Plasmodium protein, unknown function	0.899214	6.55464e-11
2	Male	PBANKA_0832400	N/A	conserved protein, unknown function	0.89248	8.21717e-11
2	Male	PBANKA_0504300	N/A	flagellar outer arm dynein-associated protein, putative	0.883053	9.32877e-11
2	Male	PBANKA_1425800	N/A	conserved Plasmodium protein, unknown function	0.889562	9.93309e-11
2	Male	PBANKA_1437500	AP2-G	transcription factor with AP2 domain(s)	0.879237	1.18176e-10
2	Male	PBANKA_0301000	ROPE	repetitive organellar protein, putative	0.894949	1.21761e-10
2	Male	PBANKA_0213200	N/A	conserved Plasmodium protein, unknown function	0.894501	1.28352e-10
2	Male	PBANKA_0613200	N/A	DNA polymerase alpha catalytic subunit A, putative	0.893266	1.29325e-10
2	Male	PBANKA_0207100	N/A	conserved Plasmodium protein, unknown function	0.890011	1.38388e-10
2	Male	PBANKA_0402100	N/A	spindle pole body protein, putative	0.888664	1.44944e-10
2	Male	PBANKA_1038500	N/A	dynein light chain, putative	0.88193	1.65442e-10
2	Male	PBANKA_1421100	N/A	transcription elongation factor s-II, putative	0.864198	1.66021e-10
2	Male	PBANKA_0807700	EG5	kinesin-5, putative	0.890123	1.73201e-10
2	Male	PBANKA_1431200	N/A	conserved Plasmodium protein, unknown function	0.876319	1.84196e-10
2	Male	PBANKA_1321600	N/A	conserved Plasmodium protein, unknown function	0.888664	2.35118e-10
2	Male	PBANKA_0615200	CDPK4	calcium-dependent protein kinase 4	0.889562	2.36082e-10
2	Male	PBANKA_0610200	MCM5	DNA replication licensing factor MCM5, putative	0.88642	2.45502e-10
2	Male	PBANKA_0818000	MOP	merozoite organizing protein, putative	0.886981	2.55534e-10
2	Male	PBANKA_1335700	N/A	conserved Plasmodium protein, unknown function	0.87486	2.8866e-10
2	Male	PBANKA_1107100	SUB1	subtilisin-like protease 1	0.885297	3.2643e-10
2	Male	PBANKA_1362200	N/A	cytidine and deoxycytidylate deaminase, putative	0.85679	3.60874e-10
2	Male	PBANKA_0906900	N/A	conserved Plasmodium protein, unknown function	0.885297	4.69531e-10
2	Male	PBANKA_0828300	N/A	dynein light chain, putative	0.867901	5.13719e-10
2	Male	PBANKA_0602000	ORC1	origin recognition complex subunit 1, putative	0.879686	5.40012e-10
2	Male	PBANKA_0615800	EST	exported serine/threonine protein kinase	0.880808	5.55145e-10
2	Male	PBANKA_1344300	N/A	chromatin assembly factor 1 subunit, putative	0.883502	6.19871e-10
2	Male	PBANKA_0936700	N/A	ES2 protein, putative	0.862402	7.93292e-10
2	Male	PBANKA_1022700	N/A	conserved Plasmodium protein, unknown function	0.874523	9.06475e-10
2	Male	PBANKA_1126300	N/A	conserved Plasmodium protein, unknown function	0.863187	1.03685e-09
2	Male	PBANKA_0604400	tGloII	targeted glyoxalase II, putative	0.858586	1.22063e-09
2	Male	PBANKA_0302100	N/A	conserved Plasmodium protein, unknown function	0.86229	1.49129e-09
2	Male	PBANKA_1145800	MAHRP1a	membrane associated histidine-rich protein 1a	0.871156	1.64927e-09
2	Male	PBANKA_1114300	N/A	conserved Plasmodium protein, unknown function	0.865993	1.72367e-09
2	Male	PBANKA_0834600	N/A	delta tubulin, putative	0.868911	1.78117e-09
2	Male	PBANKA_1013000	ISC3	inner membrane complex suture component, putative	0.866667	1.8415e-09
2	Male	PBANKA_0832500	N/A	PIH1 domain-containing protein, putative	0.863524	2.25801e-09
2	Male	PBANKA_1024900	MCM2	DNA replication licensing factor MCM2, putative	0.860831	2.5196e-09
2	Male	PBANKA_0619200	PSOP1	secreted ookinete protein, putative	0.862177	2.97872e-09
2	Male	PBANKA_0824300	N/A	conserved Plasmodium protein, unknown function	0.86936	3.47208e-09
2	Male	PBANKA_1307700	CWC24	pre-mRNA-splicing factor CWC24, putative	0.853648	3.71037e-09
2	Male	PBANKA_1131600	MCM6	DNA replication licensing factor MCM6, putative	0.85982	3.83049e-09
2	Male	PBANKA_1402600	N/A	DNA ligase I, putative	0.86734	3.89641e-09
2	Male	PBANKA_1012200	N/A	protein-L-isoaspartate(D-aspartate) O-methyltransferase, putative	0.852974	4.08827e-09
2	Male	PBANKA_0910000	N/A	conserved Plasmodium protein, unknown function	0.861841	4.53377e-09
2	Male	PBANKA_0939000	MSCS	mechanosensitive ion channel protein, putative	0.865769	4.66e-09
2	Male	PBANKA_0706400	N/A	conserved Plasmodium protein, unknown function	0.865993	4.6935e-09
2	Male	PBANKA_0720200	SOC1	conserved Plasmodium protein, unknown function	0.863749	5.17133e-09
2	Male	PBANKA_1011400	TOP2	DNA topoisomerase 2, putative	0.866218	6.14289e-09
2	Male	PBANKA_1010900	N/A	protein kinase, putative	0.854321	6.36802e-09
2	Male	PBANKA_0302200	N/A	dynein light chain, putative	0.850505	7.30278e-09
2	Male	PBANKA_0924100	N/A	conserved Plasmodium protein, unknown function	0.865208	7.6085e-09
2	Male	PBANKA_0502900	N/A	conserved Plasmodium protein, unknown function	0.853423	7.91931e-09
2	Male	PBANKA_0509000	EXP3	conserved Plasmodium protein, unknown function	0.8633	8.18903e-09
2	Male	PBANKA_0212700	N/A	zinc finger protein, putative	0.860718	8.96138e-09
2	Male	PBANKA_0833900	N/A	conserved Plasmodium protein, unknown function	0.854545	1.01504e-08
2	Male	PBANKA_1101600	N/A	chromosome assembly factor 1, putative	0.857912	1.04588e-08
2	Male	PBANKA_1106100	N/A	conserved Plasmodium protein, unknown function	0.860718	1.10162e-08
2	Male	PBANKA_1012500	LRR5	leucine-rich repeat protein	0.85881	1.11499e-08
2	Male	PBANKA_0515900	DCP1	mRNA-decapping enzyme subunit 1, putative	0.861279	1.24101e-08
2	Male	PBANKA_0928300	N/A	conserved Plasmodium protein, unknown function	0.855892	1.37726e-08
2	Male	PBANKA_1320200	N/A	conserved Plasmodium protein, unknown function	0.85881	1.60856e-08
2	Male	PBANKA_1320900	TRX1	thioredoxin 1, putative	0.855556	2.2039e-08
2	Male	PBANKA_1450200	SHMT	serine hydroxymethyltransferase, putative	0.855556	2.2039e-08
2	Male	PBANKA_1241800	MCM3	DNA replication licensing factor MCM3, putative	0.857239	2.23884e-08
2	Male	PBANKA_0804400	N/A	conserved Plasmodium protein, unknown function	0.851515	2.36198e-08
2	Male	PBANKA_1226100	N/A	conserved Plasmodium protein, unknown function	0.851403	4.9731e-08
