# Supplementary material for: Single-cell RNA-seq reveals hidden transcriptional variation in malaria parasites
Source: eLife. 2018 Mar 27;7:e33105. doi: 10.7554/eLife.33105 (PMC5871331; doi:10.7554/eLife.33105)
Supplement: Supplementary file 2. — (a) Clusters of P. berghei genes in pseudotime. (b) GO term enrichment for clusters of P. berghei genes in pseudotime. GO class: bp = biological process, mf = molecular function, cc = cellular component. (c) Clusters of P. falciparum genes in pseudotime. (d) GO term enrichment for clusters of P. falciparum genes in pseudotime. (e) P. falciparum genes identified as variant independently of the cell cycle. Cell cycle variance is the proportion of the variance for that gene associated with the first two latent variables and therefore the cell cycle. Technical variance is the proportion of variance for that gene attributed technical noise. Biological variance is the variance left over and attributable to cell-cycle-independent variation. (f) GO term enrichment for P. falciparum cell-cycle-independent genes. (g) P. berghei genes identified as variant independently of the cell cycle. [file elife-33105-supp2.xlsx]

## Sheet: (a) Pb pseudotime clusters
Cluster	Gene Id	Gene name	Description	PbMB.140	PbMB.318	PbMB.153	PbMB.303	PbMB.315	PbMB.379	PbMB.123	PbMB.203	PbMB.109	PbMB.48	PbMB.268	PbMB.252	PbMB.122	PbMB.155	PbMB.319	PbMB.255	PbMB.47	PbMB.171	PbMB.143	PbMB.351	PbMB.28	PbMB.316	PbMB.254	PbMB.138	PbMB.282	PbMB.112	PbMB.334	PbMB.281	PbMB.187	PbMB.250	PbMB.46	PbMB.205	PbMB.31	PbMB.108	PbMB.158	PbMB.234	PbMB.32	PbMB.219	PbMB.172	PbMB.142	PbMB.14	PbMB.265	PbMB.301	PbMB.154	PbMB.174	PbMB.11
1	PBANKA_0107100	N/A	proteasome subunit alpha type-2, putative	5.38362	6.49269	5.37396	7.56759	5.32825	5.66054	5.28173	5.66415	5.72288	6.69396	5.33888	5.77294	5.31208	4.4914	-0.496065	-0.496065	-0.496065	-0.496065	0.118726	-0.496065	-0.496065	-0.496065	-0.496065	-0.496065	-0.496065	-0.496065	-0.496065	-0.496065	-0.496065	-0.496065	-0.496065	-0.496065	-0.496065	-0.496065	-0.496065	-0.496065	-0.496065	-0.496065	-0.496065	-0.496065	-0.496065	-0.496065	-0.496065	-0.496065	-0.496065	-0.496065
1	PBANKA_0109600	N/A	conserved Apicomplexan protein, unknown function	5.6513	3.87872	5.79865	3.41883	3.53358	6.99287	6.37257	5.8602	5.00312	2.01978	6.52542	6.62236	5.89107	-0.755815	-0.755815	5.53413	5.93591	6.81749	-0.755815	6.37235	-0.755815	-0.755815	4.04633	-0.755815	-0.755815	-0.755815	-0.755815	-0.755815	-0.755815	-0.755815	-0.755815	-0.755815	-0.755815	-0.755815	-0.755815	-0.755815	-0.755815	-0.755815	-0.755815	-0.755815	-0.755815	-0.755815	-0.755815	-0.755815	-0.755815	-0.755815
1	PBANKA_0203000	N/A	chromatin assembly factor 1 protein WD40 domain, putative	6.72322	6.03391	6.7755	7.81423	6.61858	7.64985	6.82471	7.30454	5.74634	7.33962	6.30445	5.80872	6.93494	5.33073	6.44146	5.78127	5.52784	-0.988826	5.01633	4.55454	-0.988826	-0.988826	-0.988826	-0.988826	-0.988826	-0.988826	-0.988826	-0.988826	-0.988826	-0.988826	-0.988826	1.77405	-0.988826	-0.988826	-0.988826	-0.988826	-0.988826	-0.988826	-0.988826	-0.988826	-0.988826	-0.988826	-0.988826	-0.988826	-0.988826	-0.988826
1	PBANKA_0205400	N/A	proteasome subunit beta type-3, putative	4.12102	7.95157	6.56068	4.36321	4.52421	5.09448	4.81059	5.52706	6.80862	5.34377	4.77314	-0.633155	6.10034	4.23907	4.79065	-0.633155	6.38084	-0.633155	-0.633155	-0.633155	-0.633155	-0.633155	-0.633155	-0.633155	-0.633155	-0.633155	-0.633155	-0.633155	-0.633155	-0.633155	-0.633155	-0.633155	-0.633155	-0.633155	-0.633155	-0.633155	-0.633155	-0.633155	-0.633155	-0.633155	-0.633155	-0.633155	-0.633155	-0.633155	-0.633155	-0.633155
1	PBANKA_0206300	CEN1	centrin-1, putative	5.35265	5.79497	5.60176	6.00242	-0.247219	6.13641	6.16703	5.01781	4.97742	3.11221	6.64251	7.87944	5.41803	7.5615	5.7189	7.9306	6.96044	6.65663	6.43785	7.65727	7.59038	6.22692	3.14223	4.26053	7.08291	-1.10057	6.95897	-1.10057	-1.10057	-1.10057	-1.10057	-1.10057	-1.10057	-1.10057	-1.10057	-1.10057	-1.10057	-1.10057	-1.10057	-1.10057	-1.10057	-1.10057	-1.10057	-1.10057	-1.10057	-1.10057
1	PBANKA_0208000	C-CAP	cyclase-associated protein	7.07859	6.57816	5.87549	7.85856	-0.152402	-0.152402	6.07081	6.4178	6.83655	5.68395	6.97248	6.86568	6.99011	6.89347	6.72481	7.03962	6.69542	7.50454	6.96255	8.0342	6.95569	3.42848	5.62365	6.07602	7.14095	6.13587	-0.152402	-0.152402	-0.152402	-0.152402	-0.152402	-0.152402	-0.152402	-0.152402	-0.152402	-0.152402	-0.152402	-0.152402	2.0401	-0.152402	-0.152402	-0.152402	1.34017	-0.152402	-0.152402	-0.152402
1	PBANKA_0211500	N/A	proteasome subunit alpha type-5, putative	5.42117	6.90286	5.99527	6.89306	6.42119	5.98365	6.92992	6.64073	-0.730303	7.59814	6.34311	6.40015	7.05333	2.861	-0.730303	-0.730303	5.43709	4.92098	-0.730303	0.00208478	-0.730303	-0.730303	-0.730303	-0.730303	-0.730303	-0.730303	-0.730303	4.74933	-0.730303	-0.730303	-0.730303	-0.730303	-0.730303	-0.730303	-0.730303	-0.730303	-0.730303	-0.730303	-0.730303	-0.730303	-0.730303	-0.730303	-0.730303	-0.730303	-0.730303	-0.730303
1	PBANKA_0304800	SERA4	serine repeat antigen 4	4.8941	4.97883	4.87841	4.21923	-2.24719	4.42411	4.96633	4.29164	5.83699	4.01995	6.04449	6.12664	4.94968	6.27854	3.91985	4.80068	5.48411	5.74999	5.29945	6.03753	7.3487	6.06478	5.38405	5.38252	7.25524	3.74723	-2.24719	-2.24719	4.8396	2.75452	3.56173	-2.24719	-2.24719	-2.24719	3.55213	-2.24719	3.13777	-2.24719	5.02475	-2.24719	-2.24719	-2.24719	-2.24719	-2.24719	-2.24719	-2.24719
1	PBANKA_0306800	UAP56	ATP-dependent RNA helicase UAP56, putative	6.00655	6.95832	6.13206	6.64971	5.53306	6.54303	4.70771	5.75871	5.28938	5.97621	4.97558	6.56015	5.31353	3.52136	5.08203	5.76363	3.85439	5.00898	-1.14276	-1.14276	-1.14276	4.45774	4.63329	5.39571	-1.14276	-1.14276	-1.14276	-1.14276	-1.14276	-1.14276	-1.14276	-1.14276	-1.14276	-1.14276	-1.14276	-1.14276	-1.14276	-1.14276	-1.14276	-1.14276	-1.14276	-1.14276	-1.14276	-1.14276	-1.14276	-1.14276
1	PBANKA_0307100	N/A	conserved Plasmodium protein, unknown function	4.66109	4.21011	3.32691	2.69504	3.2284	4.01577	3.36852	3.07436	4.54218	3.3879	3.71221	2.14759	3.61398	4.22898	3.19112	1.40619	3.58329	5.26189	4.73953	4.22047	5.02907	2.88476	-3.27855	3.04011	4.04814	2.93169	-3.27855	-3.27855	3.89378	-3.27855	-3.27855	-3.27855	-3.27855	-3.27855	-3.27855	-3.27855	-3.27855	-3.27855	-3.27855	-3.27855	-3.27855	-3.27855	-3.27855	-3.27855	-3.27855	-3.27855
1	PBANKA_0309400	N/A	conserved Plasmodium protein, unknown function	3.09171	3.10291	2.99565	1.85105	3.60406	4.02328	2.70533	3.04342	3.13764	3.08565	3.63133	3.31078	2.79407	3.45486	0.980024	0.376934	2.49552	3.20804	4.51133	2.67255	0.608691	4.45286	4.05562	1.52212	4.13478	-4.02114	-4.02114	-0.27021	0.116982	-4.02114	0.503945	-4.02114	-4.02114	-4.02114	-4.02114	-4.02114	-4.02114	-4.02114	-4.02114	-4.02114	-4.02114	-4.02114	-4.02114	-4.02114	-4.02114	-4.02114
1	PBANKA_0310000	SIS1	protein SIS1, putative	4.49037	0.935041	5.98955	5.97498	2.63472	-1.20429	5.35877	2.91273	6.78336	-1.20429	6.30835	6.32502	5.35045	6.3341	5.72348	-1.20429	-1.20429	4.55186	3.40327	-1.20429	-1.20429	-1.20429	-1.20429	-1.20429	-1.20429	-1.20429	-1.20429	-1.20429	-1.20429	2.84177	-1.20429	-1.20429	-1.20429	-1.20429	-1.20429	-1.20429	-1.20429	-1.20429	-1.20429	-1.20429	-1.20429	-1.20429	-1.20429	-1.20429	-1.20429	-1.20429
1	PBANKA_0313800	N/A	ATP synthase F1, alpha subunit, putative	4.47365	5.07843	4.03251	3.97454	4.77525	5.4286	5.23378	5.84382	6.27891	4.81965	-1.28536	2.99065	3.36008	5.06102	5.92976	1.209	5.39058	5.0125	4.30826	6.1098	2.47782	-1.28536	-1.28536	-1.28536	-1.28536	-1.28536	-1.28536	-1.28536	-1.28536	-1.28536	-1.28536	-1.28536	-1.28536	-1.28536	-1.28536	-1.28536	-1.28536	-1.28536	-1.28536	-1.28536	-1.28536	-1.28536	-1.28536	-1.28536	-1.28536	-1.28536
1	PBANKA_0314500	RPS26	40S ribosomal protein S26, putative	8.02651	8.83492	8.18602	9.20783	7.35399	8.35474	8.92749	8.02228	8.00495	8.97182	7.19894	8.21764	8.74969	8.42439	7.85831	7.23167	2.48667	6.65627	1.06042	1.06042	1.06042	1.06042	1.06042	1.06042	1.06042	1.06042	9.52743	1.06042	1.06042	1.06042	1.06042	1.06042	1.06042	1.06042	1.06042	1.06042	1.06042	1.06042	1.06042	1.06042	1.06042	1.06042	1.06042	1.06042	1.06042	2.60073
1	PBANKA_0404200	N/A	ubiquitin-conjugating enzyme E2, putative	7.29346	4.9202	6.05355	8.10878	7.49737	7.41719	6.2657	6.3596	6.96894	6.89914	7.90735	7.27288	7.57705	6.46527	-0.0112434	8.07283	7.51083	7.78337	6.00579	7.34368	7.00638	-0.0112434	6.97208	5.69372	-0.0112434	-0.0112434	-0.0112434	-0.0112434	-0.0112434	-0.0112434	-0.0112434	-0.0112434	-0.0112434	-0.0112434	-0.0112434	-0.0112434	-0.0112434	-0.0112434	-0.0112434	-0.0112434	-0.0112434	-0.0112434	7.927	-0.0112434	-0.0112434	-0.0112434
1	PBANKA_0405400	RPS12	40S ribosomal protein S12, putative	7.62946	8.64167	7.18825	7.38333	8.14394	7.32859	6.04835	7.13818	6.157	7.30932	7.69865	5.0849	5.43086	6.58103	7.58793	7.61674	5.49517	0.0626457	5.35749	7.35807	0.0626457	7.41186	5.26684	0.0626457	0.0626457	0.0626457	9.1921	7.83811	0.0626457	0.0626457	0.0626457	0.0626457	0.0626457	0.0626457	0.0626457	0.0626457	0.0626457	0.0626457	0.0626457	0.0626457	0.0626457	0.0626457	0.0626457	0.0626457	0.0626457	0.0626457
1	PBANKA_0409800	N/A	conserved protein, unknown function	4.18568	5.08791	5.89693	4.95929	4.21983	5.75281	3.33375	4.34731	6.05641	2.36867	5.9865	2.27855	5.80026	5.30742	5.61121	5.71023	4.74502	6.64269	5.02096	7.01056	5.42866	6.17668	-1.54151	4.25603	-1.54151	4.171	-1.54151	-1.54151	-1.54151	-1.54151	-1.54151	-1.54151	1.60657	-1.54151	-1.54151	-1.54151	-1.54151	-1.54151	-1.54151	-1.54151	-1.54151	-1.54151	-1.54151	-1.54151	-1.54151	-1.54151
1	PBANKA_0414400	FNT	formate-nitrite transporter, putative	5.76877	4.58416	5.24176	6.40187	-0.928407	5.98172	3.80031	4.80281	5.15943	-0.928407	6.50208	4.94799	6.18209	5.38436	7.06163	-0.928407	6.18857	5.23609	-0.928407	7.9958	5.97596	-0.928407	5.57404	-0.928407	-0.928407	6.32165	-0.928407	-0.928407	-0.928407	5.62793	-0.928407	-0.928407	-0.928407	-0.928407	-0.928407	-0.928407	-0.928407	-0.928407	-0.928407	-0.928407	-0.928407	-0.928407	-0.928407	-0.928407	-0.928407	-0.928407
1	PBANKA_0414600	N/A	40S ribosomal protein S15A, putative	7.64821	7.0075	7.19903	6.35481	7.24311	6.73707	6.96897	7.5351	6.66022	7.10521	7.26105	7.39448	6.62765	6.72547	6.09888	8.3612	7.84156	5.37459	6.19241	6.68614	0.405914	0.405914	5.61011	0.405914	0.405914	0.405914	0.405914	7.4488	0.405914	0.405914	0.405914	0.405914	0.405914	0.405914	0.405914	0.405914	0.405914	0.405914	0.405914	0.405914	0.405914	0.405914	0.405914	7.43349	0.405914	0.405914
1	PBANKA_0416300	NUP100	nucleoporin NUP100/NSP100, putative	3.60908	-3.22384	3.88418	-3.22384	3.55626	-3.22384	3.75043	-2.20807	0.771112	1.69445	-2.8167	5.43871	4.29908	2.5903	2.00406	3.82403	3.60982	5.06894	4.6481	5.7276	4.59636	2.41244	1.5783	1.4705	6.33229	-1.19308	-3.22384	-3.22384	3.05804	-3.22384	-3.22384	-3.22384	-3.22384	-0.2892	3.69377	-3.22384	-3.22384	-3.22384	-3.22384	-3.22384	-3.22384	-3.22384	-3.22384	-3.22384	-3.22384	-3.22384
1	PBANKA_0417400	N/A	GTPase-activating protein, putative	5.5443	6.29862	5.07759	5.11938	2.28279	6.25782	5.23533	4.41526	6.49459	4.46152	6.69008	6.48802	5.90345	6.45103	6.43633	6.44947	6.56474	4.84241	5.66121	6.45739	-0.615147	-0.615147	-0.615147	-0.615147	-0.615147	-0.615147	-0.615147	-0.615147	-0.615147	-0.615147	-0.615147	-0.615147	-0.615147	-0.615147	-0.615147	-0.615147	-0.615147	-0.615147	-0.615147	-0.615147	-0.615147	-0.615147	-0.615147	-0.615147	-0.615147	-0.615147
1	PBANKA_0417500	RPL32	60S ribosomal protein L32, putative	7.42137	6.32866	6.53671	6.86848	5.18866	6.74124	5.52683	4.46	5.35517	6.98851	7.22937	6.40215	6.50796	4.73174	5.16624	4.50178	6.00442	5.27856	-0.0935879	-0.0935879	-0.0935879	-0.0935879	-0.0935879	-0.0935879	-0.0935879	-0.0935879	-0.0935879	8.92382	-0.0935879	-0.0935879	-0.0935879	-0.0935879	-0.0935879	6.35587	-0.0935879	-0.0935879	-0.0935879	-0.0935879	-0.0935879	-0.0935879	-0.0935879	-0.0935879	-0.0935879	-0.0935879	-0.0935879	-0.0935879
1	PBANKA_0418200	RAB7	ras-related protein RAB7, putative	4.86197	4.42998	4.70842	5.77676	5.38184	6.29433	5.67635	5.39407	4.71454	4.87984	5.23515	4.72604	0.694265	6.0125	2.2584	4.54874	5.54315	4.26265	4.75272	5.84304	6.13686	-1.59125	-1.59125	-1.59125	6.20883	5.13573	-1.59125	-1.59125	-1.59125	-1.59125	-1.59125	-1.59125	-1.59125	-1.59125	-1.59125	-1.59125	-1.59125	-1.59125	3.60683	4.94101	-1.59125	-1.59125	-1.59125	-1.59125	-1.59125	-1.59125
1	PBANKA_0503600	N/A	60S ribosomal protein L30e, putative	7.77398	7.76764	6.51646	7.53391	8.02937	5.54923	4.69441	6.36607	0.312805	7.75649	7.23541	6.80854	7.45531	6.71137	7.81826	6.32049	5.23165	5.87048	5.98369	6.79865	6.43132	0.312805	0.312805	0.312805	0.312805	0.312805	9.73986	9.46272	0.312805	0.312805	0.312805	0.312805	0.312805	0.312805	0.312805	0.312805	0.312805	0.312805	0.312805	0.312805	0.312805	0.312805	0.312805	0.312805	0.312805	0.312805
1	PBANKA_0506600	SRSF4	serine/arginine-rich splicing factor 4, putative	4.47388	5.68231	5.71527	6.98312	6.57156	0.477127	4.93013	1.94427	6.82363	5.46166	7.04901	6.74791	5.46626	6.43374	3.92176	4.77444	2.94008	6.57972	4.29729	-1.54371	5.83054	7.15421	6.32742	-0.291057	-1.54371	-1.54371	-1.54371	-1.54371	5.54307	-1.54371	-1.54371	-1.54371	-1.54371	-1.54371	-1.54371	-1.54371	-1.54371	-1.54371	-1.54371	-1.54371	-1.54371	-1.54371	-1.54371	-1.54371	-1.54371	-1.54371
1	PBANKA_0511900	RPL3	60S ribosomal protein L3, putative	5.68524	7.65415	7.01672	6.53015	7.85682	5.4944	6.16049	6.3483	6.25625	6.81881	7.22447	5.219	6.40066	5.20087	6.16171	2.3442	1.34838	5.87417	4.47437	4.13086	0.480669	-0.780885	-0.780885	6.54746	5.20427	5.90345	-0.780885	4.69875	-0.780885	-0.780885	-0.780885	-0.780885	-0.780885	-0.780885	-0.780885	-0.780885	-0.780885	-0.780885	-0.780885	-0.780885	-0.780885	-0.780885	-0.780885	-0.780885	-0.780885	-0.780885
1	PBANKA_0516200	PIGA	phosphatidylinositol N-acetylglucosaminyltransferase subunit A, putative	5.54065	5.73812	1.02595	5.67541	5.65482	6.32782	4.70064	5.44352	5.68311	5.59043	6.98937	5.70783	-0.22571	4.51654	3.10946	6.23757	-1.5763	6.05789	0.489969	-0.360448	-1.5763	-1.5763	3.94198	-1.5763	-1.5763	-1.5763	-1.5763	-1.5763	2.56182	-1.5763	-1.5763	-1.5763	-1.5763	-1.5763	-1.5763	-1.5763	-1.5763	-1.5763	-1.5763	-1.5763	-1.5763	-1.5763	-1.5763	-1.5763	-1.5763	-1.5763
1	PBANKA_0519800	ACT	acetyl-CoA transporter, putative	5.07924	4.7158	3.69949	6.29234	5.26264	4.73959	3.60725	4.73094	5.4614	4.07453	5.43198	5.62051	4.89892	4.40847	6.10168	-2.17054	5.92055	-0.114795	4.24702	-2.17054	5.2978	-2.17054	4.59229	-2.17054	5.05373	-2.17054	3.6754	-2.17054	-2.17054	-2.17054	-2.17054	5.92229	-2.17054	-2.17054	-1.13371	-2.17054	-2.17054	-2.17054	-2.17054	-2.17054	3.76912	6.48967	-2.17054	-2.17054	-2.17054	-2.17054
1	PBANKA_0522800	RPS19	40S ribosomal protein S19, putative	7.15712	7.07751	6.14659	6.46622	7.59662	4.94522	7.06887	5.3556	6.98267	6.31555	7.03005	5.71092	7.69145	6.9572	6.30598	7.28579	5.51699	5.08772	6.28611	5.85558	6.54029	7.62756	7.61577	6.29437	6.52739	-0.508125	-0.508125	6.46491	-0.508125	-0.508125	-0.508125	-0.508125	-0.508125	2.42652	-0.508125	-0.508125	-0.508125	-0.508125	-0.508125	-0.508125	-0.508125	-0.508125	-0.508125	-0.508125	0.844385	-0.508125
1	PBANKA_0601100	N/A	mitochondrial phosphate carrier protein, putative	7.12664	5.97213	5.01928	5.44904	4.17632	5.02614	5.58479	5.38895	7.51471	5.67533	6.63365	5.28591	6.52817	6.2224	6.1306	7.57586	6.85373	6.04676	5.32977	8.62303	8.22848	7.48721	-0.524545	2.58069	-0.524545	-0.524545	-0.524545	-0.524545	-0.524545	-0.524545	-0.524545	-0.524545	-0.524545	-0.524545	-0.524545	-0.524545	-0.524545	-0.524545	-0.524545	-0.524545	-0.524545	-0.524545	-0.524545	-0.524545	-0.524545	-0.524545
1	PBANKA_0602700	NAPL	nucleosome assembly protein, putative	6.20494	6.39244	5.68471	5.1706	5.95622	3.80126	5.75558	5.96598	5.22566	6.24241	5.34184	5.09615	5.68815	6.42835	-0.434562	-1.31312	5.44008	6.49375	5.43194	4.91715	7.09289	7.54491	5.03909	2.0071	3.2107	5.5603	7.83588	-1.31312	-1.31312	-1.31312	-1.31312	3.59076	3.70744	4.84562	-1.31312	-1.31312	-1.31312	-1.31312	-1.31312	-1.31312	-1.31312	-1.31312	-1.31312	-1.31312	-1.31312	-1.31312
1	PBANKA_0603200	EIF5A	eukaryotic translation initiation factor 5A, putative	8.26913	8.19144	6.25956	6.77616	6.14831	7.27111	6.01024	7.40139	7.53776	6.76434	0.475455	3.11921	5.94809	0.475455	7.27877	6.41214	0.475455	0.475455	0.475455	0.475455	0.475455	0.475455	0.475455	3.1828	0.475455	0.475455	0.475455	7.58495	3.98385	0.475455	0.475455	0.475455	0.475455	0.475455	0.475455	0.475455	0.475455	0.475455	0.475455	6.83046	0.475455	0.475455	0.475455	0.475455	0.475455	0.475455
1	PBANKA_0604300	TRP1	tetratricopeptide repeat protein, putative	7.32374	6.77024	7.03233	7.49105	7.58819	5.66017	7.24693	6.24205	7.90942	6.46273	7.46791	6.30773	5.99361	5.55712	5.557	7.04499	5.67948	5.32427	3.09045	3.11574	5.13	-1.5171	-1.5171	-1.5171	-1.5171	-1.5171	-0.179388	-1.5171	-1.5171	-1.5171	-1.5171	-1.5171	-1.5171	-1.5171	-1.5171	-1.5171	-0.356214	-1.5171	-1.5171	-1.5171	-0.405323	-1.5171	-1.5171	5.04268	-1.5171	-1.5171
1	PBANKA_0610200	MCM5	DNA replication licensing factor MCM5, putative	4.50618	-2.21812	5.31555	1.45183	3.85982	5.44609	4.6198	4.94232	4.88031	2.58402	-2.21812	5.37141	4.93228	5.31736	6.21675	-2.21812	5.76164	6.29515	5.17282	3.12824	8.05221	4.63407	6.1602	6.03883	8.01317	-2.21812	7.73214	-2.21812	3.94341	-2.21812	-2.21812	-2.21812	-2.21812	-2.21812	-2.21812	-2.21812	-2.21812	-2.21812	-2.21812	-2.21812	-2.21812	-2.21812	-2.21812	-2.21812	-1.38885	-2.21812
1	PBANKA_0611600	N/A	ribonucleoside-diphosphate reductase large subunit, putative	6.62374	6.64755	6.98976	5.0749	3.44964	5.83871	7.78518	4.34275	7.04148	5.01615	7.83187	8.11357	6.77497	6.85844	5.67317	7.02422	4.84764	6.16859	7.02666	5.94727	5.61179	5.39468	3.1761	1.29213	6.81557	4.27905	-2.02809	-2.02809	-2.02809	-2.02809	-2.02809	-2.02809	-2.02809	-0.808299	-2.02809	-2.02809	-2.02809	-2.02809	-2.02809	-2.02809	-2.02809	-2.02809	4.38205	-2.02809	-2.02809	-0.487781
1	PBANKA_0614000	N/A	conserved Plasmodium protein, unknown function	4.93758	4.10608	6.20769	6.53334	4.22379	6.44665	4.60441	6.16158	6.62056	4.43987	6.94632	5.32236	5.57059	6.46741	5.46972	6.51644	7.26513	6.06186	6.12319	6.99011	5.96365	6.76861	4.60267	5.9908	2.95615	4.07586	-1.17338	-1.17338	-1.17338	4.3982	-1.17338	4.84148	-1.17338	-1.17338	-1.17338	-1.17338	-1.17338	-1.17338	-1.17338	-1.17338	-1.17338	-1.17338	-1.17338	-1.17338	-1.17338	-1.17338
1	PBANKA_0617200	RPS10	40S ribosomal protein S10, putative	6.95808	5.86235	6.63171	6.23598	6.17131	6.79648	5.17991	4.79948	5.88758	6.38316	5.26521	4.58174	5.38745	5.08768	5.49906	6.73619	5.58461	-0.44051	3.68641	7.44086	-0.44051	-0.44051	-0.44051	-0.44051	-0.44051	-0.44051	9.25456	7.56226	-0.44051	-0.44051	-0.44051	-0.44051	-0.44051	-0.44051	-0.44051	-0.44051	-0.44051	-0.44051	-0.44051	-0.44051	-0.44051	-0.44051	-0.44051	-0.44051	-0.44051	1.82767
1	PBANKA_0618400	N/A	conserved Plasmodium protein, unknown function	6.45531	4.3158	4.08248	6.39493	6.74955	6.17171	6.14507	5.44282	5.7323	5.96639	7.23982	7.10509	3.69247	4.79191	6.62317	6.48868	5.33885	6.51972	6.49896	-0.542247	-0.542247	-0.542247	-0.542247	-0.542247	-0.542247	-0.542247	-0.542247	-0.542247	-0.542247	-0.542247	-0.542247	-0.542247	-0.542247	0.677546	-0.542247	-0.542247	-0.542247	-0.542247	-0.542247	5.95247	-0.542247	-0.542247	-0.542247	-0.542247	-0.542247	-0.542247
1	PBANKA_0619100	N/A	40S ribosomal protein S5, putative	7.60609	8.23567	6.43251	8.60527	8.29722	7.50928	7.2446	7.38801	8.18162	7.23617	8.46509	8.01945	7.44188	6.9488	7.60449	8.34651	4.55039	-0.197785	5.17313	-0.197785	-0.197785	-0.197785	-0.197785	4.7759	7.16149	-0.197785	1.82192	8.57438	-0.197785	-0.197785	6.98938	-0.197785	-0.197785	-0.197785	-0.197785	-0.197785	-0.197785	-0.197785	-0.197785	-0.197785	-0.197785	-0.197785	-0.197785	-0.197785	-0.197785	-0.197785
1	PBANKA_0619300	N/A	conserved Plasmodium protein, unknown function	6.4502	7.11295	5.96768	7.29824	8.08491	4.29076	7.20226	4.95379	6.29111	5.09323	5.37779	6.74436	5.35745	7.37561	0.0165633	6.51809	5.03891	5.09717	0.0165633	6.19507	5.69777	0.0165633	0.0165633	0.0165633	0.0165633	0.0165633	0.0165633	0.0165633	0.0165633	0.0165633	0.0165633	0.0165633	0.0165633	0.0165633	0.0165633	0.0165633	0.0165633	0.0165633	0.0165633	0.0165633	0.0165633	0.0165633	0.0165633	0.0165633	0.0165633	0.0165633
1	PBANKA_0700800	N/A	Plasmodium exported protein (PHIST), unknown function	-0.399014	5.0017	6.79482	7.20866	-0.399014	7.17545	6.75831	4.63139	7.39593	5.86812	7.82505	4.50174	-0.399014	-0.399014	-0.399014	6.91007	5.24302	6.36064	5.27187	6.97903	8.10466	-0.399014	-0.399014	-0.399014	-0.399014	6.67498	-0.399014	-0.399014	-0.399014	-0.399014	-0.399014	-0.399014	-0.399014	-0.399014	-0.399014	-0.399014	-0.399014	-0.399014	-0.399014	-0.399014	-0.399014	-0.399014	-0.399014	-0.399014	-0.399014	-0.399014
1	PBANKA_0702800	N/A	protein disulfide isomerase	7.86323	6.78216	8.19485	8.32799	6.78519	9.14329	7.08409	7.96822	9.03072	7.77176	8.42475	9.09201	8.63335	8.59927	7.25048	8.61127	8.27732	8.75518	7.3741	8.87123	9.73784	9.02503	7.09318	7.8463	8.06418	6.86342	-1.20521	-1.20521	-1.20521	-1.20521	3.50466	6.91788	-1.20521	-1.20521	-1.20521	7.76383	5.4546	-1.20521	-1.20521	-1.20521	-1.20521	-1.20521	-1.20521	-1.20521	-1.20521	-1.20521
1	PBANKA_0703900	RACK1	receptor for activated c kinase, putative	6.74607	6.15035	-1.19125	5.00844	7.28099	6.69433	-1.19125	6.4022	-1.19125	6.86029	6.94023	6.43707	4.78617	4.31926	-1.19125	-1.19125	-1.19125	5.11814	4.77764	-1.19125	-1.19125	-1.19125	-1.19125	-1.19125	-1.19125	-1.19125	-1.19125	6.21176	-1.19125	-1.19125	-1.19125	-1.19125	-1.19125	-1.19125	-1.19125	-1.19125	-1.19125	-1.19125	-1.19125	-1.19125	-1.19125	-1.19125	-1.19125	-1.19125	-1.19125	-1.19125
1	PBANKA_0704500	HEUL	HECT-like E3 ubiquitin ligase, putative	1.47528	3.84877	3.08414	1.22735	3.12318	1.74194	2.86498	1.40357	4.41984	2.32048	2.34368	2.51602	2.2461	2.05813	1.849	-5.05371	1.54897	1.76363	3.23091	1.87743	-0.902302	4.13469	-5.05371	-5.05371	1.61662	-5.05371	3.88684	-5.05371	-0.478678	2.08247	-5.05371	-5.05371	0.944448	-3.18255	-5.05371	-5.05371	-5.05371	-5.05371	-5.05371	2.56975	2.16025	-5.05371	0.094582	-5.05371	-5.05371	-5.05371
1	PBANKA_0711900	HSP70	heat shock protein 70	8.30651	8.96552	7.90102	7.04239	9.35418	7.20183	7.66351	8.41909	8.0358	8.42716	7.0647	7.67187	6.76478	5.62259	5.32402	6.58636	3.71188	7.12615	4.69189	-1.62349	-1.62349	-1.62349	1.69358	-1.62349	-1.62349	-1.62349	1.48713	6.87806	-1.62349	-1.62349	-1.62349	-1.62349	-1.62349	4.66357	-1.62349	-1.62349	-1.62349	-1.62349	-1.62349	-1.62349	-1.62349	-1.62349	-1.62349	-1.62349	-0.794221	-1.62349
1	PBANKA_0713300	N/A	protein kinase c inhibitor-like protein, putative	5.46655	6.67911	5.97247	6.39062	7.18821	3.03933	6.79003	4.59863	-0.438542	6.42764	6.19439	5.37734	3.56652	4.92946	-0.986673	7.76316	4.80935	-0.986673	-0.986673	-0.986673	-0.986673	-0.986673	-0.986673	-0.986673	-0.986673	-0.986673	-0.986673	-0.986673	5.83479	-0.986673	-0.986673	-0.986673	-0.986673	0.233121	2.6651	-0.986673	-0.986673	-0.986673	-0.986673	-0.986673	-0.986673	-0.986673	-0.986673	-0.986673	-0.986673	3.34143
1	PBANKA_0714200	ClpB1	chaperone protein ClpB1, putative	4.27129	5.05868	4.82152	5.28735	5.66713	4.45732	-2.21398	4.06491	-2.21398	3.29196	-2.21398	-0.356089	3.15423	-2.21398	2.32339	4.94723	-2.21398	4.24789	2.26197	2.37988	-2.21398	-2.21398	-2.21398	-2.21398	-2.21398	-2.21398	-2.21398	-2.21398	-2.21398	-2.21398	-2.21398	-2.21398	-2.21398	-2.21398	-2.21398	-2.21398	-2.21398	-2.21398	-2.21398	-2.21398	-2.21398	-2.21398	-2.21398	-2.21398	-2.21398	-2.21398
1	PBANKA_0716000	SMC3	structural maintenance of chromosomes protein 3, putative	2.78505	2.53691	4.77997	2.35935	3.68823	3.26164	4.11752	2.4924	3.79207	3.36669	3.14294	4.1114	4.35643	2.26993	3.69618	2.81339	2.81185	3.77265	3.7902	5.23596	4.29877	0.129062	1.67885	5.05319	-3.12329	-3.12329	-3.12329	-3.12329	-3.12329	-3.12329	-3.12329	-3.12329	-3.12329	-3.12329	-3.12329	2.25352	-3.12329	-3.12329	-3.12329	-3.12329	-3.12329	-3.12329	-3.12329	-3.12329	-3.12329	-3.12329
1	PBANKA_0803100	MCM7	DNA replication licensing factor MCM7, putative	5.24692	3.95477	5.08096	5.89333	6.66597	4.33899	5.82192	4.78224	7.0072	4.04415	7.07871	5.97968	6.19007	5.02595	5.7728	4.69532	5.41469	6.192	3.89436	5.69286	7.42398	3.44341	2.36462	4.56033	6.98833	-1.87818	-1.87818	-1.87818	-1.87818	-1.87818	-1.87818	-1.87818	-1.87818	-1.87818	-1.87818	-1.87818	-1.87818	-1.87818	-1.87818	-1.87818	-1.87818	-1.87818	-1.87818	-1.87818	-1.87818	-1.87818
1	PBANKA_0803500	N/A	ATP synthase subunit C, putative	5.70017	5.9022	5.74189	3.82149	4.06699	7.20073	6.48028	5.88555	6.84309	6.72342	7.3514	6.56881	6.45585	4.58278	6.25759	3.45153	5.93708	5.31199	5.80198	7.28076	-0.588417	4.85936	-0.588417	-0.588417	-0.588417	-0.588417	-0.588417	-0.588417	-0.588417	-0.588417	-0.588417	-0.588417	-0.588417	-0.588417	-0.588417	-0.588417	-0.588417	-0.588417	-0.588417	-0.588417	-0.588417	-0.588417	-0.588417	-0.588417	-0.588417	-0.588417
1	PBANKA_0805700	HSP90	heat shock protein 90, putative	5.86861	7.10276	3.42026	5.91199	7.91394	6.57131	2.34105	6.76679	3.622	4.9655	-2.22453	-2.22453	4.54016	-2.22453	-2.22453	-2.22453	-2.22453	-2.22453	2.53225	-2.22453	-2.22453	-2.22453	-2.22453	-2.22453	-2.22453	-2.22453	-2.22453	2.4718	-2.22453	-2.22453	-2.22453	-2.22453	-2.22453	3.85136	-2.22453	-2.22453	-2.22453	-2.22453	4.50806	-2.22453	-2.22453	-2.22453	4.39527	-2.22453	-2.22453	-2.22453
1	PBANKA_0805900	N/A	kinesin-8, putative	1.88047	3.44879	4.62865	5.13934	-2.64617	4.10921	4.62143	3.05702	4.85201	4.08524	4.03652	4.48428	3.71811	4.18862	1.69626	4.82242	3.22108	4.87848	4.90456	1.11579	1.81083	3.41553	-2.64617	-2.64617	-2.64617	-2.64617	-2.64617	-2.64617	-2.64617	-2.64617	-2.64617	-2.64617	-2.64617	-2.64617	-2.64617	-2.64617	-2.64617	-2.64617	-2.64617	-2.64617	-2.64617	-2.64617	-2.64617	-2.64617	-2.64617	-2.64617
1	PBANKA_0811000	SNRPD3	small nuclear ribonucleoprotein Sm D3, putative	5.71739	-0.133062	6.63789	-0.133062	-0.133062	5.82494	5.48736	-0.133062	6.76377	5.84386	-0.133062	-0.133062	6.32323	5.86991	-0.133062	-0.133062	-0.133062	-0.133062	-0.133062	-0.133062	7.16637	-0.133062	-0.133062	-0.133062	-0.133062	-0.133062	-0.133062	7.46816	-0.133062	-0.133062	-0.133062	-0.133062	-0.133062	-0.133062	-0.133062	-0.133062	-0.133062	-0.133062	-0.133062	-0.133062	-0.133062	-0.133062	-0.133062	-0.133062	-0.133062	-0.133062
1	PBANKA_0816100	UBC9	SUMO-conjugating enzyme UBC9, putative	4.56702	6.00869	2.53672	5.69354	5.30888	5.7367	4.82248	4.56466	7.19852	4.70591	7.19465	6.44415	6.96933	4.86657	6.45214	7.68049	4.49893	5.98933	5.22056	-0.419911	1.50422	-0.419911	6.75463	-0.419911	-0.419911	-0.419911	-0.419911	-0.419911	-0.419911	-0.419911	-0.419911	-0.419911	-0.419911	-0.419911	-0.419911	-0.419911	-0.419911	-0.419911	-0.419911	-0.419911	-0.419911	-0.419911	-0.419911	-0.419911	-0.419911	-0.419911
1	PBANKA_0818900	HSP70-2	heat shock protein 70, putative	8.31146	8.24991	8.42223	8.46959	7.43422	7.78528	8.39302	7.89784	8.61838	7.69167	8.21856	8.58469	8.18031	9.0885	8.08744	8.05835	8.02789	9.12132	7.37275	8.38796	9.26773	7.51648	7.84444	7.61184	9.41371	5.75187	6.58171	2.94812	5.54361	-1.74821	-1.74821	7.58139	-1.74821	-1.74821	-1.74821	5.38802	-1.74821	-1.74821	-0.270281	1.64581	1.44207	3.30858	-1.74821	-1.74821	-1.74821	2.94173
1	PBANKA_0830200	RhopH2	high molecular weight rhoptry protein 2	7.19967	6.2183	7.50583	7.17423	4.87913	7.38474	6.36471	6.83099	8.08045	6.7515	7.26087	7.1789	7.26344	7.91238	7.13553	6.50906	7.18643	7.73779	7.19488	8.41931	8.38789	6.72402	5.76548	5.50164	6.60337	4.98593	-2.86212	-2.86212	-2.86212	-2.86212	-2.86212	-2.86212	-2.86212	-2.86212	3.37955	-2.86212	-2.86212	-2.86212	-2.86212	-2.86212	-2.86212	-2.86212	-2.86212	-2.86212	-2.86212	-1.32181
1	PBANKA_0833000	PFN	profilin	7.92792	6.26778	7.7973	7.60922	6.196	8.8876	8.02345	7.48996	8.37377	7.3561	7.42081	9.17877	8.02381	8.06473	8.06704	9.9764	7.74887	8.61606	7.98506	8.38084	7.4671	5.29805	5.15415	5.30579	-0.840524	-0.840524	-0.840524	-0.840524	-0.840524	-0.840524	-0.840524	-0.840524	-0.840524	-0.840524	-0.840524	-0.840524	-0.840524	-0.840524	2.47089	-0.840524	-0.840524	-0.840524	-0.840524	-0.840524	-0.840524	4.92607
1	PBANKA_0835200	ApiAP2	AP2 domain transcription factor, putative	6.53411	5.30949	6.94502	0.0873846	7.26323	7.59068	5.43396	6.22683	6.87378	0.0873846	6.42515	7.55385	5.74859	5.82761	5.94587	5.33827	7.28397	4.61739	6.55776	0.0873846	6.83172	0.0873846	0.0873846	0.0873846	0.0873846	0.0873846	0.0873846	0.0873846	4.3863	0.0873846	0.0873846	0.0873846	0.0873846	0.0873846	0.0873846	0.0873846	0.0873846	0.0873846	0.0873846	0.0873846	0.0873846	0.0873846	0.0873846	0.0873846	0.0873846	0.0873846
1	PBANKA_0901400	N/A	ATP synthase subunit delta, mitochondrial, putative	6.18503	-0.103558	7.15542	6.7023	6.61709	6.47846	6.73436	4.38584	6.59141	5.4748	6.29681	-0.103558	2.58026	5.12643	6.34549	-0.103558	6.0525	-0.103558	-0.103558	6.45495	5.45467	-0.103558	-0.103558	-0.103558	8.39722	-0.103558	-0.103558	-0.103558	-0.103558	-0.103558	-0.103558	-0.103558	-0.103558	-0.103558	-0.103558	-0.103558	-0.103558	-0.103558	-0.103558	-0.103558	-0.103558	-0.103558	-0.103558	-0.103558	-0.103558	-0.103558
1	PBANKA_0905000	RPS21	40S ribosomal protein S21, putative	7.57539	7.68765	6.58816	6.64459	8.42654	5.72381	7.75498	5.72737	7.40459	7.60635	8.41759	0.487378	7.27249	4.83047	7.61003	5.3358	4.77738	6.97993	0.487378	7.58799	0.487378	0.487378	0.487378	2.64345	0.487378	0.487378	0.487378	0.487378	0.487378	0.487378	0.487378	8.11509	0.487378	0.487378	0.487378	0.487378	0.487378	0.487378	0.487378	0.487378	0.487378	0.487378	0.487378	0.487378	0.487378	0.487378
1	PBANKA_0907800	N/A	conserved Apicomplexan protein, unknown function	7.59158	7.07758	7.57729	7.32063	7.18459	7.88676	6.55085	0.383459	6.83096	5.81317	7.63104	2.24135	6.1916	7.86249	6.84629	7.6205	6.51658	6.85563	7.13565	7.83966	8.47896	0.383459	6.88591	0.383459	0.383459	0.383459	7.95643	0.383459	0.383459	0.383459	0.383459	0.383459	0.383459	0.383459	0.383459	0.383459	0.383459	0.383459	0.383459	0.383459	0.383459	0.383459	0.383459	0.383459	0.383459	0.383459
1	PBANKA_0922100	RPS18	40S ribosomal protein S18, putative	7.74402	8.89935	5.81434	7.04417	8.05499	7.46541	6.63372	6.57227	-0.0133603	6.13986	8.33859	7.77768	5.83415	6.00638	7.17298	6.18849	7.5522	4.39321	1.85717	8.05381	6.82207	6.88376	-0.0133603	-0.0133603	8.97275	-0.0133603	-0.0133603	7.27931	-0.0133603	6.283	-0.0133603	-0.0133603	-0.0133603	1.20643	-0.0133603	-0.0133603	-0.0133603	-0.0133603	-0.0133603	1.74285	-0.0133603	-0.0133603	-0.0133603	-0.0133603	-0.0133603	-0.0133603
1	PBANKA_0923400	RPL35	60S ribosomal protein L35, putative	4.66603	5.99418	7.11001	5.94442	8.06425	6.39909	6.55142	3.48022	6.31706	5.74872	7.24623	7.06671	5.8951	4.55238	5.02461	5.81496	4.76263	5.20138	5.08688	6.81885	6.16476	-0.356289	-0.356289	-0.356289	-0.356289	-0.356289	8.23591	8.14526	-0.356289	-0.356289	-0.356289	-0.356289	-0.356289	-0.356289	-0.356289	-0.356289	-0.356289	-0.356289	-0.356289	-0.356289	-0.356289	-0.356289	-0.356289	-0.356289	-0.356289	-0.356289
1	PBANKA_0928100	PGM1	phosphoglycerate mutase, putative	7.51458	7.90932	5.37831	7.45376	7.95562	5.6257	6.59124	4.93572	6.94029	4.09078	-0.649581	-0.649581	-0.649581	-0.649581	-0.649581	-0.649581	-0.649581	-0.649581	-0.649581	-0.649581	-0.649581	-0.649581	-0.649581	-0.649581	-0.649581	-0.649581	-0.649581	-0.649581	-0.649581	-0.649581	-0.649581	-0.649581	-0.649581	-0.649581	-0.649581	-0.649581	-0.649581	-0.649581	-0.649581	-0.649581	-0.649581	-0.649581	-0.649581	-0.649581	-0.649581	-0.649581
1	PBANKA_0932200	N/A	peptidyl-prolyl cis-trans isomerase, putative	7.60813	8.04591	7.64146	8.74095	9.18241	8.83568	8.88235	7.52824	9.00419	7.50956	8.67688	9.00916	8.99264	8.81086	6.94291	5.42551	8.11586	7.3134	-0.230909	8.41467	6.24555	8.02466	6.64637	6.40105	9.10549	-0.230909	7.80364	-0.230909	4.57579	-0.230909	-0.230909	-0.230909	-0.230909	-0.230909	-0.230909	-0.230909	-0.230909	-0.230909	-0.230909	-0.230909	-0.230909	-0.230909	-0.230909	-0.230909	-0.230909	-0.230909
1	PBANKA_0938400	ERC	endoplasmic reticulum-resident calcium binding protein, putative	8.21413	9.13564	7.82045	9.21182	7.11808	8.21856	7.42565	8.17609	9.45524	7.48863	7.60784	7.49115	7.76473	7.31047	9.03883	8.0687	7.63669	6.62848	7.33232	7.60259	6.4718	-0.60676	-0.60676	-0.60676	-0.60676	-0.60676	-0.60676	-0.60676	-0.60676	-0.60676	-0.60676	-0.60676	-0.60676	-0.60676	-0.60676	-0.60676	-0.60676	-0.60676	-0.60676	-0.60676	-0.60676	-0.60676	-0.60676	-0.60676	-0.60676	-0.60676
1	PBANKA_0939500	RAD51	DNA repair protein RAD51	4.61245	5.06685	3.65676	-0.635906	6.62207	4.91478	7.1957	5.78742	7.79658	4.44076	6.6423	9.37974	4.64871	6.50877	8.87523	-0.635906	4.90517	4.86254	5.19166	-0.635906	7.67172	8.40009	7.53363	-0.635906	9.0766	1.71882	-0.635906	-0.635906	-0.635906	-0.635906	-0.635906	-0.635906	-0.635906	-0.635906	-0.635906	-0.635906	-0.635906	-0.635906	-0.635906	-0.635906	0.475875	-0.635906	-0.635906	-0.635906	-0.635906	-0.635906
1	PBANKA_0942500	N/A	thioredoxin, putative	6.04016	5.4964	5.85125	4.29018	6.35814	5.16932	4.93786	6.04938	6.3603	5.71498	5.48034	5.71524	5.71684	4.57113	6.54479	6.71562	4.81941	5.62518	4.96919	5.19507	6.22575	-1.04785	-1.04785	5.04101	-1.04785	4.16184	-1.04785	-1.04785	-1.04785	-1.04785	-1.04785	-1.04785	-1.04785	-1.04785	-1.04785	-1.04785	-1.04785	-1.04785	-1.04785	-1.04785	-1.04785	-1.04785	-1.04785	-1.04785	-1.04785	-1.04785
1	PBANKA_0943900	N/A	PIR protein	-1.14106	-1.62002	-1.62002	-1.62002	-1.62002	-1.62002	6.65615	-1.62002	-1.62002	-1.62002	8.92715	8.81214	8.2112	8.87214	9.35306	-1.62002	6.16009	-1.62002	7.36837	-1.62002	-0.358464	-1.62002	-1.62002	6.61723	-1.62002	6.22804	8.47831	-1.62002	-1.62002	-1.62002	5.97189	8.53624	-1.62002	-1.62002	-1.62002	-1.62002	-1.62002	-1.62002	-1.62002	-1.62002	-1.62002	-1.62002	-1.62002	-1.62002	-1.62002	-1.62002
1	PBANKA_1002000	N/A	conserved Plasmodium protein, unknown function	3.88325	-2.2359	4.76193	4.44059	5.65749	4.51948	5.2976	3.3494	4.48458	1.67428	3.4333	4.4919	-0.885317	4.82219	4.75979	-2.2359	3.5306	4.57334	4.21708	-2.2359	4.26302	3.46939	5.10745	-2.2359	-2.2359	-2.2359	-2.2359	-2.2359	3.88316	-2.2359	-2.2359	-2.2359	-2.2359	-2.2359	-2.2359	-2.2359	-2.2359	-2.2359	-2.2359	-2.2359	-2.2359	-2.2359	-2.2359	-2.2359	-2.2359	-2.2359
1	PBANKA_1008200	PKG	cGMP-dependent protein kinase	-2.30536	-2.30536	-0.877347	-2.30536	3.24866	-2.30536	-2.30536	5.36248	5.08169	-2.30536	5.38175	5.13953	4.449	-2.30536	-2.30536	-2.30536	-2.30536	4.46267	-2.30536	5.78649	-2.30536	-2.30536	-2.30536	-2.30536	6.25968	-0.693021	3.46183	-2.30536	-2.30536	-2.30536	-2.30536	-2.30536	-2.30536	-1.08557	-2.30536	-2.30536	-2.30536	-2.30536	-2.30536	-2.30536	-2.30536	-2.30536	-2.30536	-2.30536	-2.30536	-2.30536
1	PBANKA_1010600	CAM	calmodulin, putative	8.45637	7.67448	8.02545	8.68372	6.60676	8.42405	7.63008	6.88451	8.95526	6.50312	9.59963	9.56921	7.69178	8.71048	7.74241	10.082	8.2224	8.81704	8.5126	9.24635	10.5121	8.796	8.90326	6.13405	8.4665	-0.146627	6.64754	-0.146627	-0.146627	7.40202	3.23728	-0.146627	-0.146627	6.03871	-0.146627	9.86572	-0.146627	-0.146627	7.25285	-0.146627	-0.146627	-0.146627	0.535619	-0.146627	-0.146627	-0.146627
1	PBANKA_1016700	N/A	leucine-rich repeat protein	7.70445	5.96095	7.06709	6.70849	6.9741	7.28345	7.51762	6.98398	6.95987	7.7119	7.30059	6.55009	7.06186	7.14522	6.49474	6.05899	6.36196	6.38559	6.91777	7.43172	4.04818	4.04325	-0.313978	-0.313978	-0.313978	-0.313978	-0.313978	-0.313978	-0.313978	-0.313978	-0.313978	-0.313978	-0.313978	-0.313978	-0.313978	-0.313978	-0.313978	-0.313978	-0.313978	-0.313978	-0.313978	-0.313978	-0.313978	-0.313978	-0.313978	-0.313978
1	PBANKA_1025100	N/A	conserved Plasmodium protein, unknown function	3.16169	1.16719	3.33911	2.1432	2.71151	1.85988	3.78318	-0.39701	3.55942	2.69082	3.40956	3.90527	0.867808	3.53299	-1.13813	-4.23352	2.84794	3.48959	2.90882	3.81214	2.6019	-2.45241	2.5293	2.36794	5.03587	-4.23352	-4.23352	-4.23352	-4.23352	-4.23352	-4.23352	-4.23352	-4.23352	-4.23352	-4.23352	-4.23352	-4.23352	-4.23352	-4.23352	-4.23352	-4.23352	-4.23352	-4.23352	-4.23352	-4.23352	-4.23352
1	PBANKA_1030300	NTF2	nuclear transport factor 2, putative	6.6349	8.13104	4.75753	6.80022	6.8315	7.76717	3.78665	6.02326	7.13689	7.33552	4.39734	6.44036	7.08261	5.07127	-0.136951	5.83567	6.27877	-0.136951	4.50171	6.42155	-0.136951	-0.136951	-0.136951	5.74758	-0.136951	-0.136951	-0.136951	-0.136951	-0.136951	-0.136951	-0.136951	-0.136951	-0.136951	-0.136951	5.51927	-0.136951	-0.136951	-0.136951	-0.136951	-0.136951	-0.136951	-0.136951	-0.136951	-0.136951	-0.136951	-0.136951
1	PBANKA_1033900	N/A	40S ribosomal protein S8e, putative	6.86868	7.35886	5.04855	7.18923	7.91904	6.39972	7.56184	5.76974	-0.546639	5.82608	6.18114	6.03067	5.43079	6.50739	6.84094	7.21683	5.60942	1.27142	4.42081	5.50815	-0.546639	5.68844	6.33064	-0.546639	6.92123	5.35153	9.40585	7.71237	2.30692	-0.546639	-0.546639	-0.546639	6.64811	-0.546639	-0.546639	-0.546639	5.7992	-0.546639	0.931289	-0.546639	-0.546639	-0.546639	-0.546639	-0.546639	-0.546639	-0.546639
1	PBANKA_1034400	PM4	plasmepsin IV	6.83736	5.21572	7.79268	8.0448	6.98644	6.78747	6.41699	7.40029	-0.794956	5.37104	7.11633	0.856215	6.38756	3.98578	4.56935	6.12805	4.77966	5.50096	5.27467	-1.00168	-1.00168	-1.00168	-1.00168	-1.00168	7.75903	-1.00168	-1.00168	7.34279	-1.00168	-1.00168	-1.00168	-1.00168	-1.00168	-1.00168	-1.00168	-1.00168	-1.00168	-1.00168	-1.00168	-1.00168	-1.00168	-1.00168	-1.00168	-1.00168	-1.00168	-1.00168
1	PBANKA_1039400	N/A	ribosomal protein S27a, putative	7.12354	7.79195	5.0538	7.67476	6.88603	6.41616	5.95702	6.28951	6.33366	6.15175	5.34683	6.55382	4.71692	5.0742	6.27955	2.62999	5.31952	4.23837	5.50594	8.66834	5.49985	5.10383	6.14698	5.92163	3.79351	6.11757	9.29377	7.40627	-0.730303	-0.730303	-0.730303	-0.730303	-0.730303	5.22715	-0.730303	-0.730303	-0.730303	-0.730303	-0.730303	-0.730303	-0.730303	-0.730303	-0.730303	-0.730303	-0.730303	-0.730303
1	PBANKA_1101600	N/A	chromosome assembly factor 1, putative	5.05678	2.34288	5.51973	4.50733	3.19411	5.26728	2.53853	4.73196	3.90569	5.44542	5.70723	6.01449	4.82735	4.42498	4.34377	5.05412	4.39815	5.01432	5.0879	-2.02705	-2.02705	-2.02705	-2.02705	-2.02705	-2.02705	-2.02705	-2.02705	-2.02705	-2.02705	-2.02705	-2.02705	-2.02705	-2.02705	-2.02705	-2.02705	-2.02705	-2.02705	-2.02705	-2.02705	-2.02705	-2.02705	-2.02705	-2.02705	-2.02705	-2.02705	-2.02705
1	PBANKA_1103400	RPL31	60S ribosomal protein L31, putative	7.76605	8.7524	7.22743	8.06962	9.64416	8.0006	7.95726	6.53113	8.68194	8.70671	8.97875	6.99728	7.49986	8.06285	6.42902	7.24281	5.79811	5.75482	5.10273	8.7727	-0.357956	8.17418	-0.357956	4.08445	-0.357956	4.14052	10.0291	10.5585	-0.357956	-0.357956	-0.357956	2.40493	-0.357956	-0.357956	-0.357956	-0.357956	-0.357956	-0.357956	-0.357956	-0.357956	-0.357956	-0.357956	-0.357956	-0.357956	-0.357956	-0.357956
1	PBANKA_1104200	BCKDHB	2-oxoisovalerate dehydrogenase subunit beta, mitochondrial, putative	0.842096	6.11171	6.02071	3.05827	6.29544	7.28288	1.21148	6.07155	-0.727727	4.85063	-0.727727	-0.727727	6.98838	-0.727727	3.91025	-0.727727	-0.727727	6.32054	-0.727727	-0.727727	-0.727727	-0.727727	-0.727727	-0.727727	-0.727727	-0.727727	-0.727727	2.12657	-0.727727	-0.727727	-0.727727	-0.727727	-0.727727	-0.727727	-0.727727	-0.727727	-0.727727	-0.727727	-0.727727	-0.727727	-0.727727	-0.727727	-0.727727	-0.727727	-0.727727	-0.727727
1	PBANKA_1106500	ROM4	rhomboid protease ROM4	4.21511	4.92215	6.30672	5.668	-1.43499	5.05185	4.26626	4.86277	5.43169	3.95503	6.70319	6.38984	5.85055	7.0626	4.0576	3.62865	6.21783	6.76169	5.83202	6.41777	7.55456	7.39627	7.43306	4.21144	6.35317	-1.43499	-1.43499	-1.43499	-1.43499	7.88079	6.67512	7.42299	-1.43499	-1.43499	-1.43499	-1.43499	-1.43499	-1.43499	-1.43499	-1.43499	-1.43499	-1.43499	-1.43499	-1.43499	-1.43499	-1.43499
1	PBANKA_1106700	RPL4	60S ribosomal protein L4, putative	7.14285	8.06288	7.91213	5.24226	7.91361	7.41853	6.96041	7.6113	5.08679	7.30224	6.85643	6.63747	7.2462	6.32599	8.01095	7.25337	4.88033	2.11915	3.85695	-0.871195	-0.871195	-0.871195	2.44587	-0.871195	-0.871195	-0.871195	1.60972	8.9598	-0.871195	3.17486	-0.871195	-0.871195	-0.871195	-0.871195	-0.871195	-0.871195	-0.871195	-0.871195	-0.871195	-0.871195	-0.871195	-0.871195	-0.18895	-0.871195	-0.871195	-0.871195
1	PBANKA_1108700	SMC4	structural maintenance of chromosomes protein 4, putative	4.86004	1.2274	4.31828	5.05632	2.14968	4.07583	3.30616	3.2582	4.84905	3.52032	4.41811	4.74345	3.80199	2.08742	4.33498	-0.647506	5.22769	4.76368	3.57689	5.2996	2.24399	5.29774	2.12259	-2.67955	-2.67955	-2.67955	-2.67955	-2.67955	-2.67955	-2.67955	-2.67955	-2.67955	-2.67955	0.860609	-2.67955	-2.67955	-2.67955	-2.67955	-2.67955	-2.67955	-2.67955	-2.67955	-2.67955	4.82552	-2.67955	-2.67955
1	PBANKA_1109700	N/A	conserved Plasmodium protein, unknown function	3.35339	5.18226	3.95415	2.348	3.16376	3.23132	3.27892	3.01855	4.03068	4.43766	1.65956	3.91825	4.92185	2.04869	-3.09983	-3.09983	3.40795	1.77881	4.04793	3.24052	-1.1757	-3.09983	-3.09983	-1.18695	-0.877228	-3.09983	-3.09983	-3.09983	-3.09983	-3.09983	-3.09983	-3.09983	-3.09983	-3.09983	-3.09983	-3.09983	-3.09983	-3.09983	-3.09983	-3.09983	-3.09983	-3.09983	-3.09983	-3.09983	-3.09983	3.17337
1	PBANKA_1113300	N/A	deoxyribodipyrimidine photo-lyase, putative	3.72277	1.87643	3.26172	6.14286	3.69056	2.28054	5.19204	-1.99366	3.40855	1.67255	3.10469	3.88274	4.93604	5.10246	2.51743	5.35699	5.10567	4.77438	3.15758	5.47875	4.15358	-1.99366	-1.99366	-1.99366	7.54123	-1.99366	-1.99366	-1.99366	-1.99366	-1.99366	-1.99366	-1.99366	-1.99366	-1.99366	-1.99366	-1.99366	-1.99366	-1.99366	-1.99366	-1.99366	-1.99366	-1.99366	-1.99366	5.79293	-1.99366	-1.99366
1	PBANKA_1117700	MDH	malate dehydrogenase, putative	5.40037	5.63941	4.89845	7.8223	5.01142	8.07971	5.37116	5.35886	7.18367	4.38207	7.61134	6.24848	5.92512	6.39518	-0.479316	-0.479316	5.49508	5.69783	7.57382	6.3548	6.26502	-0.479316	-0.479316	4.21503	-0.479316	-0.479316	-0.479316	-0.479316	-0.479316	-0.479316	-0.479316	-0.479316	-0.479316	-0.479316	-0.479316	-0.479316	-0.479316	-0.479316	-0.479316	-0.479316	-0.479316	-0.479316	-0.479316	-0.479316	-0.479316	-0.479316
1	PBANKA_1118600	N/A	cell division cycle protein 48 homologue, putative	6.86729	7.09956	7.34224	5.5461	7.08417	7.47319	5.77058	7.16788	7.78952	6.45553	8.15456	6.66607	6.62856	7.28231	7.61924	-1.92953	5.10937	7.12432	4.72713	4.61882	6.5461	6.28521	6.73041	-1.17131	-1.92953	-0.908945	-1.92953	-1.92953	6.24817	-1.92953	-1.92953	-1.92953	-1.92953	-0.0583683	-1.92953	-1.92953	-1.92953	-1.92953	-1.92953	-1.92953	-1.92953	-1.92953	-1.92953	-1.92953	-1.92953	-1.92953
1	PBANKA_1122900	HK	hexokinase, putative	5.90536	5.85277	4.35459	6.67716	-0.282625	0.884859	5.24277	1.2111	3.84151	4.81391	6.3242	6.585	5.41875	6.03707	1.88684	-1.13598	4.64536	5.79025	5.67883	6.18354	5.83419	-1.13598	-1.13598	3.51931	-1.13598	4.26147	-1.13598	-1.13598	-1.13598	-1.13598	-1.13598	-1.13598	-1.13598	-1.13598	-1.13598	6.99511	-1.13598	-1.13598	-1.13598	-1.13598	-1.13598	-1.13598	-1.13598	-1.13598	-1.13598	-1.13598
1	PBANKA_1125600	N/A	pyruvate kinase, putative	6.34696	4.70129	5.25791	5.98145	7.14306	-1.73992	3.88049	5.23371	3.92577	4.59148	5.13938	-1.73992	5.03501	-1.73992	-1.73992	-1.73992	-1.73992	-1.73992	-1.73992	-1.73992	-1.73992	-1.73992	-1.73992	-1.73992	-1.73992	-1.73992	-1.73992	-1.73992	-1.73992	6.39112	-1.73992	-1.73992	-1.73992	-1.73992	-1.73992	-1.73992	-1.73992	-1.73992	-1.73992	-1.73992	-1.73992	-1.73992	-1.73992	-1.73992	-1.73992	-1.73992
1	PBANKA_1128500	N/A	SET domain protein, putative	0.712976	2.69017	3.3904	2.27144	2.92861	2.74291	3.54648	1.70728	2.69222	2.14731	2.9864	2.52368	3.06901	2.7498	1.76854	-0.543266	3.87514	3.21815	3.16868	1.20881	3.20374	3.68146	1.52066	3.36547	5.08633	1.2962	4.35197	2.46111	-1.61374	0.170156	-4.83155	-4.83155	-4.83155	-4.83155	-4.83155	-4.83155	-4.83155	-4.83155	-4.83155	-4.83155	-4.83155	2.00129	-4.83155	3.4637	-4.83155	-4.83155
1	PBANKA_1129100	N/A	DNA polymerase epsilon catalytic subunit A, putative	2.44012	1.93005	1.87587	-1.64942	3.43217	3.39566	2.39002	2.63359	0.632022	3.02788	2.33676	0.100744	3.41525	0.513101	2.75035	-3.71932	0.764473	2.80327	3.66704	2.74507	-3.71932	-3.71932	-3.71932	-3.71932	-3.71932	-3.71932	-3.71932	-3.71932	-3.71932	-3.71932	-3.71932	-3.71932	-3.71932	-3.71932	-3.71932	-3.71932	-3.71932	-3.71932	-3.71932	-3.71932	-3.71932	-3.71932	-3.71932	-3.71932	-3.71932	-3.71932
1	PBANKA_1130500	N/A	proteasome subunit alpha type-7, putative	6.76842	7.07786	5.62312	5.54392	7.11285	6.43843	5.0247	5.83021	5.30976	6.38042	6.60166	7.88939	2.17158	5.643	6.72183	6.28454	5.70064	-0.676548	4.26619	-0.676548	-0.676548	6.69407	-0.676548	-0.676548	0.826123	-0.676548	-0.676548	-0.676548	-0.676548	-0.676548	6.13973	-0.676548	-0.676548	-0.676548	-0.676548	-0.676548	-0.676548	-0.676548	-0.676548	-0.676548	-0.676548	-0.676548	-0.676548	-0.676548	-0.676548	-0.676548
1	PBANKA_1132600	N/A	ubiquitin-conjugating enzyme E2, putative	3.96338	-1.12721	-1.12721	-1.12721	5.39248	6.22227	4.57404	5.27883	-1.12721	-1.12721	5.70333	-1.12721	-1.12721	6.8188	6.8911	4.7348	-1.12721	4.81824	-0.0826958	-1.12721	-1.12721	-1.12721	-1.12721	-1.12721	-1.12721	-1.12721	-1.12721	-1.12721	5.07556	-1.12721	-1.12721	-1.12721	-1.12721	-1.12721	-1.12721	-1.12721	-1.12721	-1.12721	-1.12721	-1.12721	-1.12721	-1.12721	-1.12721	-1.12721	-1.12721	-1.12721
1	PBANKA_1135100	RPS15	40S ribosomal protein S15, putative	7.77934	6.58018	7.22209	8.40762	8.12624	6.59467	7.50875	7.12198	7.78409	6.91959	7.83341	7.43144	6.69629	7.03475	7.30419	8.42994	7.07515	5.01628	2.80597	7.04253	7.585	7.13452	0.567378	4.70435	4.53725	0.567378	0.567378	8.91184	0.567378	0.567378	2.61921	0.567378	0.567378	0.567378	0.567378	0.567378	0.567378	0.567378	0.567378	0.567378	0.567378	7.63535	0.567378	0.567378	0.567378	0.567378
1	PBANKA_1135700	CELF1	CUGBP Elav-like family member 1, putative	4.79917	6.95684	4.17059	6.54026	5.43879	3.66105	5.55326	4.79841	6.08817	4.39314	6.2182	-1.31998	6.07592	6.43782	6.02731	4.68771	5.62983	3.7873	5.85456	-1.31998	-1.31998	-1.31998	-1.31998	-1.31998	7.46492	-1.31998	-1.31998	3.37635	-1.31998	-1.31998	6.38502	-1.31998	-1.31998	-1.31998	-1.31998	-1.31998	-1.31998	-1.31998	-1.31998	-1.31998	-1.31998	-1.31998	-1.31998	-1.31998	-1.31998	-1.31998
1	PBANKA_1137900	PCNA1	proliferating cell nuclear antigen 1, putative	6.43093	7.99586	6.52696	7.15266	5.2284	7.57882	6.43849	7.60124	7.45291	7.076	7.4529	6.67045	7.02595	1.32588	7.1493	7.47549	6.65524	1.76776	5.32142	8.14766	8.28616	6.43704	-0.287983	-0.287983	-0.287983	-0.287983	-0.287983	-0.287983	6.42347	5.69103	-0.287983	-0.287983	-0.287983	-0.287983	-0.287983	-0.287983	-0.287983	-0.287983	6.37004	-0.287983	-0.287983	2.04418	-0.287983	-0.287983	-0.287983	-0.287983
1	PBANKA_1142400	N/A	nucleoside diphosphate kinase b, putative	7.13987	0.586486	4.06476	0.586486	6.12808	8.83328	5.93307	6.45021	7.42431	6.48072	8.17441	5.35455	7.12928	0.586486	6.71081	0.586486	7.32456	2.40454	6.7063	7.51762	7.91129	8.68417	4.82929	6.80155	0.586486	7.66048	0.586486	0.586486	0.586486	0.586486	0.586486	0.586486	0.586486	0.586486	0.586486	0.586486	0.586486	0.586486	0.586486	0.586486	0.586486	0.586486	0.586486	0.586486	0.586486	0.586486
1	PBANKA_1146761	N/A	PIR protein	-1.70236	-1.70236	-1.70236	6.45586	-1.70236	5.59196	4.86069	-1.70236	6.50348	-1.70236	7.69349	5.58176	5.85064	-1.70236	-1.70236	8.08919	5.83289	5.11498	-1.70236	6.75244	-1.70236	-1.70236	-1.70236	4.0216	-1.70236	-1.70236	-1.70236	-1.70236	-1.70236	-1.70236	-1.70236	-1.70236	-1.70236	-1.70236	-1.70236	-1.70236	-1.70236	-1.70236	-1.70236	-1.70236	-1.70236	-1.70236	-1.70236	-1.70236	1.14848	-1.70236
1	PBANKA_1201900	N/A	40S ribosomal protein S20e, putative	6.28489	7.29929	6.48275	6.866	6.28005	5.76084	5.5239	5.8051	5.16081	6.4279	6.37141	8.05583	6.93215	5.19545	7.18744	-0.395772	6.23174	4.0108	6.01279	-0.395772	-0.395772	-0.395772	-0.395772	-0.395772	-0.395772	-0.395772	-0.395772	6.34483	-0.395772	-0.395772	-0.395772	-0.395772	-0.395772	2.26336	1.23809	-0.395772	-0.395772	6.83491	-0.395772	-0.395772	-0.395772	-0.395772	6.08444	-0.395772	-0.395772	-0.395772
1	PBANKA_1202400	N/A	60S ribosomal protein L13, putative	6.75856	8.68879	7.22461	7.50573	8.32335	7.72969	7.1021	8.05335	5.28231	7.19146	8.20266	7.18581	5.71953	6.87449	7.43679	8.30837	6.90441	2.95593	7.69182	7.16497	6.84494	-0.517104	-0.517104	0.735551	-0.517104	-0.517104	8.60841	10.0183	-0.517104	-0.517104	-0.517104	-0.517104	-0.517104	6.05834	-0.517104	-0.517104	-0.517104	-0.517104	-0.517104	-0.517104	-0.517104	-0.517104	-0.517104	-0.517104	0.312161	-0.517104
1	PBANKA_1204400	ALBA3	DNA/RNA-binding protein Alba 3, putative	7.45091	7.53093	4.97057	6.02499	7.92978	6.6581	6.54993	7.10722	7.05627	7.27762	7.66645	3.22573	4.25015	4.27946	6.1564	7.01917	0.076087	0.076087	4.55204	0.076087	0.076087	0.076087	0.076087	5.8188	6.63859	0.076087	0.076087	5.91109	0.076087	0.076087	0.076087	0.076087	0.076087	0.076087	0.076087	0.076087	0.076087	0.076087	1.55401	0.076087	0.076087	0.076087	0.076087	0.076087	0.076087	0.076087
1	PBANKA_1205200	N/A	conserved membrane protein, unknown function	4.42657	4.99414	5.40556	4.60602	4.01226	3.89355	3.53238	3.49474	6.24352	-1.34288	5.14394	4.39846	-1.34288	6.24691	6.34083	6.62135	6.00084	5.07704	0.30113	6.65131	6.89299	-1.34288	3.86131	5.44163	6.42114	-1.34288	-1.34288	-1.34288	-1.34288	-1.34288	5.64413	-1.34288	-1.34288	-1.34288	-1.34288	-1.34288	-1.34288	-1.34288	-1.34288	-1.34288	-1.34288	-1.34288	-1.34288	-1.34288	-1.34288	-1.34288
1	PBANKA_1207200	AK1	adenylate kinase, putative	4.4808	5.70771	6.05958	5.77051	3.58585	5.24247	2.09491	4.78019	5.12844	4.97049	5.48907	5.72126	6.55411	6.32321	6.60854	5.09944	6.4023	6.86197	6.70648	6.7524	-0.64276	5.39239	3.60005	-0.64276	-0.64276	-0.64276	-0.64276	-0.64276	-0.64276	-0.64276	-0.64276	-0.64276	-0.64276	-0.64276	-0.64276	-0.64276	-0.64276	-0.64276	-0.64276	-0.64276	-0.64276	-0.64276	-0.64276	-0.64276	-0.64276	-0.64276
1	PBANKA_1209800	N/A	proteasome subunit beta type-5, putative	5.94718	6.64692	5.86905	7.05384	6.2012	8.00871	5.26794	7.05895	7.64531	5.83817	4.85871	5.24479	5.12819	-0.266844	5.86613	-0.266844	-0.266844	6.93165	2.50814	5.19226	-0.266844	-0.266844	-0.266844	-0.266844	-0.266844	-0.266844	-0.266844	-0.266844	-0.266844	-0.266844	-0.266844	-0.266844	-0.266844	-0.266844	-0.266844	-0.266844	-0.266844	-0.266844	-0.266844	-0.266844	-0.266844	-0.266844	-0.266844	-0.266844	-0.266844	-0.266844
1	PBANKA_1214200	N/A	ribonucleoside-diphosphate reductase small chain, putative	6.36575	5.67069	6.28445	7.02909	4.83082	6.68864	5.46582	4.89103	6.33727	5.06001	6.67182	6.63398	6.23598	5.71142	7.20299	6.23784	6.06224	6.34466	6.21875	7.53636	7.08257	6.02565	5.62297	-1.13986	-1.13986	3.29142	-1.13986	-1.13986	0.481168	3.86185	-1.13986	-1.13986	-1.13986	-1.13986	-1.13986	-1.13986	-1.13986	-1.13986	-1.13986	-1.13986	-1.13986	-1.13986	-1.13986	6.45782	-1.13986	2.25834
1	PBANKA_1215600	RPS3A	40S ribosomal protein S3A, putative	6.09019	7.25157	5.60324	5.54139	6.35182	5.10225	4.60975	5.40973	2.51592	6.5569	7.32861	6.45314	4.9608	7.04812	-0.925038	3.36325	5.8726	4.99054	6.11617	6.75238	6.26818	2.50091	-0.925038	4.97628	-0.925038	-0.925038	-0.925038	5.31867	-0.925038	-0.925038	-0.925038	-0.925038	-0.925038	4.72394	-0.925038	-0.925038	-0.925038	-0.925038	-0.925038	-0.925038	-0.925038	-0.925038	-0.925038	-0.925038	-0.925038	-0.925038
1	PBANKA_1216500	CYP19A	peptidyl-prolyl cis-trans isomerase, putative	9.193	10.23	7.77852	9.32261	11.0803	9.24209	7.83983	9.48676	7.77251	9.03214	10.0632	7.35589	8.52688	0.397453	7.53307	8.84291	6.05564	0.397453	0.397453	0.397453	3.11776	0.397453	0.397453	7.27822	0.397453	6.96146	0.397453	0.397453	0.397453	0.397453	0.397453	0.397453	5.41801	0.397453	6.92881	0.397453	6.34142	0.397453	0.397453	0.397453	0.397453	0.397453	0.397453	0.397453	0.397453	6.35338
1	PBANKA_1221200	RPL34	60S ribosomal protein L34, putative	6.23723	8.54896	5.9158	8.21287	7.49502	5.09459	6.35131	6.06201	6.03162	5.7491	7.22175	3.26908	6.75561	6.16329	6.61769	7.56937	5.97923	3.21867	5.59995	5.9759	5.21564	5.54862	-0.254368	-0.254368	-0.254368	-0.254368	6.98113	7.47947	-0.254368	-0.254368	-0.254368	-0.254368	-0.254368	-0.254368	-0.254368	-0.254368	-0.254368	-0.254368	-0.254368	3.98103	-0.254368	-0.254368	-0.254368	-0.254368	-0.254368	-0.254368
1	PBANKA_1223100	N/A	proteasome subunit alpha type-6, putative	5.50029	7.67993	6.71448	6.52273	6.22627	7.19914	6.39553	6.34574	6.08474	5.54765	5.37121	1.79847	5.85634	4.75153	7.21668	6.18564	5.06309	-0.845285	0.798729	6.41322	-0.845285	-0.845285	-0.845285	-0.845285	-0.845285	-0.845285	-0.845285	-0.845285	-0.845285	-0.845285	-0.845285	-0.845285	-0.845285	-0.845285	-0.845285	-0.845285	-0.845285	-0.845285	-0.845285	-0.845285	-0.845285	-0.845285	-0.845285	-0.845285	-0.845285	-0.845285
1	PBANKA_1223600	N/A	YEATS domain-containing protein, putative	3.94686	5.25929	5.09264	6.04611	5.39486	5.24121	5.07948	-1.14373	4.16624	2.22869	6.41205	6.14039	-1.14373	6.95895	6.12336	6.01748	2.53573	5.09503	5.60133	-1.14373	5.05931	-1.14373	-1.14373	-1.14373	-1.14373	-1.14373	-1.14373	-1.14373	-1.14373	-1.14373	-1.14373	-1.14373	-1.14373	-1.14373	-1.14373	-1.14373	-1.14373	-1.14373	-1.14373	-1.14373	-1.14373	-1.14373	-1.14373	-1.14373	-1.14373	-1.14373
1	PBANKA_1226500	N/A	proteasome subunit beta type-4, putative	6.40977	6.88993	5.75316	5.1996	5.72926	6.82471	4.49254	6.5432	7.5248	6.0102	7.2837	6.85197	6.66154	4.23811	2.56368	6.06874	-0.382731	5.19416	5.45828	7.81041	-0.382731	-0.382731	-0.382731	-0.382731	-0.382731	-0.382731	-0.382731	-0.382731	-0.382731	-0.382731	-0.382731	-0.382731	-0.382731	-0.382731	-0.382731	-0.382731	-0.382731	-0.382731	-0.382731	-0.382731	-0.382731	-0.382731	-0.382731	-0.382731	-0.382731	-0.382731
1	PBANKA_1226800	RAD54	DNA repair and recombination protein RAD54, putative	4.18091	5.65377	3.73162	4.15722	2.45882	3.23385	3.70018	4.6445	4.93618	2.85717	3.71879	5.11242	3.5275	-2.21949	4.10679	-2.21949	1.74627	3.39507	4.02688	-2.21949	4.36596	-2.21949	-2.21949	-2.21949	-2.21949	-2.21949	-2.21949	-2.21949	-2.21949	-2.21949	-2.21949	-2.21949	-2.21949	-2.21949	-2.21949	-2.21949	-2.21949	-2.21949	-2.21949	-2.21949	-2.21949	-2.21949	-2.21949	-2.21949	-2.21949	-2.21949
1	PBANKA_1229200	N/A	60S ribosomal protein L19, putative	5.90946	7.73544	5.53839	6.83519	7.43223	7.32657	5.2879	5.73906	6.22726	5.6571	2.07816	5.42609	6.45424	3.89839	5.15182	5.76783	4.0547	4.01194	4.54087	6.82442	6.8814	5.45601	6.45032	6.07847	6.5012	-0.631778	9.12318	8.36818	-0.631778	-0.631778	-0.631778	-0.631778	-0.631778	-0.631778	0.405048	-0.631778	-0.631778	-0.631778	-0.631778	-0.631778	-0.631778	-0.631778	-0.631778	-0.631778	-0.631778	-0.631778
1	PBANKA_1231000	RPS11	40S ribosomal protein S11, putative	6.45381	6.42108	7.79347	5.27599	6.17908	5.13685	5.67821	6.83843	-0.0995783	6.27314	4.72766	6.97578	7.00281	6.09639	4.86331	7.63279	4.52245	-0.0995783	4.89217	-0.0995783	-0.0995783	-0.0995783	-0.0995783	-0.0995783	-0.0995783	-0.0995783	8.22347	7.50165	-0.0995783	-0.0995783	-0.0995783	-0.0995783	-0.0995783	-0.0995783	-0.0995783	-0.0995783	-0.0995783	-0.0995783	-0.0995783	-0.0995783	-0.0995783	-0.0995783	-0.0995783	-0.0995783	-0.0995783	-0.0995783
1	PBANKA_1231700	RPL2	60S ribosomal protein L2, putative	7.54768	7.8669	9.20079	7.40486	8.56637	7.98115	7.57939	6.83874	6.75412	7.44984	8.08589	7.49927	7.01117	6.98911	6.25114	8.18493	6.79293	6.35684	3.97254	7.17108	-0.468555	4.66554	-0.468555	-0.468555	-0.468555	-0.468555	-0.468555	7.38672	-0.468555	-0.468555	6.48223	-0.468555	-0.468555	-0.468555	-0.468555	-0.468555	-0.468555	3.52416	-0.468555	-0.468555	-0.468555	-0.468555	0.213691	-0.468555	-0.468555	6.72178
1	PBANKA_1232200	FACT-L	FACT complex subunit SPT16	5.14931	4.42818	5.23577	4.09649	3.72476	5.58875	4.68147	3.28738	4.3521	4.74384	3.71751	6.81478	2.0155	4.90269	4.71356	1.65272	2.94814	3.24582	3.60594	-2.38723	-2.38723	-2.38723	-2.38723	-2.38723	-2.38723	-2.38723	-2.38723	2.3091	-0.0221265	-2.38723	-2.38723	-2.38723	-2.38723	-2.38723	-2.38723	-2.38723	-2.38723	-2.38723	-0.909299	-2.38723	-2.38723	-2.38723	-2.38723	-2.38723	-0.349099	-2.38723
1	PBANKA_1241900	UBC13	ubiquitin-conjugating enzyme E2 N, putative	7.3625	6.81498	4.30205	4.80087	8.0991	5.91284	6.3834	4.82168	7.22033	5.61122	7.32477	6.27331	4.58183	7.20477	5.644	-0.418315	5.74908	5.65441	-0.418315	7.65595	7.20121	-0.418315	-0.418315	-0.418315	-0.418315	-0.418315	-0.418315	-0.418315	4.49161	-0.418315	-0.418315	-0.418315	-0.418315	-0.418315	5.01024	-0.418315	-0.418315	-0.418315	-0.418315	-0.418315	-0.418315	-0.418315	-0.418315	-0.418315	-0.418315	-0.418315
1	PBANKA_1302800	TPx1	thioredoxin peroxidase 1	7.55126	7.92693	5.39066	8.53594	9.18127	8.61194	7.99583	8.3508	7.86905	7.7198	8.44186	7.03178	5.67323	7.84139	9.05818	7.23152	7.06244	0.200595	0.200595	0.200595	0.200595	6.94214	0.200595	0.200595	0.200595	0.200595	0.200595	0.200595	0.200595	0.200595	0.200595	2.96348	0.200595	0.200595	0.200595	0.200595	0.200595	7.56791	0.200595	0.200595	0.200595	0.200595	0.200595	0.200595	0.200595	0.200595
1	PBANKA_1302900	CTR1	copper transporter, putative	4.19803	3.81413	0.770294	5.58323	1.98464	6.39215	4.96269	5.83273	-0.657724	5.02286	6.21357	5.9587	6.2902	-0.657724	5.63036	-0.657724	-0.657724	0.0484877	6.61921	7.51241	-0.657724	-0.657724	3.58508	-0.657724	-0.657724	-0.657724	-0.657724	-0.657724	-0.657724	-0.657724	-0.657724	-0.657724	-0.657724	-0.657724	-0.657724	-0.657724	-0.657724	-0.657724	-0.657724	-0.657724	-0.657724	-0.657724	-0.657724	-0.657724	-0.657724	-0.657724
1	PBANKA_1306000	RPA3	replication factor A protein 3, putative	5.22051	6.23707	-0.336134	7.22343	6.22728	5.99502	5.88707	5.60161	7.81525	-0.336134	-0.336134	5.60333	2.16224	5.67525	4.06474	6.32806	4.4712	5.22154	-0.336134	6.70776	6.18492	-0.336134	-0.336134	-0.336134	-0.336134	-0.336134	-0.336134	-0.336134	-0.336134	-0.336134	-0.336134	-0.336134	-0.336134	-0.336134	-0.336134	-0.336134	-0.336134	-0.336134	-0.336134	-0.336134	-0.336134	-0.336134	-0.336134	-0.336134	-0.336134	-0.336134
1	PBANKA_1308200	LPAAT	1-acyl-sn-glycerol-3-phosphate acyltransferase, putative	6.20029	4.90492	5.45097	6.89919	5.8523	6.49694	6.58636	6.75179	4.80808	5.22567	5.89215	5.81228	7.31642	4.93959	4.75395	6.3724	3.83831	-0.879343	5.05236	-0.879343	-0.879343	-0.879343	3.9228	-0.879343	5.73808	-0.879343	-0.879343	-0.879343	4.59946	6.40781	-0.879343	-0.879343	1.68516	-0.879343	-0.879343	-0.879343	-0.879343	-0.879343	-0.879343	-0.879343	-0.879343	2.30195	-0.879343	-0.879343	-0.879343	-0.879343
1	PBANKA_1314800	eEF2	elongation factor 2, putative	5.89653	5.88763	5.09175	5.0377	6.30999	5.90228	3.81438	6.37802	-1.88687	3.61908	-1.88687	-1.88687	-1.88687	-1.88687	3.8061	-1.88687	5.03644	-1.88687	-1.88687	-1.88687	-1.88687	-1.88687	-1.88687	-1.88687	-1.88687	-1.88687	-1.88687	-1.88687	-1.88687	-1.88687	-1.88687	-1.88687	-1.88687	-1.88687	-1.88687	-1.88687	-1.88687	-1.88687	-1.88687	-1.88687	-1.88687	-1.88687	-1.88687	-1.88687	-1.88687	-1.88687
1	PBANKA_1315500	SORTLR	sortilin, putative	4.31292	3.49038	3.71988	-2.19125	4.32844	4.34396	5.12848	4.85111	5.0344	2.10977	5.32909	4.42517	6.00832	6.55693	6.72384	5.3146	3.88287	5.95808	5.38782	6.68706	6.01762	6.33135	4.44725	4.95895	6.29484	-2.19125	-2.19125	-2.19125	-2.19125	-2.19125	-2.19125	-2.19125	-2.19125	-2.19125	-2.19125	-2.19125	-2.19125	-2.19125	-2.19125	-2.19125	-2.19125	-2.19125	-2.19125	-2.19125	-2.19125	-2.19125
1	PBANKA_1320500	VP1	V-type H(+)-translocating pyrophosphatase, putative	5.44642	4.02171	-1.67052	-1.67052	4.63781	1.67637	5.30375	-1.67052	5.6775	4.61836	-1.67052	2.14954	2.15489	5.57555	7.83563	6.40531	-1.67052	4.4022	3.48072	6.23094	-1.67052	-1.67052	-1.67052	-1.67052	-1.67052	-1.67052	-1.67052	1.18377	-1.67052	-1.67052	-1.67052	-1.67052	-1.67052	7.22681	-1.67052	-1.67052	-1.67052	-1.67052	-1.67052	-1.67052	-1.67052	-1.67052	-1.67052	-1.67052	-1.67052	-1.67052
1	PBANKA_1320900	TRX1	thioredoxin 1, putative	7.47974	7.16116	7.50073	6.94232	7.9615	6.53174	8.09477	6.31288	6.21391	7.1988	7.94335	8.44513	8.43921	7.82044	6.80326	8.05411	6.61947	7.70967	6.64156	8.3467	7.45369	6.63335	8.40316	6.92429	0.375128	6.92336	0.375128	0.375128	0.375128	0.375128	0.375128	0.375128	0.375128	0.375128	0.375128	0.375128	0.375128	0.375128	0.375128	0.375128	0.375128	0.375128	0.375128	0.375128	0.375128	0.375128
1	PBANKA_1326000	N/A	GTP-binding protein, putative	3.79059	2.93715	4.28817	3.17858	1.63839	-2.52677	4.12031	4.41124	3.07628	2.5499	3.50075	4.60368	4.38447	5.4783	3.65701	4.2636	3.72824	5.59666	5.08794	4.30735	5.87924	2.99939	0.790293	1.49211	3.23282	-2.52677	2.05293	-2.52677	-2.52677	-2.52677	-2.52677	-2.52677	-2.52677	-2.52677	-2.52677	-2.52677	-2.52677	-2.52677	-2.52677	-2.52677	-2.52677	-2.52677	-2.52677	-2.52677	-2.52677	-2.52677
1	PBANKA_1329300	N/A	40S ribosomal protein S3, putative	6.43926	5.6867	5.11301	5.636	7.72428	7.06109	5.8497	6.91725	-0.914882	4.59106	7.30604	6.24234	5.83948	6.51327	-0.914882	6.33686	5.82319	5.29955	6.84482	7.92021	4.76632	-0.914882	-0.914882	-0.914882	-0.914882	-0.914882	1.10483	8.9836	-0.914882	-0.914882	-0.914882	-0.914882	-0.914882	-0.914882	-0.914882	-0.914882	-0.914882	-0.914882	-0.914882	-0.914882	-0.914882	-0.914882	-0.914882	7.80803	-0.914882	-0.914882
1	PBANKA_1329700	RPN2	26S proteasome regulatory subunit RPN2, putative	4.4771	3.28348	5.17494	4.59369	4.64732	4.77387	3.70275	4.49936	5.44602	3.40187	5.19827	1.00299	4.28479	3.61529	2.91737	5.39845	4.87238	5.58654	4.2599	-2.52046	4.71351	4.81794	4.11805	1.43554	5.16864	-2.52046	4.03686	-2.52046	2.17505	-2.52046	-2.52046	-2.52046	-2.52046	-2.52046	-2.52046	-2.52046	-2.52046	-2.52046	-2.52046	-2.52046	-2.52046	-2.52046	-2.52046	-2.52046	-2.52046	-2.52046
1	PBANKA_1334100	N/A	proteasome subunit beta type-2, putative	5.69236	5.91292	6.23855	6.52981	6.45282	5.26095	4.95266	5.78557	7.71619	5.05948	5.47774	4.16959	5.932	6.2257	7.38809	6.54036	-0.28973	5.53232	5.90526	7.57945	6.47329	-0.28973	-0.28973	4.58543	-0.28973	5.53178	9.27173	-0.28973	5.25472	-0.28973	-0.28973	-0.28973	-0.28973	-0.28973	-0.28973	-0.28973	-0.28973	-0.28973	-0.28973	-0.28973	-0.28973	-0.28973	-0.28973	-0.28973	-0.28973	-0.28973
1	PBANKA_1340500	N/A	conserved Plasmodium protein, unknown function	2.27155	4.03012	3.57252	3.56072	2.66492	3.35706	2.76715	2.85159	3.6244	2.89836	3.25168	3.56497	3.31695	4.43538	3.32703	0.518151	3.63329	3.08328	4.20744	2.93737	5.45382	2.95697	2.8829	2.63693	3.49538	1.1597	4.55561	-3.87992	0.695109	1.12179	-3.87992	4.95995	-3.87992	2.13796	-3.87992	-3.87992	-3.87992	-3.87992	-3.87992	-3.87992	-3.87992	-3.87992	1.40888	-3.87992	-3.87992	-3.87992
1	PBANKA_1343300	N/A	proteasome subunit beta type-7, putative	5.02566	8.87478	6.12285	8.83667	7.80151	4.21906	7.99607	7.98843	8.76967	6.82765	7.61433	9.17727	9.07343	7.90401	6.61037	8.54877	-0.266844	8.01719	6.19486	6.79144	1.65728	-0.266844	-0.266844	-0.266844	9.55785	-0.266844	-0.266844	-0.266844	-0.266844	-0.266844	-0.266844	-0.266844	-0.266844	-0.266844	-0.266844	-0.266844	-0.266844	-0.266844	-0.266844	-0.266844	-0.266844	-0.266844	-0.266844	-0.266844	-0.266844	-0.266844
1	PBANKA_1346700	N/A	60S ribosomal protein L23, putative	6.83306	7.70411	6.93479	5.94137	6.99612	6.98588	3.20853	5.89966	-0.416716	6.56215	7.13906	4.82157	5.87805	6.85407	7.56137	7.99641	4.91865	7.07288	5.68089	7.38991	-0.416716	-0.416716	-0.416716	5.5012	-0.416716	-0.416716	-0.416716	8.08483	5.46901	-0.416716	-0.416716	-0.416716	-0.416716	3.27952	-0.416716	-0.416716	-0.416716	-0.416716	6.78697	-0.416716	-0.416716	-0.416716	0.26553	-0.416716	-0.416716	-0.416716
1	PBANKA_1349200	MSRP1	MSP7-like protein	7.25402	7.53142	7.28348	7.3524	4.53008	6.80695	6.87401	7.04923	5.33925	6.48416	7.60031	8.38701	6.77099	8.11095	7.48694	7.42396	7.69698	5.69203	7.46545	6.26874	5.65799	7.05219	-0.339513	5.30692	-0.339513	-0.339513	8.37839	4.35682	-0.339513	5.23207	-0.339513	-0.339513	-0.339513	-0.339513	-0.339513	-0.339513	-0.339513	-0.339513	-0.339513	-0.339513	-0.339513	-0.339513	-0.339513	4.47291	-0.339513	-0.339513
1	PBANKA_1350500	N/A	conserved Plasmodium protein, unknown function	8.33604	6.8281	8.12754	8.10568	5.71379	8.12155	8.94789	5.86914	8.22575	7.10721	7.98908	7.81223	7.96233	7.89104	7.59274	9.11682	6.0719	7.53055	0.884568	2.46189	7.29145	0.884568	0.884568	0.884568	0.884568	0.884568	2.22228	0.884568	0.884568	0.884568	0.884568	0.884568	0.884568	0.884568	0.884568	0.884568	0.884568	0.884568	0.884568	0.884568	0.884568	4.06586	0.884568	0.884568	0.884568	0.884568
1	PBANKA_1354400	N/A	60S ribosomal protein L18, putative	7.47027	5.70606	7.12031	6.50231	6.93362	6.97621	4.09188	6.44179	5.65388	7.15395	5.46908	5.37904	5.30362	7.34564	7.02753	8.0148	6.18192	7.22	3.59923	6.84524	-0.28973	-0.28973	-0.28973	-0.28973	-0.28973	-0.28973	-0.28973	8.21182	-0.28973	-0.28973	-0.28973	-0.28973	-0.28973	-0.28973	-0.28973	-0.28973	-0.28973	-0.28973	-0.28973	-0.28973	-0.28973	-0.28973	-0.28973	-0.28973	-0.28973	-0.28973
1	PBANKA_1354500	N/A	60S ribosomal protein L18-2, putative	6.65698	7.68164	6.34622	3.39323	7.32074	4.2502	6.87474	5.48874	4.46804	5.9595	6.01513	6.44404	4.02714	4.89614	6.51253	7.9613	5.88148	-0.864175	1.37441	1.24249	-0.864175	-0.864175	5.77433	1.68174	-0.864175	-0.864175	3.28984	7.8233	-0.864175	-0.864175	-0.864175	-0.864175	-0.864175	-0.864175	-0.864175	-0.864175	-0.864175	-0.864175	-0.864175	-0.864175	-0.864175	-0.864175	-0.864175	-0.864175	-0.864175	-0.864175
1	PBANKA_1355100	N/A	40S ribosomal protein S6, putative	8.35165	8.28813	7.08131	8.053	8.99899	6.11655	7.48664	6.8786	5.25605	7.99338	7.4877	4.96068	6.31964	6.09362	5.2507	7.36808	4.12323	4.14133	4.70719	-0.465466	-0.465466	-0.465466	-0.465466	-0.465466	-0.465466	6.44543	9.41637	6.57742	-0.465466	-0.465466	-0.465466	-0.465466	-0.465466	-0.465466	-0.465466	-0.465466	-0.465466	-0.465466	-0.465466	-0.465466	0.646315	-0.465466	-0.465466	-0.465466	-0.465466	-0.465466
1	PBANKA_1357200	HSP110	heat shock protein 110, putative	5.31314	3.94285	5.8557	6.01925	5.07448	4.50817	4.66027	4.32587	5.80251	5.76763	3.72305	5.78099	3.44559	4.58273	-0.606389	1.09804	-1.3832	5.29046	5.18416	2.7168	4.95912	5.73229	4.61146	3.35813	5.73698	-2.02705	6.51874	-2.02705	-2.02705	-2.02705	-2.02705	-2.02705	-2.02705	-2.02705	-2.02705	-2.02705	-2.02705	-2.02705	-2.02705	-2.02705	-2.02705	-2.02705	-2.02705	-2.02705	-2.02705	-0.486733
1	PBANKA_1358300	N/A	conserved Plasmodium protein, unknown function	2.92473	4.82002	3.71514	3.42781	2.32783	4.64068	3.2962	3.26216	2.87428	3.26715	4.00078	4.77639	4.17057	4.27704	5.66986	3.22877	3.72114	5.0574	3.10595	3.1375	5.11033	4.52525	5.40064	3.15344	4.54614	-2.81314	-2.81314	-2.81314	-2.81314	-2.81314	-2.81314	-2.81314	-2.81314	-2.81314	-2.81314	5.7024	-2.81314	-2.81314	-2.81314	4.57459	-2.81314	-2.81314	-2.81314	-2.81314	-2.81314	-2.81314
1	PBANKA_1359000	SEC61	protein transport protein SEC61 subunit alpha, putative	6.45848	6.99453	6.28662	6.08292	5.57951	7.0678	6.33305	5.34232	6.77269	5.93054	8.29712	7.67905	7.16973	7.63607	6.78285	6.58174	8.39228	8.11311	2.72649	8.41577	9.37207	8.46129	7.78935	8.44437	9.60169	7.19331	5.65383	-1.44365	-1.44365	-1.44365	-1.44365	-1.44365	-1.44365	-1.44365	-1.44365	-1.44365	-1.44365	-1.44365	-1.44365	5.97449	-1.44365	-1.44365	-1.44365	-1.44365	-1.44365	-1.44365
1	PBANKA_1360100	NT1	nucleoside transporter 1	4.40324	5.72126	5.85088	-0.874693	5.95229	-0.874693	5.2927	0.14108	-0.874693	3.92745	-0.874693	5.70262	4.40993	5.38967	-0.874693	6.37705	4.87683	-0.874693	-0.874693	6.91047	-0.874693	-0.874693	-0.874693	-0.874693	-0.874693	-0.874693	-0.874693	4.96031	-0.874693	-0.874693	-0.874693	-0.874693	-0.874693	7.37344	-0.874693	-0.874693	-0.874693	-0.874693	-0.874693	-0.874693	-0.874693	-0.874693	-0.874693	-0.874693	-0.874693	-0.874693
1	PBANKA_1360300	ALBA4	DNA/RNA-binding protein Alba 4, putative	5.68103	6.46924	5.19243	6.58588	6.6865	1.14848	4.13593	7.21418	-0.872362	6.72733	5.99491	-0.872362	1.97576	-0.872362	-0.872362	-0.872362	-0.872362	-0.872362	-0.872362	-0.872362	-0.872362	-0.872362	-0.872362	-0.872362	-0.872362	-0.872362	-0.872362	-0.872362	-0.872362	-0.872362	-0.872362	-0.872362	-0.872362	-0.872362	-0.872362	-0.872362	-0.872362	-0.872362	-0.872362	-0.872362	-0.872362	-0.872362	-0.872362	-0.872362	-0.872362	-0.872362
1	PBANKA_1364200	N/A	60S ribosomal protein L17, putative	6.59881	3.555	6.64649	7.30301	7.28149	6.465	5.65825	5.4345	7.20947	6.36488	7.89825	6.91719	6.7484	6.77396	6.97964	5.53709	6.68004	5.17567	5.6979	-0.988826	-0.988826	-0.988826	-0.988826	-0.988826	-0.988826	-0.988826	7.90616	6.41419	-0.988826	-0.988826	-0.988826	-0.988826	-0.988826	-0.988826	-0.988826	-0.988826	-0.988826	-0.988826	-0.988826	-0.988826	-0.988826	-0.988826	-0.988826	-0.988826	-0.988826	-0.988826
1	PBANKA_1364300	N/A	glycerol kinase, putative	6.22201	5.78888	4.22153	5.55002	4.50517	6.08075	3.57248	6.33439	4.91516	6.0453	7.49849	5.29691	-1.15624	6.37047	7.2681	-1.15624	5.51174	5.84302	3.60054	3.5876	6.4322	-1.15624	-1.15624	-1.15624	-1.15624	-1.15624	-1.15624	-1.15624	-1.15624	-1.15624	-1.15624	-1.15624	-1.15624	-1.15624	-1.15624	-1.15624	-1.15624	-1.15624	-1.15624	-1.15624	-1.15624	-1.15624	-1.15624	-1.15624	-1.15624	-1.15624
1	PBANKA_1365500	IBIS1	exported protein IBIS1	7.33207	7.53278	6.36769	5.49394	6.42421	7.16725	6.75085	7.60174	5.90484	6.40938	7.92344	7.09558	6.83578	6.89754	7.35106	7.52691	6.73941	6.65837	6.90498	6.33572	6.29649	7.42943	6.05114	6.66074	7.21395	5.78417	3.32787	7.51832	5.70276	-0.826145	6.21357	-0.826145	-0.826145	3.73428	5.19964	-0.826145	-0.826145	-0.826145	-0.826145	-0.826145	-0.826145	-0.826145	-0.826145	8.48059	-0.826145	-0.826145
1	PBANKA_1406900	N/A	conserved Plasmodium protein, unknown function	3.1261	0.424096	4.54625	2.63911	-0.930713	2.2613	3.93762	3.39237	2.09566	2.12826	0.838228	1.13969	2.11393	2.14042	3.89949	-4.45265	1.65716	3.06704	2.58855	2.89643	2.64075	1.11116	2.96824	-4.45265	-1.75199	-4.45265	-4.45265	-4.45265	0.354046	-4.45265	-1.06874	2.0037	-4.45265	-4.45265	-4.45265	-4.45265	-4.45265	-4.45265	-4.45265	-4.45265	-4.45265	-4.45265	1.48901	3.50094	-4.45265	-4.45265
1	PBANKA_1409800	N/A	ATP synthase subunit gamma, mitochondrial, putative	4.78957	4.99159	4.40186	4.92968	-0.916014	5.6192	5.84857	5.02173	6.53595	3.7598	5.51738	-0.916014	-0.916014	6.929	3.48486	6.87791	3.97575	6.03987	4.87048	1.39674	-0.916014	-0.916014	6.06731	-0.916014	-0.916014	-0.916014	-0.916014	-0.916014	-0.916014	-0.916014	-0.916014	-0.916014	-0.916014	-0.916014	-0.916014	-0.916014	-0.916014	-0.916014	-0.916014	-0.916014	-0.916014	-0.916014	5.36547	-0.916014	-0.916014	-0.916014
1	PBANKA_1410000	RPT1	26S protease regulatory subunit 7, putative	7.15144	3.74775	7.08238	6.5312	6.54649	-1.21904	6.37922	7.37831	6.59776	5.94769	7.38461	6.5374	6.08078	7.54229	2.67198	-1.21904	7.03243	7.36716	4.78612	8.60187	6.94836	0.56208	-1.21904	-1.21904	-1.21904	-1.21904	-1.21904	-1.21904	-1.21904	-1.21904	-1.21904	-1.21904	-1.21904	-1.21904	-1.21904	-1.21904	-1.21904	-1.21904	-1.21904	-1.21904	-1.21904	-1.21904	-1.21904	-1.21904	-1.21904	-1.21904
1	PBANKA_1415600	MCM4	DNA replication licensing factor MCM4, putative	3.22364	3.78312	5.26762	5.1929	5.31987	5.0776	5.02999	0.765425	5.09768	5.24298	-2.06887	5.33189	1.97567	5.89566	5.25973	4.78068	5.87838	4.8117	3.81171	-2.06887	6.65584	5.58095	5.56238	4.92578	7.38912	-2.06887	-2.06887	-2.06887	1.43953	-2.06887	5.63613	7.90845	-2.06887	-2.06887	4.41243	-2.06887	-2.06887	-2.06887	-2.06887	-2.06887	-2.06887	-2.06887	-2.06887	-2.06887	-2.06887	-2.06887
1	PBANKA_1416300	RPS19	40S ribosomal protein S19, putative	6.19555	7.19138	5.40962	6.29536	7.29924	6.35871	5.58577	4.2934	4.8368	5.94168	5.75307	7.04765	5.2684	5.37368	5.8321	6.94364	6.27171	5.03087	5.70834	-0.691168	-0.691168	-0.691168	-0.691168	-0.691168	-0.691168	-0.691168	-0.691168	8.12155	-0.691168	-0.691168	-0.691168	-0.691168	-0.691168	-0.691168	-0.691168	-0.691168	-0.691168	-0.691168	-0.691168	-0.691168	-0.691168	-0.691168	5.78905	-0.691168	-0.691168	-0.691168
1	PBANKA_1425100	KARalpha	karyopherin alpha, putative	6.19015	4.70976	6.22965	6.09984	4.09184	4.27323	5.59578	3.0743	6.30664	3.02357	6.37268	5.65021	5.38055	5.46445	5.77403	7.1616	4.74767	6.32895	4.70363	-1.27745	-1.27745	4.32305	-1.27745	-1.27745	-1.27745	5.46348	-1.27745	-1.27745	6.08887	-1.27745	-1.27745	-1.27745	-1.27745	-1.27745	-1.27745	-1.27745	-1.27745	-1.27745	-1.27745	-1.27745	-1.27745	-1.27745	-1.27745	-1.27745	-1.27745	-1.27745
1	PBANKA_1438600	VIT	vacuolar iron transporter	6.22382	5.67198	5.774	5.81869	-0.46237	-0.46237	-0.46237	5.06017	5.44096	4.71098	6.22033	6.03337	-0.46237	-0.46237	3.90958	5.85578	-0.46237	-0.46237	-0.46237	-0.46237	-0.46237	-0.46237	-0.46237	-0.46237	-0.46237	-0.46237	-0.46237	-0.46237	-0.46237	-0.46237	-0.46237	-0.46237	-0.46237	-0.46237	-0.46237	-0.46237	-0.46237	-0.46237	-0.46237	-0.46237	-0.46237	-0.46237	-0.46237	-0.46237	-0.46237	-0.46237
1	PBANKA_1443300	N/A	merozoite surface protein 9, putative	8.13532	5.8456	8.92049	7.99359	-1.45849	8.10447	8.12353	5.46744	10.2235	6.1237	9.74269	9.8062	9.16707	10.5523	9.2559	9.17557	9.75197	10.547	10.0742	11.9458	11.7645	11.337	10.6072	10.5056	11.0243	9.73909	10.7271	-1.45849	7.39929	7.78525	6.60147	8.56769	3.64691	5.30518	6.90404	8.99968	5.50262	5.62126	4.6838	-1.45849	5.82162	-1.45849	-1.45849	-1.45849	-1.45849	3.76118
1	PBANKA_1444000	MIF	macrophage migration inhibitory factor	6.86443	7.19341	6.34851	8.1068	7.79805	6.87416	6.05779	7.41101	7.07991	7.29053	5.54939	5.67566	4.89202	6.66615	4.32839	0.437372	5.30154	0.437372	0.437372	0.437372	6.07874	0.437372	0.437372	0.437372	0.437372	0.437372	0.437372	0.437372	0.437372	0.437372	0.437372	0.437372	0.437372	0.437372	4.41226	0.437372	0.437372	0.437372	0.437372	0.437372	6.43061	0.437372	0.437372	0.437372	0.437372	0.437372
1	PBANKA_1450200	SHMT	serine hydroxymethyltransferase, putative	6.96007	6.58412	7.17783	6.28211	1.45523	7.18482	5.14963	4.368	6.54524	6.09674	6.64696	6.80657	6.61842	5.14966	7.65632	5.09551	4.96689	6.2472	4.39343	5.43456	5.87383	-1.27745	2.96535	-0.519236	6.14488	-1.27745	2.87656	-1.27745	-1.27745	-1.27745	-1.27745	3.3165	0.704144	3.57613	-1.27745	6.36098	-1.27745	-1.27745	-1.27745	-1.27745	-1.27745	-1.27745	-1.27745	-1.27745	-1.27745	-1.27745
1	PBANKA_1450300	ATPbeta	ATP synthase subunit beta, mitochondrial	5.96273	5.24523	5.08492	3.79838	4.97982	6.5831	3.62988	4.73968	5.56299	6.42227	4.88644	-1.24539	6.74145	-0.158597	5.65732	6.28479	5.1318	-1.24539	5.95543	-1.24539	5.51763	6.37792	7.24507	4.92882	-1.24539	2.11338	-1.24539	-1.24539	4.91614	6.96338	-1.24539	6.78493	-1.24539	5.65297	5.58158	-1.24539	-1.24539	-1.24539	-1.24539	-1.24539	-1.24539	-1.24539	-1.24539	-1.24539	-1.24539	-1.24539
1	PBANKA_1453700	ApiAP2	AP2 domain transcription factor, putative	6.18669	6.70708	6.45189	5.98871	4.59199	5.72779	6.54531	4.25172	6.50468	5.71275	4.83136	6.35244	5.86263	6.06412	5.93	5.30348	6.10402	6.27957	7.51036	4.99686	5.6234	6.92469	5.90569	4.49015	5.18123	4.26115	3.37001	-2.72191	2.82253	-2.72191	1.80317	3.99474	-2.72191	-2.72191	-2.72191	-2.72191	-2.72191	-2.72191	-2.72191	-2.72191	-2.72191	-0.389751	-2.72191	-2.72191	-2.72191	-2.72191
1	PBANKA_1454000	GyrB	DNA gyrase subunit B, putative	3.59398	3.46724	3.34445	4.94103	4.89747	4.35162	4.44053	-1.01754	5.5156	3.3567	5.1798	5.36744	5.36258	4.93049	6.41026	1.09177	4.66623	3.86709	5.05934	-2.03332	4.98431	5.29417	4.84396	1.92268	-2.03332	-1.01273	-2.03332	-2.03332	-2.03332	-2.03332	-2.03332	-2.03332	-2.03332	-2.03332	-2.03332	-2.03332	-2.03332	-2.03332	-2.03332	-2.03332	-2.03332	-2.03332	-2.03332	-2.03332	-2.03332	-2.03332
1	PBANKA_1455100	RFC4	replication factor C subunit 4, putative	5.85566	7.35822	5.45097	6.28927	5.70848	6.41498	5.1695	6.74433	-0.879343	4.83377	7.79624	6.82357	6.90936	5.46703	-0.879343	-0.879343	-0.879343	5.711	4.64934	-0.879343	-0.879343	-0.879343	-0.879343	-0.879343	-0.879343	0.733	-0.879343	-0.879343	-0.879343	-0.879343	-0.879343	-0.879343	-0.879343	-0.879343	-0.879343	-0.879343	-0.879343	-0.879343	-0.879343	-0.879343	-0.879343	-0.879343	-0.879343	-0.879343	-0.879343	-0.879343
1	PBANKA_1456100	N/A	40S ribosomal protein S17, putative	6.40608	8.25889	6.74103	8.71335	8.24261	6.21867	6.85058	6.94232	7.44267	6.80033	7.1019	5.52323	6.31263	7.54591	6.53	9.35675	6.00466	6.6469	5.60945	5.65325	-0.218118	3.95648	7.65301	-0.218118	-0.218118	6.12603	8.43557	8.28343	3.92	-0.218118	-0.218118	-0.218118	-0.218118	-0.218118	-0.218118	-0.218118	-0.218118	-0.218118	-0.218118	-0.218118	-0.218118	-0.218118	-0.218118	-0.218118	-0.218118	6.01903
1	PBANKA_1461800	RPT6	26S protease regulatory subunit 8, putative	5.79343	6.11353	6.08862	7.28096	5.93307	5.626	5.41953	3.02699	5.20774	5.37967	2.43129	4.51694	1.58916	5.99943	5.89951	6.6567	6.24812	4.44077	5.47202	6.95179	5.9611	-0.909209	2.40785	6.37502	7.1208	-0.909209	-0.909209	-0.909209	1.94435	-0.909209	-0.909209	-0.909209	-0.909209	-0.909209	-0.909209	-0.909209	-0.909209	-0.909209	-0.909209	-0.909209	-0.909209	-0.909209	-0.909209	-0.909209	-0.909209	-0.909209
2	PBANKA_0111000	P12	6-cysteine protein	-0.572712	-0.572712	-0.572712	4.64647	-0.572712	-0.572712	-0.572712	-0.572712	-0.572712	-0.572712	3.9204	3.24735	4.62317	-0.572712	3.85651	-0.572712	-0.572712	4.45301	-0.572712	-0.572712	7.1554	5.02779	5.7795	7.58992	6.07141	9.41795	11.113	6.77619	8.39682	8.90883	10.107	10.8495	10.6512	8.87601	9.17413	9.28007	10.5892	12.2123	9.61798	8.56231	10.6342	9.54989	9.99182	10.9838	9.85263	9.87257
2	PBANKA_0111600	ROP14	rhoptry protein ROP14, putative	-2.44405	-2.44405	-2.44405	-2.44405	-2.44405	-2.44405	-2.44405	-2.44405	-2.44405	-2.44405	-2.44405	-2.44405	-2.44405	-2.44405	-2.44405	-2.44405	-2.44405	-0.00559283	-2.44405	-2.44405	2.54445	0.808311	3.33201	4.07281	5.86152	4.59652	5.78666	5.28979	5.30295	6.60211	3.78359	8.5572	4.80765	4.99713	5.77819	7.14742	6.65537	8.53261	6.55496	5.95977	7.51943	6.92847	7.8722	8.00207	6.56067	5.51662
2	PBANKA_0316200	N/A	Plasmodium exported protein, unknown function	6.5544	7.47144	5.48746	3.50557	8.41257	4.82829	7.9008	7.36397	-2.57335	6.36008	4.69161	6.62797	6.164	2.36659	8.64042	3.6812	2.9064	2.59682	6.5603	-2.96085	-2.96085	-2.96085	-2.96085	-2.96085	9.74619	-1.94027	11.0958	12.0325	-2.96085	-2.96085	7.88589	-2.96085	4.2815	7.85131	-2.96085	-2.96085	-2.96085	-2.96085	-1.48293	-1.83055	-2.96085	-2.96085	-2.27861	-2.96085	-2.96085	-2.96085
2	PBANKA_0501400	RON12	rhoptry neck protein 12, putative	-0.184695	-0.184695	-0.184695	-0.184695	-0.184695	-0.184695	-0.184695	-0.184695	-0.184695	-0.184695	3.44896	-0.184695	-0.184695	-0.184695	-0.184695	-0.184695	-0.184695	-0.184695	-0.184695	-0.184695	7.47527	5.37912	5.80998	7.40932	8.61215	9.49638	11.3797	7.4621	9.36685	9.1658	9.92766	11.5186	11.1283	8.20737	9.60563	10.9535	10.2994	12.6717	10.1585	9.97627	10.9346	10.55	9.52995	10.8491	8.85876	10.8065
2	PBANKA_0506900	N/A	phospholipid scramblase, putative	-0.939582	-0.939582	-0.939582	-0.939582	-0.939582	-0.939582	-0.939582	-0.939582	-0.939582	-0.939582	-0.939582	-0.939582	-0.939582	-0.939582	-0.939582	-0.939582	-0.939582	-0.939582	-0.939582	-0.939582	7.8952	7.63467	4.57869	6.89628	7.94383	5.88229	9.79657	1.91471	6.70637	5.03943	6.67566	10.6162	7.60575	-0.939582	5.47213	6.52575	7.70504	10.7015	5.49843	7.37006	8.49235	8.57502	9.2834	9.13578	8.00271	7.05387
2	PBANKA_0513000	IMC1m	inner membrane complex protein 1m, putative	-0.858298	-0.858298	-0.858298	-0.858298	-0.858298	-0.858298	-0.858298	-0.858298	-0.858298	-0.858298	-0.858298	-0.858298	-0.858298	-0.858298	-0.858298	-0.858298	-0.858298	-0.858298	-0.858298	-0.858298	-0.858298	2.56765	3.94384	-0.858298	7.04484	5.20433	8.93938	-0.858298	7.04699	8.00765	6.46263	7.20361	8.11716	7.81312	8.21711	-0.858298	7.81718	9.65652	7.45828	4.24156	8.68783	8.41421	7.62932	7.45072	7.28225	-0.858298
2	PBANKA_0514200	CLAMP	claudin-like apicomplexan microneme protein, putative	-0.89894	-0.89894	-0.89894	-0.89894	-0.89894	-0.89894	-0.89894	-0.89894	-0.89894	-0.89894	-0.89894	-0.89894	-0.89894	-0.89894	-0.89894	-0.89894	-0.89894	-0.89894	-0.89894	-0.89894	-0.89894	-0.89894	-0.89894	-0.89894	5.77139	0.121644	-0.89894	-0.89894	5.30383	-0.89894	-0.89894	8.75473	6.00741	6.37885	4.84483	6.83419	7.49843	10.5321	-0.89894	6.98634	9.16499	9.30982	8.25578	8.95493	7.94191	5.40943
2	PBANKA_0523700	N/A	conserved Plasmodium protein, unknown function	-0.564073	-0.101083	-0.564073	-0.564073	-0.564073	-0.564073	-0.564073	-0.564073	-0.564073	-0.564073	0.831139	-0.564073	0.786513	3.23565	-0.564073	-0.564073	4.09054	4.91407	4.42767	7.38836	6.6699	6.56422	7.06717	6.99863	10.1205	9.10429	12.2586	10.8409	9.60209	10.5423	10.0891	11.729	11.1511	10.8512	11.3852	11.8368	11.7583	13.9915	11.4636	11.4115	11.9829	12.517	12.5341	12.9218	11.4539	10.9013
2	PBANKA_0523800	N/A	asparagine rich protein, putative	0.422988	0.422988	0.422988	0.422988	0.422988	0.422988	0.422988	0.422988	0.422988	0.422988	0.422988	0.422988	0.422988	0.422988	0.422988	0.422988	0.422988	0.422988	0.422988	0.422988	1.68454	0.422988	5.62718	5.80816	8.25825	9.98737	10.4722	9.33236	9.62895	9.18962	9.99741	11.1662	9.66053	9.57411	9.47572	11.0794	10.6307	12.0091	10.3977	10.4055	10.337	10.8075	10.2836	11.8498	10.6334	10.0156
2	PBANKA_0604900	N/A	conserved Plasmodium protein, unknown function	0.347591	-3.45907	-3.45907	-3.45907	-3.45907	-3.45907	3.10399	-1.11199	-3.45907	-3.45907	1.66648	-3.45907	0.833848	0.829747	-0.593348	-3.45907	-3.45907	-1.40333	-3.45907	-3.45907	4.43926	4.47575	4.75471	3.78624	5.83581	-3.45907	8.8662	6.90952	5.76202	6.95738	6.51796	7.07484	5.38058	6.98999	6.73513	7.71892	6.44611	9.60512	6.75567	6.73155	6.48243	7.32271	7.57896	8.01429	5.38909	5.91439
2	PBANKA_0611500	N/A	conserved Plasmodium protein, unknown function	-0.559734	-0.559734	-0.559734	-0.559734	-0.559734	-0.559734	2.17793	-0.559734	-0.559734	-0.559734	-0.559734	-0.559734	-0.559734	-0.559734	-0.559734	-0.559734	-0.559734	1.25832	-0.559734	-0.559734	-0.559734	-0.559734	2.75733	-0.559734	5.54556	-0.559734	8.91766	8.91477	7.67873	8.72048	8.09751	9.13482	8.81659	8.17607	7.74639	8.30161	9.24336	11.4639	8.6713	9.89933	9.96851	9.90115	9.87153	11.3471	7.07746	8.91395
2	PBANKA_0619700	RALP1	rhoptry-associated leucine zipper-like protein 1, putative	-1.27481	-1.27481	-1.27481	-1.27481	-1.27481	-1.27481	-1.27481	-1.27481	-1.27481	-1.27481	3.85075	-1.27481	-1.27481	-1.27481	-1.27481	-1.27481	-1.27481	-1.27481	-1.27481	-1.27481	4.62477	-1.27481	4.71987	4.55816	8.47197	7.65473	9.41139	7.43431	8.50512	9.05731	8.90758	9.74265	8.61651	8.28225	9.15543	10.0165	9.40999	12.0189	9.7183	9.44651	10.1802	9.86532	10.5793	11.3702	9.05102	9.3882
2	PBANKA_0623400	N/A	fam-a protein	-1.27833	-1.27833	-1.27833	6.14449	4.55621	4.74896	-1.27833	-1.27833	5.82496	-1.27833	-1.27833	7.07249	-1.27833	5.08783	-1.27833	6.80574	6.09506	5.14159	3.68912	6.44044	5.95564	-1.27833	6.06502	5.72411	0.224339	7.10672	9.43043	7.47312	7.90204	7.26646	7.41774	7.21282	8.64839	6.55634	8.07274	8.81954	8.03238	9.86935	7.22019	8.54671	8.87803	10.6552	8.94392	8.6398	7.10305	3.18073
2	PBANKA_0713100	RON5	rhoptry neck protein 5, putative	-3.38273	-2.91974	-3.38273	-3.38273	-0.939963	0.343315	-3.38273	-3.38273	3.03388	1.59031	2.60086	2.20961	1.7186	4.35368	3.08694	-0.888376	4.55462	2.99399	4.52157	-2.16688	6.32829	5.99725	6.52476	6.51054	8.46824	6.61085	10.357	8.6602	8.1124	9.13572	8.72864	10.3953	8.54652	8.94727	8.66834	10.3618	8.77301	11.8679	9.0477	9.24831	9.47097	10.4049	9.98141	10.7426	7.21161	9.4095
2	PBANKA_0713200	N/A	conserved Plasmodium protein, unknown function	2.24878	0.268115	-2.20197	-2.20197	-2.20197	-2.20197	-2.20197	-2.20197	-2.20197	-2.20197	-2.20197	-2.20197	-2.20197	-2.20197	-2.20197	-2.20197	2.3526	-2.20197	-2.20197	-2.20197	1.70255	1.97263	-2.20197	4.49873	6.86528	-2.20197	7.80294	6.78032	5.9123	6.28159	5.7883	7.79999	7.09541	6.73503	6.09935	6.48108	7.31021	8.92662	6.65982	6.60182	6.95272	8.10197	8.85134	9.63538	8.07321	6.87785
2	PBANKA_0804500	RAMA	rhoptry-associated membrane antigen, putative	-2.13452	-2.13452	-2.13452	-2.13452	-2.13452	-2.13452	-2.13452	-2.13452	-2.13452	2.60584	-2.13452	-2.13452	0.861091	-2.13452	-1.25596	-2.13452	-2.13452	-2.13452	-2.13452	-2.13452	4.2484	4.65548	5.04002	7.39706	9.97296	6.03033	12.7244	10.2768	9.53807	10.0017	10.2263	12.3054	9.51773	10.4626	10.4576	11.4075	10.2045	13.9768	10.7195	10.4096	10.4205	11.3104	12.2149	12.2855	10.435	10.6472
2	PBANKA_0815400	N/A	conserved Plasmodium protein, unknown function	-0.990976	-0.990976	1.61127	-0.990976	-0.990976	-0.990976	-0.990976	-0.990976	-0.990976	-0.990976	-0.990976	-0.990976	-0.990976	-0.990976	-0.990976	-0.990976	3.49282	-0.990976	0.879557	-0.990976	4.97462	4.64531	-0.990976	4.21663	5.15224	5.45882	7.89937	6.24318	7.34339	7.55382	7.27472	9.83738	7.5002	5.97029	6.46504	8.32259	8.0689	11.6088	8.93957	8.48727	9.48882	9.4407	9.72385	10.4593	8.1648	8.55079
2	PBANKA_0826500	HDAC1	histone deacetylase 1, putative	5.75357	6.54739	7.3625	6.84819	5.22536	6.21539	4.4517	6.34291	7.33433	6.01332	8.84906	5.96638	7.69372	6.52289	8.19724	8.53528	7.31171	7.37159	3.76473	8.85084	8.84336	7.93622	6.42884	-0.99205	8.85579	2.21427	-0.99205	-0.99205	-0.99205	-0.99205	-0.99205	-0.99205	7.32773	-0.99205	-0.99205	8.5126	-0.99205	10.7019	-0.99205	-0.99205	-0.99205	-0.99205	-0.99205	-0.99205	4.73708	-0.99205
2	PBANKA_0908600	N/A	conserved Plasmodium protein, unknown function	0.0317611	0.0317611	0.0317611	0.0317611	0.0317611	0.0317611	0.0317611	0.0317611	0.0317611	0.0317611	0.0317611	0.0317611	0.0317611	0.0317611	0.0317611	0.0317611	0.0317611	0.0317611	0.0317611	0.0317611	1.95589	0.0317611	5.23595	0.0317611	10.252	8.86045	10.8797	0.0317611	6.77152	7.8017	7.08862	10.8463	8.37793	8.51774	0.0317611	0.0317611	4.71653	12.1407	1.50969	6.65384	7.22297	9.48954	8.52423	0.0317611	0.0317611	8.75558
2	PBANKA_0910700	N/A	conserved Plasmodium protein, unknown function	-3.54225	-3.54225	1.17811	-0.461022	1.24545	0.731954	2.56709	-3.54225	-0.185568	0.367933	0.128815	1.59206	-0.177542	-0.363462	-3.54225	0.0202327	3.05206	2.82347	3.31285	3.4944	4.41407	5.63405	5.05227	5.31647	7.10817	3.92466	9.04645	5.05526	6.86573	7.9456	7.09247	8.44226	6.68821	7.0278	7.57075	7.76192	7.1393	9.78746	6.95862	6.6112	5.63287	5.45065	4.30801	-1.53831	-3.54225	7.2537
2	PBANKA_0912400	N/A	conserved Plasmodium protein, unknown function	2.62313	-1.90351	-1.90351	-1.90351	-1.90351	-1.90351	0.834154	-1.90351	-1.90351	-1.90351	-1.90351	-1.90351	-1.90351	-1.90351	-1.90351	-1.90351	-1.90351	-1.90351	1.07968	-1.90351	3.73785	-1.90351	-1.90351	3.50533	7.07212	6.34668	8.58365	5.69771	6.78312	6.37902	6.40576	9.3477	8.03626	5.89716	5.09938	9.33222	7.97729	10.3622	6.92466	6.97142	7.72746	8.15502	-1.90351	6.45927	-1.90351	6.93301
2	PBANKA_0932000	RON4	rhoptry neck protein 4	3.49586	-2.03644	-2.03644	-2.03644	-2.03644	-2.03644	-2.03644	-2.03644	-2.03644	-2.03644	3.70488	6.16801	-2.03644	4.34277	-2.03644	-2.03644	3.17299	-2.03644	3.44154	3.05396	9.48928	8.01981	7.72964	8.75726	10.3183	9.07319	11.7613	7.85259	10.6216	10.7303	10.4793	12.7975	10.5654	10.474	10.1742	12.1456	10.7819	14.1619	11.1222	10.5341	11.4777	10.5244	10.1417	10.809	7.09756	11.2294
2	PBANKA_0938500	N/A	succinyl-CoA synthetase alpha subunit, putative	6.4954	5.42083	4.78957	5.78586	6.83191	6.50426	4.39701	5.23112	6.65065	6.05581	7.19694	6.47343	7.92909	6.88601	8.17509	7.26778	5.32654	7.80007	6.53423	7.30422	2.48109	-0.949566	6.8066	-0.949566	3.02031	-0.949566	-0.949566	-0.949566	-0.949566	-0.949566	-0.949566	-0.949566	-0.949566	-0.949566	6.28254	-0.949566	-0.949566	10.7314	6.7013	-0.949566	-0.949566	-0.949566	-0.949566	-0.949566	-0.949566	-0.949566
2	PBANKA_0939100	ApiAP2	AP2 domain transcription factor, putative	1.43183	0.910603	-2.88282	2.29447	-2.88282	-0.861982	1.28788	-2.88282	-2.88282	2.54689	0.750831	-2.88282	-2.88282	1.7813	4.22676	-2.88282	-0.423407	-2.88282	3.01071	-2.88282	-2.88282	-2.88282	3.30167	3.41063	3.93549	-2.88282	7.13277	7.91744	6.81654	6.39739	6.37683	8.62216	6.04101	7.92186	7.60666	7.40901	7.89123	10.835	8.77731	8.78423	9.08962	8.60417	9.15653	10.3747	7.37141	7.5723
2	PBANKA_1003600	ASP	apical sushi protein, putative	-1.92504	-1.92504	-1.92504	-1.92504	-1.92504	-1.92504	-1.92504	-1.92504	-1.92504	-1.92504	3.77164	-1.92504	0.110697	-1.92504	-1.92504	-1.92504	-1.92504	-1.92504	-1.92504	-1.92504	0.451423	-1.92504	6.28874	5.18962	7.62757	5.85712	9.92135	8.35956	6.13415	8.64658	8.44397	9.95701	7.65773	8.47662	7.64545	9.27798	7.96707	11.5944	8.75136	8.94576	8.16985	8.68858	8.92872	8.68012	6.44283	8.59715
2	PBANKA_1007200	RPA1	replication protein A1, large subunit, putative	4.64139	-2.37822	3.92145	3.03393	4.19745	4.63797	3.67063	2.11118	4.82347	4.53216	4.40186	2.38985	-2.37822	3.57328	-2.37822	-2.37822	-1.29077	2.37089	-2.37822	5.05055	-2.37822	5.30618	6.00009	-2.37822	-2.37822	-2.37822	6.63236	-2.37822	-0.0131198	-2.37822	-2.37822	-2.37822	-0.809605	-2.37822	-2.37822	7.24656	-2.37822	-2.37822	-2.37822	-2.37822	-1.26644	-2.37822	-2.37822	-2.37822	-2.37822	-2.37822
2	PBANKA_1008600	N/A	conserved Plasmodium protein, unknown function	-2.95948	-2.95948	-2.95948	-2.95948	-2.95948	-2.95948	-2.95948	-2.95948	-2.95948	-2.95948	-2.95948	-2.95948	0.698865	-2.95948	-2.95948	-2.95948	-2.95948	-2.95948	-2.95948	-2.95948	0.27091	-2.95948	-2.95948	-2.95948	6.17991	-2.95948	6.3051	7.31789	4.38857	6.28426	7.04211	7.21134	6.37571	7.33327	6.31281	8.65359	5.50505	10.0665	7.88744	7.28445	8.11391	7.93058	9.51734	9.69772	8.58722	7.11135
2	PBANKA_1009200	N/A	conserved Plasmodium protein, unknown function	-2.84112	-2.84112	-2.84112	-0.178698	-2.84112	-2.84112	-2.84112	-2.84112	-2.84112	-1.10169	-2.84112	-2.84112	-2.84112	-2.84112	1.12922	2.85883	-2.84112	-1.66286	-2.84112	-2.84112	-2.84112	-2.84112	-2.84112	-2.84112	2.2466	-2.84112	2.50638	5.60994	2.76611	5.12064	4.72706	2.72265	-2.84112	5.62331	5.75106	4.14937	6.05998	8.47642	7.20844	7.45559	7.53788	8.28605	7.79367	9.72016	8.1653	5.05165
2	PBANKA_1010400	N/A	conserved Plasmodium protein, unknown function	-0.822527	-0.822527	-0.822527	-0.822527	-0.822527	-0.822527	-0.822527	-0.822527	-0.822527	-0.822527	-0.822527	-0.822527	-0.822527	-0.822527	-0.822527	-0.822527	-0.822527	-0.822527	-0.822527	-0.822527	6.797	5.74461	-0.822527	4.5141	7.02427	4.53927	9.82435	5.53519	6.88203	5.73381	8.05338	9.48634	6.37222	8.52092	6.84976	8.91315	7.26975	9.64746	7.32267	8.49294	7.81026	6.10901	8.25195	9.24071	8.58996	8.77005
2	PBANKA_1021200	N/A	conserved Plasmodium protein, unknown function	-0.474714	1.78349	-0.474714	-0.474714	-0.474714	-0.474714	-0.474714	-0.474714	-0.474714	-0.474714	-0.474714	-0.474714	-0.474714	-0.474714	0.945942	4.44908	-0.474714	-0.474714	-0.474714	-0.474714	4.69274	-0.474714	-0.474714	-0.474714	6.88457	6.76556	8.75358	4.53237	6.9966	7.39432	9.20862	9.26936	8.83389	7.62054	8.35608	9.63497	8.52024	12.1076	9.10495	8.47845	8.40209	5.64641	4.85804	-0.474714	5.50582	8.23602
2	PBANKA_1024700	UFD1	ubiquitin fusion degradation protein 1, putative	4.53361	-1.55247	3.82529	5.48178	5.49289	0.468365	4.22532	3.8357	-1.55247	4.22358	-1.55247	-1.55247	-1.55247	5.77663	-1.55247	-1.55247	4.60359	-1.55247	-1.55247	6.59428	6.72298	5.49839	-1.55247	-1.55247	-1.55247	5.72654	-1.55247	-1.55247	-1.55247	-1.55247	6.49038	9.00933	-1.55247	7.46812	0.0813846	-1.55247	5.84917	9.18038	5.86218	5.93422	4.98247	9.08327	7.41977	7.42431	-1.55247	-1.55247
2	PBANKA_1024900	MCM2	DNA replication licensing factor MCM2, putative	4.89898	5.19944	4.97557	3.56163	3.92722	-2.2015	4.0217	3.61067	3.36918	4.6072	5.41066	4.95572	1.26786	5.17554	-0.780847	5.53086	1.81528	5.19923	4.00391	3.96377	5.19685	5.42181	4.437	-2.2015	7.24515	-2.2015	-2.2015	-2.2015	-2.2015	-2.2015	5.85846	-2.2015	-2.2015	-2.2015	-2.2015	-2.2015	-2.2015	7.92772	-2.2015	-2.2015	-2.2015	-2.2015	-2.2015	-2.2015	-2.2015	-2.2015
2	PBANKA_1032100	RAP1	rhoptry-associated protein 1	-1.42549	-1.42549	-1.42549	-1.42549	-1.42549	-1.42549	-1.42549	0.180469	-1.42549	-1.42549	-1.42549	-1.42549	-1.42549	-1.42549	-1.42549	-1.42549	-1.42549	-1.42549	-1.42549	-1.42549	6.95049	6.57944	6.49987	8.00709	10.4067	10.3935	13.3078	9.47224	11.3602	10.6549	11.584	13.6041	11.8625	10.3831	11.1026	12.4533	11.9862	14.7863	11.8169	11.6933	12.8113	12.6531	12.191	13.3997	11.8148	12.2784
2	PBANKA_1033800	N/A	conserved protein, unknown function	3.75454	0.0818976	1.46299	2.77925	2.66034	1.15997	2.20138	2.26186	3.44514	2.88884	2.56589	3.00677	1.82352	1.47572	0.7781	2.88585	1.88587	1.8146	3.19731	-4.86732	3.17563	2.39296	3.76028	1.3611	-4.86732	-4.86732	3.08063	-4.86732	-4.86732	-4.86732	-4.86732	-4.86732	1.10847	-1.70144	-0.0423299	-4.86732	-4.86732	4.58844	-4.86732	3.58628	-4.86732	0.637028	-4.86732	-4.86732	-4.86732	-4.86732
2	PBANKA_1101400	RAP2/3	rhoptry-associated protein 2/3	-0.788321	-0.788321	-0.788321	-0.788321	-0.788321	-0.788321	-0.788321	-0.788321	-0.788321	-0.788321	-0.788321	-0.788321	-0.788321	-0.788321	-0.788321	-0.788321	-0.788321	-0.788321	-0.788321	-0.788321	7.87803	6.26255	7.08281	8.31851	9.84221	10.4156	12.1314	8.10223	11.558	11.0446	11.7785	13.4572	11.8291	10.4525	11.2247	12.7919	12.3645	14.97	12.1508	11.144	13.3069	12.3883	11.9255	13.7645	12.0728	12.7645
2	PBANKA_1108500	N/A	conserved Plasmodium protein, unknown function	2.50839	3.21983	2.94633	-1.10404	3.25297	-3.50041	3.33751	2.14504	2.52737	1.8068	2.23209	-3.50041	2.38543	-3.50041	-3.50041	-3.50041	-0.0995506	-3.50041	3.41308	-3.50041	5.18566	4.26702	5.44839	4.42844	7.24244	-3.50041	9.74845	7.05899	5.11164	7.50065	6.02558	6.31026	4.17556	7.08094	6.62347	7.45014	6.54129	10.3804	7.15058	7.40031	7.52637	8.9843	9.50267	10.1886	8.65438	6.28547
2	PBANKA_1119600	MSP10	merozoite surface protein 10, putative	-0.99205	-0.99205	-0.99205	-0.99205	-0.99205	-0.99205	2.25662	-0.99205	-0.99205	-0.99205	-0.99205	-0.99205	-0.99205	-0.99205	-0.99205	-0.99205	-0.99205	-0.99205	-0.99205	-0.99205	-0.99205	-0.99205	4.52622	6.43812	3.53176	-0.99205	7.2677	6.97524	6.20089	6.77789	7.15856	8.90872	5.85394	4.31337	7.39788	7.33394	7.0871	10.2652	7.61615	7.22262	7.06809	8.25193	8.80531	10.0947	8.69241	7.55901
2	PBANKA_1126800	N/A	HECT-domain (ubiquitin-transferase), putative	-3.11979	-1.76819	2.10641	-5.30364	-0.43404	-5.30364	-1.67839	-4.28786	-5.30364	-5.30364	-4.8965	-0.402886	-5.30364	-2.84524	-5.30364	-5.30364	-5.30364	-5.30364	-3.06505	1.65077	1.87574	2.72168	0.880856	2.414	5.24095	4.23504	7.89078	5.99829	5.96139	6.84247	6.46744	8.34771	6.25063	6.80588	6.52271	7.79308	7.39049	9.97598	6.99547	7.13224	7.31006	7.38356	7.48159	7.6737	4.93305	7.37265
2	PBANKA_1133100	ARK3	serine/threonine protein kinase, putative	-4.02862	-4.02862	-4.02862	-4.02862	-4.02862	-4.02862	-4.02862	-4.02862	-4.02862	-4.02862	-4.02862	-4.02862	-1.18049	-4.02862	-4.02862	-4.02862	-4.02862	-4.02862	-4.02862	-3.29623	-4.02862	-4.02862	-4.02862	-4.02862	2.64171	2.16144	5.67969	6.00466	4.97049	5.99482	5.13536	6.62416	4.99669	5.84284	6.91983	6.74386	6.6659	8.6909	6.93384	6.67327	7.55206	7.23742	8.01673	9.02529	6.58731	5.68039
2	PBANKA_1145800	MAHRP1a	membrane associated histidine-rich protein 1a	7.51063	8.23687	6.37455	6.89429	8.27374	7.32022	6.19617	6.54164	6.09441	6.54737	5.54517	7.16985	5.10997	-0.230909	5.04462	-0.230909	-0.230909	-0.230909	5.3785	-0.230909	-0.230909	-0.230909	-0.230909	-0.230909	9.1851	-0.230909	10.3046	9.24359	4.86565	3.81514	4.98565	-0.230909	-0.230909	7.49021	4.64665	5.86891	5.59228	-0.230909	5.28123	-0.230909	2.95937	-0.230909	-0.230909	-0.230909	-0.230909	-0.230909
2	PBANKA_1201800	N/A	conserved Plasmodium protein, unknown function	-0.141669	0.29153	-2.92953	-2.92953	-2.92953	-2.92953	-2.92953	-2.92953	-2.92953	-2.92953	-2.92953	-2.92953	-1.57894	-2.92953	-1.75461	-2.92953	-2.92953	-0.873787	-1.55435	0.966658	-2.92953	0.12545	-2.92953	-1.67687	-2.92953	-0.0870643	5.51868	5.41494	3.31334	5.49008	-0.877695	5.00165	-2.92953	4.97082	5.63887	4.00891	6.09996	8.19905	6.48633	6.50228	8.24444	7.67664	8.0677	9.51737	7.30716	5.4168
2	PBANKA_1206900	N/A	tubulin beta chain, putative	7.97694	8.71622	7.34734	8.04285	8.09136	5.82809	6.43326	6.97814	7.5999	6.84925	9.22344	7.63215	7.89868	8.57079	8.51543	7.90549	3.24363	6.57032	4.769	7.06489	6.89893	8.30128	-1.67521	7.05552	8.9932	6.79181	6.06169	-1.67521	-1.67521	7.605	6.4754	8.90307	0.627077	2.96428	5.86473	-1.67521	-1.67521	11.7159	6.60039	0.0809992	-1.67521	0.65695	-1.67521	-1.67521	-1.67521	-1.67521
2	PBANKA_1210600	RA	rhoptry associated adhesin, putative	-0.361284	-0.361284	-0.361284	-0.361284	-0.361284	-0.361284	-0.361284	-0.361284	-0.361284	-0.361284	-0.361284	-0.361284	-0.361284	-0.113556	-0.361284	-0.361284	-0.361284	-0.361284	4.07981	-0.361284	5.53829	5.96424	7.05961	7.60394	9.27681	9.08255	11.113	8.69041	9.47214	10.4535	10.1056	12.1188	10.53	10.0347	9.81336	11.4511	10.7865	13.5864	10.6191	10.1493	11.1783	10.7502	10.4125	11.9908	9.69456	10.6245
2	PBANKA_1212200	N/A	conserved Plasmodium protein, unknown function	-1.49531	-1.49531	-1.49531	-1.49531	-1.49531	-1.49531	-1.49531	-1.49531	-1.49531	-1.49531	-1.49531	-1.49531	-1.49531	-1.49531	-1.49531	-1.49531	-1.49531	-1.49531	-1.49531	-1.49531	-1.49531	-1.49531	-1.49531	-1.49531	7.17088	5.63274	9.63123	8.32578	6.96344	8.16288	7.64875	8.76673	6.68476	8.58007	7.86964	8.31467	7.9131	9.41579	9.04415	7.87562	8.43594	8.49044	9.41303	9.34599	8.53932	8.35463
2	PBANKA_1213300	N/A	conserved Plasmodium protein, unknown function	-3.0681	-3.0681	-3.0681	-3.0681	-3.0681	-3.0681	-3.0681	-3.0681	-3.0681	-3.0681	-3.0681	-3.0681	-3.0681	-3.0681	-2.56295	-3.0681	-3.0681	-3.0681	0.332988	-3.0681	4.2567	2.45806	5.62347	4.99734	6.08529	5.03872	8.74193	5.33065	6.3886	6.21211	6.54451	7.47703	6.37902	5.91888	6.58008	7.47964	6.90961	9.06974	6.86245	7.00323	6.63297	5.92479	6.31672	7.59714	3.70997	6.631
2	PBANKA_1219200	N/A	Cg8 protein, putative	5.53856	8.03379	5.54321	6.53915	8.14562	6.9036	6.67101	0.107946	8.81175	0.107946	9.33746	0.107946	6.45859	8.38891	0.107946	7.17256	5.29528	6.50643	0.107946	8.36174	0.107946	9.82726	7.4513	7.95251	10.8508	8.60404	0.107946	0.107946	4.80346	9.94813	8.68426	11.2489	9.19192	9.16859	7.38966	10.9809	10.2681	12.527	0.107946	8.20225	7.62598	7.71312	0.107946	0.107946	0.107946	5.65656
2	PBANKA_1312900	N/A	conserved Plasmodium protein, unknown function	-0.156238	-0.156238	-0.156238	0.890734	-0.156238	-0.156238	-0.156238	-0.156238	-0.156238	-0.156238	3.90126	-0.156238	-0.156238	-0.156238	-0.156238	-0.156238	-0.156238	-0.156238	-0.156238	-0.156238	-0.156238	4.57644	3.16082	2.20788	9.13443	7.71735	12.0161	10.3045	8.01108	9.73198	9.43005	10.7995	9.13436	10.192	10.2991	11.1531	10.2849	13.3887	10.6409	10.6345	10.26	12.5753	12.5583	12.2074	10.9708	9.59172
2	PBANKA_1315700	RON2	rhoptry neck protein 2	2.32386	-3.20845	-3.20845	-2.16148	-3.20845	3.84143	-3.20845	-3.20845	-0.717392	-3.20845	-2.22429	4.00088	-3.20845	-3.20845	-1.08606	-3.20845	1.38024	3.58445	2.61912	-3.20845	5.97736	5.90259	5.79178	5.52931	9.37388	6.32823	9.4821	8.39449	8.63524	9.11848	7.89296	10.6369	8.24877	9.84629	8.91616	10.1464	8.94885	13.1009	9.12	9.23576	9.30653	9.47344	10.2039	10.7547	8.03875	9.25958
2	PBANKA_1319000	N/A	conserved Plasmodium protein, unknown function	-1.64208	5.57664	-1.64208	-1.64208	-1.64208	-1.64208	-1.64208	-1.64208	-1.64208	-1.64208	-1.64208	-1.64208	-1.64208	-1.64208	-1.64208	-1.64208	-1.64208	-0.463821	-1.64208	-1.64208	-1.64208	-1.64208	-1.64208	-1.64208	5.05399	6.26282	4.89165	4.02616	5.35378	5.4941	2.78091	2.01041	-1.64208	6.06075	5.28803	5.44719	3.97858	10.4717	5.83173	5.96388	6.73262	8.4435	7.12121	8.82567	8.04374	7.38066
2	PBANKA_1323400	N/A	bax inhibitor 1, putative	-0.858298	5.9078	4.45957	6.22215	-0.858298	5.29831	1.87937	4.92739	5.44186	5.47311	6.59116	5.19957	5.7997	6.43507	5.86713	-0.858298	6.67257	6.45921	4.75111	8.17738	7.43654	8.23354	6.56259	-0.858298	8.62208	8.45164	9.98489	-0.858298	-0.858298	6.27788	-0.858298	-0.858298	4.51002	7.93049	6.54491	7.74343	-0.858298	9.10835	-0.858298	5.71057	-0.858298	-0.858298	-0.858298	-0.858298	-0.858298	5.92029
2	PBANKA_1326400	GAPDH	glyceraldehyde-3-phosphate dehydrogenase	7.82407	9.45993	7.04492	-0.888598	9.28152	5.26801	6.77162	8.08816	-0.888598	6.85187	4.92977	-0.888598	-0.888598	-0.888598	-0.888598	-0.888598	2.79086	-0.888598	-0.888598	-0.888598	-0.888598	-0.888598	-0.888598	-0.888598	8.51183	-0.888598	0.449118	-0.888598	2.61979	7.77137	6.89059	2.76389	6.9938	-0.888598	5.27056	-0.888598	-0.888598	11.9025	7.27469	5.69822	-0.888598	1.44356	-0.206353	-0.888598	-0.888598	0.651714
2	PBANKA_1327100	N/A	EF-hand calcium-binding domain-containing protein, putative	-2.86886	1.60299	-2.86886	-2.86886	-2.86886	-2.86886	-2.86886	-2.86886	-2.86886	-2.86886	-2.86886	-2.86886	-2.86886	-2.86886	-2.86886	-2.86886	-2.86886	-2.86886	-2.86886	-2.86886	-2.86886	-0.042607	-2.86886	0.547923	1.26067	3.27996	6.47586	5.65728	6.11258	5.55075	5.64674	7.88409	6.08101	5.10198	5.49367	6.4949	6.78507	8.69607	6.40857	5.67023	6.85021	4.47476	5.24339	7.79371	6.56808	6.74847
2	PBANKA_1334300	EXP2	exported protein 2	5.02054	6.20865	5.42113	-0.60676	5.13296	5.88008	5.37895	7.61433	-0.60676	4.19538	5.13457	-0.60676	-0.60676	-0.60676	-0.60676	5.13544	-0.60676	-0.60676	1.03725	-0.60676	-0.60676	-0.60676	-0.60676	-0.60676	-0.60676	-0.60676	8.62887	9.65605	-0.60676	-0.60676	-0.60676	-0.60676	-0.60676	-0.60676	-0.60676	-0.60676	-0.60676	-0.60676	-0.60676	-0.60676	-0.60676	-0.60676	6.92313	-0.60676	-0.60676	-0.60676
2	PBANKA_1349100	MSP7	MSP7-like protein	-0.577012	-0.577012	2.37962	-0.577012	-0.577012	-0.577012	1.3622	-0.577012	-0.577012	-0.577012	-0.577012	2.06674	1.70851	5.73576	-0.577012	-0.577012	-0.577012	5.1959	5.72871	-0.577012	10.1956	7.38626	9.8174	9.42823	9.78666	9.75039	12.6687	10.0408	11.0928	11.5086	10.6929	12.6643	11.7079	11.3282	10.5832	13.1994	11.1992	14.2894	11.7856	10.9541	11.748	11.8154	12.2561	12.9466	11.5657	11.762
2	PBANKA_1351400	N/A	conserved Plasmodium protein, unknown function	-1.70236	-1.70236	-1.70236	-1.70236	-1.70236	-1.70236	-1.70236	-1.70236	-1.70236	-1.70236	2.58932	-1.70236	-1.70236	-1.70236	-1.70236	-1.70236	-1.70236	-1.70236	-1.70236	-1.70236	-1.70236	4.16226	3.50183	4.28008	7.6704	6.86588	6.5929	7.56891	6.67767	6.2594	6.83783	9.1075	7.09965	7.92669	7.83991	8.71361	7.81954	10.1687	7.69451	7.74918	8.16216	8.7831	7.89556	9.23731	7.28479	6.54776
2	PBANKA_1406500	N/A	conserved Plasmodium protein, unknown function	-1.58344	-1.58344	-1.58344	-1.58344	-1.58344	-1.58344	-1.58344	-1.58344	-1.58344	-1.58344	-1.58344	-1.58344	0.70208	-1.58344	-1.58344	-1.58344	-1.58344	-1.58344	-1.58344	-1.58344	1.41434	0.197676	-1.58344	-0.330783	4.48291	5.38785	7.60387	7.5182	4.97754	6.46544	6.85575	7.53706	5.40339	5.73096	6.8814	7.47366	7.54813	9.29373	6.05455	7.93512	7.08684	8.90608	8.8345	8.72559	7.62254	5.78408
2	PBANKA_1408700	N/A	conserved Plasmodium protein, unknown function	0.14288	0.14288	0.14288	0.14288	0.14288	0.14288	0.14288	0.14288	0.14288	0.14288	0.14288	0.14288	0.14288	0.14288	0.14288	0.14288	0.14288	0.14288	0.14288	0.14288	0.14288	0.14288	3.45994	0.14288	5.95049	5.76788	9.25651	8.34197	8.52291	8.35165	9.19587	10.4517	6.8867	7.7604	9.58837	9.93096	8.2928	11.7906	9.79156	8.92734	9.9802	9.08933	9.19453	9.81168	9.75615	9.44399
2	PBANKA_1425900	N/A	conserved Plasmodium protein, unknown function	-2.56552	0.71293	-2.56552	3.63417	-0.630645	-2.56552	0.172151	-2.56552	-0.772656	-2.56552	-2.56552	-2.56552	2.39925	-2.56552	-2.56552	-2.56552	0.981358	-2.56552	-2.56552	-2.56552	4.6277	5.60719	4.92895	6.94434	8.37738	6.97714	8.85676	6.26706	7.18689	7.12012	7.35408	9.46362	7.19292	6.69907	7.9027	8.62921	7.16387	10.2347	8.24745	8.03063	7.42291	9.21586	6.84389	9.67515	5.64858	7.28144
2	PBANKA_1436500	N/A	conserved Plasmodium protein, unknown function	-2.298	-2.298	-2.298	-2.298	-2.298	-2.298	-2.298	-2.298	-2.298	-2.298	-2.298	-2.298	-2.298	-2.298	-2.298	-2.298	-2.298	-2.298	-2.298	-2.298	-0.373874	6.73465	-2.298	4.2297	8.14762	4.42899	8.47009	7.23834	6.03636	5.83304	5.0649	7.86555	7.26615	6.15552	6.48881	7.43768	5.96071	10.6402	6.48411	6.86122	6.00424	7.7714	8.25786	7.54171	6.06647	4.77453
2	PBANKA_1438000	PKAr	cAMP-dependent protein kinase regulatory subunit, putative	5.68094	4.96892	6.30375	5.47092	5.9898	3.93773	5.87896	3.46896	6.72812	2.60319	6.19415	7.28921	5.94519	6.29851	6.12025	6.88438	5.5955	7.40921	5.6536	6.60738	7.65628	6.90295	5.7458	6.65396	7.77505	4.95106	9.47782	-1.51561	3.29109	-1.51561	5.83343	7.19071	2.16214	3.63647	-1.51561	4.76231	-1.51561	-1.51561	-1.51561	-1.51561	-1.51561	-1.51561	-1.51561	1.29624	-1.51561	1.88258
3	PBANKA_0100700	N/A	Plasmodium exported protein, unknown function	6.65017	5.77169	6.21943	6.37949	4.47363	6.05643	6.56672	6.38204	6.37727	6.52278	7.77103	7.51323	7.74971	6.78878	2.00186	5.9917	6.19097	2.61017	5.37412	-0.778397	-0.778397	-0.778397	-0.778397	-0.778397	-0.778397	-0.778397	6.73552	8.65768	-0.778397	-0.778397	-0.778397	-0.778397	-0.778397	-0.778397	-0.778397	-0.778397	-0.778397	-0.778397	-0.778397	5.65809	6.03497	-0.778397	-0.778397	-0.778397	-0.778397	-0.778397
3	PBANKA_0107400	OAT	ornithine aminotransferase, putative	4.50889	4.93201	4.94604	-0.881662	-0.881662	5.50327	5.22768	2.31619	5.57599	6.18792	-0.881662	-0.881662	-0.881662	5.13807	5.51091	6.44141	-0.881662	5.92758	-0.881662	-0.881662	-0.881662	-0.881662	-0.881662	5.96484	-0.881662	-0.881662	-0.881662	-0.881662	-0.881662	-0.881662	-0.881662	-0.881662	-0.881662	-0.881662	-0.881662	-0.881662	-0.881662	-0.881662	-0.881662	-0.881662	-0.881662	-0.881662	-0.881662	-0.881662	-0.881662	6.85204
3	PBANKA_0112200	myoE	myosin E, putative	-0.104947	-3.1206	-3.1206	-3.1206	-3.1206	-3.1206	0.12807	-3.1206	-3.1206	-3.1206	-3.1206	-3.1206	-3.1206	-3.1206	-3.1206	-3.1206	-3.1206	2.0386	-3.1206	-3.1206	-3.1206	-3.1206	-3.1206	-3.1206	1.00894	-3.1206	5.04252	4.5262	2.42385	-3.1206	-3.1206	5.9999	1.71365	1.17276	0.405108	5.1643	2.70259	8.41563	3.81501	4.92259	5.54143	7.89006	8.47424	9.4087	8.01497	7.61687
3	PBANKA_0204600	PHIL1	photosensitized INA-labeled protein PHIL1, putative	0.493363	0.0144052	0.0144052	0.0144052	0.0144052	0.0144052	0.0144052	0.0144052	0.0144052	0.0144052	0.0144052	0.0144052	0.0144052	6.30318	0.0144052	8.25405	6.15904	0.0144052	0.0144052	7.35762	0.0144052	0.0144052	6.51685	6.92863	0.0144052	6.84934	0.0144052	0.0144052	0.0144052	0.0144052	0.0144052	0.0144052	0.0144052	0.0144052	1.05123	0.0144052	0.0144052	0.0144052	7.45894	0.0144052	0.0144052	8.4576	8.2004	8.47907	0.0144052	10.8858
3	PBANKA_0309500	SPATR	secreted protein with altered thrombospondin repeat domain, putative	-0.68055	-0.68055	-0.68055	-0.68055	-0.68055	-0.68055	-0.68055	-0.68055	-0.68055	-0.68055	-0.68055	-0.68055	-0.68055	-0.68055	-0.68055	-0.68055	-0.68055	-0.68055	-0.68055	-0.68055	3.68161	-0.68055	-0.68055	-0.68055	-0.68055	-0.68055	-0.68055	-0.68055	-0.68055	-0.68055	-0.68055	-0.68055	-0.68055	-0.68055	-0.68055	-0.68055	-0.68055	-0.68055	-0.68055	-0.68055	-0.68055	-0.68055	-0.68055	-0.68055	-0.68055	8.2436
3	PBANKA_0311400	N/A	serine/threonine protein kinase, putative	-2.87382	-2.87382	-2.87382	-2.87382	-2.87382	-2.87382	-2.87382	-2.87382	-2.87382	-2.87382	-2.87382	-2.87382	-2.87382	-2.87382	-2.87382	-2.87382	-2.87382	-2.87382	-2.87382	-2.87382	-2.87382	-2.87382	-2.87382	-2.87382	-2.87382	-2.87382	-2.87382	4.58136	3.0617	-2.87382	-2.87382	-2.87382	-1.88606	-1.65403	-2.87382	-2.87382	3.12694	5.72945	3.90642	4.39659	6.0347	7.05333	7.3107	8.96234	7.79469	4.136
3	PBANKA_0311500	N/A	conserved Plasmodium protein, unknown function	-1.59055	-1.59055	-1.59055	4.02353	-1.59055	-1.59055	-1.59055	-1.59055	-1.38382	-1.59055	-1.59055	-1.59055	-1.59055	0.656384	-1.59055	-1.59055	-1.59055	-1.59055	-1.59055	-1.59055	-1.59055	-1.59055	-1.59055	-1.59055	-1.59055	-1.59055	-1.59055	3.67208	3.21615	-1.59055	4.37185	-1.59055	-1.59055	3.04894	-1.59055	0.870373	4.81961	3.35613	5.50429	4.88502	5.89981	8.48966	8.08303	8.3004	7.83992	5.80995
3	PBANKA_0402700	IMC1e	inner membrane complex protein 1e	-1.18751	-1.18751	-1.18751	-1.18751	-1.18751	0.833329	-1.18751	-1.18751	-0.800008	-1.18751	-1.18751	-1.18751	-1.18751	-1.18751	-1.18751	-1.18751	-1.18751	-0.481298	-1.18751	-1.18751	-1.18751	-1.18751	-1.18751	0.0651457	0.315161	-1.18751	0.832198	4.07511	3.81875	-1.18751	-1.18751	-1.18751	-1.18751	1.47162	-1.18751	-1.18751	7.23086	-1.18751	-1.18751	5.20881	7.53128	9.06486	7.51636	10.5388	8.97973	7.61241
3	PBANKA_0406600	N/A	conserved Plasmodium protein, unknown function	-0.303636	5.09708	-0.303636	4.48582	4.32849	-0.303636	-0.303636	-0.303636	3.64888	-0.303636	-0.303636	-0.303636	-0.303636	-0.303636	6.41606	5.55837	-0.303636	-0.303636	-0.303636	-0.303636	-0.303636	3.12232	3.93917	-0.303636	-0.303636	-0.303636	-0.303636	-0.303636	-0.303636	-0.303636	3.76087	-0.303636	-0.303636	-0.303636	-0.303636	-0.303636	-0.303636	-0.303636	-0.303636	-0.303636	-0.303636	-0.303636	-0.303636	-0.303636	7.49829	8.32599
3	PBANKA_0501600	GRASP	golgi re-assembly stacking protein, putative	-1.21076	-1.21076	-1.21076	-1.21076	-1.21076	-1.21076	-1.21076	-1.21076	-1.21076	-1.21076	-1.21076	-1.21076	-1.21076	-1.21076	-1.21076	-1.21076	-1.21076	-1.21076	-1.21076	-1.21076	5.28817	0.570358	-1.21076	-1.21076	2.57956	-1.21076	7.2184	-1.21076	2.53938	-1.21076	-1.21076	7.43432	-1.21076	5.55292	7.5518	7.25049	4.04015	8.39066	6.6869	6.54558	8.47005	6.61575	7.64769	8.94297	7.35345	7.16902
3	PBANKA_0501800	ELC	essential light chain ELC, putative	-0.195922	-0.195922	-0.195922	-0.195922	-0.195922	6.51803	-0.195922	5.32662	-0.195922	4.77712	-0.195922	-0.195922	-0.195922	-0.195922	-0.195922	-0.195922	-0.195922	-0.195922	-0.195922	-0.195922	-0.195922	-0.195922	-0.195922	-0.195922	-0.195922	-0.195922	-0.195922	-0.195922	-0.195922	-0.195922	-0.195922	-0.195922	-0.195922	-0.195922	-0.195922	-0.195922	-0.195922	-0.195922	-0.195922	-0.195922	-0.195922	-0.195922	-0.195922	-0.195922	6.38554	8.39138
3	PBANKA_0510900	RPS2	40S ribosomal protein S2, putative	4.66613	7.91707	6.59161	7.01612	6.69156	7.14528	6.47411	4.96224	-0.683212	5.669	-0.683212	6.18085	6.3005	-0.683212	0.947352	7.1889	-0.683212	-0.683212	-0.683212	-0.683212	-0.683212	-0.683212	-0.683212	0.936997	-0.683212	-0.683212	-0.683212	2.17108	-0.683212	-0.683212	-0.683212	-0.683212	-0.683212	-0.683212	-0.683212	-0.683212	-0.683212	-0.683212	-0.683212	-0.683212	-0.683212	-0.683212	-0.683212	-0.683212	-0.683212	5.90818
3	PBANKA_0512800	MTRAP	merozoite TRAP-like protein	-0.182097	-1.54664	-1.54664	-1.54664	-1.54664	-1.54664	-1.54664	-1.54664	3.20196	-1.54664	-1.54664	-1.54664	4.69	-1.54664	-1.54664	-1.54664	-1.54664	-1.54664	-1.54664	4.3885	-1.54664	-0.397081	-1.54664	-1.54664	5.36252	-0.526054	-1.54664	-1.54664	-1.54664	-1.54664	-1.54664	-1.54664	-1.54664	-1.54664	-1.54664	-1.54664	-1.54664	-1.54664	1.12158	-1.54664	-1.54664	-1.54664	-1.54664	-1.54664	5.40443	9.14495
3	PBANKA_0515200	MORN1	MORN repeat-containing protein 1, putative	-0.696448	-0.696448	-0.696448	-0.696448	-0.696448	4.28458	-0.696448	-0.696448	-0.696448	4.10569	-0.696448	-0.696448	-0.696448	-0.696448	-0.696448	-0.696448	-0.696448	-0.696448	-0.696448	-0.696448	-0.696448	-0.696448	-0.696448	-0.696448	-0.696448	-0.696448	-0.696448	5.95753	-0.696448	-0.696448	-0.696448	-0.696448	-0.696448	6.33978	6.00493	-0.696448	7.45973	9.90404	9.22616	9.70163	9.89179	9.79711	10.8854	12.0469	8.48465	8.02737
3	PBANKA_0519200	N/A	conserved Plasmodium protein, unknown function	4.39606	-0.806747	-0.806747	-0.806747	-0.806747	-0.806747	6.16753	-0.806747	3.67963	1.96885	8.41569	1.83701	5.93722	6.70375	-0.806747	-0.806747	-0.806747	7.81226	5.44969	7.19863	9.36039	9.73431	9.28983	7.6621	8.91831	-0.806747	-0.806747	6.96872	7.53687	8.79493	7.01319	10.017	-0.806747	6.54335	-0.806747	10.0417	6.49673	11.0757	7.98702	7.79109	9.58851	9.49258	10.9136	11.7517	10.2579	12.2674
3	PBANKA_0521700	ApiAP2	AP2 domain transcription factor, putative	-0.679843	-3.62349	-3.62349	-3.62349	2.06073	-3.62349	-3.62349	0.798728	-0.224052	-3.62349	-3.62349	-3.62349	1.4449	-3.62349	-3.62349	-3.62349	-3.62349	-3.62349	-3.62349	-3.62349	-3.62349	-3.62349	-3.62349	1.07085	-3.62349	-3.62349	-3.62349	2.49642	-3.62349	-3.62349	3.39887	-3.62349	-3.62349	2.84775	2.49257	-1.16257	-3.62349	-3.62349	-3.62349	-3.62349	4.89061	4.09659	4.94907	4.03995	6.44075	7.39717
3	PBANKA_0524500	N/A	conserved rodent malaria protein, unknown function	-0.352949	-0.352949	-0.352949	-0.352949	-0.352949	-0.352949	-0.352949	-0.352949	-0.352949	-0.352949	-0.352949	-0.352949	-0.352949	-0.352949	-0.352949	-0.352949	-0.352949	-0.352949	-0.352949	-0.352949	-0.352949	-0.352949	-0.352949	-0.352949	-0.352949	-0.352949	-0.352949	-0.352949	-0.352949	-0.352949	-0.352949	-0.352949	-0.352949	-0.352949	-0.352949	-0.352949	-0.352949	-0.352949	-0.352949	3.57955	-0.352949	7.31082	7.29472	8.83964	9.4302	7.21652
3	PBANKA_0603650	N/A	conserved Plasmodium protein, unknown function	2.81973	-0.195922	-0.195922	3.34781	-0.195922	-0.195922	-0.195922	-0.195922	-0.195922	-0.195922	-0.195922	-0.195922	-0.195922	0.447479	-0.195922	-0.195922	-0.195922	-0.195922	-0.195922	-0.195922	-0.195922	-0.195922	-0.195922	-0.195922	4.32789	-0.195922	-0.195922	3.55501	-0.195922	-0.195922	-0.195922	-0.195922	-0.195922	-0.195922	-0.195922	-0.195922	-0.195922	-0.195922	-0.195922	-0.195922	-0.195922	-0.195922	0.486323	6.21866	7.16953	10.2902
3	PBANKA_0622900	N/A	conserved Plasmodium protein, unknown function	-0.156238	-0.156238	-0.156238	-0.156238	-0.156238	-0.156238	-0.156238	-0.156238	-0.156238	-0.156238	-0.156238	-0.156238	-0.156238	-0.156238	-0.156238	-0.156238	-0.156238	0.549973	-0.156238	-0.156238	-0.156238	-0.156238	-0.156238	-0.156238	-0.156238	-0.156238	-0.156238	-0.156238	-0.156238	-0.156238	-0.156238	-0.156238	-0.156238	-0.156238	-0.156238	-0.156238	-0.156238	3.83648	-0.156238	-0.156238	-0.156238	-0.156238	-0.156238	-0.156238	-0.156238	9.21723
3	PBANKA_0707700	N/A	conserved Plasmodium protein, unknown function	0.439515	-2.34834	2.37202	-2.34834	-2.34834	2.13756	-2.34834	-2.34834	-2.34834	-2.34834	-2.34834	-2.34834	-2.34834	-2.34834	-2.34834	-2.34834	-2.34834	-2.34834	0.310062	-2.34834	-0.424216	4.0623	-2.34834	-1.59013	5.92338	-2.34834	3.77553	1.95138	3.58717	-2.34834	-2.34834	-2.34834	0.95147	2.29114	1.30343	-2.34834	1.93996	6.07853	2.6222	5.64859	4.09332	6.32618	7.34117	7.91193	7.29186	7.9625
3	PBANKA_0716900	ARO	armadillo-domain containing rhoptry protein, putative	3.0384	-1.62902	-1.62902	3.81881	0.305852	3.92166	-1.62902	-1.62902	-1.62902	-1.62902	-1.62902	-1.62902	3.14459	-1.62902	-1.62902	-1.62902	-1.62902	-1.62902	-1.62902	-1.62902	0.295109	-1.62902	-1.62902	-1.62902	-1.62902	-1.62902	-1.62902	1.22528	1.87937	3.94256	-1.62902	-1.62902	-1.62902	-1.62902	-1.62902	-1.62902	-1.62902	-1.62902	-1.62902	-1.62902	5.58494	5.78457	7.81836	8.94513	8.16047	8.60159
3	PBANKA_0803900	N/A	conserved Plasmodium protein, unknown function	0.0581929	0.521183	0.0581929	0.0581929	0.0581929	0.0581929	3.9818	0.0581929	0.0581929	0.0581929	0.0581929	0.0581929	0.0581929	0.0581929	0.0581929	0.0581929	0.0581929	0.0581929	0.0581929	0.0581929	0.0581929	0.0581929	0.0581929	0.0581929	0.0581929	0.0581929	0.0581929	6.1781	0.0581929	0.0581929	0.0581929	0.0581929	0.0581929	6.10537	5.17317	0.0581929	2.62958	8.35423	6.58269	6.55291	6.76334	9.97935	7.94944	9.44498	9.44245	7.19083
3	PBANKA_0812200	N/A	conserved Plasmodium protein, unknown function	-1.97205	-1.97205	-1.97205	-1.97205	-1.97205	-1.97205	-1.97205	-1.97205	-1.97205	-1.97205	-1.97205	-1.97205	-1.97205	-1.97205	-1.97205	-1.97205	-1.97205	-1.97205	-1.97205	-1.97205	-1.97205	-1.97205	-1.97205	-1.97205	-1.97205	-1.97205	-1.97205	-1.97205	2.72346	-1.97205	5.01496	3.75825	3.73174	-1.97205	-1.97205	1.88762	1.62769	-1.97205	4.20625	1.84347	5.84977	6.27431	5.59511	5.12062	6.80892	7.5132
3	PBANKA_0819600	N/A	conserved Plasmodium protein, unknown function	-1.64958	-1.64958	-1.64958	-0.602608	-1.64958	-1.64958	-1.64958	-1.64958	4.26853	-1.64958	-1.64958	-1.64958	-1.64958	-1.64958	-1.64958	-1.64958	-1.64958	-1.64958	-1.64958	-1.64958	-1.64958	-1.64958	-1.64958	-1.64958	-1.64958	-1.64958	-1.64958	-1.64958	3.95765	-1.64958	-1.64958	-1.64958	-1.64958	-1.64958	-1.64958	-1.64958	-1.64958	-1.64958	-1.64958	-1.64958	-1.64958	-1.64958	4.0783	5.62242	3.63812	6.62742
3	PBANKA_0901000	N/A	fam-a protein	3.82908	-1.26151	-1.26151	-1.26151	4.69049	-1.26151	-1.26151	-1.26151	-1.26151	-1.26151	-1.26151	-1.26151	-1.26151	-1.26151	-1.26151	-1.26151	-1.26151	-1.26151	-1.26151	-1.26151	-1.26151	-1.26151	-1.26151	-1.26151	-1.26151	-1.26151	-1.26151	6.08739	6.87421	-1.26151	-1.26151	-1.26151	-1.26151	-1.26151	5.07709	8.26974	-1.26151	-1.26151	-1.26151	-1.26151	7.25258	7.09553	-1.26151	9.17523	7.39446	5.90985
3	PBANKA_0911700	SUB2	subtilisin-like protease 2	-2.50248	-2.50248	-2.50248	-2.50248	-2.50248	-2.50248	-2.50248	-2.50248	-2.50248	-2.50248	-2.50248	-2.50248	-2.50248	-2.50248	-1.62393	-2.50248	-2.50248	1.45402	-2.50248	-1.7701	-2.50248	-2.50248	-2.50248	-2.50248	-2.50248	-2.50248	0.327372	2.5046	3.33168	-2.50248	-2.50248	-2.50248	-2.50248	3.18421	-2.50248	-2.50248	-2.50248	-2.50248	-2.50248	5.4397	6.37432	6.67267	6.99282	8.12756	6.85639	6.17501
3	PBANKA_0915000	AMA1	apical membrane antigen 1	-1.30623	-1.30623	4.07154	-1.30623	-0.817355	-1.30623	-1.30623	-1.30623	-1.30623	-1.30623	-1.30623	-1.30623	-1.30623	-1.30623	-1.30623	-1.30623	-1.30623	-1.30623	-1.30623	-1.30623	5.96737	-1.30623	-1.30623	-1.30623	-1.30623	-1.30623	-1.30623	-1.30623	-1.30623	-1.30623	6.64789	-1.30623	6.20847	-1.30623	2.56879	-1.30623	-1.30623	9.32172	-1.30623	-1.30623	-1.30623	2.40601	6.41356	0.697711	6.05922	10.3974
3	PBANKA_0921700	ATG23	autophagy-related protein 23, putative	-2.74789	1.56824	-2.74789	-2.74789	-2.74789	-2.74789	-2.74789	-2.74789	-2.74789	-2.74789	1.82644	-2.74789	0.996406	2.17866	-2.74789	-2.74789	-2.74789	-2.74789	2.7973	-2.74789	-2.74789	0.678061	0.569171	3.10247	-2.74789	-0.717124	-2.74789	4.89891	3.0328	2.82369	2.27285	4.49505	1.81351	5.23815	2.81512	3.83134	5.51663	7.38134	5.0721	5.8366	7.09855	8.66416	8.71194	9.92602	8.43037	5.7735
3	PBANKA_0926700	EXP1	exported protein 1	6.80696	7.70299	6.59878	6.39724	6.62809	7.49387	7.69168	7.62811	7.21135	6.72011	-0.103558	8.79152	7.5135	5.04496	5.91278	9.72523	5.17022	-0.103558	5.87752	-0.103558	-0.103558	-0.103558	-0.103558	-0.103558	-0.103558	-0.103558	7.38604	9.15309	-0.103558	-0.103558	-0.103558	-0.103558	-0.103558	7.5237	-0.103558	8.48134	-0.103558	-0.103558	-0.103558	-0.103558	-0.103558	-0.103558	1.04001	-0.103558	-0.103558	6.13359
3	PBANKA_1002400	DPAP3	dipeptidyl aminopeptidase 3, putative	-1.98182	-0.114405	-1.98182	-1.98182	-1.98182	-1.98182	-1.98182	-1.98182	-1.98182	-1.98182	-1.98182	-1.98182	-0.248359	-1.98182	-1.98182	-1.98182	-1.98182	-1.98182	-1.98182	-1.98182	-1.98182	-1.98182	6.54417	1.23491	7.99501	6.00727	10.038	8.37996	7.47488	8.92909	8.28957	9.84614	8.66603	8.28315	8.50026	9.82876	8.74146	10.59	8.63841	8.80603	9.47501	10.1476	9.71587	10.4296	9.86178	9.54829
3	PBANKA_1002600	P41	6-cysteine protein	-0.82494	-0.82494	-0.82494	-0.82494	-0.82494	-0.82494	2.42373	-0.82494	-0.82494	-0.82494	-0.82494	-0.82494	-0.82494	-0.82494	-0.82494	-0.82494	4.53039	4.82635	5.31676	-0.82494	5.76051	6.58755	6.73954	3.79021	-0.82494	5.84489	8.47153	4.43768	2.9252	7.3061	2.76148	8.62892	6.54293	6.74292	5.47567	7.48065	6.56612	8.80392	4.62962	6.25574	5.84774	8.93098	8.75486	10.5619	10.236	10.3585
3	PBANKA_1025300	EPAC	rap guanine nucleotide exchange factor, putative	-3.88629	-3.88629	-3.88629	-3.88629	-3.88629	-3.88629	-1.94708	-3.88629	-3.88629	-3.88629	-3.88629	-3.88629	-3.88629	-3.88629	-3.88629	-3.88629	-3.88629	-3.88629	-2.84178	-3.88629	-3.88629	-3.88629	-3.88629	-3.88629	-3.88629	-3.88629	-3.88629	-3.88629	-3.88629	2.41007	-3.88629	-3.88629	-3.88629	-3.88629	-3.88629	-3.88629	-3.88629	-3.88629	-3.88629	-3.88629	0.779534	3.13762	1.68529	5.57016	4.93735	4.75027
3	PBANKA_1100900	N/A	fam-a protein	3.54994	-1.89378	4.37459	-1.89378	-1.89378	-1.89378	3.11452	-1.89378	5.0864	-1.89378	-1.89378	5.34092	-1.89378	2.12184	5.17132	6.36054	3.8426	-1.89378	-1.89378	-1.89378	5.50458	-1.89378	-1.89378	-1.89378	-1.89378	-1.89378	-1.89378	-1.89378	-1.89378	-1.89378	-1.89378	-1.89378	-1.89378	-1.89378	-1.89378	-1.89378	-1.89378	-1.89378	-1.89378	-1.89378	-1.89378	-1.89378	-1.89378	-1.89378	-1.89378	-1.89378
3	PBANKA_1107100	SUB1	subtilisin-like protease 1	4.09403	-1.41351	-1.41351	-1.41351	2.20634	-1.41351	-1.41351	-1.41351	-1.41351	-1.41351	-1.41351	-1.41351	-1.41351	-1.41351	-1.41351	-1.41351	-1.41351	0.846237	2.05837	-1.41351	-1.41351	-1.41351	5.22499	-1.41351	-1.41351	-1.41351	-1.41351	-1.41351	3.49641	-1.41351	2.78064	-1.41351	-1.41351	5.69397	-1.41351	-1.41351	5.21059	-1.41351	-1.41351	-1.41351	-1.41351	6.33392	6.25145	7.40871	6.53625	6.55816
3	PBANKA_1202000	IMC1c	inner membrane complex protein 1c	-0.308816	-0.308816	-0.308816	-0.308816	-0.308816	-0.308816	-0.308816	-0.308816	-0.308816	-0.308816	-0.308816	-0.308816	-0.308816	-0.308816	-0.308816	-0.308816	-0.308816	-0.308816	-0.308816	-0.308816	-0.308816	-0.308816	-0.308816	-0.308816	-0.308816	-0.308816	-0.308816	-0.308816	1.31221	-0.308816	-0.308816	-0.308816	4.06009	-0.308816	-0.308816	-0.308816	-0.308816	-0.308816	3.0026	6.26005	7.00327	9.14896	9.78602	11.3412	9.41725	10.6756
3	PBANKA_1212500	MSA180	merozoite surface protein MSA180, putative	-2.55211	-2.55211	-2.55211	-2.55211	-2.55211	-2.55211	-2.55211	-2.55211	-2.55211	-2.55211	-2.55211	-2.55211	-2.55211	0.626675	-2.55211	-2.55211	-2.55211	-2.55211	2.31385	-2.55211	3.80645	0.700247	-2.55211	-2.55211	-2.55211	-2.55211	-2.55211	3.6916	2.85792	-2.55211	-2.55211	-2.55211	-2.55211	3.55193	-2.55211	4.53716	-2.55211	8.60503	-2.55211	4.21876	6.65454	7.84545	7.93674	9.82383	8.60423	6.64024
3	PBANKA_1214300	ENO	enolase, putative	5.51723	6.63561	4.92883	2.57894	7.13136	5.50689	4.64341	5.0907	-1.20706	5.58651	-1.20706	6.69896	-1.20706	1.34648	-1.20706	-1.20706	-1.20706	-1.20706	-1.20706	-1.20706	-1.20706	-1.20706	-1.20706	-1.20706	-1.20706	-1.20706	-1.20706	-1.20706	-1.20706	-1.20706	-1.20706	1.55582	-1.20706	-1.20706	-1.20706	-1.20706	-1.20706	-1.20706	-1.20706	-1.20706	-1.20706	-1.20706	-1.20706	-1.20706	-1.20706	5.03009
3	PBANKA_1215100	RIPR	Rh5 interacting protein, putative	-2.28404	-2.28404	-2.28404	-2.28404	1.59506	-2.28404	-2.28404	-2.28404	-2.28404	-2.28404	-2.28404	-2.28404	-1.45616	2.38008	-0.863387	-2.28404	-2.28404	-2.28404	-2.28404	-2.28404	-2.28404	-2.28404	-2.28404	3.89016	-2.28404	-2.28404	5.7336	5.60955	2.15953	-2.28404	5.03689	-2.28404	-2.28404	4.42569	6.31206	-2.28404	0.287347	7.34482	4.9879	6.5274	7.11849	8.22558	7.37234	8.69705	8.36645	6.27434
3	PBANKA_1228800	N/A	protein kinase, putative	-1.79203	-1.79203	-1.79203	-1.79203	-1.79203	-1.79203	-1.79203	-1.79203	-1.79203	-1.79203	-1.79203	-1.79203	-1.79203	1.84344	-1.79203	-1.79203	-1.79203	-1.79203	-1.79203	-1.79203	-1.79203	-1.79203	-1.79203	-1.79203	-1.79203	-1.79203	-1.79203	-1.79203	0.573075	-1.79203	-1.79203	-1.79203	-1.79203	-1.79203	-1.79203	-1.79203	-1.79203	-1.79203	-1.79203	3.91199	3.3237	5.13951	3.81578	6.6226	5.48948	6.80952
3	PBANKA_1237000	N/A	18S rRNA (guanine-N(7))-methyltransferase, putative	-1.61445	-1.61445	-1.61445	1.04797	-1.61445	-1.61445	-1.61445	-1.61445	-1.61445	-1.61445	-1.61445	-1.61445	-1.61445	5.0629	-1.61445	2.67384	-1.61445	-1.61445	-1.61445	-1.61445	-1.61445	-1.61445	-1.61445	-1.61445	-1.61445	-1.61445	6.63809	5.89107	-1.61445	-1.61445	-1.61445	-1.61445	-1.61445	-1.61445	-1.61445	-1.61445	-1.61445	-1.61445	-1.61445	4.0222	-1.61445	-1.61445	6.88527	0.389489	-1.61445	5.59461
3	PBANKA_1240600	IMC1g	inner membrane complex protein 1g, putative	-0.403863	-0.403863	-0.403863	-0.403863	-0.403863	-0.403863	-0.403863	-0.403863	-0.403863	-0.403863	-0.403863	-0.403863	-0.403863	-0.403863	-0.403863	-0.403863	-0.403863	-0.403863	-0.403863	6.10312	-0.403863	-0.403863	-0.403863	-0.403863	-0.403863	-0.403863	-0.403863	-0.403863	-0.403863	5.57515	6.21872	-0.403863	-0.403863	0.81593	-0.403863	-0.403863	-0.403863	-0.403863	1.07406	7.05385	8.10564	9.85327	10.6263	10.9518	9.78562	11.0507
3	PBANKA_1324300	ISP3	inner membrane complex sub-compartment protein 3	4.0671	0.5769	0.5769	0.5769	0.5769	0.5769	0.5769	0.5769	0.5769	0.5769	0.5769	4.64288	0.5769	5.56436	0.5769	0.5769	5.8081	0.5769	0.5769	0.5769	4.83753	0.5769	0.5769	0.5769	6.23537	0.5769	0.5769	0.5769	0.5769	0.5769	7.65071	0.5769	0.5769	0.5769	6.20272	0.5769	6.78482	0.5769	0.5769	0.5769	0.5769	0.5769	1.72047	9.62106	7.06157	9.67693
3	PBANKA_1327021	N/A	fam-a protein	6.07592	5.88533	4.85773	5.67901	6.50396	5.77463	5.73431	5.45336	6.39887	4.47352	6.19033	6.12485	6.38703	7.34266	2.76327	7.93872	6.12663	6.52465	5.40327	4.06716	6.06654	-1.20706	5.67022	5.4148	6.48203	6.82234	-1.20706	5.69258	-1.20706	-1.20706	-1.20706	-1.20706	-1.20706	5.17502	4.18583	-1.20706	-1.20706	-1.20706	-1.20706	6.56506	-1.20706	5.90366	-1.20706	-1.20706	-1.20706	-1.20706
3	PBANKA_1331700	N/A	zinc finger protein, putative	-1.71997	-1.71997	-1.71997	-1.71997	-1.71997	-1.71997	-1.71997	-1.71997	3.06939	-1.71997	-1.71997	-1.71997	-1.71997	-1.71997	-1.71997	-1.71997	-1.71997	-1.71997	-1.71997	-1.71997	-1.71997	-1.71997	-1.71997	-1.71997	-1.71997	-1.71997	-1.71997	3.75967	-1.71997	-1.71997	-1.71997	-1.71997	-1.71997	0.15119	2.25492	0.740949	2.89375	7.50349	5.08351	-1.71997	1.79732	6.32067	5.91898	8.58906	8.29962	2.60813
3	PBANKA_1340100	LDH	L-lactate dehydrogenase	6.71893	7.15925	5.15175	7.39344	7.53353	3.53297	5.73017	5.99742	-0.493034	3.89114	-0.493034	-0.493034	-0.493034	5.50572	3.4773	6.92432	-0.493034	-0.493034	-0.493034	-0.493034	-0.493034	-0.493034	-0.493034	-0.493034	-0.493034	-0.493034	-0.493034	6.68014	-0.493034	-0.493034	-0.493034	-0.493034	-0.493034	-0.493034	6.46174	-0.493034	-0.493034	6.00707	-0.493034	-0.493034	-0.493034	-0.493034	7.08787	1.51091	-0.493034	-0.493034
3	PBANKA_1342500	N/A	conserved Plasmodium protein, unknown function	-2.75645	-2.75645	-2.75645	-1.10919	-2.75645	-2.75645	-2.75645	-2.75645	-2.75645	-2.75645	-2.75645	-2.75645	-2.75645	-2.75645	0.711149	2.9435	0.089024	-2.75645	-2.75645	1.91435	3.78639	-2.75645	-2.75645	-2.75645	-2.75645	-2.75645	5.08023	3.98415	3.22719	-2.75645	5.17925	5.33638	3.12627	5.02692	3.44456	4.46936	4.28807	6.57118	4.54845	5.41723	5.03545	6.97913	8.2628	6.80722	7.40982	7.2246
3	PBANKA_1347000	N/A	conserved Plasmodium protein, unknown function	-2.27525	-2.27525	-2.27525	-0.205351	-2.27525	-2.27525	1.64835	-2.27525	-2.27525	-2.27525	-0.184211	-2.27525	-2.27525	-2.27525	-0.461474	-2.27525	-2.27525	-2.27525	-2.27525	-2.27525	-2.27525	-2.27525	1.04181	-2.27525	6.13511	-2.27525	2.39379	6.2263	0.089852	-2.27525	0.240638	6.96053	-2.27525	3.48405	2.18642	3.72654	4.29358	6.62689	5.70634	6.88097	7.10985	8.28538	9.47327	10.0252	9.08112	7.39373
3	PBANKA_1358500	N/A	inner membrane complex protein, putative	-1.05094	1.20726	-1.05094	-1.05094	-1.05094	-1.05094	-1.05094	-1.05094	-1.05094	-1.05094	0.925233	-1.05094	-1.05094	-1.05094	-1.05094	-1.05094	-1.05094	-1.05094	-1.05094	-1.05094	-1.05094	-1.05094	-1.05094	-1.05094	-1.05094	-1.05094	-1.05094	6.64003	-1.05094	-1.05094	6.36608	-1.05094	-1.05094	5.39851	5.72155	5.14067	-1.05094	8.43515	5.75254	6.11583	8.61962	9.29833	9.24324	10.3947	9.51854	4.76537
3	PBANKA_1364400	IMC1f	inner membrane complex protein 1f, putative	-2.43381	-2.43381	-2.43381	-2.43381	-2.43381	-2.43381	-2.43381	-2.43381	-2.43381	-2.43381	-2.43381	-2.43381	-2.43381	-2.43381	-2.43381	-2.43381	-2.43381	-2.43381	-2.43381	-2.43381	-2.43381	-2.43381	-2.43381	3.46751	-2.43381	-2.43381	-2.43381	5.73436	-2.43381	-2.43381	-2.43381	-2.43381	5.34261	3.90155	5.96063	5.76522	-1.27292	5.79207	3.94353	5.75758	5.85243	7.61376	8.43869	8.77356	8.53899	6.70582
3	PBANKA_1417200	N/A	conserved Plasmodium protein, unknown function	2.4447	-1.84112	-1.84112	-1.84112	-1.84112	-1.84112	-1.84112	-1.84112	-1.84112	-1.84112	-1.84112	-1.84112	-1.84112	-1.84112	-1.84112	-1.84112	-1.84112	-1.84112	-1.84112	-1.84112	-0.579566	-1.84112	-1.84112	-1.84112	-1.84112	-1.84112	-1.84112	4.89948	3.25544	-1.84112	-1.84112	4.03846	3.7495	4.39598	-1.84112	-1.84112	-1.84112	7.84112	3.42548	3.95839	5.53287	6.01081	7.73412	8.18093	7.10799	5.99253
3	PBANKA_1437600	GAP45	glideosome-associated protein 45, putative	0.283924	0.283924	0.283924	0.283924	0.283924	0.283924	2.22313	0.283924	0.283924	0.283924	0.283924	0.283924	5.75655	0.283924	1.45884	0.283924	5.825	0.283924	5.90895	0.283924	7.69418	6.79435	6.46842	7.46195	9.40443	8.78821	5.2635	7.57659	0.283924	7.94746	8.95237	10.1131	8.79856	8.12697	6.21342	9.52414	8.48321	11.8417	6.89001	8.97602	9.76121	11.3742	10.0435	11.6996	10.3175	11.6495
3	PBANKA_1453500	N/A	HD superfamily phosphohydrolase protein, putative	-1.79572	-1.79572	1.68255	-1.79572	2.60806	-1.79572	-1.79572	-1.79572	-1.79572	-1.79572	-1.79572	-1.79572	-0.967837	-1.79572	-1.79572	-1.79572	-1.15187	-1.79572	-1.79572	-1.79572	-1.79572	-1.79572	-1.79572	-1.79572	-1.79572	-1.79572	-1.79572	-1.79572	-1.79572	-1.79572	-1.79572	-1.79572	2.42892	-1.79572	-1.79572	-1.79572	-1.79572	7.56503	4.48553	6.00746	7.00048	6.00491	6.79505	7.21515	7.53385	4.2463
3	PBANKA_1459500	MTIP	myosin A tail domain interacting protein MTIP, putative	0.135825	0.598815	0.135825	0.135825	0.135825	0.135825	0.135825	0.135825	0.135825	4.43685	0.135825	0.135825	0.135825	0.135825	0.640972	0.135825	0.135825	0.135825	0.135825	0.868213	0.135825	0.135825	0.135825	0.135825	0.135825	0.135825	0.135825	0.135825	0.135825	0.135825	0.135825	0.135825	0.135825	0.135825	0.135825	0.135825	0.135825	0.135825	6.57384	5.96581	0.135825	8.9068	7.75716	10.1069	8.31555	10.844
[truncated: 8 more columns]

## Sheet: (b) Pb pseudotime clusters GO
Cluster	GO class	GO term	GO name	Total terms	Observed	Expected	Q value	Product description
1	bp	GO:0006412	translation	217	32	14.37	9e-07	40S ribosomal protein S26, putative 40S ribosomal protein S12, putative 40S ribosomal protein S15A, putative 60S ribosomal protein L32, putative 60S ribosomal protein L30e, putative 60S ribosomal protein L3, putative 40S ribosomal protein S19, putative eukaryotic translation initiation factor 5A, putative 40S ribosomal protein S5, putative 40S ribosomal protein S21, putative 40S ribosomal protein…
1	bp	GO:0015986	ATP synthesis coupled proton transport	7	5	0.46	2.2e-05	ATP synthase F1, alpha subunit, putative ATP synthase subunit C, putative mitochondrial ATP synthase delta subunit, putative ATP synthase subunit gamma, mitochondrial, putative ATP synthase subunit beta, mitochondrial
1	bp	GO:0051603	proteolysis involved in cellular protein...	40	9	2.65	0.00049	proteasome subunit alpha type-2, putative proteasome subunit beta type-3, putative proteasome subunit alpha type-5, putative proteasome subunit alpha type-7, putative proteasome subunit beta type-5, putative proteasome subunit alpha type-6, putative proteasome subunit beta type-4, putative proteasome subunit beta type-2, putative proteasome subunit beta type-7, putative
1	bp	GO:0006260	DNA replication	40	9	2.65	0.02205	DNA replication licensing factor MCM5, putative ribonucleoside-diphosphate reductase, large subunit, putative DNA replication licensing factor MCM7, putative DNA repair protein RAD51 DNA polymerase epsilon catalytic subunit A, putative proliferating cell nuclear antigen 1, putative replication factor A protein 3, putative DNA replication licensing factor MCM4, putative replication factor C subuni…
1	bp	GO:0006096	glycolytic process	10	3	0.66	0.02403	phosphoglycerate mutase, putative hexokinase, putative pyruvate kinase, putative
1	bp	GO:0030163	protein catabolic process	51	12	3.38	0.02653	proteasome subunit alpha type-2, putative proteasome subunit beta type-3, putative proteasome subunit alpha type-5, putative proteasome subunit alpha type-7, putative proteasome subunit beta type-5, putative proteasome subunit alpha type-6, putative proteasome subunit beta type-4, putative 26S proteasome regulatory subunit RPN2, putative proteasome subunit beta type-2, putative proteasome subunit…
1	bp	GO:0009132	nucleoside diphosphate metabolic process	5	2	0.33	0.03805	nucleoside diphosphate kinase b, putative ribonucleotide reductase small subunit, putative
1	mf	GO:0003735	structural constituent of ribosome	136	31	8.71	3.8e-11	40S ribosomal protein S26, putative 40S ribosomal protein S12, putative 40S ribosomal protein S15A, putative 60S ribosomal protein L32, putative 60S ribosomal protein L30e, putative 60S ribosomal protein L3, putative 40S ribosomal protein S19, putative 40S ribosomal protein S5, putative 40S ribosomal protein S21, putative 40S ribosomal protein S18, putative 60S ribosomal protein L35, putative 40S…
1	mf	GO:0004298	threonine-type endopeptidase activity	15	9	0.96	4.8e-08	proteasome subunit alpha type-2, putative proteasome subunit beta type-3, putative proteasome subunit alpha type-5, putative proteasome subunit alpha type-7, putative proteasome subunit beta type-5, putative proteasome subunit alpha type-6, putative proteasome subunit beta type-4, putative proteasome subunit beta type-2, putative proteasome subunit beta type-7, putative
1	mf	GO:0046933	proton-transporting ATP synthase activit...	6	4	0.38	0.00022	ATP synthase F1, alpha subunit, putative mitochondrial ATP synthase delta subunit, putative ATP synthase subunit gamma, mitochondrial, putative ATP synthase subunit beta, mitochondrial
1	mf	GO:0046961	proton-transporting ATPase activity, rot...	8	3	0.51	0.01132	ATP synthase F1, alpha subunit, putative mitochondrial ATP synthase delta subunit, putative ATP synthase subunit gamma, mitochondrial, putative
1	cc	GO:0005840	ribosome	137	31	9.62	6.7e-08	40S ribosomal protein S26, putative 40S ribosomal protein S12, putative 40S ribosomal protein S15A, putative 60S ribosomal protein L32, putative 60S ribosomal protein L30e, putative 60S ribosomal protein L3, putative 40S ribosomal protein S19, putative 40S ribosomal protein S5, putative 40S ribosomal protein S21, putative 40S ribosomal protein S18, putative 60S ribosomal protein L35, putative 40S…
1	cc	GO:0005839	proteasome core complex	15	9	1.05	6e-05	proteasome subunit alpha type-2, putative proteasome subunit beta type-3, putative proteasome subunit alpha type-5, putative proteasome subunit alpha type-7, putative proteasome subunit beta type-5, putative proteasome subunit alpha type-6, putative proteasome subunit beta type-4, putative proteasome subunit beta type-2, putative proteasome subunit beta type-7, putative
1	cc	GO:0045259	proton-transporting ATP synthase complex	5	4	0.35	0.00011	ATP synthase F1, alpha subunit, putative ATP synthase subunit C, putative mitochondrial ATP synthase delta subunit, putative ATP synthase subunit gamma, mitochondrial, putative
1	cc	GO:0019773	proteasome core complex, alpha-subunit c...	7	4	0.49	0.00068	proteasome subunit alpha type-2, putative proteasome subunit alpha type-5, putative proteasome subunit alpha type-7, putative proteasome subunit alpha type-6, putative
1	cc	GO:0015935	small ribosomal subunit	13	5	0.91	0.00126	40S ribosomal protein S19, putative 40S ribosomal protein S5, putative 40S ribosomal protein S20e, putative 40S ribosomal protein S3, putative 40S ribosomal protein S19, putative
1	cc	GO:0033178	proton-transporting two-sector ATPase co...	11	4	0.77	0.00514	ATP synthase F1, alpha subunit, putative mitochondrial ATP synthase delta subunit, putative ATP synthase subunit gamma, mitochondrial, putative ATP synthase subunit beta, mitochondrial
1	cc	GO:0042555	MCM complex	5	2	0.35	0.04246	DNA replication licensing factor MCM7, putative DNA replication licensing factor MCM4, putative
2	bp	GO:0042325	regulation of phosphorylation	5	1	0.04	0.035	CAMP-dependent protein kinase regulatory subunit, putative
2	bp	GO:0006270	DNA replication initiation	6	1	0.04	0.041	DNA replication licensing factor MCM2, putative DNA replication licensing factor MCM2
2	bp	GO:0006006	glucose metabolic process	7	1	0.05	0.048	glyceraldehyde-3-phosphate dehydrogenase, putative
2	mf	GO:0050661	NADP binding	5	1	0.04	0.036	glyceraldehyde-3-phosphate dehydrogenase, putative
2	mf	GO:0048037	cofactor binding	37	2	0.27	0.04	succinyl-CoA synthetase alpha subunit, putative glyceraldehyde-3-phosphate dehydrogenase, putative
2	mf	GO:0005548	phospholipid transporter activity	6	1	0.04	0.043	phospholipid scramblase, putative
2	mf	GO:0046812	host cell surface binding	6	1	0.04	0.043	rhoptry-associated leucine zipper-like protein 1, putative
2	mf	GO:0051287	NAD binding	7	1	0.05	0.05	glyceraldehyde-3-phosphate dehydrogenase, putative
2	mf	GO:0019887	protein kinase regulator activity	7	1	0.05	0.05	CAMP-dependent protein kinase regulatory subunit, putative
2	mf	GO:0005200	structural constituent of cytoskeleton	7	1	0.05	0.05	tubulin beta chain, putative
2	cc	GO:1990225	rhoptry neck	8	6	0.1	3e-11	rhoptry neck protein 12, putative rhoptry-associated leucine zipper-like protein 1, putative rhoptry neck protein 5, putative rhoptry neck protein 4 apical sushi protein, putative rhoptry neck protein 2
2	cc	GO:0020008	rhoptry	22	9	0.27	0.00011	rhoptry protein ROP14, putative rhoptry neck protein 12, putative rhoptry-associated leucine zipper-like protein 1, putative rhoptry neck protein 5, putative rhoptry neck protein 4 apical sushi protein, putative rhoptry-associated protein 1, putative rhoptry-associated protein 2/3 rhoptry neck protein 2
3	bp	GO:0019752	carboxylic acid metabolic process	89	3	0.79	0.032	circumsporozoite-related antigen exported protein 1, putative enolase, putative L-lactate dehydrogenase
3	bp	GO:0006508	proteolysis	96	3	0.86	0.049	subtilisin-like protease 2 dipeptidyl aminopeptidase 3, putative subtilisin-like protease 1
3	mf	GO:0004252	serine-type endopeptidase activity	15	2	0.14	0.0082	subtilisin-like protease 2 subtilisin-like protease 1
3	cc	GO:0070258	inner membrane complex	31	8	0.42	1.3e-09	photosensitized INA-labeled protein PHIL1, putative inner membrane complex protein 1e inner membrane complex protein 1c inner membrane complex protein 1g, putative inner membrane complex sub-compartment protein 3 inner membrane complex protein, putative inner membrane complex protein 1f, putative myosin light chain 1, putative myosin A tail domain interacting protein MTIP, putative
3	cc	GO:0020009	microneme	16	3	0.22	0.0011	subtilisin-like protease 2 apical membrane antigen 1 Rh5 interacting protein, putative
3	cc	GO:0005856	cytoskeleton	65	2	0.88	0.0135	myosin-like protein, putative enolase, putative
3	cc	GO:0044445	cytosolic part	14	2	0.19	0.0144	40S ribosomal protein S2, putative enolase, putative

## Sheet: (c) Pf pseudotime clusters
Cluster	Gene id	Gene name	Description	PfAsex.646	PfAsex.674	PfAsex.641	PfAsex.616	PfAsex.660	PfAsex.670	PfAsex.733	PfAsex.633	PfAsex.69	PfAsex.734	PfAsex.666	PfAsex.655	PfAsex.711	PfAsex.683	PfAsex.611	PfAsex.789	PfAsex.677	PfAsex.622	PfAsex.66	PfAsex.710	PfAsex.73	PfAsex.728	PfAsex.718	PfAsex.754	PfAsex.771	PfAsex.755	PfAsex.676	PfAsex.726	PfAsex.779	PfAsex.643	PfAsex.61	PfAsex.650	PfAsex.742	PfAsex.668	PfAsex.774	PfAsex.766	PfAsex.635	PfAsex.651	PfAsex.642	PfAsex.749	PfAsex.612	PfAsex.615	PfAsex.730	PfAsex.737	PfAsex.640	PfAsex.765
1	PF3D7_0212300	N/A	peptide chain release factor subunit 1, putative	2.05887	7.23677	6.21646	8.50177	8.7873	9.32263	6.51934	1.17702	8.90795	5.80453	2.51167	7.77849	7.68169	6.95346	3.89023	-1.80502	10.0117	8.14899	-0.726416	6.9228	4.31224	7.87961	8.56382	-1.80502	8.30462	-1.80502	7.65771	-1.80502	4.91814	8.12828	6.16451	5.99231	-0.026215	6.05146	-1.80502	3.35258	-1.80502	7.10224	-1.80502	6.70162	-1.80502	7.35849	5.22301	6.95681	5.99067	7.15974
1	PF3D7_0213100	SIS1	protein SIS1	8.98295	9.52605	9.58461	6.42	5.21148	8.33086	6.90667	9.01684	-1.75379	-1.75379	-1.75379	9.49138	2.8223	2.99707	5.12125	5.59348	-1.75379	8.55685	7.96523	-1.75379	6.99499	-1.75379	-1.75379	1.08771	8.0742	8.29189	5.76187	5.44765	4.79483	-1.75379	3.30635	-1.75379	2.66737	-1.75379	-1.75379	4.40486	-1.75379	7.76851	-1.75379	-1.75379	-1.75379	-1.75379	4.62847	-1.75379	6.83751	3.7716
1	PF3D7_0218000	RFC2	replication factor C subunit 2, putative	-1.03701	8.56779	3.29737	8.26773	5.89624	-1.03701	8.8438	-1.03701	7.893	-1.03701	9.2757	9.25518	-1.03701	7.94045	7.1073	6.55399	-1.03701	6.72526	8.77238	3.41502	7.11803	4.87743	-1.03701	3.88406	-1.03701	-1.03701	3.33281	-1.03701	8.6549	-1.03701	5.50931	6.19111	6.67794	-1.03701	5.64356	8.60876	2.2418	-0.232713	7.62845	8.36039	-1.03701	-1.03701	6.58672	8.58315	8.55241	8.3399
1	PF3D7_0220000	LSA3	liver stage antigen 3	7.15269	5.96972	6.64225	8.15223	6.94007	6.76886	6.79696	5.3027	6.21987	3.87631	7.49024	7.74958	7.39123	9.18427	7.66095	7.49486	8.49779	6.63409	8.46861	6.62951	4.72543	7.20622	7.8655	6.8095	4.21899	6.19676	8.23373	3.42151	6.75234	4.78334	6.04016	8.31369	6.49334	7.43854	-3.32066	7.3061	6.60043	2.07325	2.6297	-3.32066	7.32712	8.02037	6.41512	5.3304	-3.32066	6.32866
1	PF3D7_0220600	N/A	Plasmodium exported protein (hyp9), unknown function	7.6186	-0.755554	9.32698	-0.755554	9.86167	8.5043	7.32172	10.0572	2.76114	5.28373	7.76027	0.215215	6.75762	-0.755554	5.90248	2.05054	-0.755554	-0.529667	-0.755554	7.42191	1.60807	-0.755554	-0.755554	8.69909	-0.755554	-0.755554	-0.755554	3.98842	5.9802	-0.755554	-0.755554	4.30516	6.85198	9.60196	-0.755554	-0.755554	4.72108	-0.755554	-0.755554	-0.755554	-0.755554	-0.755554	-0.755554	-0.755554	-0.755554	-0.755554
1	PF3D7_0306800	CCT2	T-complex protein 1 subunit beta	9.18785	9.08416	9.41452	9.10103	9.27655	9.48074	7.87283	-1.95557	7.52716	7.61809	9.3794	10.5575	8.3685	9.70938	6.73241	1.74351	9.99571	8.95363	8.75494	5.11221	8.05196	-1.95557	7.6223	7.43864	8.68549	-1.56326	8.46531	6.47468	8.54571	3.89886	6.48628	-1.23529	0.916605	7.42841	9.22812	3.1589	-1.95557	8.98985	8.58772	-1.95557	-1.95557	-1.95557	6.56007	6.44463	5.48828	4.81446
1	PF3D7_0308200	CCT7	T-complex protein 1 subunit eta	6.96623	6.55237	6.75682	-1.96706	-1.96706	7.32459	-1.96706	1.53776	-1.96706	-1.96706	5.79658	1.73322	-1.96706	-1.96706	7.01084	5.75258	-1.96706	-1.96706	-1.96706	5.08662	-1.96706	-1.96706	6.96156	5.73784	-1.96706	5.80134	-1.96706	-1.96706	-1.96706	-1.96706	-1.96706	-1.96706	-1.96706	-1.96706	5.82053	5.63616	-1.96706	-1.96706	-1.96706	-1.96706	-1.96706	-1.96706	-1.96706	-1.96706	-1.96706	-1.96706
1	PF3D7_0308500	N/A	activator of Hsp90 ATPase, putative	8.6824	7.48942	6.60137	5.74693	-0.837918	10.9823	8.32399	-0.837918	3.74583	5.20137	7.24632	3.4982	-0.837918	-0.837918	-0.837918	-0.837918	-0.837918	1.35093	-0.837918	6.93695	6.17939	-0.837918	8.40489	8.48689	-0.837918	8.8826	6.51363	-0.837918	7.84926	2.88278	-0.837918	6.99262	7.83458	-0.837918	-0.837918	-0.837918	-0.837918	2.85593	8.19028	2.07013	-0.837918	8.98544	-0.837918	-0.837918	-0.837918	-0.837918
1	PF3D7_0319500	N/A	RNA-binding protein, putative	7.89088	-1.41116	8.15556	-1.41116	6.41172	8.00664	6.83545	6.08411	6.22881	-1.41116	4.29964	6.19007	-1.41116	8.74813	-1.41116	6.63723	-1.41116	3.69279	7.95607	-1.41116	6.41533	8.42827	-1.41116	5.02045	-1.41116	2.29275	1.65547	4.82769	4.26156	1.41501	-1.41116	2.17473	7.20524	6.27186	-0.563301	-1.41116	-1.41116	2.44018	5.76161	6.40555	-1.41116	7.30261	5.96242	8.05393	-1.41116	-1.41116
1	PF3D7_0322000	CYP19A	peptidyl-prolyl cis-trans isomerase	9.82791	12.4023	10.2885	9.45771	8.26207	10.2106	9.15164	9.59684	5.75051	10.5254	7.77493	10.8265	10.4984	9.96258	10.4447	10.1539	10.3216	10.2163	8.38654	10.011	7.35992	10.0577	6.19058	7.19008	10.2598	-0.092589	10.065	9.45642	7.28917	11.5279	8.86067	10.2566	-0.092589	-0.092589	3.07706	3.1417	3.72077	7.32027	10.4791	8.60701	10.3104	6.56951	8.59769	5.52566	11.0604	4.15711
1	PF3D7_0405700	N/A	lysine decarboxylase, putative	2.36716	1.38508	-3.90473	2.98211	-3.90473	-3.90473	-3.90473	7.04268	-0.388039	1.72681	-3.90473	-3.90473	-3.90473	-3.90473	-3.90473	-1.09863	5.32396	-3.90473	-3.90473	4.74083	-3.90473	-3.90473	-3.90473	-3.90473	-3.90473	6.13732	-3.90473	-3.90473	0.449188	-3.90473	-3.90473	2.58245	-2.92465	-3.90473	-3.90473	-3.90473	3.52936	-3.90473	-3.90473	0.334937	-3.90473	-3.90473	-3.90473	-3.90473	-3.90473	5.80795
1	PF3D7_0420300	ApiAP2	AP2 domain transcription factor, putative	5.9998	6.39136	5.11965	6.38529	5.56419	1.7502	2.46278	5.47335	4.87007	-4.42871	-1.74886	1.0134	-4.42871	-4.42871	3.30227	2.41533	2.3154	2.53398	-1.71502	5.45524	3.30246	-4.42871	-0.723688	4.11923	-4.42871	4.83185	-4.42871	-4.42871	2.36841	-4.42871	-4.42871	3.69763	-3.13072	-4.42871	-4.42871	5.00095	5.5985	-4.42871	2.40249	-4.42871	4.19857	-4.42871	2.08329	-4.42871	-4.42871	-4.42871
1	PF3D7_0500800	MESA	mature parasite-infected erythrocyte surface antigen	10.1321	10.3721	10.4691	9.25008	9.51813	8.60809	7.9745	8.79932	5.10975	8.26456	10.2475	8.59183	7.74102	8.90159	9.61904	8.56026	5.1804	6.11704	10.0061	8.96688	6.70599	8.35497	8.8427	7.19982	8.80864	9.03046	8.30361	3.54609	4.80212	8.56267	4.06662	8.51048	6.88212	8.08101	10.5731	6.58686	8.08252	2.27267	-3.19608	4.00737	-3.19608	8.46748	8.06706	4.72041	-3.19608	5.96313
1	PF3D7_0501000	N/A	Plasmodium exported protein, unknown function	5.5817	8.89464	6.49787	5.79425	3.8437	7.36876	5.57853	9.54999	-1.09259	-1.09259	-1.09259	8.14708	9.02441	0.701941	6.40969	-1.09259	-1.09259	8.18551	3.37521	4.45249	-1.09259	6.45753	-1.09259	-1.09259	-1.09259	6.89681	3.27723	6.6999	-1.09259	-1.09259	-1.09259	-1.09259	8.21164	-1.09259	-1.09259	-1.09259	4.23564	2.75875	-1.09259	7.68928	-1.09259	-1.09259	6.86305	-1.09259	-1.09259	4.4328
1	PF3D7_0509400	RNAPI	RNA polymerase I	2.41561	4.5859	1.64038	0.477996	-4.23047	-4.23047	3.02088	4.21868	3.49742	2.9665	2.26506	-4.23047	-0.734294	-4.23047	4.00297	2.53626	-4.23047	4.2228	-4.23047	4.05958	-4.23047	-4.23047	-4.23047	3.05457	-4.23047	5.07602	-4.23047	2.82317	3.97656	-4.23047	4.13254	-4.23047	-4.23047	-4.23047	2.13729	1.08781	-4.23047	-4.23047	-4.23047	-4.23047	-0.153672	-4.23047	1.76486	-4.23047	1.72161	-4.23047
1	PF3D7_0517300	SR1	serine/arginine-rich splicing factor 1	5.3857	6.43583	-1.1461	6.60965	-1.1461	7.55446	4.5391	4.37295	3.55815	-1.1461	-1.1461	-1.1461	-1.1461	8.77771	-1.1461	4.27873	3.98247	5.72555	-1.1461	-1.1461	6.34016	-1.1461	-1.1461	6.18687	6.30657	8.01676	-1.1461	-1.1461	-1.1461	5.41475	-1.1461	10.3346	-1.1461	-1.1461	-1.1461	-1.1461	10.6451	3.90225	-1.1461	6.34507	1.19602	7.26285	-1.1461	-1.1461	3.40481	5.6631
1	PF3D7_0517700	EIF3B	eukaryotic translation initiation factor 3 subunit B, putative	7.59376	7.909	6.91892	6.45278	6.83125	8.13955	4.73933	6.36652	7.75456	6.62321	6.59006	7.371	0.59485	6.53034	5.89716	0.653945	-2.15215	7.07585	2.45381	5.59669	3.92137	6.88775	6.96994	-2.15215	-2.15215	7.9974	5.22096	5.69523	1.44638	3.07864	5.15334	-2.15215	8.20863	6.10914	-2.15215	6.16776	-0.484763	8.32377	1.45743	-2.15215	-2.15215	-2.15215	5.52788	-2.15215	7.34429	-2.15215
1	PF3D7_0523000	MDR1	multidrug resistance protein 1	4.70989	5.04542	3.835	6.16036	6.76105	-3.138	4.52602	5.36703	4.89616	-3.138	4.62564	-3.138	-3.138	-3.138	2.4134	3.88291	6.15071	5.10941	-3.138	4.10163	3.85604	3.86316	-3.138	5.32055	-3.138	3.86938	-1.98115	-3.138	5.03703	-3.138	-3.138	-3.138	-3.138	4.09822	7.07819	3.23711	2.26634	-3.138	-3.138	-3.138	-3.138	-1.31484	-3.138	5.04053	-3.138	-3.138
1	PF3D7_0526600	N/A	conserved Plasmodium protein, unknown function	3.8496	5.46152	6.43459	5.71489	-4.81003	6.40854	5.65524	5.28644	4.44995	3.11997	5.57156	6.85789	1.05124	4.49197	5.69018	-4.81003	6.84511	3.02365	5.91003	3.2594	4.75161	-4.81003	3.642	3.00186	3.11284	3.02898	7.43985	-4.81003	5.61556	-4.81003	0.43734	5.68419	5.33414	4.05254	5.11239	4.31463	3.38294	2.07468	5.31623	5.05568	4.89919	4.42512	-4.81003	3.59018	2.01272	-4.81003
1	PF3D7_0527500	HIP	Hsc70-interacting protein	7.04395	7.5111	5.8126	6.84733	8.48456	-1.84789	6.03751	6.28392	6.90482	4.76903	8.10826	-1.84789	-0.131872	3.11769	7.0179	1.8512	-1.84789	-1.84789	6.59481	-1.84789	-0.228097	-1.84789	-0.902091	7.22831	7.3215	-1.45557	7.86997	0.903263	6.54154	3.21777	2.43697	3.60285	8.88226	7.77	-1.84789	6.05691	-1.84789	7.47869	6.78885	4.16185	-1.84789	7.12834	3.16988	7.4799	5.59597	2.40181
1	PF3D7_0532100	ETRAMP5	early transcribed membrane protein 5	10.0306	10.5055	8.89695	8.82668	0.894173	6.82151	9.68073	9.5859	6.33098	7.43543	10.464	8.01849	8.6973	9.28542	6.57467	6.01426	6.51166	8.69037	8.49039	8.89613	7.01701	8.6933	8.48216	0.845895	8.9168	7.63806	4.01299	8.46762	7.1834	9.08857	-0.174119	3.24713	8.33661	9.2352	-0.174119	2.47127	-0.174119	3.81919	-0.174119	9.88656	9.01141	8.30322	10.057	9.18924	-0.174119	9.35131
1	PF3D7_0608100	N/A	conserved Plasmodium protein, unknown function	6.27127	8.21261	7.08439	6.21691	3.09558	4.89625	3.85556	5.23131	-3.03592	4.57363	3.41572	5.20441	4.45909	5.92377	2.23835	5.80811	6.56836	0.971738	6.47236	4.71292	3.6154	5.09659	-3.03592	5.63172	8.79863	2.05022	5.43137	5.40627	6.12499	2.27085	3.36011	5.76864	4.92129	4.74252	7.97513	3.91834	-3.03592	-3.03592	4.6217	7.0934	4.46972	5.13963	2.29485	2.01198	4.86026	5.84859
1	PF3D7_0622800	N/A	leucine--tRNA ligase, putative	7.16034	5.38292	6.62006	8.0189	5.63944	5.68478	3.72531	-3.16617	5.04113	7.15592	3.2402	2.13378	7.00187	5.82885	5.78809	6.71806	3.97521	4.67286	7.37812	5.30462	6.53136	6.76376	6.7989	5.64498	6.66181	4.68851	6.46487	5.85563	7.44341	5.05044	5.53802	7.55362	5.86524	5.71008	5.90444	5.66411	4.71678	3.3698	6.17318	6.32551	5.24179	0.963162	5.1148	5.16386	3.98411	6.31143
1	PF3D7_0626800	PyrK	pyruvate kinase	7.02602	7.76494	8.10565	-2.265	8.07357	6.77636	5.13741	1.92503	4.56548	2.79606	7.80077	3.52247	-2.265	8.49047	6.34646	7.24529	5.00106	4.83949	1.68509	4.24402	2.99501	8.39629	3.83549	-2.265	3.40958	7.31885	4.90136	7.10811	-1.3193	10.1975	6.53209	8.78064	2.7185	4.52724	-2.265	-2.265	3.96377	9.09473	7.52146	3.11568	5.88836	-2.265	2.56648	5.06951	5.61164	4.38071
1	PF3D7_0703900	N/A	conserved Plasmodium membrane protein, unknown function	0.32152	-4.75611	2.10237	3.71892	-1.46692	-4.75611	-0.600849	4.3908	3.4512	4.17093	2.61841	-4.75611	2.59488	-4.75611	-4.75611	4.94806	-4.75611	0.764836	2.02493	-4.75611	-0.182828	1.34799	3.72986	2.44954	-3.08834	-4.75611	-4.75611	3.97592	4.26522	-4.75611	-4.75611	-4.75611	3.43752	3.67401	5.66586	1.46487	3.64623	-4.75611	-4.75611	-4.75611	-4.75611	1.60555	0.574661	-4.75611	-4.75611	4.1912
1	PF3D7_0708400	HSP90	heat shock protein 90	7.9307	9.15817	8.14228	8.37901	8.62987	9.59723	7.28826	9.10411	9.34342	8.99656	8.45259	9.97311	8.283	9.15257	8.22414	7.25023	9.74423	9.69824	8.85593	6.64763	4.52738	7.94062	8.68934	7.76087	7.0203	6.93984	8.93699	8.07167	7.61364	5.86658	8.0744	8.08495	7.10958	7.96225	4.76425	7.71096	6.86018	7.05537	7.73384	6.20643	6.2431	8.72241	7.47537	7.03467	8.60037	8.0294
1	PF3D7_0716000	N/A	RNA-binding protein, putative	4.40236	6.46939	6.6692	4.57033	6.40943	4.21002	3.6076	-2.80332	5.42424	4.39366	8.05879	6.30011	3.51577	4.59137	5.29859	5.10811	-2.80332	6.06902	0.503525	-2.80332	1.49386	6.21318	6.03038	5.61624	-2.80332	5.14195	1.3838	5.36474	4.26665	-2.80332	4.87207	3.91435	5.91488	6.01266	8.06627	5.00328	0.109179	6.14593	2.58294	2.11684	5.76948	4.93976	2.21446	3.80017	5.03342	-2.80332
1	PF3D7_0722400	OLA1	Obg-like ATPase 1, putative	3.31464	5.16128	-1.68869	0.23499	-1.68869	4.62971	6.47574	-1.68869	-1.68869	2.41495	8.81345	5.31069	6.92522	7.97568	4.53553	6.05132	5.95984	7.44886	5.37014	5.73771	5.6203	-1.68869	-1.68869	-1.68869	1.59062	4.89392	9.70026	5.54057	5.74808	-1.68869	-1.68869	6.51573	-1.68869	7.39942	7.60424	-1.68869	-1.68869	4.18081	6.37931	4.16749	-1.68869	5.8029	4.62404	6.02226	-1.68869	-1.68869
1	PF3D7_0801000	N/A	Plasmodium exported protein (PHISTc), unknown function	6.91903	5.79789	6.2695	-2.99388	-2.99388	5.20138	2.69133	3.27125	-0.621443	-2.99388	0.19386	-2.99388	-2.99388	-2.99388	2.34024	0.326732	-2.99388	6.20986	-2.99388	5.25343	4.66513	-2.99388	-2.99388	-0.569294	6.58583	1.44075	-2.99388	-2.99388	-2.99388	-2.99388	-2.99388	-2.99388	-2.99388	-2.99388	-2.99388	-2.99388	-2.99388	-2.99388	-2.99388	2.0735	-1.59981	-2.99388	6.171	3.82988	-2.99388	-2.99388
1	PF3D7_0802000	GDH3	glutamate dehydrogenase, putative	7.33825	7.95015	8.44981	6.29374	7.58875	7.53942	6.63056	4.07358	7.91674	6.85734	5.32375	6.93339	5.86766	7.67762	6.27205	6.09252	8.61914	6.53753	7.5011	5.17458	6.50055	7.58307	5.16237	6.88189	8.84264	5.33084	6.9818	7.4075	7.36258	8.34576	7.92698	7.65119	-3.11547	5.88889	6.83404	6.35752	6.99929	5.66775	7.13827	5.8036	5.96875	5.69527	5.81422	7.41268	7.92123	7.78273
1	PF3D7_0810500	PPM7	protein phosphatase PPM7, putative	6.95452	1.87001	6.11357	7.05367	5.18994	7.33382	6.67783	-2.15215	-2.15215	-2.15215	6.05598	7.64215	-2.15215	-2.15215	-2.15215	6.02131	5.96216	5.81259	4.37428	-2.15215	6.00288	-2.15215	-2.15215	-1.97776	-2.15215	4.61562	-2.15215	-2.15215	2.98806	-2.15215	5.15334	6.52128	-2.15215	-2.15215	-2.15215	2.77561	-0.484763	-2.15215	-2.15215	-2.15215	-2.15215	-2.15215	-2.15215	-2.15215	6.61927	-2.15215
1	PF3D7_0816600	ClpB1	chaperone protein ClpB1	4.97764	6.50563	2.5671	5.63823	4.00845	1.19349	6.76912	5.9899	4.55055	6.93175	2.90326	4.73571	4.71752	-0.936537	-2.73107	2.35497	5.4691	3.84755	-2.73107	5.5469	-0.367442	-2.73107	-2.73107	5.19422	5.81315	-2.73107	-2.73107	-2.73107	-2.73107	-2.73107	3.08855	-2.73107	-2.73107	3.53909	-2.73107	-2.73107	3.7645	1.39148	-2.73107	-2.73107	-2.73107	6.00004	4.92109	5.27816	-2.73107	5.48997
1	PF3D7_0818900	HSP70	heat shock protein 70	11.1128	12.0564	10.7785	9.10318	10.9572	12.4089	10.708	9.69733	10.5897	10.6941	10.5481	11.4585	10.3153	11.4337	9.78142	9.8422	11.5555	10.2852	10.0838	8.49644	8.27849	10.465	10.0985	11.6236	11.9184	9.62104	10.8035	8.70828	9.80935	9.62067	8.7964	10.1192	10.8499	9.4133	10.6299	7.64452	9.5686	10.8791	10.6665	10.1144	5.04736	8.84599	8.52039	10.6363	10.2587	8.74739
1	PF3D7_0820000	SRCAP	Snf2-related CBP activator, putative	3.34009	3.00105	-0.444749	-3.84893	5.40458	6.62755	4.39768	0.590902	-3.84893	4.26095	5.23266	6.84149	3.80186	-3.84893	2.43721	4.39754	5.56185	-3.84893	2.05642	0.419848	4.64166	1.8471	5.51341	-0.623651	-3.84893	6.09789	-3.84893	-3.84893	-3.84893	-3.84893	2.46566	-3.84893	4.25064	2.82812	6.61367	-3.84893	2.87172	0.951545	3.00241	6.18738	5.4036	4.84729	4.43204	4.96525	-3.84893	0.152828
1	PF3D7_0823200	N/A	RNA-binding protein, putative	5.33061	-1.33166	3.00272	5.62174	-1.33166	7.43827	6.20748	0.822311	-1.33166	6.3928	8.73774	5.3879	8.96515	-1.33166	-1.33166	6.34636	-1.33166	-0.203054	7.81839	5.90797	8.8222	7.58718	-1.33166	5.30946	-1.33166	6.52788	5.0287	-1.33166	7.62928	-1.33166	7.96697	7.15647	-0.0336737	1.37919	9.50613	2.98477	6.12047	9.11602	4.44	8.85919	0.0624088	-1.33166	8.01813	8.34614	-1.33166	-1.33166
1	PF3D7_0831700	HSP70x	heat shock protein 70	7.45014	9.68177	7.23199	-2.07572	7.60451	8.28794	5.70324	9.09758	-2.07572	6.33802	4.41982	-0.211902	-2.07572	9.43482	6.24906	5.93963	-2.07572	-2.07572	-2.07572	6.55567	4.48345	-2.07572	-2.07572	1.81931	2.28851	-2.07572	-2.07572	5.62036	3.30796	8.70025	-2.07572	6.68645	5.7392	-2.07572	-2.07572	5.02939	5.18495	8.36268	4.05027	-2.07572	-2.07572	-2.07572	-2.07572	-2.07572	-2.07572	5.27487
1	PF3D7_0924300	TPK	thiamine pyrophosphokinase	3.95567	-1.31378	-1.31378	8.25786	-1.31378	7.68524	7.08436	-1.31378	7.59129	-1.31378	-1.31378	-1.31378	7.72995	-1.31378	3.76444	8.02683	5.54036	7.37222	4.94579	5.97486	6.85171	7.26481	4.73718	6.19437	6.32377	7.24619	6.00481	3.26698	6.61484	7.00729	-1.31378	-1.31378	7.78699	5.09469	8.75226	6.31265	6.24211	-1.31378	-1.31378	5.80778	-0.454533	5.99356	5.75699	6.02073	4.56159	8.50826
1	PF3D7_0933600	MAS1	mitochondrial-processing peptidase subunit beta, putative	6.10488	8.39906	5.58975	2.56267	6.72977	-1.58817	2.56709	-1.58817	4.94974	-1.58817	5.83262	-1.58817	6.54011	8.0214	6.51374	-1.58817	6.36239	3.63841	-1.58817	6.25391	-1.58817	8.41507	6.48162	4.50085	-1.58817	-1.58817	7.583	8.2134	6.28455	-1.58817	5.53797	7.3519	-1.58817	3.18035	8.11784	-1.58817	-1.58817	-1.58817	6.74985	8.03132	5.35569	-1.58817	-1.58817	4.43776	-1.58817	-1.58817
1	PF3D7_0935200	VPS33	vacuolar protein sorting-associated protein 33, putative	3.07664	7.21959	3.90285	4.86746	6.80094	5.46151	4.7079	-2.83123	-2.83123	5.27864	4.78115	-2.83123	-2.83123	8.35826	7.24718	3.85382	7.27917	5.45429	4.59711	1.10989	4.09063	-2.83123	4.56271	7.0384	-2.83123	3.71807	3.92343	5.37933	3.45172	7.57114	6.08108	7.81527	7.3837	-2.83123	7.63789	-2.83123	6.52653	5.91486	3.08129	3.44388	-2.83123	4.23781	3.33151	1.25963	-2.83123	4.54567
1	PF3D7_1003800	EFTUD2	U5 small nuclear ribonucleoprotein component, putative	3.74842	1.63944	6.43395	5.8332	3.54287	7.05611	4.31356	7.91589	-2.93779	2.12327	5.91824	2.95831	5.87984	4.99413	1.31246	5.40505	-2.93779	-2.93779	-2.93779	3.88584	1.97037	-2.93779	4.65269	2.58491	6.87281	-2.93779	-2.93779	3.76523	3.56736	-2.93779	0.419245	6.27367	2.13179	5.73127	-2.93779	3.59306	6.24733	-2.93779	0.573943	-2.93779	-1.54372	4.6426	-2.93779	-2.93779	-2.93779	7.89539
1	PF3D7_1015900	ENO	enolase	7.62097	9.33539	8.15456	6.82692	8.21903	8.14872	6.29334	8.44564	6.13726	8.73721	4.74369	-1.95327	6.24403	8.08421	5.26128	-1.95327	4.32213	8.53436	8.57698	-1.95327	0.410358	-1.95327	-1.95327	-1.95327	7.76712	-1.95327	-1.95327	4.04804	-1.95327	1.23617	5.12431	2.39902	-0.174459	2.12583	-1.95327	-1.95327	-1.95327	7.75428	8.56741	-1.95327	-1.95327	-1.95327	5.95602	-1.95327	6.77519	8.57998
1	PF3D7_1016300	GBP130	GBP130 protein	10.8707	10.9282	10.8014	10.5253	10.1289	10.1251	9.78815	10.3195	8.65887	10.9983	9.93207	9.42204	7.82757	8.63381	9.61452	9.70008	10.2998	7.82843	10.7202	9.21564	9.15256	9.43634	9.17225	9.20449	9.50905	8.76506	7.55509	8.12491	8.25902	7.12967	8.21745	8.20908	9.77768	9.52196	11.0095	7.46458	9.28226	-1.65969	1.8148	6.77933	4.41149	8.52278	9.35757	6.82733	7.21279	9.7643
1	PF3D7_1016400	FIKK10.1	serine/threonine protein kinase, FIKK family	5.69787	7.19549	6.70371	3.16254	-2.26065	-0.401944	5.40337	2.39204	-2.26065	6.96839	-2.26065	-2.26065	7.57896	-2.26065	5.91672	0.54545	-2.26065	7.07421	7.58755	-2.26065	-2.26065	-2.26065	7.15451	3.17478	-2.26065	-2.26065	-2.26065	-2.26065	5.36386	-2.26065	-2.26065	-2.26065	-2.26065	-2.26065	-2.26065	3.53816	7.02851	8.25333	-2.26065	-2.26065	-2.26065	-2.26065	4.18794	-2.26065	-2.26065	-2.26065
1	PF3D7_1017000	N/A	DNA polymerase delta catalytic subunit	4.80242	6.37949	-2.76304	5.4384	4.06271	6.8445	4.48831	7.1851	3.4487	4.07417	2.61405	4.46368	3.87021	4.37771	4.4193	4.75906	-2.76304	-2.53715	6.90166	4.29064	5.392	5.84718	-2.76304	5.87838	-2.76304	-2.76304	6.11198	4.57245	4.24599	1.78151	7.10559	4.85094	-2.76304	-2.76304	7.96474	3.83197	4.01595	4.72971	0.748691	-2.76304	-2.76304	5.06307	-2.76304	-2.76304	-2.76304	-2.76304
1	PF3D7_1018300	N/A	conserved Plasmodium protein, unknown function	6.23168	4.60687	3.62471	5.65201	7.44342	4.7558	-2.65501	6.60177	6.07659	6.00959	-2.65501	6.8081	6.34109	-2.65501	1.4653	0.6656	-2.65501	6.72826	5.46334	5.07621	-2.65501	-2.65501	-2.65501	6.56023	-2.65501	7.10582	8.34096	3.68939	-2.65501	-2.65501	2.59236	7.13111	6.57523	-1.34512	-2.65501	5.60679	-2.65501	-1.33736	-2.65501	-2.65501	-2.65501	-2.65501	-2.65501	4.16875	5.7847	-2.65501
1	PF3D7_1020000	RBM34	RNA-binding protein 34, putative	2.81588	-2.2975	1.10667	-2.2975	0.272056	-2.2975	4.11341	-2.2975	-2.2975	-2.2975	-2.2975	-2.2975	-2.2975	-2.2975	3.03662	-2.2975	-2.2975	-1.41194	6.75016	5.19314	-2.2975	-2.2975	6.37688	0.408514	-2.2975	-2.2975	2.57449	-2.2975	-2.2975	-2.2975	1.05953	-2.2975	7.73856	7.10631	-2.2975	2.72664	-0.630111	-2.2975	6.45622	-2.2975	5.90851	-2.2975	-2.2975	-2.2975	-2.2975	-2.2975
1	PF3D7_1030100	PRP22	pre-mRNA-splicing factor ATP-dependent RNA helicase PRP22, putative	6.1485	7.03094	2.37214	4.0836	5.45861	8.22012	1.87359	-3.2406	-0.868168	-3.2406	5.4172	4.87047	-0.0709175	0.282126	3.50819	-3.2406	6.50602	-0.761268	6.30465	3.0927	2.69311	5.05641	3.79435	7.77121	0.573266	-3.2406	-3.2406	-3.2406	4.32165	4.19905	-3.2406	7.17509	4.76382	-0.0490809	-1.86228	5.67066	2.49366	-3.2406	5.59881	-1.15212	-3.2406	-3.2406	-3.2406	4.76862	6.04969	5.75844
1	PF3D7_1034400	SDHA	flavoprotein subunit of succinate dehydrogenase	-1.97011	6.82166	-1.97011	-1.97011	-1.97011	-1.97011	5.28125	-1.97011	-1.97011	-1.97011	-1.97011	-1.97011	8.43401	-1.97011	-1.97011	-1.97011	-1.97011	8.39883	7.19679	-1.97011	-1.97011	-1.97011	-1.97011	5.92746	-1.97011	-1.97011	-1.97011	-1.97011	-1.97011	-1.97011	-1.97011	-1.97011	-1.97011	-1.97011	-1.97011	-1.97011	1.30871	-1.97011	6.61945	-1.97011	-1.97011	7.24977	-1.97011	7.08063	-1.97011	-1.97011
1	PF3D7_1037300	ADT	ADP/ATP transporter on adenylate translocase	5.60935	8.09471	-0.904729	6.9588	-0.904729	-0.904729	6.34662	9.2927	8.37962	9.50583	-0.904729	7.7795	-0.904729	7.60285	5.00238	-0.904729	-0.904729	7.36978	-0.904729	6.66735	-0.904729	-0.904729	-0.904729	2.7317	-0.904729	-0.904729	-0.904729	-0.904729	6.47703	-0.904729	1.58665	-0.904729	-0.904729	7.8409	-0.904729	4.25288	8.03394	-0.904729	-0.904729	4.01542	-0.904729	-0.904729	-0.904729	-0.904729	8.10067	-0.904729
1	PF3D7_1105400	RPS4	40S ribosomal protein S4, putative	6.68728	8.32128	2.70131	4.90917	8.48614	4.05161	5.03805	8.99071	6.94138	-1.63307	6.74884	7.96615	-1.63307	7.44338	8.55684	7.26633	9.01298	5.31187	6.25411	7.85941	6.47937	8.21964	7.49022	-1.63307	2.73115	1.28579	10.3673	3.72897	-1.63307	3.03185	8.34542	7.1715	4.25821	-0.834304	-1.63307	8.06477	7.65609	6.72066	5.96619	4.9419	0.150296	6.53614	7.47138	-1.63307	0.439292	-1.63307
1	PF3D7_1116700	DPAP1	dipeptidyl aminopeptidase 1	6.45172	5.14229	5.90188	-2.11959	4.24102	7.67537	6.99932	-2.11959	7.08015	1.98404	5.92087	-2.11959	-2.11959	-2.11959	6.33892	5.96109	5.22397	7.59641	6.90976	7.50282	7.16348	2.04608	-2.11959	-2.11959	4.65994	4.25327	-2.11959	0.631559	3.94119	2.75957	-2.11959	-2.11959	2.77235	6.45885	-2.11959	-2.11959	8.62341	-2.11959	-2.11959	-0.0311134	-2.11959	-2.11959	4.26266	6.41149	-2.11959	6.26597
1	PF3D7_1121600	EXP1	exported protein 1	9.96396	9.44593	5.32645	9.53564	7.75165	8.80279	9.54592	10.9227	7.20213	10.6113	6.27282	9.61569	8.7819	6.04848	7.96234	7.69991	8.47541	4.88651	8.4452	7.85238	6.91222	6.78035	7.61773	5.72272	10.0663	8.44494	4.95423	7.64645	8.06806	8.16929	7.65164	8.412	2.91621	6.67417	9.1811	1.91621	3.91922	-0.953267	3.86517	-0.953267	0.991341	6.44372	3.66424	8.1822	7.39005	6.19834
1	PF3D7_1128400	GGPPS	geranylgeranyl pyrophosphate synthase, putative	5.51034	-2.24249	-2.24249	-2.24249	-2.24249	0.136825	1.91276	0.739546	-2.24249	-2.24249	-2.24249	-2.24249	-2.24249	-2.24249	-2.24249	5.3259	-2.24249	-2.24249	-2.24249	5.29958	6.56755	-2.24249	5.55436	2.80166	-2.24249	-2.24249	-2.24249	5.26193	-2.24249	2.42242	-2.24249	4.47517	9.23998	-2.24249	-2.24249	-2.24249	-2.24249	-2.24249	-2.24249	-2.24249	-2.24249	-2.24249	-2.24249	-2.24249	-2.24249	-2.24249
1	PF3D7_1132200	TCP1	T-complex protein 1 subunit alpha	7.96694	-1.9905	5.97674	-1.9905	5.44139	1.8306	3.12369	5.97203	2.59324	7.23853	5.43028	6.32565	-1.9905	5.51124	5.8477	7.56645	4.80967	-1.9905	7.21766	-1.9905	2.45132	7.11744	7.46233	8.98061	-1.9905	-1.9905	-1.9905	-1.9905	6.74136	-1.9905	-1.9905	-1.9905	0.299412	1.5147	7.42408	-1.9905	2.77061	6.78045	-1.9905	4.76904	-1.9905	-1.9905	-1.9905	-1.9905	8.52719	-1.9905
1	PF3D7_1133400	AMA1	apical membrane antigen 1	-1.94941	-1.94941	-1.94941	-1.94941	-1.94941	-1.94941	6.12787	-1.94941	-1.94941	-1.94941	-1.94941	-1.94941	-1.94941	-1.94941	0.147621	-1.94941	-1.94941	-1.94941	-1.94941	1.86356	6.74264	-1.94941	-1.94941	7.36378	-1.94941	7.10103	2.13686	-1.94941	-1.94941	-1.94941	6.43372	-1.94941	-1.94941	7.27605	-1.94941	4.62982	-1.94941	0.50418	3.19708	-1.94941	1.94197	-1.94941	-1.94941	-1.94941	-1.94941	-1.94941
1	PF3D7_1134000	HSP70-3	heat shock protein 70	8.13405	8.93972	7.68081	2.32022	9.63778	3.27612	5.62266	6.5042	2.10534	-2.04136	-2.04136	8.72972	-2.04136	7.66092	7.17783	5.95718	2.43367	-1.62022	-2.04136	6.72157	3.73753	-2.04136	3.17292	-2.04136	-2.04136	-2.04136	0.523934	-2.04136	-2.04136	-2.04136	-2.04136	-2.04136	-1.46965	-2.04136	6.2557	-2.04136	-2.04136	-2.04136	-2.04136	4.76086	-2.04136	-2.04136	5.02941	-2.04136	-2.04136	-2.04136
1	PF3D7_1149000	Pf332	antigen 332, DBL-like protein	9.68403	8.53379	7.48914	6.9103	8.25284	8.71696	5.02461	8.04226	3.54288	6.35217	6.23698	1.78935	-1.37903	5.08673	6.61401	-5.25792	7.33782	6.60792	1.16012	5.42673	5.62924	4.54091	6.00229	6.58428	-5.25792	-5.25792	5.17456	3.12357	-2.54496	-3.6583	-5.25792	-1.21002	5.64008	6.95153	-5.25792	4.63439	2.63827	-5.25792	-5.25792	-2.34988	-5.25792	4.35003	2.52852	4.6779	-5.25792	-5.25792
1	PF3D7_1149100	N/A	Plasmodium exported protein, unknown function	6.03508	8.79134	6.82727	8.35565	7.9632	7.20652	7.37381	8.08156	6.79911	5.58911	4.75177	6.7511	5.67065	-1.60786	4.13233	-1.60786	5.19231	5.73971	7.65093	7.28753	3.19707	7.17881	5.13436	4.56319	4.39528	1.4796	3.43531	-1.60786	-1.60786	8.01581	-1.60786	-0.409354	4.70124	-1.60786	4.16266	5.28391	-1.60786	3.40759	2.78526	4.9671	-1.60786	-1.60786	5.95728	6.98446	4.26751	-1.60786
1	PF3D7_1201000	N/A	Plasmodium exported protein (PHISTb), unknown function	7.10626	7.22547	4.08071	7.51861	3.47091	-2.199	4.69248	7.93339	-2.199	-2.199	-2.199	-2.199	-2.199	-2.199	-2.199	-2.199	4.75737	-2.199	-2.199	7.26175	4.67266	-2.199	-2.199	-1.37448	-2.199	-2.199	-2.199	-2.199	-2.199	-2.199	-2.199	-2.199	-2.199	1.88009	-2.199	-2.199	-2.199	-2.199	-2.199	-2.199	-2.199	-2.199	-2.199	-2.199	-2.199	-2.199
1	PF3D7_1211400	PfJ4	heat shock protein DNAJ homologue Pfj4	5.20761	7.44118	6.86339	8.1513	-1.44659	9.68647	2.70867	-1.44659	7.21974	4.59269	9.53028	9.1811	7.67319	2.41929	5.58123	5.05975	3.28063	8.36612	8.20421	0.405781	-1.44659	6.92614	8.19541	7.53523	7.85809	8.85251	-1.44659	-1.44659	6.26973	-1.44659	-1.44659	-1.44659	-1.44659	3.30222	-1.44659	-1.44659	6.29681	6.30785	-1.44659	-1.44659	-1.44659	3.46957	6.88798	9.15786	5.63706	6.39448
1	PF3D7_1211900	ATP4	non-SERCA-type Ca2+ -transporting P-ATPase	5.06695	7.56017	-2.97125	-2.97125	3.57014	-2.97125	-2.97125	-2.97125	-2.97125	-2.97125	0.591392	1.10241	-2.97125	6.96444	4.61957	-2.97125	1.50379	6.49837	-2.97125	-2.97125	6.19173	-2.97125	3.81402	-1.48639	-2.97125	-2.97125	8.39973	-2.97125	-2.97125	1.90791	-2.97125	0.449999	5.84514	1.58691	-2.97125	-2.97125	5.35487	-2.97125	-2.97125	-2.97125	6.22833	-2.97125	3.54075	-2.97125	-2.97125	-0.162288
1	PF3D7_1229100	MRP2	multidrug resistance-associated protein 2	6.47167	6.25672	5.96352	1.27924	5.29492	5.78258	3.69374	4.8369	5.60439	3.4883	2.07476	7.54984	4.10484	7.37155	5.61386	5.7656	7.13374	4.71358	6.59283	5.61479	-2.08887	4.80452	4.27663	6.54446	7.69513	4.14698	3.046	2.35579	6.18493	0.0120273	4.20664	-3.70867	5.15968	6.20086	6.01383	3.39643	-2.04128	2.16083	7.6419	3.80836	0.936099	4.77892	-3.70867	5.54524	-3.70867	-3.70867
1	PF3D7_1229400	MIF	macrophage migration inhibitory factor	8.87393	8.04372	4.51244	10.5698	0.685434	9.66072	8.01528	5.02334	8.9814	9.46877	7.3259	9.37752	9.07132	7.99688	6.47189	7.45489	2.00887	9.51741	-0.382858	8.08793	7.06966	7.03052	9.26665	7.67703	8.588	0.00945995	6.12125	6.35931	4.55428	-0.382858	7.32479	-0.382858	0.597218	-0.382858	-0.382858	8.27037	-0.382858	-0.382858	6.18174	6.85208	7.70078	7.55202	6.55569	4.66504	8.31251	7.63581
1	PF3D7_1234800	SF3B3	splicing factor 3B subunit 3, putative	5.7114	-3.25566	5.46821	7.41979	-3.25566	4.04408	4.82162	-3.25566	-0.029728	-3.25566	4.02162	-1.29974	-3.25566	-3.25566	6.09973	-3.25566	-3.25566	2.44529	-3.25566	-0.618316	-3.25566	-3.25566	-2.30986	-3.25566	-3.25566	-3.25566	-3.25566	2.53769	-3.25566	-3.25566	5.5711	6.16381	-3.25566	5.81668	-3.25566	5.39002	7.75115	-1.01337	-3.25566	0.984003	-3.25566	-3.25566	-3.25566	5.07437	4.90578	-3.25566
1	PF3D7_1237900	N/A	conserved Plasmodium protein, unknown function	8.37199	3.3894	3.56572	-2.88186	-0.184807	6.69822	1.2734	5.53853	2.79446	7.44023	3.03669	-2.88186	-2.88186	-2.88186	-2.88186	6.09682	-2.88186	3.79563	7.06229	7.02188	5.88076	-2.88186	-2.3328	2.97098	0.0311134	-2.88186	-2.88186	1.6989	-0.16889	6.14846	-2.88186	-2.88186	-2.88186	-2.88186	-2.88186	6.98632	-2.88186	-2.88186	-2.88186	-2.88186	-2.88186	-2.88186	-2.88186	-2.88186	-2.88186	-2.88186
1	PF3D7_1241100	PFS2	polyadenylation factor subunit 2, putative	-1.67941	-1.67941	-1.67941	2.47142	-1.67941	4.98371	5.21207	-1.67941	6.00519	-1.67941	-1.67941	-1.67941	-1.67941	-1.67941	3.08752	-1.67941	-1.67941	7.48097	-1.67941	5.57263	-1.67941	-1.67941	7.44388	-1.67941	-1.67941	7.30269	-1.67941	-1.67941	6.81006	-1.67941	3.88226	-1.67941	7.4111	2.4914	-1.67941	3.47819	7.08248	-1.67941	-1.67941	-1.67941	-1.67941	3.4081	-1.67941	5.3354	7.27095	-1.67941
1	PF3D7_1250800	N/A	DNA repair protein rhp16, putative	6.18709	5.78246	6.50342	2.18249	2.75865	4.55465	4.8293	4.28334	6.90407	2.21423	4.99926	5.83433	6.49937	6.11619	1.97427	1.66873	4.88346	5.64905	5.80435	1.53808	4.1966	5.57538	0.648465	0.849169	5.10144	4.64051	4.97804	-3.41731	-3.41731	4.1514	4.08495	-3.41731	4.9457	3.3701	0.799623	5.23215	0.603705	5.07142	6.97606	3.77013	-0.290685	5.56617	4.80798	-3.41731	5.07472	6.47025
1	PF3D7_1329500	N/A	conserved Plasmodium protein, unknown function	4.40165	2.79553	0.722853	3.46644	0.975597	-3.61152	2.79939	-3.61152	3.63082	4.80221	-0.931679	-1.6556	4.83293	5.15516	0.207445	4.54689	-3.61152	-3.61152	-3.61152	3.3843	3.06925	-3.61152	3.61852	5.96612	-3.61152	4.16512	5.4477	0.0282994	4.19111	-3.61152	-1.12014	-3.61152	-3.61152	-3.61152	-3.61152	4.33076	5.58969	-3.61152	5.91953	2.88764	0.239731	-3.61152	1.71924	-3.61152	-3.61152	4.87416
1	PF3D7_1347200	NT1	nucleoside transporter 1	8.59301	10.5569	8.2119	7.78742	9.85667	-0.354702	6.1483	6.3569	8.72317	9.00245	6.6934	8.50943	-1.39084	8.33897	8.08236	0.608062	6.28791	8.42105	7.79821	7.90292	8.15087	7.528	-1.39084	-1.39084	8.9854	3.68865	9.08838	-1.39084	-1.39084	8.24761	8.78507	8.41942	7.73401	6.02795	-1.39084	-1.39084	5.71887	9.2667	-1.39084	-1.39084	4.37266	-1.39084	5.80106	7.47386	-1.39084	-1.39084
1	PF3D7_1347500	ALBA4	DNA/RNA-binding protein Alba 4	9.27999	9.21398	10.0305	8.25752	10.3236	9.60769	9.03681	9.67649	8.32081	6.96884	7.2304	10.4786	9.40155	10.608	9.07397	7.15206	11.5358	9.72222	5.70634	8.7987	9.70312	8.21671	5.40645	3.77958	9.71325	8.19014	2.85801	8.78987	8.30534	10.2136	8.09979	-1.51181	7.79242	8.67814	6.72149	4.70916	-1.51181	10.1704	7.47373	4.49793	8.83145	6.30621	7.93852	8.0483	7.50256	8.13211
1	PF3D7_1351400	N/A	60S ribosomal protein L17, putative	3.27685	2.62226	7.81775	6.74569	8.72994	7.35957	6.99823	-1.3999	4.85194	6.43098	7.36042	7.23901	5.70984	6.74833	8.73428	5.28514	5.74148	7.4035	-1.3999	7.25035	6.13556	-1.3999	5.41534	6.50309	6.86683	5.98596	2.96992	8.24002	5.76622	7.36681	-1.3999	7.70531	-1.3999	4.24926	9.04955	-1.3999	-1.3999	3.00268	7.51801	6.63828	8.17022	-1.3999	-1.3999	7.73556	7.91964	7.41894
1	PF3D7_1362700	N/A	conserved Plasmodium protein, unknown function	-3.66068	-3.66068	-3.66068	1.56123	-1.98536	5.22434	-3.66068	-3.66068	3.24714	3.3676	-3.66068	-3.66068	-3.66068	4.95528	7.03613	5.37678	-0.413405	-3.66068	6.80638	-3.66068	4.93415	-3.66068	-3.66068	6.93352	-3.66068	2.14265	-3.66068	-3.66068	5.7737	-3.66068	-3.66068	-3.66068	-3.66068	7.09975	-2.28236	7.72892	-1.24039	-3.66068	-3.66068	5.5865	-3.66068	-3.66068	-3.66068	-3.66068	-3.66068	2.19914
1	PF3D7_1365500	GCVT	aminomethyltransferase, mitochondrial, putative	6.43921	3.61973	-1.67008	-1.67008	-1.67008	6.47519	6.10887	-1.67008	2.47662	8.30274	-1.67008	-1.67008	6.48736	3.50719	6.59446	8.26804	-1.67008	-1.67008	7.42529	5.7888	-1.67008	-1.67008	-1.67008	6.29655	-1.67008	7.07202	-1.67008	-1.67008	6.44357	-1.67008	6.58792	-1.67008	7.69925	-1.67008	-1.67008	-1.67008	6.11662	-1.67008	-1.67008	-1.67008	-1.67008	-1.67008	4.32526	-1.67008	7.1635	8.42982
1	PF3D7_1408100	HAP	plasmepsin III	9.12819	6.2059	7.23737	4.0277	8.95239	0.567366	7.63242	7.14943	2.27206	8.74133	6.9186	9.20768	4.05902	7.13625	-1.4865	-1.4865	2.29418	8.51647	8.45765	-1.4865	2.81067	7.52999	6.21727	3.88767	-1.4865	-1.4865	-1.4865	-1.4865	6.69775	-1.4865	-1.4865	2.81931	1.64781	7.52821	8.24959	1.38297	8.05101	-1.4865	-1.4865	-1.4865	9.23443	-1.4865	5.35664	-1.4865	-1.4865	8.34984
1	PF3D7_1410600	eIF2gamma	eukaryotic translation initiation factor 2 subunit gamma, putative	-0.884364	7.35726	1.87367	-1.53051	1.98311	6.38292	6.7161	6.63637	7.97313	8.39504	8.31974	8.90582	-1.53051	-1.53051	5.4606	-1.53051	2.63872	4.97194	2.19544	5.03925	3.9465	7.9468	5.34856	7.28887	8.04508	-1.53051	8.55865	7.05851	7.21698	7.37707	5.54707	9.0492	5.02224	8.72026	-1.53051	8.15633	7.35603	-0.212862	7.64675	-1.53051	8.26846	7.04129	5.45347	8.49685	-1.53051	-1.53051
1	PF3D7_1417500	CBF5	H/ACA ribonucleoprotein complex subunit 4, putative	7.50107	-1.5336	7.4028	10.3022	-1.5336	-1.5336	-1.5336	-1.5336	3.28187	-1.5336	-1.5336	-1.5336	-1.5336	-1.5336	-1.5336	9.26987	5.21051	-1.5336	9.41794	5.68089	-1.5336	7.10757	7.90003	7.25341	-1.5336	-1.5336	-1.5336	-1.5336	6.86377	-1.5336	4.50475	-1.5336	-1.5336	8.14153	9.46735	7.0737	-1.5336	-1.5336	-1.5336	6.77265	-1.5336	-1.5336	5.87372	-1.5336	6.4746	8.63568
1	PF3D7_1420700	P113	surface protein P113	8.31069	7.58825	8.49714	6.61364	7.1658	3.87282	4.87375	4.38031	7.38183	3.95153	7.50564	6.09506	6.28813	6.91074	5.75912	0.655224	3.61002	3.91068	1.80241	5.53787	6.37229	5.66998	6.42151	5.38824	8.01449	6.17146	7.55745	6.03717	5.88237	8.05263	3.6492	5.88138	4.05642	-2.66538	1.55155	5.58151	4.02518	5.33172	1.2033	-2.66538	5.38097	-2.66538	6.32123	4.66912	5.52801	5.5701
1	PF3D7_1422800	ARP4a	actin-related protein, putative	5.44951	5.41393	4.75059	-1.69699	-1.69699	-1.69699	4.39622	-1.69699	1.8197	-1.69699	-1.69699	7.52886	-1.69699	-1.69699	-1.69699	6.59157	-1.69699	-1.69699	-1.69699	-1.69699	6.79359	7.55826	-1.69699	2.51051	-1.69699	4.90432	4.45463	-1.69699	-1.69699	-1.69699	-1.69699	-1.69699	6.15787	-1.69699	9.36515	6.62766	-1.69699	-1.69699	-1.69699	-1.69699	-1.69699	-1.69699	4.38447	7.21651	7.244	-1.69699
1	PF3D7_1430300	N/A	acid phosphatase, putative	6.1113	6.06929	0.852853	3.15017	3.62174	-4.04245	4.89041	1.67886	-0.283888	4.1496	3.54985	2.58206	4.93742	2.24585	4.59299	5.67719	3.69491	-4.04245	-4.04245	5.37489	3.04252	3.85394	5.60372	3.59143	6.02975	3.21081	-4.04245	-4.04245	2.89208	3.85591	-4.04245	-0.807085	-4.04245	5.26445	6.407	4.12754	3.40968	-4.04245	-4.04245	2.97429	0.530115	2.72426	-4.04245	-4.04245	2.29996	0.20725
1	PF3D7_1434500	N/A	dynein-related AAA-type ATPase, putative	2.84771	0.470225	4.87769	1.5137	4.55843	0.935228	3.7449	5.64606	2.70158	4.01172	2.09448	-0.193148	2.88945	-1.41075	3.01959	-0.3306	0.701325	0.508984	-5.6511	2.90722	1.80141	-5.6511	-0.692102	1.72715	-5.6511	3.20387	-1.79047	3.43298	1.32647	-5.6511	-5.6511	2.73742	0.77684	0.320621	3.51701	-0.295288	-3.98371	-5.6511	-5.6511	1.21286	-5.6511	1.59725	3.19494	-5.6511	-5.6511	-5.6511
1	PF3D7_1438500	CPSF3	cleavage and polyadenylation specificity factor subunit 3, putative	0.56843	-2.44276	-2.44276	7.2986	-2.44276	-2.44276	5.33619	-2.44276	-2.44276	-2.44276	-2.44276	1.71088	-2.44276	-2.44276	-2.44276	7.46417	0.804515	6.55876	-2.44276	3.21853	-2.44276	6.85196	-2.44276	6.3684	-2.44276	-2.2333	6.25562	-2.44276	-2.44276	-2.44276	-2.44276	3.09098	-2.44276	-2.44276	-2.44276	2.67172	-2.44276	-2.44276	-2.44276	-2.44276	-2.44276	-2.44276	-2.44276	6.73328	-2.44276	-2.44276
1	PF3D7_1438900	Trx-Px1	thioredoxin peroxidase 1	9.04533	5.67295	7.98469	8.79638	3.88911	5.11054	8.25422	9.50741	7.38884	-0.281034	7.37067	-0.281034	3.90004	9.72215	8.07295	-0.281034	8.69122	3.26472	10.6419	5.30383	-0.281034	7.66577	-0.281034	-0.281034	-0.281034	1.16191	10.1553	9.22313	2.43193	3.19835	8.32387	-0.281034	5.95549	5.91101	-0.281034	-0.281034	2.63146	10.8181	1.4851	6.38917	-0.281034	-0.281034	4.73674	-0.281034	9.25332	9.86166
1	PF3D7_1442300	tRIP	tRNA import protein tRIP	7.16487	6.27049	-1.57321	5.82454	1.24097	7.24788	-1.57321	3.71055	-1.57321	7.03264	1.10663	6.84261	6.96734	7.35208	6.00528	-1.57321	-1.57321	-0.826485	-1.57321	7.23243	-1.57321	6.1604	-1.57321	5.97313	-1.57321	6.61089	6.24718	-1.57321	5.29424	-1.57321	7.16261	0.270786	-0.593138	-1.57321	8.46347	-1.57321	7.18143	6.83541	5.41175	5.66173	-1.57321	-1.57321	4.80904	-1.57321	-1.57321	7.10461
1	PF3D7_1453700	P23	co-chaperone p23	8.95744	10.7669	9.74354	8.9862	10.2888	9.55851	8.17837	10.5481	8.57898	7.45925	9.6606	8.9924	7.66783	7.44265	9.0532	6.72421	10.052	6.13395	7.49538	7.60859	7.58995	8.17365	-1.41898	5.3686	9.22405	8.20341	8.12204	8.50256	4.94731	10.0266	7.85831	-1.41898	0.139352	6.77103	5.26159	7.16874	9.53973	5.03339	7.20024	7.92525	-1.41898	-1.41898	2.64265	6.17707	7.51256	-1.41898
1	PF3D7_1461600	SF3B2	splicing factor 3B subunit 2, putative	2.79309	-2.27242	6.898	-2.27242	1.2412	-2.27242	3.82079	5.96213	1.87428	1.83122	1.29022	2.56536	7.2416	3.96957	2.30941	-2.27242	4.22271	5.14404	-2.27242	5.43196	6.05081	-2.27242	5.34892	6.73087	-2.27242	-0.228025	3.82841	-2.27242	5.8364	-2.27242	-2.27242	-2.27242	0.69253	6.85533	8.61433	7.7021	-2.27242	5.65563	5.9582	7.07542	7.81156	-2.27242	-2.27242	4.33107	-2.27242	1.42975
1	PF3D7_1462800	GAPDH	glyceraldehyde-3-phosphate dehydrogenase	0.455661	9.19903	8.38548	-1.36907	6.04437	-1.36907	-1.36907	5.07822	-1.36907	-1.36907	10.9055	-1.36907	1.10875	9.05486	7.14871	0.629826	8.69628	3.70615	1.93777	-1.36907	-1.36907	-1.36907	-1.36907	5.50481	-1.36907	-1.36907	8.81768	-1.36907	-1.36907	10.663	-1.36907	9.03356	1.40396	-1.36907	9.48252	7.2652	8.50929	0.873219	6.83046	-1.36907	-1.36907	-0.186842	6.25465	-1.36907	-1.36907	-1.36907
1	PF3D7_1466200	N/A	conserved Plasmodium protein, unknown function	6.61705	-4.25457	2.82452	5.09411	-1.33205	4.18729	6.5995	3.74733	0.664149	4.15916	-4.25457	-4.25457	-4.25457	0.994699	3.18098	2.79926	6.54378	-4.25457	6.76346	-4.25457	4.7774	-4.25457	6.4379	5.8367	3.33486	-4.25457	-4.25457	-4.25457	2.07896	-4.25457	5.34848	7.3944	4.10844	5.28447	-0.962071	6.13726	8.22847	-4.25457	-4.25457	4.1519	2.89767	-4.25457	-4.25457	3.56281	0.645171	5.83741
1	PF3D7_1471100	EXP2	exported protein 2	9.18257	10.0392	10.4192	8.15294	9.65611	8.63633	8.39573	9.73957	8.84795	7.80567	7.91827	9.42836	8.59317	5.70856	8.40034	5.7575	9.64445	8.46636	6.54763	7.91705	6.72067	7.77839	5.88192	7.41727	8.67816	8.40291	9.84133	6.48095	5.85408	5.85246	4.50269	7.03832	9.39326	7.47802	9.04466	7.21234	6.94787	-1.53566	0.230468	2.82316	9.5803	7.53214	4.36807	-1.53566	1.3541	8.63738
1	PF3D7_1473200	N/A	DnaJ protein, putative	5.50849	7.62689	5.77436	6.84866	5.30153	8.38101	5.90636	7.58804	7.97399	-1.49605	8.76991	8.44036	5.39503	5.97591	4.4878	5.76928	10.0424	-1.49605	7.84668	-1.49605	6.07131	-1.49605	-1.49605	5.09788	7.82346	-1.49605	7.24856	6.03097	7.87316	10.0752	3.91702	9.24191	4.31002	6.43009	9.09479	6.42135	6.64225	3.89786	8.02089	7.03618	6.90324	4.74974	-1.49605	-1.49605	5.48151	-1.49605
2	PF3D7_0201900	EMP3	erythrocyte membrane protein 3	5.39472	7.4568	5.28263	4.24337	5.06542	4.81532	3.58107	7.56563	5.65738	4.06467	2.19781	0.903718	3.95455	6.68718	6.17612	-3.95807	4.13396	5.16596	-3.95807	4.42518	4.23834	3.59204	-3.95807	5.92556	7.90036	5.37103	-3.95807	2.93088	3.8683	3.86466	3.30463	0.720306	6.19659	4.47822	5.41883	2.01986	0.550609	3.51056	4.20969	2.22315	5.29253	5.28616	2.20467	2.86569	5.64331	0.851088
2	PF3D7_0202000	KAHRP	knob-associated histidine-rich protein	7.95217	9.85901	7.68653	8.54722	9.0313	6.81187	10.7575	7.99804	8.58229	9.46177	7.76647	8.71386	5.64236	7.80883	7.62104	9.14315	4.73447	8.46039	7.7106	7.18032	8.61947	8.83231	6.96567	6.16158	1.49649	8.21605	0.749257	7.16382	6.75696	8.12345	5.02967	6.56843	5.4913	4.5499	8.50009	5.73756	7.03078	-2.31738	3.97991	8.26186	4.91124	7.1002	7.39835	9.91054	4.69642	3.75056
2	PF3D7_0204500	AspAT	aspartate transaminase	5.56756	5.61064	-1.33166	5.12138	-1.33166	-1.33166	4.35354	-1.33166	6.49247	5.86531	5.86813	8.63896	5.91464	-1.33166	3.25017	3.98884	-1.33166	-1.33166	8.54413	-0.126601	6.21984	1.91224	6.97812	8.18478	-1.33166	7.01292	7.7209	1.9312	4.82588	-1.33166	-1.33166	-1.33166	7.24854	-1.33166	-1.33166	5.2944	-1.33166	-1.33166	4.05459	-1.33166	-1.33166	6.25826	-1.33166	7.06855	-1.33166	5.39811
2	PF3D7_0204700	HT	hexose transporter	6.23983	8.62508	8.99051	-1.64646	7.7072	-1.64646	7.98188	-1.64646	7.90214	9.43747	-1.64646	3.36236	8.079	-1.64646	-1.64646	7.69415	-1.64646	-1.64646	-1.64646	-1.64646	5.98263	-1.64646	-1.64646	7.27394	-1.64646	-1.64646	8.29355	5.09571	7.66923	-1.64646	7.48385	9.02832	-1.64646	5.44861	-1.64646	-1.64646	-1.64646	7.71328	7.21794	-1.64646	-1.64646	-1.64646	2.41517	-1.64646	0.425898	0.354939
2	PF3D7_0207400	SERA7	serine repeat antigen 7	-2.78872	-2.78872	2.10658	4.58493	-2.78872	7.35071	8.60567	7.3613	6.54317	4.40825	-2.78872	7.43766	4.14344	8.84351	6.82693	6.16401	9.58368	6.53397	4.96359	7.59128	7.07854	6.506	7.1107	0.103595	7.4796	7.99448	7.95853	6.15125	6.24285	0.0374519	4.55833	9.47785	8.22544	8.77888	9.38795	6.96465	5.55683	6.86236	8.63008	7.7214	7.21573	5.84433	6.48992	9.9532	9.11752	8.43353
2	PF3D7_0207500	SERA6	serine repeat antigen 6	-2.92214	-2.92214	-2.92214	6.81922	5.13565	8.1747	6.01072	-2.92214	6.42371	4.90875	7.68627	-2.92214	7.67949	6.6269	7.26575	6.25631	9.29289	8.23721	7.42318	7.31693	6.87961	7.2389	6.64432	5.08972	4.948	7.01781	9.75467	7.58103	7.42356	5.25453	6.96069	8.65343	9.04495	5.60517	9.60096	7.01109	9.19094	10.1577	5.15016	8.46755	9.20154	7.70007	5.60889	8.59767	8.34219	7.49547
2	PF3D7_0209800	UAP56	ATP-dependent RNA helicase UAP56	7.27049	6.41917	5.4166	8.87259	6.84834	8.00655	7.22185	5.05427	5.18136	8.47246	5.32053	7.51185	7.38185	7.74441	5.40202	7.36792	8.20194	4.80443	-2.10026	6.72628	6.74923	7.73917	5.99419	7.49019	5.31611	6.92055	7.85234	7.53448	6.49318	6.99577	8.14873	0.18812	5.34768	-2.10026	-2.10026	5.65812	-2.10026	7.84207	8.40222	7.01774	1.43371	3.40515	5.23877	6.55081	5.67447	-2.10026
2	PF3D7_0215700	RPB2	DNA-directed RNA polymerase II subunit RPB2, putative	5.62774	-3.10269	7.09031	7.21045	3.56081	-3.10269	4.14866	-3.10269	1.91238	6.47097	0.459949	2.87259	8.4543	-3.10269	-3.10269	2.41944	-3.10269	-3.10269	-3.10269	-3.10269	2.07707	-3.10269	-3.10269	0.290786	6.38376	5.59558	7.7481	6.04109	3.80983	4.48137	6.41194	1.33829	-3.10269	5.8039	-3.10269	-3.10269	3.52576	4.58543	2.80983	-3.10269	3.38493	6.71256	5.76775	6.63054	-3.10269	2.68051
2	PF3D7_0215800	ORC5	origin recognition complex subunit 5	1.38379	-2.48011	-2.48011	7.49946	-2.48011	-2.48011	5.68432	-2.48011	6.25856	5.71194	6.37592	6.70945	6.17937	0.591498	-2.48011	6.25652	6.37792	5.79045	5.40028	5.53939	6.64051	4.7003	-1.22347	6.59265	2.59279	5.758	0.784108	4.44332	4.68602	2.58556	4.38506	-2.48011	-2.48011	-2.48011	0.407148	5.91832	5.41609	5.43016	-2.48011	-2.48011	-2.48011	-2.48011	3.96848	-2.48011	3.6803	5.20124
2	PF3D7_0217100	N/A	ATP synthase F1, alpha subunit	7.64671	2.24732	-1.77485	9.41541	-1.77485	9.34874	8.56498	-1.77485	8.80268	8.63571	6.90215	4.77033	3.99873	6.58334	5.75329	9.53714	5.23005	7.52281	-1.77485	5.06531	7.22827	8.27526	4.62369	-1.77485	8.58953	6.69645	4.0093	2.62185	7.10899	-1.77485	6.50477	7.16141	9.79883	6.82988	-1.77485	6.73179	2.24617	4.37798	7.43788	7.51419	4.31606	1.70467	2.59133	5.8212	8.62456	9.50082
2	PF3D7_0305000	EF-Ts	elongation factor Ts	7.41801	2.62226	-1.3999	7.94878	-1.3999	1.91206	7.26055	-1.3999	5.76054	4.23164	4.80967	6.26241	3.10537	-1.3999	-1.3999	8.18547	5.74148	7.78463	2.44247	7.61681	3.86011	-1.3999	7.62292	5.17081	6.75004	-1.3999	5.16168	5.5572	8.06694	3.01331	-1.3999	8.51179	8.90707	5.59833	3.04605	6.87664	8.46168	-1.3999	-1.3999	6.30878	-1.3999	4.29417	4.76284	8.53592	7.54108	1.92371
2	PF3D7_0308900	SF3B1	splicing factor 3B subunit 1, putative	3.13041	-3.10408	5.33105	7.69643	-3.10408	6.88237	5.43118	-3.10408	4.67959	7.12376	6.92108	-3.10408	7.6769	5.46576	-1.00704	8.08737	-3.10408	4.58898	6.88339	2.66475	1.4692	4.84273	4.51387	5.52007	6.66032	3.14682	2.23043	2.53187	5.97026	-0.764577	5.33777	-3.10408	-3.10408	-3.10408	5.7567	-3.10408	4.43503	3.37268	6.55104	6.56813	4.63936	-3.10408	1.9137	-3.10408	5.65673	-3.10408
2	PF3D7_0310200	N/A	phd finger protein, putative	6.75426	5.3614	6.09454	6.02452	6.32707	5.01955	5.88386	5.10443	5.05024	6.69124	7.19926	4.71284	4.10158	2.40225	4.66815	3.57685	6.37758	6.49379	4.63154	4.33037	4.36541	4.88112	3.77191	5.47054	6.56918	4.3532	7.92885	5.15765	5.52123	6.17157	4.64056	4.91173	5.94574	7.19347	5.95635	4.10239	-1.53948	4.21966	5.42215	4.57911	5.97193	4.99085	4.91749	3.71279	6.0205	5.36224
2	PF3D7_0310400	PIESP1	parasite-infected erythrocyte surface protein	1.48482	-3.00506	3.59287	5.27628	5.77917	5.7474	6.71244	-3.00506	7.11979	4.82582	5.72802	5.29141	6.49764	6.77017	7.3743	5.37718	7.12188	6.44825	6.31526	7.62478	7.3878	7.4009	6.57281	5.24157	7.49997	6.19967	6.63934	6.92074	7.40588	7.81371	6.79789	7.95782	7.48232	7.37023	7.5121	7.49965	7.76157	7.94961	7.78906	7.75824	8.68377	7.65838	7.93111	8.07604	8.71357	8.10794
2	PF3D7_0316800	N/A	40S ribosomal protein S15A, putative	8.05627	7.97376	9.06549	-0.387423	6.41015	6.29058	9.04415	8.76824	8.59119	10.2006	8.6503	9.38923	8.69939	9.8004	7.02054	7.18097	8.77864	7.38159	7.54643	8.03478	7.98177	9.08988	-0.387423	7.09401	10.7301	10.2896	9.2746	9.69151	6.40969	10.4475	8.23451	8.49046	9.97229	2.91641	-0.387423	7.76135	-0.387423	8.84385	9.17909	10.1387	9.08936	3.93733	6.50421	6.94709	9.5568	7.54518
2	PF3D7_0320800	DOZI	ATP-dependent RNA helicase DDX6	9.74527	5.74163	6.13422	-1.6569	-1.6569	2.26766	-1.6569	-1.6569	-1.6569	-1.6569	9.47924	-1.6569	-1.6569	8.57009	-1.6569	-1.6569	7.33955	-1.6569	-1.6569	8.28564	6.0314	-1.6569	6.31781	8.11158	-1.6569	3.72248	-1.6569	2.92386	2.93722	7.54739	-1.6569	5.7958	1.39521	-1.6569	8.74984	-1.6569	5.17817	-1.6569	-1.6569	-1.6569	-1.6569	-1.6569	6.17994	5.35791	-1.6569	7.99243
2	PF3D7_0406100	N/A	V-type proton ATPase subunit B	10.2837	2.55996	-2.01726	9.37094	6.82156	7.53077	7.86355	2.17276	7.34242	3.04379	1.54537	9.82115	-2.01726	9.23271	6.7434	3.50486	2.15197	9.35113	-2.01726	7.04243	8.38004	7.38976	7.45733	7.32192	2.00427	10.4405	5.72243	4.80017	1.58127	1.17217	6.57041	5.65283	11.3833	4.82233	-2.01726	8.22607	-2.01726	8.37861	7.11954	8.03681	5.78787	7.90188	4.7757	8.2543	-2.01726	2.93874
2	PF3D7_0412000	N/A	LITAF-like zinc finger protein, putative	-1.91286	-2.2718	2.6235	-2.2718	1.55229	4.36109	6.8028	-2.2718	2.91858	6.44924	7.5312	2.17957	5.08924	3.68491	6.6438	1.42728	9.23749	8.27341	6.90066	6.04211	3.20521	5.4032	7.19148	7.47892	0.148935	7.23575	8.02905	5.44408	-2.2718	4.49139	-2.2718	10.2249	7.54064	7.45776	8.7269	-2.2718	-0.604413	-1.4675	8.22429	-2.2718	8.26493	4.96445	-2.2718	8.07277	7.39931	6.2497
2	PF3D7_0415300	CRK3	cdc2-related protein kinase 3	4.23916	5.80742	3.63069	6.73802	0.663734	6.32105	4.88114	3.86492	2.68624	4.7275	3.39215	6.73773	5.32201	4.52077	6.71707	0.595704	5.9747	6.54323	0.622571	5.23983	4.59935	5.71071	7.56998	7.2601	1.76964	-2.71106	9.02852	4.06968	-3.10338	5.22682	3.76178	7.20884	2.91239	2.05696	8.27666	0.547914	3.42657	0.413661	5.81214	4.53638	2.33401	4.89015	-3.10338	1.94452	6.20891	-3.10338
2	PF3D7_0415900	N/A	60S ribosomal protein L15, putative	9.4981	8.45833	9.39039	8.48398	8.99316	10.1932	8.46932	4.90693	9.58717	9.74292	9.57013	9.85345	8.74623	8.94553	7.10421	9.02336	8.75807	9.1886	9.23192	8.64905	8.94313	10.0176	9.17522	8.6724	8.72368	7.43859	9.35554	9.4873	8.83491	9.81209	9.39572	8.42672	9.9641	7.52312	8.97484	6.84243	4.73111	8.43647	10.4881	9.37446	10.0733	-0.814377	9.01773	7.19485	9.93052	7.10037
2	PF3D7_0422700	EIF4A3	eukaryotic initiation factor 4A-III, putative	6.91927	-1.27735	-1.27735	-1.27735	-1.27735	-1.27735	4.81587	-1.27735	-1.27735	-1.27735	-1.27735	-1.27735	-1.27735	-1.27735	6.1582	5.4077	-1.27735	7.95838	-1.27735	-1.27735	7.66018	4.99434	-1.27735	-1.27735	-1.27735	-1.27735	6.20893	5.92409	-1.27735	-1.27735	2.07968	-1.27735	6.37969	6.0646	-1.27735	-1.27735	-1.27735	-1.27735	-1.27735	6.9212	7.71762	-1.27735	-1.27735	7.43016	-1.27735	-1.27735
2	PF3D7_0507100	RPL4	60S ribosomal protein L4	8.75955	10.7227	9.75435	7.55033	8.40896	10.2051	8.42119	5.30631	8.13831	6.37163	10.1407	10.0679	8.87418	10.7266	9.13096	2.89371	10.6412	9.14143	9.69582	8.36437	6.75962	8.68571	9.72344	9.16048	9.87224	9.24689	5.85012	8.81147	-1.35282	12.5074	8.65187	9.53316	8.98754	7.83288	8.31539	9.40585	8.14181	9.43831	8.84499	10.5667	8.46903	7.9272	9.45972	7.78264	9.41877	8.74708
2	PF3D7_0513800	RAB1a	ras-related protein Rab-1A	8.48683	9.19503	8.02784	8.79047	8.74662	10.0812	9.32162	-0.366764	9.70587	9.11187	8.59476	10.9811	9.44377	7.39094	8.23255	8.26477	10.9494	9.66429	7.7106	8.29749	9.05796	9.34728	7.85623	8.88906	10.4112	8.76067	8.25712	9.38771	8.47693	-0.366764	9.09209	9.88545	8.89238	7.87351	8.48904	8.48008	8.74647	10.5928	8.33521	7.12441	9.04253	8.10543	8.30975	6.96774	7.81074	8.69039
2	PF3D7_0517000	N/A	60S ribosomal protein L12, putative	4.35679	7.06797	-0.912669	4.41339	9.20013	7.20831	-0.912669	-0.912669	6.61745	-0.912669	7.88319	8.51769	6.18509	7.88837	6.49529	-0.912669	8.93052	-0.912669	-0.912669	6.41166	-0.912669	5.88377	6.69846	-0.912669	-0.912669	-0.912669	7.67017	6.23145	4.10916	3.75225	5.63366	8.24583	6.75476	1.53032	-0.912669	7.05407	7.02253	8.34699	8.40151	7.26171	7.2632	5.85404	-0.912669	-0.912669	-0.912669	4.04334
2	PF3D7_0520000	RPS9	40S ribosomal protein S9, putative	9.01427	8.93058	8.82648	8.28216	3.96621	9.5515	6.59514	4.86871	8.58434	8.16326	3.16232	4.14838	8.17282	8.30921	8.59743	-0.943999	4.63271	7.2518	6.55699	5.66488	1.41963	5.73805	7.30339	-0.943999	8.50249	9.41314	6.49194	8.02101	5.32169	9.06801	4.11614	4.9919	9.00814	-0.943999	-0.943999	-0.943999	-0.943999	10.2524	3.07471	8.12241	8.60668	7.68443	6.65073	6.65205	2.46434	1.86496
2	PF3D7_0525100	ACS10	acyl-CoA synthetase	7.57203	2.5143	2.83237	-2.06293	0.634122	7.56679	4.82856	-2.06293	7.95842	6.12912	8.13159	2.09071	2.11815	2.87386	2.18732	-2.06293	7.77357	6.56678	4.59642	6.65598	6.48472	7.17218	7.32456	6.05683	8.71859	4.64573	-2.06293	-2.06293	7.88443	-2.06293	2.52898	8.9546	8.67093	6.47877	9.57962	6.05341	3.72914	3.40582	1.4488	5.30581	6.25405	-2.06293	-2.06293	-2.06293	0.826835	7.88292
2	PF3D7_0608800	OAT	ornithine aminotransferase	12.9963	11.8837	11.5163	10.7891	12.4202	12.1163	11.4935	12.2366	8.46934	10.809	13.1854	11.9159	9.63473	11.7665	7.85986	11.4121	12.6398	11.4275	11.5324	8.25433	10.7704	11.5527	10.9238	10.292	12.0317	10.935	12.0233	10.0144	11.9658	13.5296	8.91284	11.1279	12.1288	11.1331	10.4544	10.8122	12.3136	8.36471	10.809	10.1014	5.69072	10.7517	9.77981	11.7146	10.8665	11.6426
2	PF3D7_0612000	N/A	conserved Plasmodium protein, unknown function	-0.33166	-0.33166	7.93406	-0.33166	-0.33166	5.41079	6.91969	-0.33166	-0.33166	6.02516	4.47772	-0.33166	6.08713	-0.33166	-0.33166	3.91488	11.0177	-0.33166	7.05893	6.40633	7.7257	7.21845	7.68236	-0.33166	9.65024	-0.122207	-0.33166	-0.33166	7.68214	-0.33166	7.24236	-0.33166	-0.33166	-0.33166	8.924	7.74591	-0.33166	-0.33166	-0.33166	5.74914	9.07331	5.13286	1.96834	3.7592	-0.33166	5.19373
2	PF3D7_0615500	CRK5	cdc2-related protein kinase 5	5.80222	3.63481	2.20453	-2.12985	7.72203	-2.12985	7.55854	8.6493	3.35785	-2.12985	5.59744	6.75811	-2.12985	7.35602	4.15629	-2.12985	-2.12985	-2.12985	7.9435	6.72137	1.6186	4.14184	4.97473	7.43439	-2.12985	3.12518	7.79564	7.42467	5.5413	5.20483	7.54023	8.04608	8.26781	7.14468	-2.12985	6.69375	7.95342	8.4255	8.78941	6.27662	6.3274	6.35262	6.77644	4.88496	-2.12985	7.1388
2	PF3D7_0623000	CS	chorismate synthase	5.5781	-1.71072	6.01657	-1.71072	0.986332	4.56918	6.8885	-1.71072	6.89501	-1.71072	4.38938	6.34807	-1.71072	3.58463	5.81742	-1.71072	7.7874	4.91323	8.11468	-0.50566	6.98855	-1.71072	-1.71072	-1.71072	6.3943	-0.540792	-1.71072	5.69961	7.11542	-1.71072	-1.71072	2.44594	-1.71072	7.2874	-1.71072	5.29166	6.27491	-1.71072	3.80738	7.01128	-1.71072	-1.71072	4.60201	2.38015	7.42372	-1.71072
2	PF3D7_0624000	HK	hexokinase	-1.61469	-1.61469	-1.61469	3.49495	-1.61469	-1.61469	-1.61469	-1.61469	-1.61469	-1.61469	1.57305	-1.61469	-1.61469	7.49277	5.26034	1.19141	3.67922	-1.61469	-1.61469	-1.61469	-1.61469	-1.61469	-1.61469	-1.61469	9.62993	-1.61469	8.38025	-1.61469	-1.61469	9.84342	-1.61469	7.04032	-1.61469	1.39005	-1.61469	-1.61469	-1.61469	-1.61469	-0.235661	-1.61469	-1.61469	4.99212	-1.61469	-1.61469	-1.61469	-1.61469
2	PF3D7_0629400	N/A	RNA-binding protein, putative	7.32994	5.90792	2.05887	-2.2755	7.56434	-2.2755	5.38852	-2.2755	-2.2755	4.56171	-2.2755	-2.2755	4.55893	-1.11554	0.92546	-2.2755	0.97177	3.63509	1.95654	-2.2755	-2.2755	3.16305	-2.2755	7.12312	-2.2755	-2.2755	-2.2755	-2.2755	5.47224	-2.2755	-2.2755	-2.2755	-2.2755	1.89531	5.75209	-2.2755	-2.2755	8.35919	-2.2755	-2.2755	5.69562	-2.2755	-2.2755	-2.2755	-2.2755	1.04811
2	PF3D7_0708800	HSP110c	heat shock protein 110	7.01606	7.86018	5.41443	8.56087	4.27178	7.38587	5.72661	8.49694	6.95811	5.90574	6.622	8.65289	6.93167	4.95157	7.83472	7.61465	4.78787	5.91881	8.41742	5.70008	5.63073	6.4296	6.94268	6.34962	-2.43781	7.45407	0.127484	5.59468	6.10995	5.20606	5.96516	6.96796	4.91891	5.77035	-2.43781	4.94684	6.50724	6.88373	4.6183	6.09441	7.17869	7.05286	7.4904	5.89222	-2.43781	6.46492
2	PF3D7_0711000	CDC48	AAA family ATPase, CDC48 subfamily	5.82533	6.37708	-2.93077	5.73498	1.23938	-0.876897	4.47164	4.86256	1.77349	4.09751	6.46644	6.00746	4.39988	2.51518	3.96427	5.98663	5.66749	5.26002	4.92905	4.57031	6.03694	7.26196	5.5421	3.5494	2.68096	0.0176021	3.19569	5.64747	-1.98507	4.90485	5.45236	2.28881	-2.35906	1.58137	6.67366	5.1524	5.50822	5.82283	4.11665	3.04209	2.9864	3.47475	6.09982	4.78019	5.78675	-2.93077
2	PF3D7_0715600	N/A	GTP-binding translation elongation factor tu family protein, putative	6.66175	2.75042	7.14508	6.85075	-2.22666	4.78668	5.75787	-2.22666	6.63373	7.43616	5.90007	5.19237	5.44044	7.44647	3.93288	7.64378	-2.22666	5.56901	7.39185	6.66874	5.46165	7.1253	7.09344	5.38938	3.17822	5.97286	-2.22666	7.06301	7.70574	-2.22666	6.50917	4.71271	5.62517	5.79085	7.22465	6.73111	0.193635	1.62468	8.40299	6.60756	3.93158	5.14843	5.27741	6.63804	7.77734	6.34126
2	PF3D7_0715800	DMT1	drug/metabolite transporter DMT1, putative	-1.4312	2.59097	-1.4312	8.83362	-1.4312	-0.39506	6.55333	-1.4312	4.97076	-1.4312	5.71453	-1.4312	8.05321	4.87972	5.84567	3.02684	8.56983	8.37797	7.83283	3.10442	7.31061	-1.4312	-1.4312	-1.4312	0.989542	7.12459	5.68489	-1.4312	1.06209	8.60613	-1.4312	7.26268	5.42384	-1.4312	-1.4312	4.5706	4.41646	8.51441	8.02785	6.37507	7.9082	-1.4312	-1.4312	6.48529	-1.4312	4.50138
2	PF3D7_0721100	N/A	conserved Plasmodium protein, unknown function	8.26814	8.11236	7.05753	8.58224	6.06054	8.8115	9.51466	-0.602962	9.37123	9.29837	8.1929	10.1173	9.10289	9.61807	9.43103	8.79004	9.08543	8.60533	10.1584	9.52099	7.89591	9.20953	9.54988	7.38865	8.68171	7.45909	8.69199	8.63286	8.9321	9.16209	9.64602	9.39987	10.4772	7.72294	0.244895	8.48034	8.06941	9.29379	9.78783	9.01354	9.77735	8.2716	8.87939	9.68721	10.0094	9.49298
2	PF3D7_0721600	N/A	40S ribosomal protein S5, putative	9.31287	10.5053	7.67519	9.31832	2.66099	6.35244	9.45918	8.72	10.0386	8.64469	11.0455	11.1257	9.47701	10.5221	8.74401	8.08665	6.19922	8.23812	7.25139	6.34376	1.07491	9.61615	6.16579	2.444	9.86868	10.4456	13.0415	7.42301	8.5344	5.9846	9.38657	10.5685	9.56731	7.17149	8.01628	8.8693	10.7724	9.2966	11.5248	7.55447	7.41449	9.39678	7.73608	9.48248	9.33207	5.86635
2	PF3D7_0731600	ACS5	acyl-CoA synthetase	7.24792	5.46336	7.47014	7.61968	6.57303	7.52101	6.69723	-2.33166	7.96597	7.70926	5.76689	6.13398	6.89655	7.8104	4.15238	7.36732	6.94722	8.17374	7.36239	5.4084	7.5195	8.48681	6.93846	6.63875	6.88601	8.69853	4.33843	7.61525	6.90208	8.47244	8.34163	5.92562	7.83648	5.74633	5.62339	6.24816	8.94441	7.35513	3.44	6.62568	7.6067	6.4293	7.46905	7.06641	-2.33166	7.96023
2	PF3D7_0801900	N/A	lysine-specific histone demethylase, putative	2.04244	1.79208	3.11388	-0.491787	1.90089	6.50397	4.9481	-4.85337	3.13405	4.55825	3.27337	0.155454	0.794341	-2.44173	2.11904	-2.85447	-4.85337	-4.85337	-4.85337	0.650804	1.3476	-4.85337	-4.85337	4.2242	3.41337	-4.85337	-4.85337	-4.85337	3.19112	3.69598	-4.85337	-4.85337	-1.98119	0.321822	1.73429	-4.85337	-4.85337	2.5658	1.63611	-4.85337	-4.85337	-2.24998	0.164406	-4.85337	-4.85337	5.03877
2	PF3D7_0802200	1-CysPxn	1-cys peroxiredoxin	11.7724	11.499	10.4369	11.4208	9.2537	11.1927	10.1732	-0.454227	8.87298	10.9298	7.57134	11.587	11.1191	9.92628	6.02981	8.22027	12.432	10.218	9.17445	10.0175	7.78241	9.94269	10.0066	9.06222	11.8621	10.2073	7.826	9.62088	9.02203	3.02516	8.38716	-0.454227	9.90335	7.06395	10.4147	8.93076	-0.454227	9.94165	9.30317	8.89721	8.56471	9.28807	9.66427	10.2507	9.27253	7.20585
2	PF3D7_0805400	N/A	acetyltransferase, putative	6.68503	-1.34228	2.06189	-1.34228	-1.34228	-1.34228	3.77191	-1.34228	6.26715	-1.34228	-1.34228	-1.34228	-1.34228	-1.34228	-1.34228	4.78556	-1.34228	7.49787	-1.34228	6.72715	-1.34228	7.06686	-1.34228	-1.34228	-1.34228	-1.34228	-1.34228	5.14724	-1.34228	5.91791	-1.34228	-1.34228	4.06147	-1.34228	6.00259	5.34393	-1.34228	-1.34228	-1.34228	5.32792	-1.34228	-1.34228	-1.34228	-1.34228	-1.34228	6.77332
2	PF3D7_0806500	N/A	DnaJ protein, putative	4.18877	-2.0672	3.54554	-2.0672	4.13048	-2.0672	-2.0672	7.94501	6.91737	-2.0672	4.42833	-2.0672	5.55039	-2.0672	-2.0672	3.54607	4.0406	-2.0672	5.83346	-2.0672	-2.0672	2.09847	7.82098	5.98781	-0.399437	-2.0672	5.78425	3.64959	-2.0672	-2.0672	2.99293	4.50097	7.33671	-2.0672	-2.0672	-2.0672	4.07531	3.0448	3.07929	-2.0672	-2.0672	-2.0672	-2.0672	2.9807	-2.0672	7.5215
2	PF3D7_0807500	N/A	proteasome subunit alpha type-6, putative	7.34249	9.16357	7.80137	8.00908	-1.24375	-1.24375	7.22457	-1.24375	-1.24375	2.85989	8.87209	-1.24375	-1.24375	-1.24375	5.78407	6.34725	10.8999	5.58337	8.02027	-1.24375	-1.24375	-1.24375	-1.24375	-1.24375	-1.24375	3.74635	6.37479	5.15066	-1.24375	8.82937	3.60118	4.83719	0.0542334	7.26756	-1.24375	-1.24375	-1.24375	9.15691	7.78001	6.98639	5.42216	-1.24375	6.37998	-1.24375	0.828609	7.38016
2	PF3D7_0807900	TyrRS	tyrosine--tRNA ligase	4.39774	8.98272	5.18186	-1.67662	-1.67662	5.69353	5.40599	7.15775	-1.67662	6.25338	5.85373	3.19703	7.0151	9.18938	7.35197	-1.67662	3.26519	-1.67662	-1.67662	6.20593	5.61338	7.21674	-1.67662	-1.67662	-1.67662	0.870277	-1.67662	0.274326	5.60565	-1.67662	5.00581	8.71494	-1.67662	-1.67662	-1.67662	5.54485	-0.00922844	-1.67662	8.03606	-1.67662	3.08099	-1.67662	-1.67662	-1.67662	7.37309	7.70029
2	PF3D7_0812400	KARalpha	karyopherin alpha	7.13105	7.98049	3.53909	7.30333	5.39024	7.22953	3.35511	-1.75908	6.30916	7.30519	8.81392	5.84215	8.31575	8.24323	7.67705	4.23948	2.41015	-1.75908	9.07522	7.69632	6.27565	8.56342	7.60933	7.67025	4.62867	7.80971	5.38236	7.31736	5.63066	-1.75908	5.10608	8.67293	8.23357	7.06986	-1.75908	7.60994	6.45519	3.15288	7.34662	6.45535	8.0193	-1.75908	6.19656	6.15741	4.58332	9.23147
2	PF3D7_0814000	N/A	60S ribosomal protein L13-2, putative	9.80935	9.78611	9.02979	9.98725	9.85626	10.0654	8.71554	10.9525	9.54311	9.98159	9.64346	10.2834	9.04327	9.11063	8.55913	8.12622	12.3645	9.03358	7.94973	9.43217	8.04463	10.5695	8.815	7.07435	8.6643	9.87613	10.7425	8.56776	8.4853	11.4601	9.99554	7.9336	9.10577	7.83282	10.2832	8.3231	7.94413	11.5608	10.1888	9.99595	10.7303	6.3179	8.53203	10.0321	9.38768	6.96546
2	PF3D7_0815200	N/A	importin beta, putative	4.77227	7.22936	-2.4444	3.70224	7.23775	5.04021	-2.4444	2.55806	4.43809	-2.4444	6.64436	5.29284	-2.4444	7.48673	-2.4444	-2.4444	6.45271	4.48457	4.59016	-2.4444	5.59033	-2.4444	0.545994	4.8513	-2.4444	-2.4444	-1.28756	1.49401	4.24031	-2.4444	6.46791	5.92447	-2.4444	-2.4444	-2.4444	2.91141	4.5469	7.00431	6.04909	4.89566	6.54826	-2.4444	1.92177	-2.4444	-2.4444	6.26482
2	PF3D7_0818200	14-3-3I	14-3-3 protein	-1.5822	8.11824	7.26692	7.11302	9.65649	-1.5822	5.08891	5.91306	3.00154	-1.5822	5.44889	2.93112	-1.5822	7.78192	2.99963	-1.5822	7.49588	-1.5822	2.81121	2.09013	-1.5822	-1.5822	-1.5822	-1.5822	-1.5822	-1.5822	10.3853	-1.5822	-1.5822	8.74006	-1.5822	5.67674	-1.5822	8.65095	4.12347	-1.5822	7.86823	8.13048	7.7819	4.59902	1.95176	7.03228	-1.5822	7.46853	-1.5822	-1.5822
2	PF3D7_0820700	KDH	2-oxoglutarate dehydrogenase E1 component	6.68976	7.7813	5.58068	-0.84855	5.76177	-1.7361	5.69609	-2.77223	-2.77223	3.26705	8.63921	-2.77223	-2.77223	5.58867	-2.77223	0.0338656	6.48678	-2.77223	-2.77223	5.93321	-1.15244	-2.77223	6.12169	-2.77223	4.78421	5.92278	5.17578	5.85911	6.06855	2.80382	7.47675	8.80089	1.43771	6.1695	2.04509	-2.77223	8.14811	7.47123	4.56667	5.59213	5.78506	-2.77223	-0.472232	3.25369	5.23597	7.04021
2	PF3D7_0826700	RACK1	receptor for activated c kinase	11.0442	11.5436	3.22055	10.7087	11.0306	12.2778	8.90591	2.51527	10.526	11.351	8.27746	11.2557	10.0318	12.0303	8.32731	9.6474	11.2694	12.0506	6.4436	9.80966	6.72132	8.28003	10.4455	3.36377	12.0751	-0.841862	10.4908	7.89072	9.88166	11.3972	9.78966	8.03534	10.2419	9.5558	3.22218	8.89726	10.5263	11.5771	7.66816	8.60749	11.0674	8.60263	8.18199	10.9141	9.25457	9.73119
2	PF3D7_0903700	N/A	alpha tubulin 1	-1.9739	7.55848	-1.9739	-1.9739	0.595653	-1.9739	-1.9739	-1.9739	1.78466	-1.9739	-1.9739	-1.9739	-1.9739	8.34728	-1.9739	-1.9739	7.91525	-1.9739	-1.9739	-1.9739	-1.9739	-1.9739	-1.9739	-1.9739	-1.9739	-1.9739	-1.9739	-1.9739	-1.9739	-1.9739	-1.9739	6.11861	-1.9739	8.81123	-1.9739	-1.9739	-1.9739	-1.9739	-0.594874	6.20858	2.59866	-1.9739	-1.9739	-1.9739	-1.9739	-1.9739
2	PF3D7_0905100	NUP100	nucleoporin NUP100/NSP100, putative	5.55372	1.20506	5.49136	4.02057	-0.0642195	4.06724	2.3212	1.94929	5.61493	-3.77201	4.88579	5.48473	-2.056	2.85943	4.4135	-3.77201	3.27983	4.979	6.86283	5.07512	3.41911	6.56945	5.40997	1.69728	5.45092	1.77102	4.21148	5.8936	6.19684	1.45878	6.78212	6.36213	7.82902	1.75519	-3.77201	3.18225	2.07564	2.33469	3.15719	6.51962	3.39256	3.48832	3.34027	6.09113	3.91566	7.79971
2	PF3D7_0914700	MFR4	major facilitator superfamily-related transporter, putative	-1.68034	4.85083	-1.68034	3.02812	8.63978	8.93064	7.03887	6.37867	5.89788	6.92551	9.25729	8.31287	3.14866	-1.68034	5.87319	5.23706	-1.68034	4.57244	-1.68034	-1.68034	0.683281	3.44457	7.14159	3.13934	3.29607	-1.68034	6.99652	6.85396	3.96594	5.56061	-1.68034	8.49559	7.87856	2.98682	-1.68034	3.8497	8.7487	7.63783	3.36487	8.09454	7.21824	5.57999	-1.68034	6.49818	-1.68034	-1.68034
2	PF3D7_0915400	PFK9	ATP-dependent 6-phosphofructokinase	4.25006	5.79649	5.08309	8.08737	-3.13698	-3.13698	6.93628	6.62304	8.05062	7.48103	5.75233	7.77822	6.08295	4.91051	3.49745	2.07104	-3.13698	2.72819	4.37283	6.41441	-0.284998	-3.13698	-3.13698	5.11392	7.80163	7.50975	4.32937	4.91122	6.78581	5.2729	0.220049	5.16242	6.81303	-3.13698	-3.13698	2.57768	6.25856	7.30992	2.77554	-0.228938	-3.13698	5.9171	4.13035	5.19305	-3.13698	-3.13698
2	PF3D7_0917900	HSP70-2	heat shock protein 70	9.94981	10.4535	11.1998	9.98618	9.94686	11.8176	9.41358	1.26106	9.93381	7.79717	11.1587	9.92172	10.1831	10.6654	9.98863	7.97395	13.0319	9.84505	11.3528	9.97163	8.71279	8.34	10.616	6.31848	11.1503	10.104	10.7803	8.67918	10.2163	11.3441	9.87084	10.9665	9.61417	10.3776	9.51956	9.46959	11.1457	11.7735	10.8048	9.36612	10.4183	9.60745	8.91677	10.4674	10.2541	10.59
2	PF3D7_0919000	NAPS	nucleosome assembly protein	2.68522	3.8553	6.08235	-1.43451	6.79128	-1.43451	4.2507	-1.43451	5.03702	8.04413	9.45664	-1.43451	5.844	4.01144	3.57196	4.08762	7.21042	4.3308	7.54487	0.863094	-1.43451	-1.43451	8.16506	3.6809	9.40302	-1.43451	6.21086	6.89651	2.27031	10.6646	5.43065	9.19027	8.30431	8.36557	-1.43451	1.43496	4.98973	9.48669	6.57196	1.99296	4.76427	-1.43451	4.87822	-1.43451	4.65974	-1.43451
2	PF3D7_0922200	SAMS	S-adenosylmethionine synthetase	8.05777	9.34516	8.58543	-1.32096	6.84272	-1.32096	7.92327	-1.32096	-1.32096	6.78891	7.14057	10.2734	5.22677	9.63968	7.82498	0.67794	-1.32096	-1.32096	8.96905	2.62016	7.31204	8.77455	6.84036	-1.32096	5.59489	-1.32096	4.75379	7.34133	-1.32096	-1.32096	6.59435	9.82991	7.14086	4.84902	-1.32096	7.29796	10.2109	8.89107	-1.32096	-1.32096	6.93201	3.17587	-1.32096	4.70497	-1.32096	2.68079
2	PF3D7_0925700	HDAC1	histone deacetylase 1	6.46194	-1.48011	5.69781	-1.48011	-1.48011	7.67862	6.29884	-1.48011	2.27846	9.30608	6.26547	-1.48011	-1.48011	-1.48011	6.66421	-1.48011	-1.48011	5.67844	-1.48011	-1.48011	-1.48011	-1.48011	-1.48011	2.63414	-1.48011	-1.27065	9.16228	-1.48011	-1.48011	-1.48011	-1.48011	-1.48011	5.86372	-1.48011	-1.48011	7.25727	-1.48011	-1.48011	-1.48011	-1.48011	-1.48011	-1.48011	6.33176	-1.48011	-1.48011	-1.48011
2	PF3D7_0935400	GDV1	gametocyte development protein 1	-0.190303	-1.89514	6.41483	8.28535	6.55763	3.32403	5.35621	-1.89514	4.18914	-1.89514	3.38489	7.31852	-1.89514	5.15444	6.09959	7.51066	5.37092	5.89612	6.63695	4.06734	5.09889	4.20895	-1.89514	-1.89514	5.52122	5.83129	2.47468	4.6836	5.72937	4.35532	3.35222	-1.89514	1.87499	5.60841	-1.89514	5.28509	5.78842	5.37156	5.86725	6.27109	6.92766	5.70425	3.56987	5.81581	6.09498	6.78268
2	PF3D7_1004000	N/A	60S ribosomal protein L13, putative	10.7626	10.4771	10.1015	11.1119	8.57855	11.2955	9.97327	3.78506	10.7759	11.0688	9.35	11.5496	10.2694	10.7747	6.88544	9.99044	8.56991	11.2392	10.3914	9.07682	8.55273	10.199	9.84687	10.0755	8.76843	9.67549	10.2531	10.162	9.39567	9.86767	10.2306	10.1436	10.6057	8.77983	6.09784	8.6557	10.3304	9.99637	8.28752	9.01806	8.16146	9.36175	8.44702	10.4853	9.40291	10.0486
2	PF3D7_1012400	HGPRT	hypoxanthine-guanine phosphoribosyltransferase	12.268	12.0554	9.82055	12.419	8.72042	12.4242	10.7735	5.65353	10.8216	11.5337	6.78663	11.4998	11.0928	9.55803	9.89676	11.1299	11.0161	11.3045	9.84621	10.3747	9.92253	10.0424	9.86757	9.09247	11.709	10.0782	10.7917	9.96179	9.31588	9.03534	9.3111	10.029	11.8012	8.9284	9.56768	9.68973	-1.35399	9.03387	10.5179	9.73538	10.1567	8.90259	8.51491	10.4314	9.87802	11.0324
2	PF3D7_1015600	HSP60	heat shock protein 60	4.7807	7.5878	5.39431	6.24926	-2.04498	-2.04498	-2.04498	-2.04498	-2.04498	-2.04498	3.58935	-2.04498	6.12968	-2.04498	-2.04498	4.83621	-2.04498	-2.04498	-0.966374	5.42456	1.1712	-2.04498	-2.04498	-2.04498	-2.04498	-2.04498	10.0698	-2.04498	-2.04498	-2.04498	-2.04498	-2.04498	0.0938323	-2.04498	-2.04498	0.824493	7.68968	-2.04498	-2.04498	-2.04498	7.12738	-2.04498	5.42756	-2.04498	-2.04498	-2.04498
2	PF3D7_1015800	N/A	ribonucleoside-diphosphate reductase small chain, putative	5.60274	-1.72972	-1.72972	7.68541	5.30358	7.33164	5.52163	0.424252	-1.72972	3.33134	-1.72972	-1.72972	-1.72972	1.86848	5.16532	-1.72972	7.82653	-1.72972	-1.72972	1.61202	7.10674	-1.72972	0.188197	4.86804	-1.72972	-1.72972	6.38756	-1.72972	-1.72972	6.02682	2.16456	7.25713	-1.72972	-1.72972	7.47405	5.36432	3.24617	6.66937	8.01023	4.76945	1.99399	-1.72972	5.46217	3.31818	-1.72972	-1.72972
2	PF3D7_1021400	N/A	endomembrane protein 70, putative	-2.551	5.38542	-2.551	-2.551	-2.551	-2.551	-2.551	-2.551	-2.551	4.79699	-2.551	5.46429	-2.551	-2.551	-2.551	-2.551	-2.551	-2.551	-2.551	-2.551	-2.551	-2.551	-2.551	5.65289	-2.551	-2.551	-2.551	-2.551	-2.551	-2.551	-2.551	-2.551	-2.551	-2.551	-2.551	4.28875	-2.551	-2.551	4.18589	2.88493	5.66689	-2.551	4.6791	-2.551	6.47228	-2.551
2	PF3D7_1022400	SRSF4	serine/arginine-rich splicing factor 4	8.78396	7.80393	6.97075	9.9344	5.95759	9.28799	8.01603	6.49748	8.51376	8.1464	6.91179	8.97657	8.05253	8.53562	7.26892	7.28107	7.44891	9.46403	6.54613	8.48281	8.10306	8.27999	8.69045	6.12197	9.43827	7.34778	8.02555	7.80502	8.39648	5.01329	8.56641	8.4573	9.21607	6.9213	9.77911	8.29186	3.60076	8.95679	6.5095	7.71135	7.91245	7.5602	7.66965	9.07017	8.19967	5.30186
2	PF3D7_1022500	CS	citrate synthase, mitochondrial, putative	-1.80588	5.88653	-1.80588	-1.80588	-1.80588	7.96847	2.34938	-1.80588	-1.80588	-1.80588	-1.80588	-1.80588	-1.80588	-1.80588	4.25083	-1.80588	-1.80588	6.46468	4.98968	1.53586	-1.80588	2.3598	-1.80588	6.22595	-1.80588	-1.59642	6.83589	-1.80588	6.36916	-1.80588	-1.80588	-1.80588	-1.80588	4.62751	-1.80588	6.64117	-1.80588	-1.80588	4.30348	8.31504	-1.80588	-1.80588	-1.80588	-1.80588	-1.80588	-1.80588
2	PF3D7_1024800	EXP3	exported protein 3	8.36171	6.71481	7.64867	8.14375	7.67194	8.88289	8.38125	7.2159	7.86068	6.50834	7.12663	8.67615	7.55903	7.67534	6.50896	8.19545	8.04898	7.68819	7.83734	7.12007	8.0382	6.72164	8.38972	7.54563	8.64896	7.17172	9.05112	7.04818	7.60643	8.37565	5.93536	7.30536	8.14348	6.33945	7.76285	6.90873	3.31256	6.29921	7.51983	5.72145	4.84771	5.35963	6.86236	7.39141	8.29582	7.40194
2	PF3D7_1025100	GFPT	glutamine--fructose-6-phosphate aminotransferase [isomerizing], putative	-2.36329	-2.36329	-2.36329	-2.36329	-2.36329	-0.13754	-2.36329	-2.36329	4.87905	-2.36329	5.3267	-2.36329	3.37983	-2.36329	-2.36329	-2.36329	-2.36329	6.2371	-2.36329	6.46325	3.46908	6.30818	5.31787	7.09267	-2.36329	1.50399	8.2802	3.87556	-2.36329	-2.36329	2.48164	-2.36329	-1.38322	-2.36329	8.35356	5.09221	-2.36329	-2.36329	1.65542	5.97231	-2.36329	7.02726	3.87639	6.64313	0.526472	-2.36329
2	PF3D7_1026800	RPS2	40S ribosomal protein S2	8.6877	9.63027	7.20009	8.49113	6.61303	10.6838	8.77856	1.00115	9.0961	9.74775	9.66674	9.05494	9.94484	4.92749	8.39809	7.53221	4.66024	2.71108	0.536023	7.41049	8.31478	4.95127	6.82719	5.83935	3.0502	8.44418	8.0845	7.8368	3.32619	2.56787	9.34246	-1.15282	2.45416	4.55876	-1.15282	-1.15282	1.26747	3.39493	7.4781	7.56918	8.28808	1.45056	6.89128	9.08081	-1.15282	-1.15282
2	PF3D7_1027800	RPL3	60S ribosomal protein L3	10.0455	10.7847	10.4083	8.77956	9.88564	10.243	9.46847	9.14007	8.91012	10.5943	10.6866	11.3473	9.89556	9.92926	6.98656	9.89526	9.77327	10.0249	10.8393	8.70281	10.2162	9.75778	8.32841	7.51608	11.3191	8.06167	10.516	9.22634	9.54642	9.85414	9.42297	10.4591	10.9088	8.45316	6.28715	8.6314	9.27403	11.6928	9.64055	10.8908	11.956	9.17661	7.96037	9.76416	10.1346	8.92175
2	PF3D7_1028700	MTRAP	merozoite TRAP-like protein	-1.62922	-1.62922	-1.62922	-1.62922	-1.62922	-1.62922	2.52604	-1.62922	5.86791	5.85547	6.49751	7.70412	6.03788	7.24386	7.61748	-1.62922	-1.62922	-1.62922	-1.62922	-1.62922	5.58223	4.06681	-1.62922	-1.62922	-1.62922	-1.62922	10.05	-1.62922	8.03661	-0.0296005	2.26506	3.68731	2.28747	6.21802	8.23	6.36157	8.45405	-1.62922	-1.62922	-1.62922	8.9698	7.18966	6.37133	-1.62922	-1.62922	6.83208
2	PF3D7_1033600	CEF1	pre-mRNA-splicing factor CEF1, putative	3.62808	7.85236	6.56554	6.02505	4.60995	9.35558	5.479	-2.50553	4.88787	-2.50553	3.8058	4.47204	6.27134	6.91556	6.55884	1.19356	3.92001	0.838278	7.55736	1.30745	-2.50553	7.41182	5.46386	5.68891	9.23669	4.30102	0.0597696	-2.50553	5.50827	6.53038	4.0408	-2.50553	-0.947192	4.79978	-2.50553	-2.50553	4.09083	6.59848	6.34644	3.60953	5.37878	7.46745	4.64711	-2.50553	6.62066	5.04323
2	PF3D7_1033700	BDP1	bromodomain protein 1	8.82661	6.39423	6.33261	9.22928	-1.93311	8.38258	3.18108	-1.93311	7.39409	8.59284	5.57598	9.65102	3.25363	6.4493	2.54644	8.46203	8.77653	7.32516	9.21291	4.17299	6.48936	8.0093	8.3584	6.94419	9.49596	6.41907	4.03232	6.16121	6.93366	3.13255	1.96117	2.50786	6.76495	5.55566	9.73307	8.00012	6.74694	5.20955	-1.93311	6.54749	4.79506	6.31651	6.36594	7.35821	6.73977	8.92596
2	PF3D7_1033900	N/A	ubiquitin-conjugating enzyme E2, putative	5.32814	-1.20807	-1.20807	-1.20807	6.47164	6.22045	7.45239	-1.20807	1.16437	-1.20807	8.77531	-1.20807	-1.20807	9.75793	7.07936	-1.20807	-1.20807	8.61223	9.43684	9.02476	8.69712	8.10599	-0.65901	2.57022	8.76448	9.88033	2.76979	6.3412	9.03333	3.20514	8.10112	9.99406	6.50688	7.21118	2.8791	9.18715	9.52021	9.43876	8.28182	-1.20807	9.48866	7.06542	8.33626	9.0821	7.6655	8.69316
2	PF3D7_1036800	ACT	acetyl-CoA transporter, putative	5.86121	6.02429	-2.6103	6.83983	0.678881	-2.6103	5.37422	6.21312	6.24358	-2.6103	-2.6103	7.44865	6.82018	0.351285	-0.51327	3.24624	-0.218579	6.2776	2.70873	3.54947	5.68464	-2.6103	6.28643	5.66892	-2.6103	7.06102	5.51335	-2.6103	5.32379	-2.6103	4.36497	-2.6103	6.594	-2.6103	7.17238	6.64914	-0.190013	-2.6103	5.82766	6.49922	-2.6103	5.47374	5.87406	7.0675	6.09618	8.10924
2	PF3D7_1104000	N/A	phenylalanine--tRNA ligase beta subunit	0.299125	-2.16551	3.70535	6.42904	4.11594	6.99056	-2.16551	-2.16551	-2.16551	1.93813	3.11453	6.94796	5.75394	-2.16551	4.86232	6.24242	4.52027	5.74132	-2.16551	5.94539	0.19812	4.39229	6.58996	-2.16551	-2.16551	6.41817	7.87899	-2.16551	4.59511	-2.16551	5.69346	3.88757	7.20276	-2.16551	4.60237	2.15093	-2.16551	2.28711	6.08041	4.40946	6.50709	2.41023	5.2748	-2.16551	-2.16551	-2.16551
2	PF3D7_1108500	N/A	succinyl-CoA synthetase alpha subunit, putative	-1.63978	-1.63978	-1.63978	-1.63978	-1.63978	-1.63978	-1.63978	-1.63978	6.05939	7.99392	9.85106	-1.63978	-1.63978	0.391006	0.457252	-1.63978	-1.63978	3.09324	-1.63978	-1.63978	-1.63978	-1.63978	-1.63978	-1.63978	0.0279847	-1.63978	-1.63978	-1.63978	-1.63978	-1.63978	7.73115	3.03859	-1.63978	1.60899	-1.63978	-1.63978	-1.63978	0.0557177	9.02373	-1.63978	-1.63978	-1.63978	-1.63978	3.40812	-1.63978	2.36197
2	PF3D7_1113300	UGT	UDP-galactose transporter, putative	5.87661	4.19722	4.52016	8.58621	-1.09259	10.4011	7.68307	5.8354	1.76881	5.52433	-1.09259	-1.09259	-1.09259	-1.09259	0.307481	5.71331	9.53033	7.08136	8.29394	7.52926	6.09854	-1.09259	3.60835	-0.918192	4.31229	8.07734	5.31032	8.5159	8.19986	11.247	-1.09259	8.96736	7.58334	4.80052	-1.09259	6.26458	6.16807	0.225059	7.7817	5.32658	-0.233339	3.23216	6.55957	8.16132	6.2409	9.73821
2	PF3D7_1119600	N/A	ATP-dependent zinc metalloprotease FTSH, putative	-2.70661	-2.70661	-2.70661	-2.70661	-2.70661	-2.70661	-2.70661	-2.70661	5.42748	5.01784	5.1271	-2.70661	-2.70661	4.88097	-2.70661	-2.70661	-2.70661	-2.70661	1.96377	4.83546	-2.70661	2.4183	-2.70661	5.99081	-2.70661	6.35442	0.731352	-2.70661	5.8123	-2.70661	-2.70661	-2.70661	7.10895	-2.70661	5.8299	5.92384	-2.70661	-1.90231	0.700141	-2.70661	-2.70661	-2.70661	3.60612	-2.70661	-2.70661	0.102344
2	PF3D7_1120100	PGM1	phosphoglycerate mutase, putative	8.60549	9.43673	10.9554	8.8301	4.85815	4.92065	8.02844	4.91371	9.45714	2.88785	10.92	10.1832	7.0203	5.44236	8.53226	9.60452	9.02695	8.96519	-1.21579	6.34636	6.36725	7.2974	8.08537	1.17385	4.51901	7.45232	2.51723	-1.21579	-1.21579	7.17676	-1.21579	8.37701	2.14027	-1.21579	-1.21579	4.24707	-1.21579	4.39193	3.75772	1.69226	6.28662	0.607372	1.08421	4.81014	6.40297	6.64405
2	PF3D7_1123400	N/A	translation elongation factor EF-1, subunit alpha, putative	7.63312	8.36988	3.40543	7.82966	8.91884	6.50036	7.79565	-1.89274	7.46694	6.21714	2.77035	2.57438	8.52349	2.68248	6.33283	7.30056	-1.89274	5.83188	8.73503	5.62898	5.65876	7.80667	7.15556	3.36997	6.05578	6.47931	6.6526	6.96048	5.64096	5.90388	5.2334	5.99808	5.03901	3.46267	-1.89274	6.29817	5.66316	3.50117	7.91578	5.7233	4.45768	7.46749	6.45926	5.57846	7.90329	6.75299
2	PF3D7_1129900	MFR5	major facilitator superfamily-related transporter, putative	-1.91899	-1.91899	-1.91899	-1.91899	8.04726	-1.91899	-1.91899	-1.91899	5.08589	-1.91899	5.8083	5.56723	-1.91899	-1.91899	-1.91899	-1.91899	-1.91899	2.3264	3.72278	-1.91899	4.15453	-1.91899	7.40841	1.83202	-1.91899	-1.91899	-1.91899	5.92839	-1.91899	6.91346	-1.91899	8.18407	-1.91899	-1.91899	-1.91899	-1.91899	-1.91899	-1.91899	-1.91899	-1.91899	4.70586	1.85635	0.381012	6.33728	-1.91899	-1.91899
2	PF3D7_1130200	PfP0	60S ribosomal protein P0	8.46344	11.1236	10.1512	7.96998	8.39822	9.86941	8.00701	5.68447	9.6009	7.43907	9.15517	8.70063	7.78329	8.77183	7.67851	8.66592	10.0405	5.9523	6.99802	7.56354	8.53868	8.67995	6.30352	-0.974663	6.72464	9.03254	5.71274	6.55236	7.7666	5.6764	9.24105	-0.974663	-0.402953	7.13457	-0.974663	7.51941	9.65003	10.9961	8.78407	8.56825	7.19714	8.32583	6.67749	6.84272	9.31448	3.98134
2	PF3D7_1131800	N/A	oxysterol-binding protein, putative	5.44497	-3.28929	-3.28929	5.04296	3.18248	4.78183	3.12162	-3.28929	1.41496	-3.28929	5.77053	-3.28929	2.90027	5.16597	4.27678	-0.483193	8.20308	-2.54256	-3.28929	5.02463	4.63894	-3.28929	1.33244	1.71499	4.37947	-3.28929	-0.222658	-0.538137	4.75012	5.97339	0.995565	4.21062	6.46829	5.36262	-3.28929	4.3061	7.65197	2.5429	3.09352	-3.28929	-3.28929	-3.28929	-3.28929	-3.28929	3.92468	6.55178
2	PF3D7_1202200	MPC	mitochondrial phosphate carrier protein	-1.01062	-1.01062	-1.01062	-1.01062	-1.01062	-1.01062	7.64984	-1.01062	1.85078	-1.01062	-1.01062	-1.01062	-1.01062	-1.01062	3.10969	8.28254	-1.01062	-1.01062	8.87876	0.841752	3.56266	-1.01062	0.501613	1.19032	-1.01062	8.14791	-1.01062	-1.01062	-1.01062	-1.01062	-1.01062	8.26706	7.32659	9.17063	-1.01062	0.0259397	8.0855	-1.01062	6.36352	6.73133	7.16118	-1.01062	7.03348	7.90288	5.77068	3.79854
2	PF3D7_1212500	GAT	glycerol-3-phosphate 1-O-acyltransferase	1.6614	5.33223	1.54803	7.54713	-1.85615	7.92768	6.61217	-1.85615	6.66186	-1.85615	7.76066	-1.85615	6.16833	-1.85615	5.91868	-1.85615	9.46477	6.09779	-1.85615	-1.85615	-1.85615	-1.85615	4.49407	7.21385	-1.85615	-1.85615	7.82112	-1.85615	-1.85615	7.2664	6.98523	-1.85615	-1.85615	-1.85615	2.53587	-0.222643	-1.85615	8.09708	7.48854	-1.85615	8.92275	-1.85615	-1.85615	6.73617	-1.85615	-1.85615
2	PF3D7_1233600	AARP1	asparagine and aspartate rich protein 1	5.53065	3.54201	2.87466	6.07331	2.95626	3.92556	5.42327	3.7198	5.9653	4.68113	3.28932	5.12219	4.13287	4.36189	4.14631	5.62875	4.99547	4.55372	5.35851	5.57248	4.46111	4.83735	5.79378	5.94811	5.24291	3.95573	3.72854	5.20581	5.8822	4.02996	4.81823	4.87242	4.21275	2.16819	7.69683	3.72766	6.13586	3.22785	3.83484	4.24441	5.79104	4.52705	3.29366	4.58521	3.48667	5.40813
2	PF3D7_1235600	SHMT	serine hydroxymethyltransferase	-1.73062	1.37772	-1.73062	-1.73062	7.48878	7.33499	-1.73062	-1.73062	-1.73062	-1.73062	8.15305	8.87791	-1.73062	1.86758	-1.73062	-1.73062	8.51212	1.51348	8.03153	-1.73062	-1.73062	-1.73062	7.14778	-1.73062	-1.73062	-1.73062	1.86241	6.5875	6.33895	8.64113	-1.73062	-1.73062	-1.73062	2.31656	-0.882761	3.03933	-1.73062	-1.73062	2.28809	6.32531	7.34384	6.53694	-1.73062	-1.73062	-1.73062	7.20789
2	PF3D7_1235700	N/A	ATP synthase subunit beta, mitochondrial	3.7157	-1.73241	-1.73241	-1.73241	-1.73241	-0.696278	5.15907	6.38154	6.02364	8.49542	-1.73241	5.1719	-1.73241	-1.73241	0.364621	-1.73241	8.56978	-1.73241	-1.73241	-1.73241	-1.73241	-1.73241	-1.73241	-1.73241	-1.73241	-1.73241	6.15694	-1.73241	-1.73241	8.87728	-1.73241	8.78748	-0.434427	-1.73241	-0.354095	6.15967	-1.73241	4.3427	7.47447	-1.73241	8.88877	7.63337	-1.73241	-1.73241	-1.73241	-1.73241
2	PF3D7_1239700	FTSH1	ATP-dependent zinc metalloprotease FTSH 1	7.9323	6.266	0.954854	6.99503	4.60794	8.71148	6.83437	1.4384	6.26084	8.13865	9.04288	-2.44932	5.92731	8.03553	7.48909	-2.44932	6.53508	8.38606	8.16827	4.45513	6.81442	6.99327	4.74922	-2.44932	9.1392	6.0902	5.48425	5.8294	5.4793	7.38476	7.06531	3.39198	5.86382	7.4773	-2.44932	4.46777	5.93433	8.52154	6.33877	4.87618	7.66411	4.64674	5.43622	4.56549	7.4949	2.01189
2	PF3D7_1240300	VAR	erythrocyte membrane protein 1, PfEMP1	4.11452	-4.2071	-4.2071	-4.2071	-4.2071	-4.2071	-4.2071	-4.2071	-4.2071	-4.2071	-4.2071	-4.2071	-4.2071	-4.2071	-4.2071	6.06056	-4.2071	-4.2071	-4.2071	-4.2071	4.07829	1.23145	-4.2071	-4.0327	-4.2071	4.4928	-4.2071	-4.2071	-4.2071	3.50821	4.23475	-2.3631	-3.63539	-4.2071	-4.2071	2.56488	-4.2071	-4.2071	-1.31884	-4.2071	3.78032	-4.2071	2.36564	4.6576	-4.2071	6.18171
2	PF3D7_1242200	TGT	queuine tRNA-ribosyltransferase, putative	-1.98825	6.07695	-1.98825	-0.06457	-1.98825	5.18592	5.2631	-1.98825	0.873149	6.55636	-1.98825	-1.98825	-1.98825	-1.98825	5.83958	5.97607	-1.98825	3.07239	5.82239	-1.98825	2.45357	6.10002	-1.98825	-0.376666	6.04664	5.90676	4.30583	6.13602	6.14456	6.70958	4.62773	8.86831	4.82995	5.58138	6.61802	-1.98825	-1.98825	0.649608	-1.98825	-1.98825	0.353868	-1.98825	0.311749	5.34626	1.42008	5.81451
2	PF3D7_1248900	RPT6	26S protease regulatory subunit 8, putative	7.621	-1.43451	2.89987	-1.43451	3.08522	2.15437	6.88985	-1.43451	5.86635	3.62655	3.50769	-1.43451	-1.43451	9.37456	2.6858	6.92158	5.41963	-1.43451	-1.43451	1.47763	4.10815	-1.43451	7.5064	-1.43451	4.91523	-1.43451	3.09746	-1.43451	2.54897	4.07879	6.68645	5.98583	2.65697	-1.43451	-1.43451	7.8175	6.65851	11.0054	-0.0554785	3.13662	-1.43451	7.36395	5.30647	4.18374	3.6124	-1.43451
2	PF3D7_1250500	N/A	AP-3 complex subunit sigma, putative	7.217	-1.018	-1.018	7.08425	7.08366	5.97168	5.39291	-1.018	6.44538	-1.018	-1.018	-0.707693	-1.018	4.18367	3.74893	3.62445	7.58025	5.6571	-1.018	-1.018	7.16818	7.02464	6.34381	-1.018	-1.018	7.78139	10.0558	6.73669	5.70516	-1.018	-1.018	3.02991	-1.018	8.41157	-1.018	4.83429	-1.018	4.29697	-1.018	0.375142	7.87071	-1.018	-1.018	6.1655	-1.018	-1.018
2	PF3D7_1303000	N/A	conserved Plasmodium protein, unknown function	9.16451	8.62879	4.90619	7.98946	6.04369	7.19473	5.70124	-0.391975	5.77852	6.6363	-0.391975	6.58559	9.88238	8.31843	-0.391975	7.76644	5.96045	5.72295	8.05992	-0.391975	-0.391975	-0.391975	9.42614	-0.391975	7.14768	7.53303	-0.391975	8.29059	6.08345	-0.391975	7.18205	-0.391975	10.4786	4.33685	-0.391975	8.7596	-0.391975	9.61352	7.48292	4.60367	6.75198	5.50009	4.4395	-0.391975	7.50421	1.60943
2	PF3D7_1308200	cpsSII	carbamoyl phosphate synthetase	2.84605	5.88155	4.70129	-3.92096	3.08181	5.60463	4.67825	5.37594	5.32915	2.69596	2.91907	2.54419	-2.20494	2.79763	3.70619	2.43514	6.32683	-3.92096	7.27378	3.52717	5.08798	4.02585	4.08007	3.43596	6.4121	4.10608	3.22048	0.659802	5.29716	5.63816	3.38453	3.56859	0.288982	2.20386	-3.92096	4.78044	2.85804	4.81759	4.53685	4.40736	0.223816	5.59744	4.30434	5.4424	4.59653	6.41183
2	PF3D7_1311800	M1AAP	M1-family alanyl aminopeptidase	7.08136	7.89454	5.60178	6.74995	1.46231	6.71569	5.02782	3.06158	4.25374	-2.75113	5.68809	6.30235	7.56779	5.09437	2.84983	-2.75113	7.75022	6.9037	0.555707	6.1639	-2.75113	-2.75113	-2.75113	-2.75113	7.66474	-2.75113	-2.75113	5.47332	-2.75113	8.27571	3.38529	6.48222	6.54865	-2.75113	7.63592	0.11834	3.59807	2.26432	5.40047	-2.75113	5.97514	-2.75113	5.60087	3.85236	6.25427	1.49857
2	PF3D7_1318800	SEC63	translocation protein SEC63, putative	6.92654	6.75168	4.71902	-2.01505	-0.94676	8.15167	5.38736	2.17497	5.26656	-2.01505	4.71903	-2.01505	-2.01505	-2.01505	2.10525	6.32778	7.55739	0.226458	-2.01505	5.9825	7.40531	-2.01505	-2.01505	-2.01505	6.10133	0.811498	2.91628	-2.01505	6.74482	-2.01505	5.44994	8.15278	0.949899	7.23428	-2.01505	5.66413	2.49363	7.45962	1.3917	-2.01505	-2.01505	-2.01505	-2.01505	4.01087	-2.01505	-2.01505
2	PF3D7_1321400	DHHC8	palmitoyltransferase DHHC8, putative	-1.23668	-2.32751	-2.32751	-2.32751	-2.32751	-2.32751	-2.32751	-2.32751	-2.32751	-2.32751	2.84846	6.60719	3.669	-2.32751	3.11934	-2.32751	1.84173	5.7209	6.8505	-2.32751	6.73276	-2.32751	5.76938	-2.32751	-2.32751	5.57034	-2.32751	-2.32751	-2.32751	-2.32751	6.1522	-1.129	7.40555	3.25641	7.85234	3.60147	-2.32751	-2.32751	-1.47914	1.91216	-1.17621	5.44936	3.75396	5.85102	7.23158	-2.32751
2	PF3D7_1323100	N/A	60S ribosomal protein L6, putative	10.2844	10.2811	9.26053	10.5031	8.31036	10.5737	9.31133	-0.716173	9.72494	10.1347	8.13141	10.8537	8.90639	9.48078	7.7152	9.75708	9.58602	9.83688	9.05334	8.69565	8.83354	9.28706	9.40762	7.73233	9.78018	9.65618	10.7718	8.88168	8.17049	10.1267	8.88688	7.31339	9.75103	3.95099	9.66311	8.28071	4.15632	10.1599	8.88644	8.73585	9.74676	5.01285	8.45854	9.574	9.7403	9.57571
2	PF3D7_1325100	N/A	phosphoribosylpyrophosphate synthetase	8.04835	6.19711	5.29297	-1.44111	3.21039	4.37044	7.67781	-1.44111	4.88774	-1.44111	7.10633	9.03611	3.20249	7.0835	7.79386	8.01481	6.50944	-0.20479	9.00194	0.41126	7.44044	4.66298	5.78893	9.16205	3.06809	8.32981	6.88406	6.29431	3.35887	5.18051	7.38566	3.30845	8.94348	-1.44111	3.7365	5.81053	5.39396	8.84953	8.09617	2.66867	3.99628	7.09661	6.49154	7.85021	9.20045	5.64821
2	PF3D7_1330600	N/A	elongation factor Tu, putative	7.11055	-1.64932	-1.64932	-1.64932	7.82049	1.73702	-1.64932	-1.64932	6.21417	5.83537	-1.64932	2.92341	6.90006	-1.64932	3.62496	-1.64932	7.45127	7.26518	3.40587	-1.64932	7.64809	6.56779	5.78767	1.31602	4.91477	-1.64932	-1.64932	1.99051	5.57158	7.12411	3.41082	-1.64932	-1.64932	-1.64932	1.64318	2.00198	8.51827	8.29192	0.421713	-1.64932	0.29529	0.173842	5.33466	5.94673	-1.64932	2.35244
2	PF3D7_1338300	EF-1gamma	elongation factor 1-gamma, putative	6.91447	8.28485	6.80533	7.38891	-1.18607	7.95569	7.302	6.04221	7.30922	8.91536	6.46827	8.46196	7.04744	7.25458	4.86435	3.70521	1.96376	2.44131	7.41545	7.1925	7.43706	6.96976	-1.81692	-1.21858	6.84829	6.75496	5.54546	4.96337	5.5406	5.73628	5.57053	4.78049	4.80157	7.19573	7.89323	5.18546	2.82349	6.63232	7.04997	1.61056	5.05355	6.9979	6.38933	6.94491	-1.81692	-1.81692
2	PF3D7_1338600	N/A	conserved Plasmodium protein, unknown function	7.07058	6.04712	6.08802	7.452	1.91892	6.26567	5.21719	2.33426	5.45513	4.52877	4.39242	5.44036	-2.6682	-0.0982126	4.59333	5.42837	4.18594	6.13466	6.85105	6.9566	5.88742	5.42007	6.31689	7.68568	6.45124	6.35347	7.19198	5.91004	4.79152	7.82843	4.83406	7.76651	5.75531	8.20176	6.37424	-2.6682	5.267	-2.6682	9.33017	8.75861	9.442	6.14255	6.15302	6.19649	6.39886	-2.6682
2	PF3D7_1341300	N/A	60S ribosomal protein L18-2, putative	7.40236	7.50977	7.35519	6.15502	9.81256	8.51263	8.22731	9.04145	7.68685	4.23051	8.67922	4.89819	7.69786	9.04477	8.56602	2.8455	5.82465	8.39306	7.38111	7.77719	6.58733	8.37008	4.09073	7.12192	8.89003	7.93784	7.75155	8.86751	7.24672	8.87944	8.23592	9.06902	8.05275	9.11498	-1.40103	5.99267	4.86901	10.1198	8.20306	9.51094	9.00634	8.9761	6.03927	5.93347	8.15191	8.52713
2	PF3D7_1342000	N/A	40S ribosomal protein S6	10.1892	10.1061	9.83329	9.01476	8.9912	9.93206	8.63727	9.88986	9.72218	8.87174	10.4773	11.7257	8.92729	11.1541	6.43716	8.27957	8.61146	9.35402	7.38409	9.26634	7.5787	8.63219	8.67373	7.90526	10.6682	9.4817	11.4036	9.58327	8.78593	11.1478	8.79786	7.70323	10.2017	9.32192	9.59581	5.16508	9.81458	11.9937	9.55886	6.60136	10.1748	8.54432	8.83368	9.20576	10.2705	9.65653
2	PF3D7_1346100	SEC61	protein transport protein SEC61 subunit alpha	7.53826	-1.65311	8.00202	-1.65311	-1.65311	8.54039	6.33141	4.40346	7.69274	7.41116	6.45959	2.55773	4.26378	9.41222	5.83607	-1.65311	10.9652	8.7615	-1.65311	1.86337	7.76288	-1.65311	-1.65311	1.99814	7.13797	0.641508	4.8704	-1.65311	6.69591	3.98308	1.70392	9.72462	5.40509	8.16953	-1.65311	6.69034	6.03045	7.6918	10.0128	6.95323	9.69231	-1.65311	3.9347	-1.65311	9.59419	-1.65311
2	PF3D7_1354500	ADSS	adenylosuccinate synthetase	5.02797	4.53614	-1.58519	-1.58519	6.9679	-1.58519	5.3063	-1.58519	-1.58519	-1.58519	9.18609	-1.58519	-1.58519	5.33066	6.3236	3.05726	2.88985	-1.58519	7.56203	-1.58519	-1.58519	-1.58519	1.48693	-1.58519	-1.58519	-1.58519	6.00601	6.2622	0.648841	0.754312	7.43383	9.15495	-1.58519	-1.58519	-1.58519	-1.58519	0.835104	8.43593	-1.58519	-1.58519	-1.58519	5.3704	-1.58519	-1.58519	2.50471	5.29931
2	PF3D7_1355100	MCM6	DNA replication licensing factor MCM6	4.64192	-2.52741	-2.52741	-2.52741	3.72319	7.32033	6.54719	5.90743	5.75925	-2.52741	5.62697	7.66712	4.89258	-2.52741	5.02612	-2.52741	-2.52741	5.5357	-0.838564	3.13387	-2.52741	-2.52741	-2.52741	3.97542	-2.52741	-2.52741	-0.736895	-2.52741	0.376168	8.33764	4.49992	8.66476	-0.237494	-2.52741	-2.52741	-2.52741	-2.52741	6.77038	7.59263	-2.52741	2.95007	7.47978	3.17357	-2.52741	-2.52741	-2.52741
2	PF3D7_1357800	CCT4	T-complex protein 1 subunit delta	6.12621	8.96497	3.88037	8.15666	2.44215	3.18222	7.41898	-2.20936	6.96974	-2.20936	-2.20936	9.27197	6.67607	8.15435	-2.20936	7.6331	-2.20936	-2.20936	-2.20936	3.69141	4.55634	6.73452	-2.20936	-2.20936	-2.20936	-2.20936	-2.20936	7.27762	6.66027	4.58056	-2.20936	3.89893	0.755595	3.78764	-0.831038	4.43197	-2.20936	-2.20936	2.76415	-2.20936	5.65997	-2.20936	4.30264	7.38109	7.63778	6.08253
2	PF3D7_1358800	RPS15	40S ribosomal protein S15	10.3473	11	10.714	5.30765	11.705	11.279	9.83178	3.59056	10.0235	10.818	10.519	12.3412	11.4035	7.38755	10.0169	8.53137	10.987	11.2239	10.5742	9.05063	7.75948	10.849	10.528	0.0857482	10.1044	10.0033	10.1486	9.23682	9.5182	8.9625	10.1289	6.88955	9.84495	0.0857482	3.1211	8.52844	7.85816	8.97268	11.5396	10.1198	11.7879	9.333	8.32984	9.55084	8.79223	9.72424
2	PF3D7_1360000	N/A	conserved Plasmodium protein, unknown function	-0.142058	9.69693	-0.142058	7.43526	-0.142058	-0.142058	6.52906	-0.142058	-0.142058	7.5824	8.4963	-0.142058	-0.142058	9.00049	-0.142058	-0.142058	-0.142058	9.18445	-0.142058	-0.142058	7.90403	-0.142058	-0.142058	-0.142058	-0.142058	5.4625	-0.142058	-0.142058	-0.142058	-0.142058	-0.142058	8.43682	-0.142058	-0.142058	-0.142058	7.78784	8.47541	-0.142058	-0.142058	-0.142058	-0.142058	-0.142058	-0.142058	6.46143	-0.142058	8.2692
2	PF3D7_1407800	PM4	plasmepsin IV	8.27385	4.06658	-1.48011	7.38897	-1.48011	8.63082	7.18035	-1.48011	-1.48011	-1.48011	10.1415	-1.48011	-1.48011	8.21682	3.37117	7.87378	-1.48011	7.12971	-1.48011	8.93066	3.52438	6.85526	-1.48011	9.07606	7.32509	-1.48011	-1.48011	5.80325	7.70626	-1.48011	7.71991	-1.48011	-1.48011	1.45658	-1.48011	6.82069	-1.48011	-1.48011	2.12948	-1.48011	-1.48011	-1.48011	5.89348	-1.48011	9.01854	-1.48011
2	PF3D7_1408600	N/A	40S ribosomal protein S8e, putative	8.77842	10.2169	8.39482	9.52784	6.69792	9.55627	7.89638	2.15921	6.31639	10.3946	9.682	8.27366	9.97676	9.56234	9.37717	3.81962	9.57785	8.41371	9.40299	7.62657	6.94996	7.62183	7.74817	2.87203	11.1384	4.17435	4.86136	10.7303	6.88712	10.5736	8.28349	8.61831	5.33727	7.00576	9.03763	7.38869	10.5746	9.035	9.17038	8.79068	8.42874	7.0509	7.7082	7.939	8.26137	2.87934
2	PF3D7_1411400	PREX	plastid replication-repair enzyme	4.99194	-3.64432	4.32293	4.07365	5.3281	4.98339	3.24717	5.285	3.2124	5.62313	-0.964475	5.1438	5.71265	2.58586	4.43153	6.1696	5.04582	2.76338	5.86176	4.60917	4.9659	-3.64432	3.07906	3.87499	1.83286	5.02046	3.28061	5.46244	4.22839	3.7438	4.94335	1.10524	2.63799	2.36929	-3.64432	3.9353	2.74289	6.14459	5.88048	-3.64432	-3.64432	0.931415	-1.34432	2.95917	6.0268	-3.64432
2	PF3D7_1412800	NMT	glycylpeptide N-tetradecanoyltransferase	5.11452	-1.74314	-1.74314	-1.74314	-1.74314	3.08055	5.33947	-1.74314	-1.74314	6.80147	-1.74314	-1.74314	7.03373	-1.74314	-1.74314	1.57747	-1.74314	-1.74314	-1.74314	-1.74314	-1.74314	-1.74314	-1.74314	-1.74314	-1.74314	-1.74314	-1.74314	0.207805	6.58525	-1.74314	3.66993	-1.74314	6.52292	7.02101	-1.74314	-1.74314	-1.74314	5.17756	-1.74314	-1.74314	-0.88389	-1.74314	-1.74314	3.30476	6.82397	-1.74314
2	PF3D7_1412900	N/A	ubiquitin-conjugating enzyme E2, putative	4.67379	-1.80417	-1.80417	6.50285	-1.80417	-1.80417	-1.80417	-1.80417	-1.80417	2.29947	-1.80417	-1.80417	-1.80417	3.27113	-1.80417	-1.80417	-1.80417	-1.80417	-1.80417	2.36343	6.4125	-1.80417	-0.291936	5.42884	-1.80417	6.95884	3.06782	1.45869	1.79436	-1.80417	-1.80417	-1.80417	-1.80417	-1.80417	-1.80417	7.14134	-1.80417	-1.80417	-1.80417	5.81187	6.96176	-1.80417	1.87094	7.28955	7.8325	-1.80417
2	PF3D7_1420000	SF3B4	splicing factor 3B subunit 4, putative	-1.95018	5.38164	-1.95018	-1.95018	-1.95018	-1.95018	7.37193	-1.95018	5.59615	-1.95018	0.729661	-1.95018	-1.95018	-1.95018	-1.95018	8.23447	-1.95018	-1.95018	7.37764	7.34956	7.85825	8.49137	-1.95018	-1.95018	9.2255	4.4254	-1.95018	3.98508	6.90509	-1.95018	-1.95018	-1.95018	-1.95018	-1.95018	6.85492	-1.95018	-1.95018	-1.95018	-1.95018	-1.95018	-1.95018	6.73273	4.73686	8.33998	7.81959	7.47795
2	PF3D7_1423700	N/A	conserved Plasmodium protein, unknown function	7.88146	6.24473	4.08459	8.9772	6.38318	6.14949	6.50129	4.97826	7.04393	7.15489	4.69168	7.82115	7.30645	6.15743	6.19714	8.0861	7.09586	7.36901	8.0282	7.24339	7.04946	6.91999	6.16765	7.6706	7.20171	6.62955	5.45105	5.67564	6.76892	4.61329	6.65873	4.34601	5.13847	3.65714	7.0996	6.48415	5.95491	7.12395	7.54269	5.95501	5.70253	5.98353	5.56096	6.2564	7.14708	4.58711
2	PF3D7_1424100	RPL5	60S ribosomal protein L5, putative	7.73295	7.98511	9.76936	8.40299	5.88239	7.3537	7.51709	9.29986	7.71923	7.16923	10.0076	5.0964	8.59787	9.69817	7.4102	7.10341	8.04482	8.48798	6.81124	6.80724	7.82993	6.74124	6.22442	6.62639	8.24956	5.19709	9.30128	6.57647	6.37001	7.43846	7.74563	-1.80502	8.23104	8.94739	-1.80502	6.74678	8.82562	9.79077	8.65546	7.30025	5.50726	6.25177	0.494979	6.29134	8.26069	5.93831
2	PF3D7_1424400	N/A	60S ribosomal protein L7-3, putative	8.17977	8.59693	6.74477	9.10949	9.31814	8.63	7.94269	6.05958	8.54291	6.55057	5.87249	8.50005	8.19854	7.93241	7.82781	2.6192	9.40509	7.90535	6.40235	6.34291	8.29998	8.62381	8.11105	7.81634	6.93742	8.44866	7.40596	7.25192	8.07414	10.5362	7.17315	7.67399	9.24581	6.724	4.25834	7.76948	5.39957	9.60638	8.59555	8.28123	9.09635	-1.37942	6.72764	8.11804	8.63802	5.67771
2	PF3D7_1432700	N/A	protein-L-isoaspartate(D-aspartate) O-methyltransferase, putative	-1.03556	-1.03556	7.03819	6.01226	-1.03556	4.84194	6.94897	-1.03556	6.37565	9.24957	7.62225	7.51471	-1.03556	0.124402	-1.03556	-1.03556	4.54115	-1.03556	7.86545	6.57557	6.91703	7.09695	6.4875	4.77827	7.56638	1.54941	7.12577	8.15851	6.668	-1.03556	7.89053	0.162949	7.94259	-0.236792	-1.03556	6.97301	-1.03556	3.94621	-1.03556	6.24538	2.68816	8.12155	4.29521	9.83919	6.32632	8.16107
2	PF3D7_1437700	N/A	succinyl-CoA ligase, putative	-2.5941	0.514234	-2.5941	-2.5941	-2.5941	5.00439	3.81681	-2.5941	3.44506	-2.5941	2.68593	-2.5941	-2.5941	0.848987	-2.5941	-2.5941	3.10562	3.28775	-2.5941	-2.5941	-2.5941	6.71995	5.02044	5.93489	-2.5941	-2.5941	4.42957	-2.5941	1.62283	-2.5941	4.97992	-2.5941	4.82953	-2.5941	6.56798	-0.539604	-2.5941	1.95365	-2.5941	-2.5941	-2.5941	-2.5941	-2.5941	4.5894	-2.5941	7.66633
2	PF3D7_1438700	N/A	DNA primase small subunit	6.31424	2.22284	3.52549	-0.830547	-2.75423	4.92413	2.93098	-2.75423	-2.75423	8.30802	2.5258	-2.75423	5.67117	5.91301	4.58238	0.944857	-2.75423	-2.75423	5.26867	5.22104	4.592	-2.75423	5.59501	6.09561	4.30982	6.38324	-2.75423	4.55543	2.62944	-2.75423	-2.75423	-2.75423	6.60978	-2.75423	7.12596	5.38381	-2.75423	1.83884	-2.75423	3.49026	-2.75423	5.28179	3.2411	6.86593	6.67	7.40372
2	PF3D7_1439900	TIM	triosephosphate isomerase	8.25385	8.17315	6.62772	8.9116	7.85543	8.2291	7.8333	-1.09956	7.23456	7.6758	-1.09956	8.846	8.25992	8.28602	5.0265	8.31893	6.94683	8.87793	-1.09956	7.13529	-1.09956	4.59647	-1.09956	5.06375	6.994	7.32657	0.690954	4.69379	6.6231	4.8993	-1.09956	7.45716	7.80876	4.69125	-1.09956	6.69342	8.17446	0.595938	3.05504	5.7844	3.34401	6.42224	6.01273	8.19176	5.40444	6.96839
2	PF3D7_1446900	N/A	glutaminyl-peptide cyclotransferase, putative	6.07998	3.34509	-2.2016	-2.2016	5.73868	5.08849	5.78293	7.69002	4.51886	-2.2016	-2.2016	6.61598	6.16007	6.16201	3.29847	-2.2016	6.7584	6.82264	6.17989	2.25043	7.46314	5.97383	-2.2016	5.49974	-2.2016	-0.0019257	6.31011	6.82814	6.32095	5.32006	4.71967	7.25558	6.5249	6.27269	6.16003	-2.2016	3.27504	5.61147	6.12207	5.84549	6.43898	6.0778	6.11532	6.56023	6.8911	6.56845
2	PF3D7_1451100	eEF2	elongation factor 2	9.87417	6.93934	8.81796	9.66391	8.50428	11.2495	8.4457	7.06426	9.16348	4.46871	8.12826	9.45433	5.40036	9.329	7.3823	6.53993	10.4387	10.2688	2.68669	7.84701	8.30271	8.34468	9.38307	8.35258	9.59827	8.04708	10.6953	7.38118	6.56538	3.7192	5.82261	8.75374	1.45216	8.39777	9.61226	8.09384	9.04169	7.82802	8.75556	9.23988	7.96888	-2.3685	7.60548	7.97608	7.46856	-2.3685
2	PF3D7_1455800	CCp2	LCCL domain-containing protein	-3.40188	-3.40188	-3.40188	-3.40188	-3.40188	-3.40188	-3.40188	-3.40188	-3.40188	-3.40188	-3.40188	-3.40188	-3.40188	-2.70833	-3.40188	-3.40188	-3.40188	-3.40188	-3.40188	-3.40188	3.59216	-3.40188	-3.40188	4.42397	-3.40188	-3.40188	-3.40188	-3.40188	-3.40188	-3.40188	-3.40188	-3.40188	-3.40188	-3.40188	-3.40188	-3.40188	-3.40188	-3.40188	-3.40188	-3.40188	-3.40188	-3.40188	-3.40188	-3.40188	4.85336	-3.40188
2	PF3D7_1456700	N/A	conserved Plasmodium protein, unknown function	2.32916	5.97892	3.21188	2.2753	2.21004	0.976371	3.59892	4.62129	6.32068	-2.08628	-2.08628	-2.08628	-2.08628	9.89353	-2.08628	5.67381	-2.08628	7.04343	-2.08628	6.86725	4.34008	5.8101	7.28818	5.91476	9.67143	4.89279	5.66168	4.25811	3.68757	10.0214	5.68381	8.07341	3.26688	-2.08628	7.13305	4.477	6.40599	6.29999	5.09446	7.22878	6.87961	6.23379	7.00784	-2.08628	7.12819	1.61588
2	PF3D7_1465900	N/A	40S ribosomal protein S3	8.61407	9.74458	8.1115	8.96253	-1.52638	6.68942	8.07098	9.18016	8.31941	8.51454	5.24389	5.0262	9.68342	8.40749	6.52294	8.92851	5.37979	9.52742	-1.52638	6.6896	7.31008	8.36546	7.66135	7.32346	6.87651	7.83803	3.15135	8.19418	6.98889	-1.52638	7.98826	4.5683	2.75746	4.03513	-1.52638	7.35946	3.54598	6.94426	6.45289	7.23941	6.37523	8.0603	6.98927	9.31092	9.02253	7.87637
2	PF3D7_1468700	eIF4A	eukaryotic initiation factor 4A	-0.248227	7.9543	5.40061	7.39893	-1.67848	-1.67848	-1.67848	7.845	-1.67848	-1.67848	4.30315	-1.67848	-1.67848	7.77345	0.418551	-1.67848	7.81114	-1.67848	7.82759	0.173889	5.05946	-1.67848	-1.67848	-1.67848	8.90438	-1.67848	1.91454	-1.67848	-1.67848	8.31641	-1.67848	-1.67848	8.00083	-1.67848	-1.67848	1.55581	5.64233	-0.360835	-0.299453	-1.67848	5.73027	-1.67848	-1.67848	-1.67848	6.57676	3.53279
2	PF3D7_1471200	SulP	inorganic anion exchanger, inorganic anion antiporter	4.52072	5.52796	7.02076	-2.61712	4.98733	-2.61712	-2.61712	1.2706	7.96238	6.61192	5.91986	7.79807	2.21189	8.60554	5.49337	1.08196	9.23653	8.03924	0.0965675	5.50057	4.99679	6.97551	-2.61712	6.13162	8.54902	-0.417449	6.00226	-2.61712	7.63636	-2.61712	-2.61712	6.14504	0.51719	-2.61712	-2.61712	6.0511	3.77009	-1.81282	2.11704	5.34782	-2.61712	4.64322	5.95911	1.47374	-2.61712	2.02853
3	PF3D7_0100100	VAR	erythrocyte membrane protein 1, PfEMP1	-3.97637	-3.97637	-3.97637	-3.97637	-3.97637	-3.97637	-3.97637	-3.97637	-3.97637	-3.97637	1.8762	-3.97637	5.16401	-3.97637	-3.97637	-3.97637	-3.97637	-3.97637	-3.97637	-3.97637	-3.97637	4.19906	-3.97637	-3.97637	-3.97637	-3.97637	-3.97637	-3.97637	-3.97637	-3.97637	-3.97637	-3.97637	-3.97637	-3.97637	-3.97637	-3.97637	-3.97637	-2.65872	-3.97637	-3.97637	-3.97637	-3.97637	-3.97637	4.20216	-3.97637	-3.97637
3	PF3D7_0113800	N/A	DBL containing protein, unknown function	-4.25582	-4.25582	-4.25582	-4.25582	-4.25582	-4.25582	-4.25582	-4.25582	-4.25582	-4.25582	-4.25582	-3.94551	-4.25582	-4.25582	2.95872	-4.25582	-4.25582	1.30193	-4.25582	-4.25582	-4.25582	-4.25582	-4.25582	-4.25582	-4.25582	-4.25582	-4.25582	-4.25582	-4.25582	-4.25582	-4.25582	-4.25582	-2.47701	4.84304	-4.25582	2.3548	-4.25582	3.51843	-4.25582	-4.25582	-4.25582	-4.25582	-4.25582	-4.25582	-4.25582	2.04981
3	PF3D7_0206200	PAT	pantothenate transporter	-1.81098	-1.81098	-1.81098	-1.81098	-1.81098	-1.81098	6.65734	-1.81098	7.32591	2.29266	-1.81098	-1.81098	-1.81098	-0.0164525	-1.81098	0.187918	-1.81098	-1.81098	-1.81098	-1.81098	7.75066	-1.81098	-1.81098	7.18869	-1.81098	-1.41866	-1.81098	-1.81098	7.30969	-1.81098	-1.81098	-1.81098	-1.81098	-1.81098	-1.81098	7.08445	-1.81098	2.18232	-1.81098	-1.81098	-1.81098	-1.81098	5.21705	-1.81098	-1.81098	8.4705
3	PF3D7_0214900	RON6	rhoptry neck protein 6	-3.29447	-3.29447	-3.29447	2.73366	-3.29447	-3.29447	1.81973	-3.29447	-3.29447	-3.29447	-3.29447	-2.72892	-3.29447	-3.29447	-3.29447	-3.29447	-3.29447	-3.29447	-3.29447	-3.29447	2.04156	-3.29447	2.7052	2.85846	-3.29447	-3.29447	-3.29447	-3.29447	2.02374	-3.29447	-3.29447	-3.29447	-0.329515	-3.29447	-3.29447	-3.29447	5.18026	-3.29447	-3.29447	-3.29447	-3.29447	-3.29447	-3.29447	-3.29447	-3.29447	-3.29447
3	PF3D7_0215300	ACS8	acyl-CoA synthetase	-2.46236	-2.46236	-2.46236	-2.46236	-2.46236	-2.46236	-2.46236	-2.46236	-2.46236	-2.46236	-2.46236	-2.46236	-2.46236	-2.46236	-2.46236	-2.46236	-2.46236	-2.46236	-2.46236	5.74726	5.69267	-2.46236	-2.46236	-2.46236	-2.46236	-2.46236	-2.46236	-2.46236	-2.46236	-2.46236	-2.46236	-2.46236	-2.46236	-2.46236	-2.46236	-2.46236	-2.46236	-2.46236	-2.46236	-2.46236	-2.46236	-2.46236	-2.46236	-2.46236	-2.46236	-2.46236
3	PF3D7_0217500	CDPK1	calcium-dependent protein kinase 1	-1.842	-2.20095	4.24663	-2.20095	-2.20095	-2.20095	5.0504	-2.20095	-2.20095	-2.20095	-2.20095	3.59277	-2.20095	-1.5074	3.66621	-2.20095	-2.20095	6.20047	-2.20095	-2.20095	-2.20095	5.34916	5.31482	5.46887	-0.533184	5.42064	0.364346	-2.20095	-2.20095	2.86471	-2.20095	6.72957	-1.62924	7.38328	-2.20095	1.03334	5.33816	8.64795	0.121651	3.52828	-2.20095	4.69438	4.03873	2.84695	-2.20095	6.68356
3	PF3D7_0220800	CLAG2	cytoadherence linked asexual protein 2	-3.44604	-3.44604	1.44926	-3.44604	-3.44604	-3.44604	-3.44604	-3.44604	-3.44604	-3.44604	-3.44604	-3.44604	2.69762	-3.44604	-3.44604	-3.44604	0.72319	-3.44604	-3.44604	-3.44604	-3.44604	-3.44604	-3.44604	-3.44604	-3.44604	-3.44604	-3.44604	-3.44604	-3.44604	-3.44604	-3.44604	-3.44604	-3.44604	-3.44604	-3.44604	-3.44604	-3.44604	-3.44604	1.8549	-3.44604	-3.44604	2.87038	-3.44604	-3.44604	-0.55628	-3.44604
3	PF3D7_0302500	CLAG3.1	cytoadherence linked asexual protein 3.1	-2.79139	-3.43754	-3.43754	4.79103	-3.43754	4.61085	2.24767	-3.43754	-3.43754	-3.43754	-3.43754	-2.46677	-3.43754	-3.43754	4.78803	-3.43754	-3.43754	-3.43754	-3.43754	5.40139	-3.43754	-3.43754	-3.43754	-2.96716	-3.43754	-3.43754	-3.43754	-1.48659	-1.20351	2.8879	-3.43754	6.01031	1.1387	4.49735	-3.43754	2.27712	3.8635	5.2627	2.97268	4.01397	-0.379768	-3.43754	4.06653	1.61036	-3.43754	0.264627
3	PF3D7_0304200	EHD	EH domain-containing protein	7.45876	-1.72702	4.87091	8.19554	-1.72702	4.70985	5.35559	-1.72702	8.1122	7.10069	-1.72702	8.47518	8.18453	6.30695	5.87601	8.02306	-1.72702	7.13484	7.8833	6.99189	6.71278	7.0032	8.07322	-1.72702	6.60939	8.74122	3.36898	5.35742	8.17777	3.72067	6.69552	-1.72702	9.38547	8.22622	8.2318	7.52	8.20053	-1.72702	7.63883	-1.72702	-1.72702	-1.72702	7.92679	8.38642	5.57751	7.75058
3	PF3D7_0308700	N/A	conserved Plasmodium protein, unknown function	-1.75379	-1.75379	-1.75379	-1.75379	-1.75379	-1.75379	-1.75379	-1.75379	-1.75379	-1.75379	-1.75379	-1.75379	-1.75379	0.277001	-1.75379	-1.75379	-1.75379	-1.75379	-1.75379	-1.75379	4.77331	-1.75379	-1.75379	-1.57939	2.06008	-0.0813604	-1.75379	-1.75379	-1.75379	-1.75379	-1.75379	-1.75379	-1.75379	-1.75379	-1.75379	-1.75379	-1.75379	-1.75379	-1.75379	-0.360645	-1.75379	-1.75379	-1.75379	-1.75379	-1.75379	-1.75379
3	PF3D7_0318500	N/A	conserved Plasmodium protein, unknown function	-4.58988	-4.94883	-4.94883	-4.94883	-4.94883	-4.94883	-4.94883	-4.94883	-4.94883	-4.94883	-4.94883	-4.94883	-4.94883	-4.94883	-4.94883	-4.94883	-4.94883	-4.94883	3.44701	-4.94883	1.21089	-4.94883	-4.94883	-4.94883	-4.94883	-4.94883	-4.94883	-4.94883	-4.94883	-3.34921	-4.94883	-4.94883	-4.94883	-4.94883	-4.94883	3.57851	-4.94883	-4.94883	-4.94883	-4.94883	-4.94883	-4.94883	-4.94883	-4.94883	-4.94883	-4.94883
3	PF3D7_0321400	N/A	protein kinase, putative	-1.48224	-1.48224	-1.48224	-1.48224	-1.48224	-1.48224	-1.48224	-1.48224	-1.48224	-1.48224	-1.48224	-1.48224	6.07536	-1.48224	-1.48224	6.25777	-1.48224	0.595149	-1.48224	-1.48224	-1.48224	-1.48224	-1.48224	5.83105	-1.48224	-1.48224	-1.48224	6.11052	-1.48224	-1.48224	-1.48224	-1.48224	0.487769	-1.48224	-1.48224	-1.48224	-1.48224	-1.48224	-1.48224	-1.48224	-0.622992	-1.48224	-1.48224	-1.48224	-1.48224	-1.48224
3	PF3D7_0404700	DPAP3	dipeptidyl aminopeptidase 3	-2.61518	-2.61518	-2.61518	-2.61518	-2.61518	-2.61518	-2.61518	-2.61518	-2.61518	-2.61518	-2.61518	-2.61518	5.36428	-2.61518	-2.61518	-2.61518	-2.61518	-2.61518	-2.61518	-2.61518	-2.61518	-2.61518	-2.61518	-2.44078	-2.61518	-2.61518	-2.61518	-2.61518	-0.121896	-2.61518	-2.61518	-2.61518	0.0513817	-2.61518	2.76995	-2.61518	-2.61518	-2.61518	-2.61518	-2.61518	-2.61518	-2.61518	4.27645	-2.61518	-2.61518	-2.61518
3	PF3D7_0405900	ASP	apical sushi protein	-2.08819	-2.44714	-2.44714	-2.44714	-2.44714	-2.44714	-2.44714	-2.44714	-2.44714	-2.44714	-2.44714	-2.44714	-2.44714	-2.44714	-2.44714	-2.44714	-2.44714	-2.44714	-2.44714	-2.44714	-2.44714	-2.44714	-2.44714	-2.44714	-2.44714	-2.44714	-2.44714	5.84484	-2.44714	-2.44714	-2.44714	-2.44714	-1.46706	-2.44714	-2.44714	-2.44714	1.75537	-2.44714	-2.44714	-2.44714	-2.44714	-2.44714	-2.44714	6.01999	-2.44714	-2.44714
3	PF3D7_0410600	N/A	conserved Plasmodium protein, unknown function	7.61576	-1.57422	-1.57422	7.63161	-1.57422	6.27164	4.11099	1.40782	-1.57422	-1.57422	-1.57422	7.58114	-1.57422	0.837425	-1.57422	6.70045	-1.57422	-1.57422	-1.57422	-1.57422	5.27168	6.4213	-1.57422	4.23961	-1.57422	-1.57422	-1.57422	-1.57422	-1.57422	-1.57422	-1.57422	-1.57422	-1.57422	-1.57422	4.7795	6.46926	-1.57422	-1.57422	-1.57422	-1.57422	-1.57422	-1.57422	-1.57422	-1.57422	-1.57422	-1.57422
3	PF3D7_0419700	Pf34	apical merozoite protein	-1.01505	-1.01505	-1.01505	-1.01505	-1.01505	-1.01505	-1.01505	-1.01505	-1.01505	-1.01505	-1.01505	-1.01505	-1.01505	-1.01505	-1.01505	-1.01505	-1.01505	-1.01505	-1.01505	-1.01505	3.78988	-1.01505	-1.01505	-1.01505	1.40569	-1.01505	5.58361	-1.01505	-1.01505	-1.01505	-1.01505	-1.01505	0.282934	3.82971	-1.01505	-1.01505	-1.01505	-1.01505	-1.01505	-1.01505	-1.01505	-1.01505	-1.01505	-1.01505	-1.01505	-1.01505
3	PF3D7_0423500	GAPM2	glideosome associated protein with multiple membrane spans 2	-1.68406	-1.68406	4.40566	-1.68406	-1.68406	5.6815	8.51837	-1.68406	-1.68406	-1.68406	5.98692	-1.68406	-1.68406	0.727581	-1.68406	-1.68406	-1.68406	-1.45817	5.94401	6.50635	-1.68406	-1.68406	6.34794	-1.68406	-1.68406	-1.68406	-1.68406	6.92628	-1.68406	-1.68406	7.84869	-1.68406	4.62504	-1.68406	-0.836203	7.47814	9.15806	8.17724	-1.68406	3.95387	-0.824811	5.412	4.62867	6.57221	7.15961	-1.68406
3	PF3D7_0501400	FIRA	interspersed repeat antigen	-3.46236	-3.46236	0.872013	-3.46236	-2.39407	-3.46236	-3.46236	-3.46236	-3.46236	-3.46236	-3.46236	5.45167	3.75099	-3.46236	-3.46236	-3.46236	2.11435	3.37976	-2.38376	3.14651	-3.46236	-3.46236	-3.46236	6.65734	-3.46236	0.206523	1.91545	3.97207	5.79776	-3.46236	-3.46236	-3.46236	-2.16438	-3.46236	7.07124	3.98447	-3.46236	-3.46236	1.47391	2.47264	-3.46236	-3.46236	2.85037	-3.46236	6.08441	-3.46236
3	PF3D7_0501500	RAP3	rhoptry-associated protein 3	-1.31378	-1.31378	-1.31378	-1.31378	-1.31378	-1.31378	-1.31378	-1.31378	-1.31378	-1.31378	-1.31378	-1.31378	-1.31378	-1.31378	-1.31378	-1.31378	-1.31378	-1.31378	-1.31378	-1.31378	-1.31378	-1.31378	-1.31378	-1.31378	-1.31378	-1.31378	-1.31378	-1.31378	-1.31378	-1.31378	-1.31378	-1.31378	-1.31378	-1.31378	-1.31378	-1.31378	-1.31378	-1.31378	-1.31378	-1.31378	-1.31378	-1.31378	-1.31378	-1.31378	-1.31378	-1.31378
3	PF3D7_0501600	RAP2	rhoptry-associated protein 2	-1.30657	-1.30657	-1.30657	-1.30657	-1.30657	-1.30657	-1.30657	-1.30657	-1.30657	-1.30657	-1.30657	-1.30657	-1.30657	-1.30657	-1.30657	-1.30657	-1.30657	-1.30657	-1.30657	-1.30657	-1.30657	-1.30657	-1.30657	-0.976602	-1.30657	-1.30657	-1.30657	-1.30657	-1.30657	-1.30657	-1.30657	-1.30657	1.24503	-1.30657	-1.30657	-1.30657	-1.30657	-1.30657	-1.30657	-1.30657	-1.30657	-1.30657	-1.30657	-1.30657	-1.30657	-1.30657
3	PF3D7_0504600	BCKDHB	2-oxoisovalerate dehydrogenase subunit beta, mitochondrial, putative	9.55241	-1.24375	9.42755	-1.24375	6.56508	-1.24375	8.47374	-1.24375	-1.24375	6.3658	-1.24375	9.75976	-1.24375	-1.24375	1.67398	-1.24375	-1.24375	8.724	-1.24375	-1.24375	-1.24375	-1.24375	-1.24375	-1.24375	-1.24375	-1.24375	10.9356	-1.24375	-1.24375	-1.24375	-1.24375	-1.24375	1.04616	6.54438	-1.24375	-1.24375	-1.24375	-1.24375	3.76605	-1.24375	-1.24375	7.7068	-1.24375	9.18717	8.70047	9.19898
3	PF3D7_0508100	SET9	SET domain protein, putative	-3.37627	-3.37627	-3.37627	-3.37627	-3.37627	-3.37627	6.6278	-3.37627	-3.37627	4.89352	3.35781	5.16194	-3.37627	-0.663607	5.15436	5.50491	-3.37627	0.453652	-3.37627	6.73241	5.10597	0.789408	-3.37627	6.49949	-1.7085	6.49458	5.95218	5.96531	6.29939	5.36329	6.12921	5.37726	5.46633	6.12573	7.16277	7.57243	2.93389	6.08929	7.5824	4.15351	7.21172	-3.37627	7.06083	7.05465	7.39268	5.88534
3	PF3D7_0508500	RCC1	guanidine nucleotide exchange factor	-0.728029	0.562726	5.67454	-4.0145	-4.0145	-4.0145	-4.0145	-4.0145	-4.0145	-4.0145	4.29548	-4.0145	-4.0145	-4.0145	2.86053	3.10299	5.92545	-2.26049	-4.0145	-4.0145	-4.0145	0.151178	-4.0145	3.25741	-4.0145	-4.0145	-4.0145	4.41576	1.63178	-0.293804	5.66375	4.19309	-2.04449	-4.0145	3.20436	4.90619	-4.0145	3.04988	-4.0145	-4.0145	-2.62043	-4.0145	3.05627	2.01143	-4.0145	-2.0131
3	PF3D7_0515400	N/A	conserved Plasmodium protein, unknown function	-2.64551	-2.64551	-2.64551	-2.64551	-2.64551	-2.64551	-2.64551	-2.64551	-2.64551	-2.64551	-2.64551	1.38643	-2.64551	-0.411765	-2.64551	-2.64551	-2.64551	-2.64551	-2.64551	-2.64551	-2.64551	-2.64551	-2.64551	0.00253629	1.37602	-2.64551	-2.64551	-2.64551	-2.64551	-2.64551	-2.64551	-2.64551	-2.0738	-2.64551	-2.64551	-2.64551	-2.64551	-2.64551	-2.64551	-2.64551	-2.64551	-2.64551	-2.64551	4.53799	-2.64551	-2.64551
3	PF3D7_0515700	GAP40	glideosome-associated protein 40, putative	-1.50237	-1.50237	-1.50237	-1.50237	8.05825	-1.50237	4.59084	-1.50237	6.62095	-1.50237	5.15649	-0.720039	-1.50237	6.08521	0.594659	0.496526	10.6761	-1.50237	7.80534	-1.50237	0.117419	3.22122	5.48598	9.01953	-1.50237	5.67037	10.4215	-1.50237	5.6914	0.0972451	8.61469	7.24247	8.4806	8.51764	-1.50237	5.41472	6.03674	-0.184726	4.94802	2.12821	-1.50237	-1.50237	5.18467	4.52355	-1.50237	3.7089
3	PF3D7_0517900	N/A	zinc finger protein, putative	-1.96018	-1.96018	-1.96018	-1.96018	4.22668	-1.96018	-1.96018	-1.96018	-1.96018	2.14346	-1.96018	8.13815	-1.96018	-0.165649	-1.96018	-1.96018	-1.96018	7.59903	-1.96018	6.74526	3.87219	6.48448	1.11193	7.38643	-1.96018	7.31245	-0.169663	5.79451	3.51644	-1.96018	1.9341	-1.96018	8.05569	-1.96018	3.9512	8.49245	6.5321	-1.96018	8.67602	7.70048	1.16645	6.66361	4.88296	7.56895	7.65895	-1.96018
3	PF3D7_0522600	N/A	inner membrane complex protein	-1.58519	-1.58519	6.9651	7.195	-1.58519	-1.58519	-1.58519	-1.58519	-1.58519	-1.58519	3.96839	-1.58519	-1.58519	-1.58519	1.33255	-1.58519	-1.58519	-1.16404	-1.58519	-1.58519	-1.58519	-1.58519	-1.58519	4.18854	-1.58519	6.21794	-1.58519	-1.58519	3.83014	-1.58519	-1.58519	0.258813	6.96351	3.56016	-0.206869	6.87484	-1.58519	7.25553	-1.58519	-1.58519	-1.58519	-1.58519	6.5822	7.8799	6.52696	7.91054
3	PF3D7_0523300	N/A	conserved Plasmodium protein, unknown function	8.91055	-0.526377	-0.526377	-0.526377	-0.526377	-0.526377	6.36511	-0.526377	1.84606	-0.526377	-0.526377	6.45119	1.95145	-0.526377	-0.526377	3.47225	-0.526377	-0.526377	-0.526377	5.37439	-0.526377	-0.526377	-0.526377	-0.526377	8.35407	9.7951	-0.526377	-0.526377	8.13794	4.24963	7.08223	-0.526377	1.25243	0.272389	-0.526377	6.09968	8.41229	-0.526377	-0.526377	8.22315	5.64006	-0.526377	7.00855	4.52152	-0.526377	5.88486
3	PF3D7_0525800	IMC1g	inner membrane complex protein 1g, putative	-0.899944	-0.899944	-0.899944	-0.899944	-0.899944	-0.899944	-0.899944	-0.899944	-0.899944	-0.899944	-0.899944	-0.899944	0.816075	-0.899944	-0.899944	-0.899944	-0.899944	-0.899944	-0.899944	-0.899944	-0.899944	-0.899944	-0.899944	-0.899944	-0.899944	-0.899944	-0.899944	-0.899944	-0.899944	-0.899944	-0.899944	-0.899944	-0.899944	-0.899944	-0.899944	-0.899944	-0.899944	-0.899944	-0.899944	-0.899944	-0.899944	-0.899944	-0.899944	-0.899944	-0.899944	1.10146
3	PF3D7_0530900	FRM1	formin 1	-4.05219	-4.05219	-4.05219	-4.05219	-4.05219	-4.05219	-4.05219	-4.05219	-4.05219	-4.05219	-4.05219	-4.05219	-4.05219	-4.05219	-4.05219	-4.05219	-4.05219	-4.05219	-4.05219	4.1764	1.0426	-4.05219	3.17785	-4.05219	-4.05219	-4.05219	-4.05219	-4.05219	4.42609	-4.05219	-4.05219	-4.05219	4.13904	4.8466	-3.20433	2.82676	-0.773372	-0.736683	5.05352	3.10269	-4.05219	-4.05219	4.5822	5.16331	3.58991	4.2397
3	PF3D7_0604100	SIP2	AP2 domain transcription factor	-3.61761	2.91356	-3.61761	-3.61761	-2.54932	-2.58147	-3.61761	-3.61761	3.07399	-3.61761	-0.937764	6.09116	4.5224	3.26844	2.66853	2.73849	-0.370336	4.15028	-2.539	6.65687	0.518786	-3.61761	-3.61761	5.44582	-1.19687	-3.61761	1.52935	-3.61761	6.34724	2.63285	5.87867	2.72742	0.251865	3.43388	2.76406	5.88705	6.8452	5.2348	4.20213	3.56983	3.71668	5.12209	7.50786	6.81332	0.721135	6.32384
3	PF3D7_0609100	ZIP1	zinc transporter ZIP1, putative	-1.92214	-1.92214	-1.92214	-1.92214	8.96575	-1.92214	-1.92214	-1.92214	-1.92214	-1.92214	-1.92214	7.5725	-1.92214	-1.92214	-1.92214	-1.92214	-1.92214	-1.92214	7.37286	-0.069768	-1.92214	-1.92214	-1.92214	1.57348	-1.92214	7.50354	-1.92214	-1.92214	-1.92214	-1.92214	-1.92214	-1.92214	7.99705	-1.92214	-1.92214	-1.92214	2.09888	1.77171	3.2566	-1.92214	-1.92214	-1.92214	-1.92214	-1.92214	-1.92214	-1.92214
3	PF3D7_0609700	N/A	conserved Plasmodium protein, unknown function	-3.66303	1.62678	-3.66303	1.66302	-3.66303	-3.66303	-3.66303	2.31675	1.68365	-3.66303	-3.66303	-3.35273	-3.66303	4.22444	-3.66303	-0.856935	-3.66303	-3.66303	-3.66303	-3.66303	4.55363	-3.66303	-1.29338	4.23686	-3.66303	-3.66303	-3.66303	-3.66303	-2.71734	-3.66303	-3.66303	-3.66303	-1.88423	-3.66303	-3.66303	1.16146	-3.66303	-3.66303	-3.66303	-0.23556	-3.66303	2.45676	-3.66303	-3.66303	-3.66303	-3.66303
3	PF3D7_0613300	ROP14	rhoptry protein ROP14	-3.28654	-3.28654	-3.28654	-3.28654	-3.28654	-3.28654	-3.28654	-3.28654	-3.28654	-3.28654	-3.28654	-2.721	-3.28654	4.74402	-3.28654	-3.28654	-3.28654	-3.28654	-3.28654	-3.28654	-3.28654	-3.28654	-3.28654	-3.11215	-3.28654	-3.28654	-3.28654	-3.28654	-3.28654	3.67772	-3.28654	-3.28654	-3.28654	-3.28654	-3.28654	-3.28654	-3.28654	-3.28654	1.2627	-3.28654	1.21001	-3.28654	-3.28654	-3.28654	-3.28654	-3.28654
3	PF3D7_0614700	N/A	conserved Plasmodium protein, unknown function	-1.99425	-1.99425	-1.99425	-1.99425	-1.99425	-1.99425	-1.99425	-1.99425	-1.99425	-1.99425	-1.99425	-1.99425	-1.99425	-1.99425	-1.99425	-1.99425	-1.99425	-1.99425	-1.99425	-1.99425	-1.99425	-1.99425	-1.99425	-1.99425	-1.99425	-1.99425	-1.99425	-1.99425	-1.99425	-1.99425	-1.99425	-1.99425	-1.99425	-1.99425	-1.99425	-1.99425	-1.99425	-1.99425	-1.99425	-1.99425	-1.99425	-1.99425	-1.99425	-1.99425	-1.99425	-1.99425
3	PF3D7_0618000	N/A	conserved Plasmodium membrane protein, unknown function	-1.944	-2.30295	-2.30295	-2.30295	-2.30295	-0.444244	-2.30295	-2.30295	-2.30295	-2.30295	-2.30295	-2.30295	-2.30295	1.14014	-2.30295	-2.30295	0.0887761	-2.30295	-2.30295	-2.30295	0.913233	-2.30295	-2.30295	0.18909	-2.30295	-2.30295	-2.30295	-2.30295	-2.30295	-2.30295	-2.30295	-2.30295	-2.30295	1.53631	-2.30295	-2.30295	-2.30295	-2.30295	-2.30295	-2.30295	2.71242	-2.30295	-2.30295	-2.30295	-2.30295	-2.30295
3	PF3D7_0621100	N/A	conserved Plasmodium protein, unknown function	-3.0704	3.46077	-3.0704	-3.0704	-3.0704	4.83989	2.6148	-3.0704	-3.0704	-3.0704	-3.0704	-3.0704	-3.0704	-3.0704	-3.0704	-3.0704	4.54726	-3.0704	-3.0704	-3.0704	-1.45061	-3.0704	-3.0704	4.84647	-3.0704	3.14453	-3.0704	-3.0704	-3.0704	-3.0704	-3.0704	-3.0704	5.94889	-3.0704	-3.0704	-3.0704	-0.157907	-1.75275	-3.0704	2.7024	0.608163	-3.0704	-3.0704	-3.0704	-3.0704	-3.0704
3	PF3D7_0628100	N/A	HECT-domain (ubiquitin-transferase), putative	-1.19609	-5.995	-1.66062	-5.995	-5.995	-5.995	-5.995	3.39388	-5.995	-0.933942	-5.995	-5.21266	-4.27898	-3.96421	-4.59493	-3.9961	-5.995	-5.995	3.29745	-5.995	-3.63137	-5.995	-5.995	4.23516	-3.08203	-5.78555	2.29092	-5.995	-0.322286	-4.39538	-5.995	-5.995	-0.925422	-5.995	2.63477	-4.95844	-0.590657	-4.2995	-5.995	-5.995	-5.995	2.44064	-5.995	-1.90413	-5.995	2.88951
3	PF3D7_0628300	CEPT	choline/ethanolaminephosphotransferase, putative	8.02432	0.533119	-2.57522	8.72462	10.0471	8.10068	1.58004	3.68991	-2.57522	5.44752	7.18793	-0.451022	7.22426	8.26624	6.56235	-2.57522	0.672056	8.97426	-2.57522	-2.57522	8.12864	-2.57522	4.33752	4.44151	8.3872	-2.1829	-2.57522	6.35631	-2.57522	6.84542	-2.57522	-2.57522	10.1917	3.24422	-2.57522	-2.57522	-2.57522	3.27575	1.29346	-0.019523	5.36516	6.06244	6.31922	5.60331	8.00121	7.5088
3	PF3D7_0707300	RAMA	rhoptry-associated membrane antigen	-1.45427	-2.72477	-2.72477	-2.72477	-1.32127	-2.72477	-2.72477	-2.72477	-2.72477	4.11244	-2.72477	6.47601	-2.72477	-2.72477	-2.72477	-2.72477	3.83675	-2.72477	-2.72477	5.44617	-0.361142	-2.72477	5.50492	-1.70475	-1.057	-2.72477	-2.72477	-2.72477	-2.72477	0.464668	0.632265	-2.72477	4.56628	5.29068	-2.72477	-1.68821	-2.72477	-0.730119	-2.72477	4.80501	-2.72477	0.382194	4.34601	3.30116	-2.72477	6.05518
3	PF3D7_0722200	RALP1	rhoptry-associated leucine zipper-like protein 1	-2.21707	-2.21707	-2.21707	-2.21707	-2.21707	-2.21707	-2.21707	-2.21707	-2.21707	-2.21707	-2.21707	-2.21707	-2.21707	-2.21707	-2.21707	-2.21707	-2.21707	-2.21707	-2.21707	-2.21707	-0.597278	-2.21707	-2.21707	4.55023	-2.21707	-2.21707	-2.21707	-2.21707	-2.21707	-2.21707	-2.21707	-2.21707	0.74788	-2.21707	3.92422	-2.21707	-2.21707	-2.21707	-2.21707	-2.21707	1.59291	-2.21707	-2.21707	-2.21707	-2.21707	-2.21707
3	PF3D7_0731100	PTP2	EMP1-trafficking protein	-2.54897	-2.54897	-2.54897	-2.54897	-2.54897	-2.54897	-2.54897	-2.54897	-2.54897	-2.54897	-2.54897	3.16785	-2.54897	5.14566	-2.54897	6.33221	-2.54897	-2.54897	-2.54897	-2.54897	4.55787	-2.54897	-2.54897	-2.54897	-2.54897	-2.54897	1.53731	-2.54897	1.04956	0.640468	-2.54897	4.08652	6.83618	7.04772	-2.54897	-2.54897	-2.54897	-2.54897	-2.54897	-2.54897	6.02537	-2.54897	-2.54897	-2.54897	7.46848	-2.54897
3	PF3D7_0802600	ACbeta	adenylyl cyclase beta	-3.96381	-3.96381	-3.96381	-3.96381	-3.96381	-3.96381	4.69665	-3.96381	-3.96381	-3.96381	2.53172	-3.96381	5.50672	-3.96381	-3.96381	-3.96381	4.71141	-3.96381	3.11888	-3.96381	3.72449	-3.96381	-3.96381	3.64464	-3.96381	3.01347	3.29811	-3.96381	2.52655	-3.96381	-3.96381	-3.96381	-3.96381	3.90869	-1.07656	-3.96381	-3.96381	-3.96381	-3.96381	-3.96381	-3.96381	-3.96381	2.87933	2.37961	2.77481	-3.96381
3	PF3D7_0802800	CNA	serine/threonine protein phosphatase 2B catalytic subunit A	2.57164	-2.13664	-2.13664	-2.13664	-2.13664	-1.10051	4.53447	-2.13664	-2.13664	-2.13664	3.33138	-2.13664	-2.13664	-2.13664	-2.13664	-2.13664	-2.13664	6.31104	6.52786	-2.13664	6.25943	-2.13664	-2.13664	-2.13664	-2.13664	0.624909	-2.13664	5.47738	6.3859	-2.13664	-2.13664	-2.13664	-2.13664	2.74478	-2.13664	6.4392	2.06587	-2.13664	5.54367	3.40382	5.22289	4.91869	5.90746	2.91125	4.26166	-2.13664
3	PF3D7_0804900	N/A	GTPase-activating protein, putative	5.76352	-1.60884	-1.60884	1.11096	-1.60884	5.68125	4.80207	-1.60884	7.68514	-1.60884	-1.60884	-1.60884	-1.60884	8.0423	-1.60884	5.86544	6.41419	7.95264	6.75327	5.81756	-1.60884	-1.60884	-1.60884	-1.60884	-1.60884	6.92887	-1.60884	6.785	5.06283	7.64907	3.80423	-1.60884	7.45571	2.67585	7.114	5.9468	8.15501	1.90821	4.59754	7.97134	-1.60884	6.18463	-1.60884	-1.60884	6.24798	7.75497
3	PF3D7_0809100	VAR	erythrocyte membrane protein 1, PfEMP1	-3.90632	-3.90632	-3.90632	-3.90632	-3.90632	-3.90632	-3.90632	-3.90632	-3.90632	-3.90632	-3.90632	-3.90632	-3.90632	-3.90632	-3.90632	-3.90632	-3.90632	-3.48517	-3.90632	-3.90632	5.1427	-3.90632	-3.90632	2.1215	-3.90632	-3.90632	-3.90632	-3.90632	-3.90632	-3.90632	-3.90632	-3.90632	0.413089	-3.90632	-3.90632	-1.85182	-3.90632	-3.90632	-3.90632	-3.90632	-3.90632	-3.90632	-3.90632	4.34995	1.39633	-3.90632
3	PF3D7_0813100	N/A	conserved Plasmodium protein, unknown function	-2.03919	-2.03919	-2.03919	-2.03919	-2.03919	-2.03919	3.64601	-2.03919	-2.03919	-2.03919	-2.03919	-2.03919	-2.03919	-2.03919	-2.03919	-2.03919	2.68803	-2.03919	-2.03919	-2.03919	-2.03919	5.51093	-2.03919	3.49954	-2.03919	-2.03919	-2.03919	-2.03919	-2.03919	-2.03919	-2.03919	-2.03919	-1.46748	-0.528718	-2.03919	-2.03919	-2.03919	3.54628	2.17884	-2.03919	-2.03919	-2.03919	-2.03919	-2.03919	-2.03919	-2.03919
3	PF3D7_0817600	N/A	conserved Plasmodium protein, unknown function	4.48578	-2.68638	-2.68638	-2.68638	-2.68638	-2.68638	-2.68638	-2.68638	-2.68638	-2.68638	5.88177	-2.68638	-2.68638	-1.99283	-2.68638	-2.68638	-2.68638	-2.68638	-2.68638	-2.68638	-2.68638	-2.68638	-2.68638	-2.68638	-2.68638	-2.68638	-2.68638	-2.68638	-2.68638	-2.68638	-2.68638	-2.68638	-0.716368	-2.68638	-2.68638	-2.68638	-2.68638	-2.68638	-2.68638	-2.68638	-2.68638	-2.68638	-2.68638	1.40449	-2.68638	-2.68638
3	PF3D7_0817700	RON5	rhoptry neck protein 5	-3.98618	-3.98618	-3.98618	-3.98618	-3.98618	-3.98618	1.69902	-3.98618	-3.98618	-3.98618	-3.98618	-3.98618	-3.98618	-3.98618	-3.98618	-3.98618	-3.98618	-3.98618	-3.98618	-2.13381	-3.98618	-3.98618	-3.98618	-2.3746	-3.98618	-3.59387	-3.98618	-3.98618	-3.98618	-2.38656	-3.98618	-3.98618	-2.20738	-3.98618	-3.98618	-3.98618	4.24908	-3.98618	-3.98618	-3.98618	-3.98618	-3.98618	3.20571	1.06171	-3.98618	-3.98618
3	PF3D7_0905400	RhopH3	high molecular weight rhoptry protein 3	-3.06507	-3.06507	-3.06507	-0.34527	-3.06507	-2.45591	4.33734	-3.06507	5.78229	4.76582	-3.06507	-2.0943	6.17682	-3.06507	3.39231	-0.25897	-3.06507	6.48013	-3.06507	6.6273	6.50053	-3.06507	-3.06507	3.34272	-0.152097	0.689821	7.42529	2.19276	5.82442	1.59985	5.31806	5.55475	1.35609	1.21962	-3.06507	4.54593	4.58762	7.03567	6.04691	3.58191	7.03237	-0.461683	6.34422	7.63985	5.81832	6.07891
3	PF3D7_0908500	N/A	conserved Plasmodium protein, unknown function	-4.08962	1.45707	-4.08962	-4.08962	-1.65992	-4.08962	-4.08962	2.10929	-4.08962	-4.08962	-4.08962	-4.08962	-2.3736	-4.08962	-4.08962	-4.08962	-4.08962	-4.08962	-4.08962	-4.08962	-4.08962	-4.08962	-4.08962	-4.08962	-4.08962	-4.08962	-1.86031	-4.08962	-4.08962	-4.08962	-4.08962	-4.08962	-1.0375	-4.08962	-4.08962	-4.08962	-4.08962	1.74257	-4.08962	-4.08962	0.0879823	-4.08962	-4.08962	-4.08962	-4.08962	-4.08962
3	PF3D7_0927900	PSD	phosphatidylserine decarboxylase	-1.13393	7.55498	4.73693	-1.13393	-1.13393	6.47236	5.94868	-1.13393	-1.13393	-1.13393	-1.13393	-1.13393	-1.13393	-1.13393	-1.13393	-1.13393	3.0353	-1.13393	-1.13393	-1.13393	-1.13393	-1.13393	-1.13393	-0.959533	-1.13393	7.2313	-1.13393	-1.13393	3.61728	4.09687	7.16699	0.0645776	-1.13393	-1.13393	-1.13393	-1.13393	-1.13393	7.59957	8.02325	6.77354	-1.13393	-1.13393	-1.13393	8.48623	2.27441	5.85661
3	PF3D7_0937800	VAR	erythrocyte membrane protein 1, PfEMP1	-0.675185	-4.00283	-4.00283	-4.00283	-4.00283	-3.39368	-4.00283	-4.00283	0.14387	-4.00283	-4.00283	-4.00283	-4.00283	-4.00283	-4.00283	-4.00283	-4.00283	-2.99064	-4.00283	3.5086	-1.63921	-4.00283	-0.710133	-4.00283	4.63109	-4.00283	4.41862	-4.00283	-4.00283	5.68263	-4.00283	5.48069	2.75831	-4.00283	5.37926	-4.00283	-4.00283	5.613	-4.00283	-4.00283	-4.00283	4.27656	2.73815	5.90917	6.61539	4.59895
3	PF3D7_1004400	N/A	RNA-binding protein, putative	6.15169	5.2953	8.00256	6.53565	7.95961	1.66223	6.21114	8.76645	7.03341	-2.44932	2.36006	7.43419	-2.44932	4.05056	-2.44932	4.72913	-2.44932	-2.44932	2.28272	5.00956	6.27845	5.10079	-2.44932	-2.44932	-2.44932	-2.44932	7.6784	1.48909	5.44601	5.90793	3.24708	-2.44932	3.39388	-2.44932	-2.44932	6.09843	-2.44932	-2.44932	-2.44932	-2.44932	3.64159	-2.44932	6.29477	-2.44932	-2.44932	-2.44932
3	PF3D7_1007200	N/A	rho GTPase-activating protein, putative	-2.33639	-2.33639	-2.33639	-2.33639	-2.33639	-2.33639	5.06602	-2.33639	-2.33639	-2.33639	-2.33639	-2.33639	6.35134	4.39063	-2.33639	-2.33639	0.910882	-2.33639	2.26957	-2.33639	0.515595	-2.33639	7.20429	8.32916	-2.33639	-2.33639	3.4796	-2.33639	-2.33639	5.89979	-2.33639	-2.33639	-2.33639	1.92066	-2.33639	3.05599	-2.33639	2.6109	7.0434	2.23474	-2.33639	7.0294	3.12862	2.71151	-2.33639	-2.33639
3	PF3D7_1009700	N/A	tubulin--tyrosine ligase, putative	5.34323	-1.78007	-1.78007	-1.78007	-1.78007	-1.78007	-1.78007	-1.78007	-1.78007	-1.78007	-1.78007	-1.78007	-1.78007	-1.78007	-1.78007	-1.78007	-1.78007	-1.78007	-1.78007	-1.78007	-1.78007	-1.78007	-1.78007	-1.78007	-1.78007	-1.78007	-1.78007	-1.78007	-1.78007	-1.78007	-1.78007	-1.78007	-1.78007	-1.78007	-1.78007	-1.78007	-1.78007	-1.78007	-1.78007	-1.78007	-1.78007	-1.78007	5.0129	-1.78007	-1.78007	-1.78007
3	PF3D7_1012300	QCR7	cytochrome b-c1 complex subunit 7, putative	-0.797324	-0.797324	8.13908	9.42088	-0.797324	8.6652	5.29589	-0.797324	2.96124	-0.797324	1.88252	-0.797324	-0.797324	-0.797324	3.57212	-0.797324	-0.797324	-0.797324	-0.797324	7.01154	6.41413	7.64734	4.46996	-0.797324	-0.797324	-0.797324	10.0811	-0.797324	5.37882	-0.797324	5.8851	-0.797324	-0.797324	7.43942	-0.797324	-0.797324	-0.797324	-0.797324	-0.797324	-0.797324	0.986042	-0.797324	-0.797324	-0.797324	-0.797324	-0.797324
3	PF3D7_1013800	N/A	conserved Plasmodium protein, unknown function	-2.32275	-2.32275	-2.32275	-2.32275	-2.32275	-2.32275	-2.32275	-2.32275	-2.32275	-2.32275	-2.32275	-2.32275	-2.32275	-2.32275	-2.32275	-2.32275	-2.32275	-2.32275	0.616848	-2.32275	2.371	-2.32275	-2.32275	2.54217	-2.32275	-2.32275	-2.32275	-2.32275	-2.32275	-2.32275	-2.32275	-2.32275	-2.32275	-2.32275	-2.32275	-2.32275	-2.32275	-2.32275	-2.32275	-2.32275	-2.32275	-2.32275	2.29475	-2.32275	-2.32275	-2.32275
3	PF3D7_1014900	N/A	conserved Plasmodium protein, unknown function	-3.82114	0.201026	-3.82114	-1.10134	0.21072	-3.82114	-3.82114	4.59924	-3.82114	-3.82114	0.841941	-3.82114	-3.82114	-2.66118	2.74005	3.35731	0.653892	-3.82114	-3.82114	3.40597	-3.82114	-3.82114	-3.82114	1.031	-3.82114	-2.65122	2.7591	-3.82114	-3.82114	-3.82114	1.23899	-3.82114	-1.26954	-3.82114	-3.82114	-3.82114	2.18146	-3.82114	-3.82114	-3.82114	-3.82114	3.92193	-3.82114	-3.82114	-3.82114	-3.82114
3	PF3D7_1019100	N/A	conserved Plasmodium protein, unknown function	-3.57996	-3.57996	-3.57996	-3.57996	-3.57996	-2.97081	-3.57996	-3.57996	-3.57996	-3.57996	-0.392225	-3.57996	2.81943	-3.57996	-0.662229	1.06249	-0.332689	-3.57996	-3.57996	-3.57996	-3.57996	-3.57996	-3.57996	-1.55004	-3.57996	-3.57996	-3.57996	-3.57996	3.53889	-3.57996	-3.57996	-3.57996	-1.60995	-3.57996	3.81376	-3.57996	-3.57996	-3.57996	-3.57996	-3.57996	-3.57996	-3.57996	1.43781	3.43485	-3.57996	-3.57996
3	PF3D7_1025400	N/A	conserved Plasmodium membrane protein, unknown function	-1.84997	2.71644	3.6231	-3.55481	-3.55481	-3.55481	3.84759	-3.55481	-3.55481	3.92988	-3.55481	-3.55481	-3.55481	-3.55481	-3.55481	-3.55481	-3.55481	-3.55481	-3.55481	-3.55481	-3.55481	-3.55481	-3.55481	-3.38042	-3.55481	1.15427	-3.55481	-0.80366	-3.55481	-3.55481	1.03709	-3.55481	-1.99648	-3.55481	-3.55481	-2.51825	-3.55481	-3.55481	-3.55481	2.94436	-3.55481	-3.55481	-3.55481	-3.55481	-3.55481	-3.55481
3	PF3D7_1031200	MORN1	MORN repeat-containing protein 1	-1.17808	-1.17808	-1.17808	-1.17808	-1.17808	-1.17808	-1.17808	-1.17808	-1.17808	-1.17808	-1.17808	-1.17808	-1.17808	2.91351	-1.17808	-1.17808	-1.17808	-1.17808	-1.17808	-1.17808	-1.17808	-1.17808	-1.17808	-1.17808	-1.17808	-1.17808	-1.17808	-1.17808	-1.17808	-1.17808	-1.17808	-1.17808	-1.17808	1.26491	-1.17808	-1.17808	-1.17808	-1.17808	-1.17808	-1.17808	-1.17808	-1.17808	-1.17808	-1.17808	-1.17808	-1.17808
3	PF3D7_1035100	N/A	probable protein, unknown function	-1.80075	-1.80075	1.60343	-1.80075	-1.80075	-1.80075	5.09073	-1.80075	-1.80075	-1.80075	-1.80075	-1.80075	-0.0847315	7.51389	0.296283	-1.80075	2.36848	-1.80075	-1.80075	5.97412	-1.80075	2.36493	-1.80075	7.96964	-0.132983	2.80102	-1.80075	6.27836	7.24858	-1.80075	-1.80075	4.60062	-0.0219429	-1.80075	-1.80075	7.25432	6.23359	8.7503	4.56815	7.41125	-0.941501	-1.80075	7.05754	-1.80075	-1.80075	7.85396
3	PF3D7_1035300	GLURP	glutamate-rich protein GLURP	-2.93545	-2.93545	-2.93545	-2.93545	-2.93545	-2.93545	-2.93545	-2.93545	-2.93545	-2.93545	-2.93545	-2.93545	-2.93545	-2.93545	-2.93545	-2.93545	-2.93545	-2.93545	-2.93545	-2.93545	-2.93545	-2.93545	-2.93545	1.85774	-2.93545	-2.93545	-2.93545	-2.93545	-2.93545	-2.93545	-2.93545	4.26753	-2.93545	-2.93545	-2.93545	-2.93545	-2.93545	-2.93545	-2.93545	-2.93545	-2.93545	-2.93545	3.44681	-2.93545	-2.93545	-2.93545
3	PF3D7_1035700	DBLMSP	duffy binding-like merozoite surface protein	-2.11341	-2.11341	-2.11341	-2.11341	-2.11341	-2.11341	-2.11341	-2.11341	-2.11341	-2.11341	6.66479	4.7289	-2.11341	-0.0826192	4.59072	-2.11341	4.9839	-2.11341	-2.11341	4.53355	-0.493614	-2.11341	-2.11341	-2.11341	-2.11341	-2.11341	6.47865	6.32879	6.35736	4.44745	-2.11341	6.24126	7.92532	4.40972	-2.11341	6.65213	-0.446017	4.47944	4.37607	-2.11341	-2.11341	7.14285	5.84223	7.38406	8.03205	-2.11341
3	PF3D7_1035900	M566	probable protein, unknown function	-1.81353	-1.81353	-1.81353	-1.81353	-1.81353	-1.81353	-1.81353	-1.81353	-1.81353	-1.81353	-1.81353	-1.50322	-1.81353	-1.81353	-1.81353	-1.81353	-1.81353	-1.81353	-1.81353	-1.81353	-1.81353	-1.81353	-1.81353	-0.328673	-1.81353	-1.81353	-1.81353	-1.81353	-1.81353	-1.81353	-1.81353	-1.81353	-0.833453	-1.81353	-1.81353	2.16087	-1.81353	-1.81353	-1.81353	-1.81353	-1.81353	-1.81353	3.20424	-1.81353	-1.81353	-1.81353
3	PF3D7_1036000	MSP11	merozoite surface protein	-1.33166	-1.33166	-1.33166	-1.33166	-1.33166	-1.33166	5.91969	-1.33166	-1.33166	-1.33166	-1.33166	-1.33166	-1.33166	-1.33166	-1.33166	6.92897	-1.33166	4.55019	-1.33166	-1.33166	-1.33166	-1.33166	-1.33166	1.74773	-1.33166	-1.33166	-1.33166	-1.33166	-1.33166	-1.33166	-1.33166	-1.33166	1.88042	-1.33166	-1.33166	5.9689	-1.33166	-1.33166	5.81689	5.61071	-1.33166	-1.33166	-1.33166	7.37585	-1.33166	-1.33166
3	PF3D7_1037500	DYN2	dynamin-like protein	4.80162	-2.138	-2.138	-2.138	-2.138	-2.138	-2.138	6.53499	-2.138	-2.138	-2.138	-2.138	-2.138	-2.138	-2.138	-2.138	-2.138	-2.138	-2.138	-2.138	-2.138	-2.138	-2.138	-2.138	-2.138	-2.138	-2.138	-2.138	-2.138	-2.138	-2.138	-2.138	-2.138	-2.138	-2.138	-2.138	-2.138	-2.138	-2.138	-2.138	-2.138	-2.138	-2.138	-2.138	-2.138	-2.138
3	PF3D7_1100100	VAR	erythrocyte membrane protein 1, PfEMP1	-3.94225	-3.94225	-3.94225	-3.94225	-3.94225	5.08028	-3.94225	-3.94225	-3.94225	-3.94225	-3.94225	-3.94225	-3.94225	-3.94225	-3.94225	-3.94225	-3.94225	-3.94225	-3.94225	-3.94225	-3.94225	-3.94225	-3.94225	-3.94225	-3.94225	-3.94225	4.03421	-3.94225	-3.94225	-3.94225	-3.94225	-3.94225	-3.94225	-3.94225	-3.94225	-3.94225	-3.94225	-3.94225	-3.94225	-3.94225	-3.94225	-3.94225	-3.94225	-3.94225	-3.94225	-3.94225
3	PF3D7_1107800	ApiAP2	AP2 domain transcription factor, putative	3.98555	5.12197	0.767438	-3.56694	7.012	3.7894	-3.56694	3.87207	1.85197	4.15752	0.539376	-3.56694	-3.56694	-1.1553	-3.56694	4.89103	-3.56694	-3.56694	5.88976	2.83479	2.36677	-3.56694	-3.56694	4.56344	-3.56694	-3.56694	1.76756	-3.56694	5.3642	-1.22744	-3.56694	-3.56694	-2.99523	-3.56694	-3.56694	3.05912	4.60441	-2.24929	-3.56694	1.00419	-3.56694	3.72879	-3.56694	-3.56694	-3.56694	-3.56694
3	PF3D7_1108100	N/A	conserved Plasmodium protein, unknown function	-3.16882	-3.16882	-3.16882	-3.16882	-3.16882	-3.16882	-3.16882	-3.16882	-3.16882	-3.16882	-3.16882	6.25046	-3.16882	-3.16882	-3.16882	-3.16882	3.51695	-3.16882	-3.16882	-3.16882	-3.16882	-3.16882	4.75176	1.53472	-3.16882	7.31351	-3.16882	-3.16882	-3.16882	-3.16882	-3.16882	-3.16882	-3.16882	-3.16882	-3.16882	-3.16882	-3.16882	-3.16882	-3.16882	-3.16882	-3.16882	5.74803	-3.16882	-3.16882	-3.16882	-3.16882
3	PF3D7_1110600	N/A	mitochondrial ribosomal protein L11 precursor, putative	6.94398	-0.989754	-0.989754	-0.989754	7.33313	-0.989754	7.47857	-0.989754	1.38268	-0.989754	-0.989754	-0.0189855	-0.989754	4.00405	-0.989754	-0.989754	3.73746	-0.989754	-0.989754	5.81715	-0.989754	6.42363	1.61773	7.17914	1.43098	4.68267	-0.989754	6.72613	5.79529	-0.989754	6.71789	8.91416	6.13531	-0.989754	8.54948	-0.989754	-0.989754	-0.989754	-0.989754	-0.989754	2.82023	-0.989754	7.52589	8.26415	7.98839	8.29983
3	PF3D7_1113000	N/A	conserved Plasmodium protein, unknown function	-1.4042	-2.15976	-5.2681	-5.2681	-5.2681	-5.2681	-0.153902	-5.2681	-5.2681	-1.16446	-1.16178	-3.98132	-5.2681	-5.2681	-5.2681	-5.2681	-5.2681	-5.2681	-5.2681	-5.2681	-5.2681	-5.2681	-5.2681	2.45271	-5.2681	-0.782264	-5.2681	-5.2681	-3.75601	-5.2681	-5.2681	-5.2681	-2.97818	-5.2681	-0.189448	-5.2681	-5.2681	-5.2681	-5.2681	1.00702	-5.2681	-5.2681	-5.2681	-1.17723	3.07523	-5.2681
3	PF3D7_1116000	RON4	rhoptry neck protein 4	1.20855	-3.02388	-3.02388	6.79092	-3.02388	-0.970007	-3.02388	-3.02388	5.60488	6.12513	4.30284	-2.71357	-3.02388	8.70544	-3.02388	-3.02388	0.223396	4.08061	-3.02388	2.52121	3.13584	7.36395	-3.02388	5.66549	-3.02388	-3.02388	3.49964	-3.02388	-3.02388	1.08424	-3.02388	-3.02388	4.00239	-3.02388	-3.02388	-3.02388	4.83223	-3.02388	0.269662	-1.63073	-3.02388	-3.02388	1.03776	6.83927	-3.02388	-3.02388
3	PF3D7_1116900	N/A	conserved Plasmodium protein, unknown function	-1.57121	-1.57121	-1.57121	-1.57121	-1.57121	2.54035	-1.57121	-1.57121	-1.57121	-1.57121	-1.57121	-1.57121	-1.57121	-1.57121	-1.57121	-1.57121	-1.57121	-1.57121	-1.57121	-1.57121	-1.57121	-1.57121	-1.57121	7.2354	-1.57121	-1.57121	-1.57121	-1.57121	-1.57121	-1.57121	-1.57121	-1.57121	-1.57121	-1.57121	-1.57121	-1.57121	-1.57121	-1.57121	-1.57121	-1.57121	-1.57121	-1.57121	-1.57121	-1.57121	-1.57121	-1.57121
3	PF3D7_1118700	MLC-B	myosin light chain B	-3.16418	-3.16418	-3.16418	-3.16418	-3.16418	-3.16418	-3.16418	-3.16418	-3.16418	-3.16418	-3.16418	-3.16418	-3.16418	-3.16418	-3.16418	-3.16418	-0.772451	-3.16418	-3.16418	-3.16418	-3.16418	-3.16418	-3.16418	4.62694	-3.16418	-3.16418	-3.16418	-3.16418	-3.16418	-3.16418	-3.16418	-3.16418	-3.16418	-3.16418	-3.16418	3.98433	-3.16418	-3.16418	-3.16418	-3.16418	-3.16418	-3.16418	2.30083	-3.16418	-3.16418	-3.16418
3	PF3D7_1129300	N/A	conserved Plasmodium protein, unknown function	-3.51729	-3.51729	-3.51729	0.0886294	-3.51729	-3.51729	-3.51729	-3.51729	-3.51729	-3.51729	-3.51729	3.34895	-3.51729	-3.51729	2.96675	3.08117	0.651941	-3.51729	3.09364	-1.66492	3.7917	-3.51729	-3.51729	2.97116	-3.51729	-3.51729	-3.51729	-0.766138	-3.51729	-3.51729	-3.51729	-3.51729	-1.73848	-3.51729	3.50254	-3.51729	-3.51729	-3.51729	-3.51729	-3.51729	-3.51729	-3.51729	-3.51729	-3.51729	-3.51729	2.61383
3	PF3D7_1132800	AQP	aquaglyceroporin	4.94056	-0.683133	-0.683133	6.97623	-0.683133	-0.683133	-0.683133	-0.683133	4.66355	3.42051	7.23364	7.45399	7.99658	-0.683133	6.0435	-0.683133	-0.683133	6.50254	-0.683133	-0.683133	7.73059	-0.683133	-0.683133	-0.353166	8.61158	-0.683133	-0.683133	4.34052	7.58152	9.30023	-0.683133	-0.683133	1.09568	7.42996	-0.683133	-0.683133	9.87439	8.88244	8.61646	-0.683133	-0.683133	-0.683133	-0.683133	7.96793	-0.683133	8.76995
3	PF3D7_1135100	PPM8	protein phosphatase PPM8, putative	6.04028	-2.09678	-2.09678	-2.09678	-2.09678	-2.09678	-2.09678	-2.09678	-2.09678	-2.09678	-2.09678	-2.09678	-2.09678	-2.09678	-2.09678	-2.09678	-2.09678	5.29951	-1.01817	4.47298	4.55455	-2.09678	-2.09678	-2.09678	-2.09678	-2.09678	-2.09678	-2.09678	3.65245	8.33134	6.18284	-2.09678	-0.126766	-2.09678	0.938571	-2.09678	4.17326	6.97958	-2.09678	-2.09678	-2.09678	-2.09678	-2.09678	1.99409	-2.09678	-2.09678
3	PF3D7_1136200	N/A	conserved Plasmodium protein, unknown function	-2.42898	-2.42898	-2.42898	-2.42898	-2.42898	-2.42898	1.72627	0.553057	-2.42898	-2.42898	-2.42898	-2.42898	-2.42898	-2.42898	-2.42898	0.377115	-2.42898	0.962206	-2.42898	-2.42898	1.70741	-2.42898	-2.42898	-2.09902	-2.42898	-2.42898	-2.42898	-2.42898	-2.42898	-2.42898	-2.42898	-2.42898	-1.44891	-2.42898	-2.42898	-2.42898	-2.42898	-2.42898	-2.42898	-2.42898	-2.42898	-2.42898	-2.42898	-2.42898	-2.42898	-2.42898
3	PF3D7_1140400	N/A	conserved Plasmodium protein, unknown function	-0.319767	-0.319767	-0.319767	-0.319767	-0.319767	-0.319767	-0.319767	1.8342	-0.319767	-0.319767	-0.319767	-0.319767	-0.319767	-0.319767	-0.319767	-0.319767	5.95564	-0.319767	-0.319767	-0.319767	-0.319767	-0.319767	-0.319767	-0.319767	-0.319767	-0.319767	-0.319767	-0.319767	-0.319767	-0.319767	-0.319767	-0.319767	0.251944	-0.319767	-0.319767	-0.319767	-0.319767	-0.319767	-0.319767	-0.319767	-0.319767	-0.319767	-0.319767	-0.319767	-0.319767	-0.319767
3	PF3D7_1145200	N/A	serine/threonine protein kinase, putative	-3.6436	4.37994	-3.6436	-3.6436	-3.6436	-3.6436	-3.6436	3.15621	-3.6436	-3.6436	-3.6436	-2.86127	-3.6436	-0.572001	-1.54657	-3.6436	-3.6436	-3.41772	-3.6436	-3.6436	-2.02381	-3.6436	-3.6436	0.751788	-1.97584	-3.25129	-3.6436	-3.6436	-3.6436	-1.30411	5.76707	-3.6436	-1.35369	-3.6436	-3.6436	2.71311	-1.97621	3.68469	-2.79523	-3.6436	2.20388	-3.6436	4.35695	-3.6436	-1.57124	3.08617
3	PF3D7_1200100	VAR	erythrocyte membrane protein 1, PfEMP1	-3.59989	-3.95884	-3.95884	-3.95884	-3.95884	-3.95884	-3.95884	-3.95884	-3.95884	-3.95884	-3.95884	-3.95884	-3.95884	-3.95884	-3.95884	-3.95884	-3.95884	-3.95884	-3.95884	-3.95884	-3.95884	-3.95884	-3.95884	-3.95884	-3.95884	-3.95884	3.87717	-3.95884	-3.95884	-3.95884	-3.95884	-3.95884	-3.95884	-3.95884	-3.95884	-3.95884	-3.95884	-3.95884	-3.95884	-3.95884	-3.95884	-3.95884	-3.95884	-3.95884	-3.95884	5.66325
3	PF3D7_1206300	N/A	conserved Plasmodium protein, unknown function	0.318145	4.15988	-0.693123	-4.0973	-4.0973	-3.48815	-4.0973	-4.0973	-4.0973	-4.0973	-4.0973	-1.56139	-4.0973	-1.86355	1.34954	-4.0973	0.377735	1.40218	-4.0973	1.08251	-0.141878	2.99627	3.13274	1.57466	-4.0973	-0.538877	-0.119441	2.02766	5.1994	-4.0973	2.44903	-4.0973	-2.31849	-4.0973	2.91362	0.556941	5.55	-0.0379233	-0.228618	-4.0973	-4.0973	2.41238	-4.0973	-4.0973	-1.20754	-4.0973
3	PF3D7_1211700	MCM5	DNA replication licensing factor MCM5, putative	-2.52431	-2.52431	-2.52431	-2.52431	-2.52431	-2.52431	4.5583	0.457734	4.19616	-2.52431	3.92733	-2.52431	-2.52431	-2.52431	-0.427271	-2.52431	9.96675	-2.52431	-2.52431	4.38015	-0.904512	-2.52431	-2.52431	-2.52431	-2.52431	-2.52431	5.91259	-2.52431	-2.52431	-2.52431	-2.52431	-2.52431	-0.965969	6.66049	-2.52431	-2.52431	-2.52431	-2.52431	4.59962	-2.52431	-2.52431	5.12154	-2.52431	-2.52431	-2.52431	-2.52431
3	PF3D7_1219000	FRM2	formin 2	4.3823	3.43323	-0.800822	2.84282	4.58103	2.87708	4.39422	-1.22296	-0.688308	1.83429	-4.205	-4.205	-4.205	1.53557	4.95342	3.34044	-4.205	-4.205	-4.205	1.78737	5.18893	0.919915	-4.205	3.58863	-4.205	1.70714	3.89299	3.38776	3.12787	4.7913	1.72813	-4.205	2.35521	-4.205	4.98105	0.111433	5.24992	-4.205	-4.205	0.153821	-4.205	0.882515	0.412505	-4.205	4.73599	3.91061
3	PF3D7_1221300	N/A	conserved Plasmodium protein, unknown function	0.209837	5.87082	-2.94555	-2.94555	-2.94555	5.59121	5.52278	-2.94555	-2.94555	-2.94555	-2.94555	6.51412	4.90415	2.30372	3.37058	-0.946647	1.99626	-2.94555	5.87613	3.6439	-2.94555	-2.94555	-2.94555	-2.77115	-2.94555	-2.94555	-2.94555	4.98893	-2.94555	5.53165	-2.94555	-2.94555	1.01687	-2.94555	-0.623871	4.8058	-1.27816	-2.94555	-2.94555	1.62558	-2.94555	2.38886	0.199993	4.97094	-2.94555	-2.94555
3	PF3D7_1222600	AP2-G	AP2 domain transcription factor AP2-G	-3.91484	-3.91484	-3.91484	-3.91484	-3.91484	-2.87871	3.62429	-3.91484	-3.91484	-3.91484	-3.91484	-3.91484	-3.91484	-3.91484	3.90254	-3.91484	-3.91484	-3.91484	-3.91484	5.35165	4.6487	-3.91484	-3.91484	2.75022	-3.91484	-3.91484	-3.91484	-3.91484	4.26941	-3.91484	-3.91484	-3.91484	3.93394	4.68026	-3.91484	-0.263548	-3.91484	5.91959	-3.91484	-2.5217	-3.91484	5.49737	-3.91484	4.26368	-3.91484	5.86346
3	PF3D7_1228600	MSP9	merozoite surface protein 9	-2.20548	-2.20548	-2.20548	-2.20548	-2.20548	-2.20548	3.88773	-2.20548	-2.20548	-2.20548	1.65445	-1.63994	-2.20548	-0.693626	8.65417	-2.20548	0.186242	5.62498	-0.516636	8.94459	3.39996	4.69695	-2.20548	6.42429	0.707488	-1.37259	4.73397	5.47051	8.27163	4.25914	5.25951	5.84184	6.58103	8.43541	8.34514	7.08093	7.08367	8.04595	5.11908	7.74093	7.07659	7.24649	9.8522	8.81006	6.79992	8.32484
3	PF3D7_1229800	MyoJ	myosin J, putative	-3.92096	-3.92096	-3.92096	-3.92096	-3.92096	-3.92096	-3.92096	-3.92096	1.92214	-3.92096	-3.92096	2.15526	-3.92096	-3.92096	-3.92096	-3.92096	-0.140278	-3.92096	-3.92096	-3.92096	-3.92096	-3.92096	-3.92096	-3.32262	-3.92096	-3.92096	-3.92096	-3.92096	1.99244	1.93348	-3.92096	-3.92096	-3.92096	-3.92096	-3.92096	-2.8844	-3.92096	-3.92096	-3.92096	-3.92096	-3.92096	-3.92096	-3.92096	-3.92096	-3.92096	-3.92096
3	PF3D7_1235200	VP2	V-type K+-independent H+-translocating inorganic pyrophosphatase	-2.79303	-2.79303	-2.79303	-2.79303	-2.79303	-2.79303	-2.79303	-2.79303	-2.79303	-2.79303	-2.79303	-2.79303	-2.79303	-2.79303	-2.79303	-2.79303	-2.79303	-2.79303	-2.79303	-0.495427	-2.79303	-2.79303	-2.79303	1.48305	-2.79303	-2.79303	-2.79303	-2.79303	-2.79303	-2.79303	-2.79303	-2.79303	-2.79303	-2.79303	-2.79303	-2.79303	-2.79303	-1.98873	-2.79303	-2.79303	-0.049156	-2.79303	-2.79303	-2.79303	-2.79303	-2.79303
3	PF3D7_1236900	N/A	conserved Plasmodium protein, unknown function	4.42283	-1.49181	-1.49181	-1.49181	-1.49181	-0.88266	4.19339	-1.49181	-1.49181	-1.49181	-1.49181	-1.49181	3.08428	-1.49181	-1.49181	3.15064	-1.49181	1.69972	-1.49181	-1.49181	-1.49181	-1.49181	-1.49181	4.84436	-1.49181	6.20015	-1.49181	-1.49181	2.49167	-1.49181	8.09398	-1.49181	-1.49181	3.42537	-1.49181	-1.49181	-1.49181	-1.49181	3.80913	5.20125	-1.49181	-1.49181	4.3141	-1.49181	-1.49181	-1.49181
3	PF3D7_1238600	NSM	sphingomyelin phosphodiesterase	-1.28838	-1.28838	-1.28838	7.83312	-1.28838	-1.28838	5.79423	-1.28838	-1.28838	-1.28838	-1.28838	-1.28838	0.427643	-1.28838	-1.28838	-1.28838	-1.28838	-1.28838	-1.28838	5.3205	-1.28838	-1.28838	-1.28838	-1.28838	-1.28838	6.32749	-1.28838	-1.28838	-1.28838	-1.28838	-1.28838	4.5032	-1.28838	-1.28838	-1.28838	-1.28838	-1.28838	-1.28838	6.98766	-1.28838	-1.28838	-1.28838	-1.28838	-1.28838	-1.28838	-1.28838
3	PF3D7_1240900	VAR	erythrocyte membrane protein 1, PfEMP1	-4.02278	-4.02278	2.4248	-4.02278	-4.02278	-4.02278	2.86871	-4.02278	-4.02278	-4.02278	-4.02278	-4.02278	-2.92338	-4.02278	5.12317	-4.02278	-4.02278	-3.42967	-2.94417	-4.02278	-4.02278	-4.02278	-4.02278	-4.02278	-4.02278	-4.02278	-4.02278	-4.02278	2.05789	-4.02278	-4.02278	-4.02278	-3.0427	-4.02278	-2.64446	-1.96828	-2.35539	5.04558	4.98088	-4.02278	-4.02278	-4.02278	-4.02278	-4.02278	4.46925	-4.02278
3	PF3D7_1248500	N/A	bax inhibitor 1, putative	8.62095	4.44358	8.43948	10.014	8.65885	4.41307	9.27139	-0.846233	7.48789	9.93995	7.48812	8.48442	7.05953	8.22361	8.91277	8.07117	10.7025	3.67949	-0.846233	-0.846233	7.37043	-0.846233	-0.846233	7.17064	0.821534	7.997	-0.846233	2.79359	7.46963	3.26188	8.64078	9.20053	8.26853	6.58806	-0.846233	7.17406	8.19731	7.86175	7.44463	6.87363	3.45566	9.79674	7.41641	7.74609	6.67519	7.06852
3	PF3D7_1252100	RON3	rhoptry neck protein 3	-4.02168	-4.02168	-4.02168	-4.02168	-4.02168	-4.02168	-4.02168	-4.02168	-4.02168	-4.02168	-4.02168	-3.23934	-4.02168	-4.02168	-4.02168	-1.21558	-4.02168	-3.79579	-4.02168	1.25848	-4.02168	-4.02168	-3.07588	-3.42334	-2.35391	-3.32123	0.96666	-4.02168	-4.02168	-4.02168	-4.02168	-4.02168	-0.104983	-4.02168	-4.02168	2.17882	-1.60138	4.77372	-4.02168	-1.93319	2.64424	-2.19852	6.07113	3.31283	-4.02168	-4.02168
3	PF3D7_1300200	RIF	rifin	-1.3999	-1.3999	-1.3999	-1.3999	-1.3999	-1.3999	-1.3999	-1.3999	-1.3999	-1.3999	-1.3999	-1.3999	-1.3999	-1.3999	-1.3999	-1.3999	-1.3999	6.11477	-1.3999	-1.3999	-1.3999	-1.3999	-1.3999	-1.3999	-1.3999	-1.3999	-1.3999	7.23144	-1.3999	-1.3999	-1.3999	-1.3999	-1.3999	-1.3999	-1.3999	4.75874	5.16364	6.71062	-1.3999	-1.3999	-1.3999	-1.3999	-1.3999	-1.3999	-1.3999	-1.3999
3	PF3D7_1302100	G27/25	gamete antigen 27/25	4.74784	-0.434509	5.43635	-0.434509	-0.434509	-0.434509	-0.434509	-0.434509	-0.434509	-0.434509	-0.434509	-0.434509	-0.434509	1.79924	-0.434509	14.3378	-0.434509	-0.434509	-0.434509	-0.434509	-0.434509	-0.434509	-0.434509	-0.434509	-0.434509	-0.434509	-0.434509	-0.434509	12.8806	-0.434509	-0.434509	-0.434509	-0.434509	-0.434509	5.43801	10.1445	-0.434509	-0.434509	-0.434509	-0.434509	-0.434509	-0.434509	-0.434509	-0.434509	-0.434509	-0.434509
3	PF3D7_1312600	BCKDHA	2-oxoisovalerate dehydrogenase subunit alpha, mitochondrial, putative	-1.41452	8.40025	-1.41452	-1.41452	5.70666	-1.41452	5.66809	9.07027	-1.41452	7.92682	-1.41452	6.81893	1.33249	7.99221	7.24451	-1.41452	-1.41452	-1.41452	-1.41452	-1.41452	-1.41452	-1.41452	-1.41452	-1.41452	-1.41452	-1.41452	-1.41452	-1.41452	-1.41452	1.77492	3.99855	-1.41452	-1.41452	-1.41452	-1.41452	4.9047	4.53826	-1.41452	-1.41452	-1.41452	-1.41452	7.28611	-1.41452	-1.41452	-1.41452	8.38339
3	PF3D7_1313600	N/A	conserved Plasmodium protein, unknown function	-3.65359	-3.65359	-3.65359	-3.65359	-3.65359	-3.65359	-3.65359	-3.65359	-3.65359	-3.65359	-3.65359	-3.65359	-3.65359	-3.65359	3.83559	-3.65359	-3.65359	-3.65359	-3.65359	-3.65359	-3.65359	-3.65359	2.87367	-3.65359	-1.98582	-3.65359	-3.65359	-3.65359	-3.65359	-3.65359	-3.65359	-3.65359	-1.51478	-3.65359	-3.65359	-3.65359	-3.65359	-3.65359	-3.65359	-3.65359	-3.65359	-3.65359	-3.65359	1.39431	-3.65359	-3.65359
3	PF3D7_1321100	N/A	conserved Plasmodium protein, unknown function	-4.49221	-4.49221	-4.49221	-2.56853	-3.86136	1.2921	0.621983	0.791549	3.68417	1.54707	-4.49221	4.45797	-4.49221	2.51646	-4.49221	-4.49221	-4.49221	-4.49221	-4.49221	-4.49221	-4.49221	2.60136	-4.49221	-4.31781	-4.49221	-4.09989	-4.49221	-4.49221	-4.49221	-4.49221	1.44091	-4.49221	-1.52726	0.622672	-4.49221	1.64504	2.97774	-4.49221	-4.49221	-4.49221	-4.49221	0.158339	-4.49221	-4.49221	-2.41985	-4.49221
3	PF3D7_1323700	GAPM1	glideosome associated protein with multiple membrane spans 1	-1.29932	8.40112	-1.29932	-1.29932	-1.29932	-1.29932	-1.29932	-1.29932	-1.29932	-1.29932	1.38053	7.83339	-1.29932	6.84892	5.47129	-1.29932	-1.29932	1.83766	-1.29932	6.55094	-1.29932	-1.29932	-1.29932	0.730598	-1.29932	-1.29932	7.54901	1.96354	6.38488	-1.29932	-1.29932	-1.29932	1.36724	-0.500553	-1.29932	6.56048	-1.29932	6.92718	6.09555	-1.29932	-1.29932	-1.29932	5.59231	2.79155	-1.29932	8.67265
3	PF3D7_1331400	N/A	CPW-WPC family protein	-1.57921	-1.57921	-1.57921	-1.57921	-1.57921	-1.57921	-1.57921	-1.57921	-1.57921	-1.57921	-1.57921	-1.57921	-1.57921	9.52224	-1.57921	-1.57921	-1.57921	-1.57921	-1.57921	7.10349	-1.57921	-1.57921	-1.57921	-1.57921	-1.57921	-1.57921	-1.57921	-1.57921	0.654815	-1.57921	-1.57921	-1.57921	-1.57921	-1.57921	-1.57921	-1.57921	0.0881772	-1.57921	-1.57921	-1.57921	-1.57921	7.552	5.79437	-1.57921	-1.57921	-1.57921
3	PF3D7_1332200	N/A	conserved Plasmodium protein, unknown function	-2.76699	-2.76699	-2.76699	-2.76699	-2.76699	-2.76699	-2.76699	-2.76699	-2.76699	-2.76699	-2.76699	-2.76699	-2.76699	-2.76699	-2.76699	-2.76699	-2.76699	-2.5411	-2.76699	-2.76699	4.20339	-2.76699	-2.76699	-2.76699	1.99465	-2.76699	-2.76699	-2.76699	-2.76699	-2.76699	-2.76699	-2.76699	-2.76699	-2.76699	-2.76699	-2.76699	-2.76699	-2.76699	-2.76699	-2.76699	-2.76699	-2.76699	3.22835	-2.76699	-2.76699	-2.76699
3	PF3D7_1333700	CenH3	histone H3-like centromeric protein CSE4	8.83065	-0.0841768	-0.0841768	-0.0841768	10.7699	-0.0841768	-0.0841768	-0.0841768	-0.0841768	-0.0841768	-0.0841768	-0.0841768	-0.0841768	-0.0841768	-0.0841768	-0.0841768	-0.0841768	9.15479	10.2636	8.16313	8.81	3.15973	10.7017	0.386206	10.9653	8.15393	-0.0841768	-0.0841768	-0.0841768	-0.0841768	5.4775	5.05816	2.788	-0.0841768	-0.0841768	8.85825	-0.0841768	2.55368	-0.0841768	-0.0841768	-0.0841768	9.02731	8.49206	4.96372	7.24931	-0.0841768
3	PF3D7_1342100	IRP	aconitate hydratase	-2.49605	5.08588	-2.49605	-2.49605	6.15674	-2.49605	2.61815	-2.49605	6.54111	6.27932	1.82065	-2.49605	-2.49605	8.22923	4.53178	5.24396	-2.49605	7.84167	-2.49605	-2.49605	-2.49605	-2.49605	5.09096	-2.16608	-2.49605	-2.49605	-2.49605	-2.49605	5.55349	-2.49605	5.55118	-2.49605	7.63316	5.52967	-2.49605	-0.862541	8.51838	-2.49605	-2.49605	-2.49605	4.21541	-2.49605	-2.49605	-2.49605	-2.49605	-2.49605
3	PF3D7_1343800	N/A	conserved Plasmodium protein, unknown function	2.25309	-5.55716	-5.55716	-5.55716	-4.92631	1.56355	1.33433	-5.55716	-5.55716	-5.55716	0.361385	-5.24685	-5.55716	-5.55716	-5.55716	1.16931	-5.55716	-5.55716	-5.55716	-5.55716	-2.70517	-1.39148	-0.781144	2.07298	-3.88939	-5.55716	-5.55716	2.01402	-1.49159	-5.55716	-5.55716	-5.55716	-2.42285	-5.55716	-0.699481	1.46869	-5.55716	-5.55716	-5.55716	-5.55716	-5.55716	-5.55716	-5.55716	-5.55716	-5.55716	-5.55716
3	PF3D7_1348100	N/A	GTPase, putative	0.89373	-1.83958	-1.83958	-1.83958	-1.83958	-1.83958	-1.83958	-1.83958	-1.83958	3.22147	-1.83958	-1.83958	-1.83958	4.81856	-1.83958	-1.83958	-1.83958	-1.83958	-1.83958	-1.83958	1.0124	-1.83958	-1.83958	-1.83958	-1.83958	-1.83958	-1.83958	-1.83958	5.45975	-1.83958	-1.83958	-1.83958	-0.541598	5.37883	-1.83958	0.540402	7.37754	-1.83958	-1.83958	4.24121	-1.34691	-1.83958	-1.83958	-1.83958	-1.83958	5.56315
3	PF3D7_1351700	IMC1f	inner membrane complex protein 1f, putative	1.53811	0.867669	-3.1545	-3.1545	-3.1545	-3.1545	-3.1545	-3.1545	-3.1545	-3.1545	-3.1545	-3.1545	-3.1545	-3.1545	-3.1545	-3.1545	-3.1545	-3.1545	-3.1545	-3.1545	-3.1545	-3.1545	-3.1545	-3.1545	-3.1545	-3.1545	-3.1545	-3.1545	-3.1545	-3.1545	-3.1545	-3.1545	-3.1545	-3.1545	-1.38919	-3.1545	3.56615	-3.1545	-3.1545	-3.1545	-3.1545	-3.1545	-3.1545	-3.1545	-3.1545	-3.1545
3	PF3D7_1354400	N/A	V-type proton ATPase 21 kDa proteolipid subunit, putative	7.29324	-1.18858	7.77578	-1.18858	-1.18858	-1.18858	-1.18858	-1.18858	8.91998	8.47424	1.49127	-1.18858	8.57531	6.42197	-1.18858	-1.18858	-1.18858	-1.18858	6.37311	-1.18858	-1.18858	-1.18858	-1.18858	-1.18858	-1.18858	7.01859	-1.18858	-1.18858	-1.18858	-1.18858	6.93238	-1.18858	4.43031	-1.18858	-1.18858	-1.18858	-1.18858	-1.18858	-1.18858	-1.18858	-1.18858	-1.18858	6.67282	2.90229	-1.18858	3.9007
3	PF3D7_1356800	ARK3	serine/threonine protein kinase, putative	-3.7627	-4.64825	-4.64825	-4.64825	-4.64825	1.97699	-4.64825	-4.64825	-4.64825	-4.64825	-0.331556	-4.64825	4.23369	-4.64825	-4.64825	-4.64825	-4.64825	2.81469	-4.64825	-4.64825	0.828766	-4.64825	-4.64825	1.834	-4.64825	1.72462	3.22607	1.9305	3.4654	-4.64825	-4.64825	-4.64825	-4.64825	3.17328	-4.64825	-3.01474	3.10973	1.16492	0.844429	2.19542	-4.64825	3.77144	-4.64825	0.399651	-4.64825	-4.64825
3	PF3D7_1358600	N/A	zinc finger protein, putative	-2.64074	-2.64074	-2.64074	-2.64074	-2.64074	-2.64074	-2.64074	-2.64074	-2.64074	-2.64074	-2.64074	-2.64074	-2.64074	0.881989	-2.64074	-2.64074	-2.64074	-2.64074	-2.64074	-2.64074	-2.64074	-2.64074	-2.64074	4.46616	-2.64074	-2.64074	-2.64074	-2.64074	-2.64074	-2.64074	-2.64074	-2.64074	-2.64074	-2.64074	-2.64074	-2.64074	-2.64074	-2.64074	-2.64074	-2.64074	-2.64074	-2.64074	-2.64074	-2.64074	-2.64074	-2.64074
3	PF3D7_1361100	SEC24A	protein transport protein Sec24A	-2.76961	-2.76961	6.7029	-2.76961	-2.76961	-2.76961	5.55475	-2.76961	1.81413	-2.76961	6.34049	6.90229	-2.76961	6.27347	-2.76961	-2.76961	7.84552	6.62714	5.64516	5.51441	-2.76961	-2.76961	-2.76961	-2.17128	0.509696	-2.76961	3.75391	-2.76961	5.43742	1.8953	2.64345	7.30254	0.893828	5.91508	-2.76961	7.24358	3.6176	7.46404	5.58614	-2.76961	-2.76961	4.25792	6.05161	4.2452	-2.76961	5.23225
3	PF3D7_1361800	GAC	glideosome-associated connector	-4.06453	-4.06453	-4.06453	-4.06453	-4.06453	-3.45538	-4.06453	-4.06453	-4.06453	0.996523	6.58574	4.32262	-4.06453	6.20058	2.86971	-4.06453	2.36101	4.92164	-4.06453	6.2578	2.13643	4.57664	-4.06453	-3.89014	-1.15156	-3.50994	3.56301	2.47029	5.81353	-2.46491	1.34853	-3.34425	5.53925	3.11024	-4.06453	6.76919	5.87586	4.63829	4.34655	4.5538	3.23663	-4.06453	4.43556	4.80016	6.15261	6.38442
3	PF3D7_1365700	N/A	SNARE associated Golgi protein, putative	7.70121	9.00391	-1.67569	-1.67569	4.55398	0.183018	-1.67569	-1.67569	4.05839	-1.67569	2.43063	-1.67569	5.37312	-1.67569	2.44462	-1.67569	-1.67569	-1.67569	-1.67569	5.40607	6.57083	-1.67569	-1.67569	3.02073	-1.67569	1.72092	0.114829	-1.67569	-1.67569	-1.67569	0.815693	-1.67569	0.103121	-0.87692	7.45586	6.32105	-1.67569	3.84089	-1.67569	-1.67569	-1.67569	7.2896	-1.67569	-1.67569	-1.67569	-1.67569
3	PF3D7_1401600	N/A	Plasmodium exported protein (PHISTb), unknown function	-1.38864	-1.74759	-1.74759	-1.74759	-1.74759	-1.74759	-1.74759	-1.74759	-1.74759	-1.74759	-1.74759	-1.74759	-1.74759	-0.587626	-1.74759	4.18171	-1.74759	-1.74759	-1.74759	-1.74759	5.63495	-1.74759	-1.74759	5.94123	-1.74759	-1.74759	-1.74759	-1.74759	5.44619	-1.74759	-1.74759	-1.74759	-1.17588	-1.74759	5.55406	3.02236	-1.74759	-1.74759	-1.74759	-1.74759	-1.74759	-0.565353	-1.74759	-1.74759	-1.74759	-1.74759
3	PF3D7_1410400	RAP1	rhoptry-associated protein 1	-1.18836	-2.27919	-2.27919	4.34705	-2.27919	-2.27919	-2.27919	-2.27919	-2.27919	-2.27919	-2.27919	-1.96889	-2.27919	-2.27919	-2.27919	-2.27919	1.50149	-2.27919	-2.27919	-2.27919	5.39454	-2.27919	-2.27919	-1.35361	-0.611426	-2.06974	-2.27919	-2.27919	-2.27919	-0.679573	-2.27919	-2.27919	2.7043	-2.27919	-2.27919	4.26797	-2.27919	-0.583693	-2.27919	-2.27919	-2.27919	-2.27919	3.88355	1.81167	-2.27919	-2.27919
3	PF3D7_1415300	N/A	RNA-binding protein Nova-1, putative	-1.0672	5.46397	-1.0672	9.02003	-1.0672	-1.0672	6.91732	-1.0672	-1.0672	-1.0672	10.14	9.3596	-1.0672	1.50279	0.332867	2.2534	-1.0672	8.26842	0.0114029	-1.0672	-1.0672	6.72273	-1.0672	-1.0672	-1.0672	-1.0672	-1.0672	-1.0672	-1.0672	-1.0672	-1.0672	-1.0672	9.57701	5.29013	-1.0672	7.61216	-1.0672	-1.0672	7.39716	4.82892	-1.0672	-1.0672	6.52753	7.333	-1.0672	-1.0672
3	PF3D7_1418000	UFD1	ubiquitin fusion degradation protein 1, putative	5.61877	-2.09189	-2.09189	-2.09189	8.43007	-2.09189	-2.09189	1.79584	-2.09189	-2.09189	5.52049	-2.09189	-2.09189	0.8697	-2.09189	-2.09189	-2.09189	-2.09189	-2.09189	-2.09189	-2.09189	-2.09189	-2.09189	4.0532	-2.09189	6.57067	5.25966	-2.09189	2.88822	-2.09189	-2.09189	0.196487	7.0254	-2.09189	-2.09189	-2.09189	-0.424499	-2.09189	-2.09189	-2.09189	-2.09189	-2.09189	-2.09189	-2.09189	-2.09189	-2.09189
3	PF3D7_1420900	N/A	mannose-1-phosphate guanyltransferase, putative	-1.59311	-1.59311	-1.59311	-1.59311	4.7771	7.8865	-1.59311	-1.59311	7.21444	-1.59311	-1.59311	7.4093	-1.59311	7.23756	0.50392	-1.59311	0.798611	-1.59311	-1.59311	-0.388056	-1.59311	-1.59311	-1.59311	5.94826	-1.59311	-1.59311	-1.59311	-1.59311	-1.59311	0.746385	-1.59311	2.45479	-0.0347784	5.4902	-1.59311	-1.59311	-1.59311	-1.59311	-1.59311	6.21315	-1.59311	-1.59311	5.74591	5.74139	1.81522	7.0308
3	PF3D7_1423300	PP7	serine/threonine protein phosphatase 7	3.62435	-3.49895	-3.49895	-3.49895	-3.49895	4.64364	2.18625	-3.49895	-3.49895	-3.49895	-3.49895	-3.49895	-3.49895	-3.49895	-3.49895	-3.49895	-3.49895	-3.27306	-3.49895	-3.49895	-3.49895	-3.49895	-3.49895	6.01192	-3.49895	-3.49895	-3.49895	-3.49895	1.25226	-3.49895	-3.49895	-3.49895	-3.49895	-3.49895	-3.49895	-3.49895	-3.49895	-3.49895	-3.49895	-3.49895	-3.49895	-3.49895	-3.49895	0.591914	-3.49895	-3.49895
3	PF3D7_1426900	QCR6	cytochrome b-c1 complex subunit 6, putative	10.9175	0.857942	0.857942	0.857942	8.85817	11.9812	9.88683	0.857942	8.01839	0.857942	12.7872	9.74809	8.01466	0.857942	9.45725	8.33222	9.4562	0.857942	8.53387	0.857942	6.93146	9.55909	9.54047	12.0983	12.7498	0.857942	12.5295	9.53041	0.857942	12.1899	9.49671	0.857942	11.339	0.857942	0.857942	10.7423	10.7463	0.857942	8.26647	10.5011	3.91571	0.857942	0.857942	5.90584	9.95064	11.4982
3	PF3D7_1430200	N/A	plasmepsin IX	4.66478	5.00464	2.20754	-2.68777	-2.68777	1.33332	1.46749	6.09102	-2.68777	-2.68777	4.86353	-2.68777	-1.58838	-2.68777	-2.68777	4.22964	-2.68777	-2.68777	-1.60916	-2.68777	-2.68777	3.22667	-2.68777	2.67293	-2.68777	4.11677	-2.68777	-2.68777	2.48985	-0.348268	-2.68777	-2.68777	-2.11606	-2.68777	4.18229	4.47139	-2.68777	-2.68777	-2.68777	-2.68777	-2.68777	-2.68777	-2.68777	-2.68777	-2.68777	0.635844
3	PF3D7_1431400	N/A	conserved Plasmodium protein, unknown function	-2.70204	-2.70204	-2.70204	-2.70204	-2.70204	-2.70204	-2.70204	-2.70204	-2.70204	-2.70204	-2.70204	-2.70204	-2.70204	-2.70204	-2.70204	-2.70204	-2.70204	-2.70204	-2.70204	1.46556	-2.70204	-2.70204	-2.70204	4.14149	-2.70204	-2.70204	-2.70204	-2.70204	-2.70204	-2.70204	-2.70204	-1.98175	-2.13033	-2.70204	-2.70204	-2.70204	-2.70204	-2.70204	-2.70204	-2.70204	-2.70204	-2.70204	-2.70204	-2.70204	-2.70204	-2.70204
3	PF3D7_1435600	N/A	conserved Plasmodium protein, unknown function	-3.47126	-3.47126	3.12667	-3.47126	-3.47126	1.90214	0.683995	-3.47126	-3.47126	-3.47126	-3.47126	-3.47126	-3.47126	-3.47126	-3.47126	-3.47126	-3.47126	4.12528	-3.47126	-3.47126	3.56896	-3.47126	-2.92221	-3.29687	-3.47126	-3.47126	-3.47126	-3.47126	-3.47126	-3.47126	1.7761	-3.47126	0.882866	-3.47126	3.88774	-3.47126	-3.47126	-3.47126	-3.47126	1.90942	-3.47126	2.72544	-3.47126	-3.47126	-3.47126	-3.47126
3	PF3D7_1436200	N/A	conserved Plasmodium protein, unknown function	-3.8148	2.59226	-3.8148	-3.8148	-1.91085	-3.8148	-3.8148	-3.8148	-0.953399	-3.8148	-3.8148	-1.69061	0.272408	1.69117	-3.8148	-3.8148	-3.8148	4.03381	0.32924	1.91906	-0.0663546	1.31011	0.290331	1.06908	-2.14703	1.9682	-3.8148	2.05126	3.57494	-3.8148	1.24534	-3.8148	-2.25646	-3.8148	-3.8148	3.95056	2.84504	-3.8148	-3.8148	-3.8148	-3.8148	-3.8148	1.36794	-3.8148	-3.8148	-3.8148
3	PF3D7_1436600	PKG	cGMP-dependent protein kinase	5.98032	-2.87943	-2.87943	4.49422	-2.87943	-2.87943	2.23476	3.38569	-2.87943	-2.87943	-2.87943	-2.87943	2.06115	-2.87943	-2.87943	-2.87943	-2.87943	6.61345	-2.87943	-1.02706	1.69385	-2.87943	-1.93363	-2.70503	-2.87943	3.1269	-2.87943	4.14274	4.19054	3.02478	-2.87943	-2.87943	0.172687	-2.87943	-2.03157	6.15265	-1.21204	2.43554	-2.87943	-2.87943	-2.87943	-2.87943	3.96371	5.93475	-2.87943	1.76622
3	PF3D7_1437300	N/A	conserved Plasmodium protein, unknown function	-1.08136	-1.08136	-1.08136	-1.08136	-1.08136	-1.08136	-1.08136	-1.08136	-1.08136	-1.08136	-1.08136	-1.08136	-1.08136	-1.08136	-1.08136	-1.08136	-1.08136	-1.08136	3.58902	-1.08136	-1.08136	-1.08136	-1.08136	-1.08136	-1.08136	-1.08136	-1.08136	-1.08136	-1.08136	-1.08136	-1.08136	-1.08136	-1.08136	-1.08136	-1.08136	4.71745	-1.08136	-1.08136	-1.08136	-1.08136	-1.08136	-1.08136	-1.08136	-1.08136	-1.08136	-1.08136
3	PF3D7_1449300	BRF1	transcription factor IIIb subunit, putative	-2.21707	-2.21707	5.51021	2.32835	-2.21707	-2.21707	-2.21707	-2.21707	-2.21707	-2.21707	-2.21707	-2.21707	-2.21707	4.53495	-2.21707	-2.21707	-2.21707	-2.21707	-2.21707	6.74026	-2.21707	-2.21707	5.30599	-2.21707	-2.21707	-2.00762	5.97491	6.0749	6.9988	4.94426	-2.21707	0.0713062	-2.21707	0.852653	-2.21707	-2.21707	-2.21707	-2.21707	-2.21707	-2.21707	-2.21707	-2.21707	-2.21707	-2.21707	6.90912	4.73898
3	PF3D7_1451600	LAP5	LCCL domain-containing protein	-2.5092	-2.5092	-2.5092	-2.5092	0.93342	-2.5092	-2.5092	-2.5092	-2.5092	-2.5092	-2.5092	-2.5092	-2.5092	-2.5092	-2.5092	-2.5092	-2.5092	-2.5092	-2.5092	-2.5092	-2.5092	-2.5092	-2.5092	-2.5092	-0.0884601	-2.5092	-2.5092	-2.5092	-2.5092	-2.5092	-2.5092	-2.5092	-2.5092	0.682323	-2.5092	-2.5092	-2.5092	-2.5092	-2.5092	-2.5092	-2.5092	-2.5092	-2.5092	-2.5092	-2.5092	-2.5092
3	PF3D7_1452000	RON2	rhoptry neck protein 2	-3.40409	-3.76304	-3.76304	-3.76304	-3.76304	-3.76304	-3.76304	-3.76304	-3.76304	0.340599	-3.76304	-2.79227	-3.76304	-0.920551	-3.76304	-3.76304	-3.76304	-3.53715	-3.76304	-3.76304	-3.76304	-3.76304	-3.76304	-2.57089	-3.76304	-3.76304	-3.76304	-3.76304	-3.76304	-3.76304	-3.76304	4.17044	0.153653	-3.76304	-3.76304	-3.76304	6.02587	-1.76839	-3.76304	-3.76304	-3.76304	-3.76304	4.46226	-3.76304	-3.76304	-3.76304
3	PF3D7_1455300	N/A	conserved Plasmodium protein, unknown function	-1.92135	-1.92135	-1.92135	-1.92135	-1.92135	-1.92135	-1.92135	-1.92135	5.88942	6.90636	-1.92135	-1.92135	-1.92135	2.00435	-1.92135	0.0775477	-1.92135	-1.92135	-1.92135	-1.92135	5.73765	-1.92135	-1.92135	-1.92135	-1.92135	-1.92135	-1.92135	-1.92135	-1.92135	-1.92135	-1.92135	-1.92135	-1.92135	-1.92135	-1.92135	-1.92135	-1.92135	-1.92135	-1.92135	-1.92135	-1.92135	-1.92135	-1.92135	-1.92135	-1.92135	-1.92135
3	PF3D7_1455600	N/A	ferlin, putative	3.59034	-3.5619	-3.5619	-3.5619	-3.5619	-3.5619	-3.5619	-3.5619	-3.5619	-3.5619	-3.5619	-3.5619	-3.5619	-3.5619	-3.5619	-3.5619	2.25116	4.29095	-3.5619	-3.5619	0.186547	-3.5619	-3.5619	4.4966	-3.5619	-3.5619	-3.5619	-3.5619	-3.5619	-3.5619	-3.5619	-3.5619	-3.5619	-3.5619	-3.5619	-3.5619	-3.5619	-3.5619	-3.5619	3.41813	4.45755	-3.5619	-3.5619	0.528965	-3.5619	-3.5619
3	PF3D7_1463900	N/A	EF-hand calcium-binding domain-containing protein, putative	-3.42788	-3.42788	-3.42788	-3.42788	-3.42788	-3.42788	-3.42788	-3.42788	-3.42788	-3.42788	-3.42788	-3.42788	-3.42788	-3.42788	-3.42788	-3.42788	-1.03615	-3.42788	-3.42788	-3.42788	2.17756	-3.42788	-3.42788	-3.42788	-3.42788	-3.21842	-3.42788	-3.42788	-3.42788	-3.42788	-3.42788	-3.42788	-2.12989	-3.42788	-3.42788	-2.39132	-3.42788	-3.42788	-3.42788	-3.42788	-3.42788	-3.42788	-3.42788	-3.42788	-3.42788	-3.42788
3	PF3D7_1464900	N/A	ATP-dependent zinc metalloprotease FTSH, putative	-2.13189	-2.13189	-2.13189	-2.13189	0.437667	-2.13189	-2.13189	-2.13189	-2.13189	-2.13189	-2.13189	-2.13189	-2.13189	-2.13189	-0.0348566	1.18872	-2.13189	3.18334	-2.13189	-2.13189	5.13887	-2.13189	-0.619658	-2.13189	-2.13189	-2.13189	-2.13189	-2.13189	2.88994	5.27361	-2.13189	-2.13189	-2.13189	-2.13189	-2.13189	-2.13189	7.4957	-2.13189	-2.13189	-2.13189	-2.13189	-2.13189	-2.13189	-2.13189	-2.13189	-2.13189
3	PF3D7_1468400	D13	zinc finger protein, putative	-2.41954	-2.41954	5.84618	-2.41954	-2.41954	-2.41954	1.73572	-2.41954	-2.41954	-2.41954	-2.41954	-2.41954	-2.41954	-2.41954	-2.41954	6.21199	-2.41954	-2.41954	-2.41954	-2.41954	-2.41954	-2.41954	-2.41954	5.83561	-2.41954	-2.41954	-2.41954	-2.41954	-2.41954	-2.41954	-2.41954	-2.41954	6.8769	-2.41954	-2.41954	-2.41954	-2.41954	-2.41954	-2.41954	-0.33106	-2.41954	-2.41954	-2.41954	-2.41954	-2.41954	-2.41954
3	PF3D7_1468500	DER1-1	derlin-1	-1.57822	-1.57822	-1.57822	-1.57822	-1.57822	-1.57822	5.31327	-1.57822	-1.57822	-1.57822	-1.57822	-1.57822	-1.57822	-1.57822	5.35603	-1.57822	-1.57822	-1.57822	-1.57822	-1.57822	-1.57822	-1.57822	-1.57822	-1.57822	-1.57822	7.13356	-1.57822	-1.57822	-0.632522	-1.57822	-1.57822	-1.57822	-1.57822	0.40672	-1.57822	3.91863	-1.57822	3.59475	-1.57822	-1.57822	-1.57822	-1.57822	5.49256	-1.57822	-1.57822	-1.57822
3	PF3D7_1476300	N/A	Plasmodium exported protein (PHISTb), unknown function	-1.28306	-1.9292	-1.9292	-1.9292	-1.9292	-1.9292	-1.9292	-1.9292	-1.9292	-1.9292	-1.9292	-1.9292	-1.9292	-1.9292	-1.9292	-1.9292	-1.9292	5.96226	-1.9292	-1.9292	-1.9292	-1.9292	-1.9292	-1.9292	4.45855	5.51995	-1.9292	-1.9292	5.05893	-1.9292	-1.9292	-1.9292	-1.9292	-1.9292	-1.9292	-1.9292	-1.9292	-1.9292	-1.9292	-1.9292	6.26282	-1.9292	-1.9292	-1.9292	4.7201	-1.9292
[truncated: 79 more columns]

## Sheet: (d) Pf pseudotime clusters GO
Cluster	GO class	GO term	GO name	Total terms	Observed	Expected	Q value	Product description
1	bp	GO:0009408	response to heat	22	6	0.57	1.3e-05	heat shock protein 40, putative heat shock protein 90 heat shock protein 70 heat shock protein 70 heat shock protein DNAJ homologue Pfj4 thioredoxin peroxidase 1
1	bp	GO:0006986	response to unfolded protein	15	5	0.39	2.5e-05	heat shock protein 40, putative heat shock protein 90 heat shock protein 70 heat shock protein 70 heat shock protein DNAJ homologue Pfj4
1	bp	GO:0033554	cellular response to stress	64	3	1.66	0.0039	enolase DNA repair protein rhp16, putative thioredoxin peroxidase 1
1	bp	GO:0006094	gluconeogenesis	5	2	0.13	0.0063	enolase glyceraldehyde-3-phosphate dehydrogenase
1	bp	GO:0006457	protein folding	93	7	2.42	0.0093	heat shock protein 40, putative T-complex protein beta subunit, putative TCP-1/cpn60 chaperonin family, putative peptidyl-prolyl cis-trans isomerase Hsc70-interacting protein TCP-1/cpn60 chaperonin family, putative heat shock protein 70
1	bp	GO:0006887	exocytosis	6	2	0.16	0.0093	vacuolar protein sorting-associated protein 33, putative actin-related protein, putative
1	bp	GO:0031668	cellular response to extracellular stimu...	6	2	0.16	0.0093	enolase thioredoxin peroxidase 1
1	bp	GO:0006096	glycolytic process	20	3	0.52	0.0139	pyruvate kinase enolase glyceraldehyde-3-phosphate dehydrogenase
1	bp	GO:0006397	mRNA processing	55	5	1.43	0.0182	pre-mRNA-splicing factor RNA-binding protein, putative U5 small nuclear ribonuclear protein, putative cleavage and polyadenylation specificity factor, putative splicing factor 3B subunit 2, putative
1	mf	GO:0031072	heat shock protein binding	60	6	1.52	0.0036	heat shock protein 40, putative mature parasite-infected erythrocyte surface antigen erythrocyte membrane protein 2 heat shock protein 70 heat shock protein 70 heat shock protein DNAJ homologue Pfj4 DnaJ protein, putative
1	mf	GO:0005337	nucleoside transmembrane transporter act...	5	2	0.13	0.006	ADP/ATP transporter on adenylate translocase nucleoside transporter 1
1	mf	GO:0051082	unfolded protein binding	71	6	1.8	0.0084	heat shock protein 40, putative T-complex protein beta subunit, putative TCP-1/cpn60 chaperonin family, putative TCP-1/cpn60 chaperonin family, putative heat shock protein 70 heat shock protein DNAJ homologue Pfj4
1	mf	GO:0042626	ATPase activity, coupled to transmembran...	51	3	1.29	0.0412	multidrug resistance protein non-SERCA-type Ca2+ -transporting P-ATPase ABC transporter, (CT family)
1	cc	GO:0005832	chaperonin-containing T-complex	6	3	0.11	0.00011	T-complex protein beta subunit, putative TCP-1/cpn60 chaperonin family, putative TCP-1/cpn60 chaperonin family, putative
1	cc	GO:0020005	symbiont-containing vacuole membrane	30	4	0.55	0.00194	early transcribed membrane protein 5 circumsporozoite-related antigen exported protein 1 surface protein P113 exported protein 2
1	cc	GO:0020020	food vacuole	37	4	0.68	0.00425	multidrug resistance protein enolase cathepsin C, homolog dipeptidyl aminopeptidase 1 plasmepsin III histo-aspartic protease
1	cc	GO:0005829	cytosol	124	9	2.26	0.01486	T-complex protein beta subunit, putative TCP-1/cpn60 chaperonin family, putative peptidyl-prolyl cis-trans isomerase glutamate dehydrogenase, putative enolase TCP-1/cpn60 chaperonin family, putative 60S ribosomal protein L17, putative thioredoxin peroxidase 1 glyceraldehyde-3-phosphate dehydrogenase
1	cc	GO:0030430	host cell cytoplasm	241	11	4.4	0.02857	Plasmodium exported protein, unknown function early transcribed membrane protein 5 heat shock protein 70 glycophorin binding protein cathepsin C, homolog dipeptidyl aminopeptidase 1 circumsporozoite-related antigen exported protein 1 antigen 332, DBL-like protein heat shock protein DNAJ homologue Pfj4 macrophage migration inhibitory factor surface protein P113 exported protein 2
1	cc	GO:0005887	integral component of plasma membrane	19	2	0.35	0.04596	ABC transporter, (CT family) nucleoside transporter 1
2	bp	GO:0006414	translational elongation	24	7	1.02	3.9e-05	elongation factor Ts GTP-binding translation elongation factor tu family protein, putative translation elongation factor EF-1, subunit alpha, putative 60S ribosomal protein P0 elongation factor Tu, putative elongation factor 1-gamma, putative elongation factor 2
2	bp	GO:0006412	translation	307	29	13.04	4.5e-05	elongation factor Ts 40S ribosomal protein S15A, putative 60S ribosomal protein L15, putative eukaryotic initiation factor, putative 60S ribosomal protein L4, putative 60S ribosomal protein L12, putative 40S ribosomal protein S9, putative GTP-binding translation elongation factor tu family protein, putative 40S ribosomal protein S5, putative tyrosine--tRNA ligase 60S ribosomal protein L13-2, puta…
2	bp	GO:0006096	glycolytic process	20	6	0.85	0.00012	hexokinase 2-oxoglutarate dehydrogenase E1 component 6-phosphofructokinase phosphoglycerate mutase, putative succinyl-CoA ligase, putative triosephosphate isomerase
2	bp	GO:0046129	purine ribonucleoside biosynthetic proce...	48	7	2.04	0.00076	ATP synthase F1, alpha subunit vacuolar ATP synthase subunit b S-adenosylmethionine synthetase hypoxanthine-guanine phosphoribosyltransferase ATP synthase subunit beta, mitochondrial phosphoribosylpyrophosphate synthetase adenylosuccinate synthetase
2	bp	GO:0006099	tricarboxylic acid cycle	18	4	0.76	0.00594	2-oxoglutarate dehydrogenase E1 component citrate synthase, mitochondrial precursor, putative succinyl-CoA synthetase alpha subunit, putative succinyl-CoA ligase, putative
2	bp	GO:0006606	protein import into nucleus	11	3	0.47	0.01621	karyopherin alpha importin beta, putative conserved Plasmodium protein, unknown function
2	bp	GO:0043648	dicarboxylic acid metabolic process	12	3	0.51	0.02365	chorismate synthase 2-oxoglutarate dehydrogenase E1 component carbamoyl phosphate synthetase
2	bp	GO:0006730	one-carbon metabolic process	7	2	0.3	0.03266	S-adenosylmethionine synthetase serine hydroxymethyltransferase
2	bp	GO:0065004	protein-DNA complex assembly	13	2	0.55	0.04229	origin recognition complex subunit 5 nucleosome assembly protein
2	bp	GO:0002377	immunoglobulin production	8	2	0.34	0.04235	serine repeat antigen 7 serine repeat antigen 6
2	bp	GO:0015698	inorganic anion transport	30	2	1.27	0.04259	parasite-infected erythrocyte surface protein inorganic anion exchanger, inorganic anion antiporter
2	mf	GO:0003735	structural constituent of ribosome	145	19	5.99	4.4e-06	40S ribosomal protein S15A, putative 60S ribosomal protein L15, putative 60S ribosomal protein L4, putative 60S ribosomal protein L12, putative 40S ribosomal protein S9, putative 40S ribosomal protein S5, putative 60S ribosomal protein L13-2, putative 60S ribosomal protein L13, putative 40S ribosomal protein S2B, putative 60S ribosomal protein L3, putative 60S ribosomal protein P0 60S ribosomal p…
2	mf	GO:0003746	translation elongation factor activity	19	6	0.78	7.6e-05	elongation factor Ts GTP-binding translation elongation factor tu family protein, putative translation elongation factor EF-1, subunit alpha, putative elongation factor Tu, putative elongation factor 1-gamma, putative elongation factor 2
2	mf	GO:0016769	transferase activity, transferring nitro...	6	3	0.25	0.0013	aspartate aminotransferase aspartate transaminase ornithine aminotransferase glutamine--fructose-6-phosphate aminotransferase [isomerizing], putative
2	mf	GO:0019843	rRNA binding	11	3	0.45	0.0089	40S ribosomal protein S9, putative 60S ribosomal protein L6, putative 60S ribosomal protein L5, putative
2	mf	GO:0042623	ATPase activity, coupled	145	11	5.99	0.0091	ATP-dependent RNA helicase UAP56 ATP synthase F1, alpha subunit ATP-dependent RNA helicase DDX6 vacuolar ATP synthase subunit b eukaryotic initiation factor, putative heat shock protein 60 ATP synthase subunit beta, mitochondrial ATP-dependent zinc metalloprotease FTSH 1 DNA replication licensing factor MCM6 TCP-1/cpn60 chaperonin family, putative eukaryotic initiation factor 4A helicase 45
2	mf	GO:0008565	protein transporter activity	31	5	1.28	0.0131	karyopherin alpha importin beta, putative AP-3 complex subunit sigma, putative protein transport protein SEC61 subunit alpha conserved Plasmodium protein, unknown function
2	mf	GO:0016405	CoA-ligase activity	5	2	0.21	0.0156	succinyl-CoA synthetase alpha subunit, putative succinyl-CoA ligase, putative
2	mf	GO:0019213	deacetylase activity	5	2	0.21	0.0156	cdc2-related protein kinase 3 histone deacetylase
2	mf	GO:0016878	acid-thiol ligase activity	5	2	0.21	0.0156	succinyl-CoA synthetase alpha subunit, putative succinyl-CoA ligase, putative
2	mf	GO:0004222	metalloendopeptidase activity	14	3	0.58	0.0179	ATP-dependent zinc metalloprotease FTSH, putative ATP-dependent zinc metalloprotease FTSH 1 M1-family alanyl aminopeptidase
2	mf	GO:0048037	cofactor binding	43	4	1.78	0.0226	aspartate aminotransferase aspartate transaminase ornithine aminotransferase chorismate synthase 2-oxoglutarate dehydrogenase E1 component
2	mf	GO:0042393	histone binding	6	2	0.25	0.0228	14-3-3 protein nucleosome assembly protein
2	mf	GO:0046933	proton-transporting ATP synthase activit...	17	3	0.7	0.0306	ATP synthase F1, alpha subunit vacuolar ATP synthase subunit b ATP synthase subunit beta, mitochondrial
2	mf	GO:0016763	transferase activity, transferring pento...	7	2	0.29	0.031	hypoxanthine-guanine phosphoribosyltransferase queuine tRNA-ribosyltransferase, putative
2	mf	GO:0019904	protein domain specific binding	8	2	0.33	0.0402	karyopherin alpha 14-3-3 protein
2	mf	GO:0043169	cation binding	399	12	16.48	0.0447	phd finger protein, putative acyl-CoA synthetase 2-oxoglutarate dehydrogenase E1 component S-adenosylmethionine synthetase ribonucleotide reductase small subunit, putative phenylalanyl-tRNA synthetase beta chain, putative ATP-dependent zinc metalloprotease FTSH, putative asparagine and aspartate rich protein 1 M1-family alanyl aminopeptidase palmitoyltransferase, putative phosphoribosylpyrophosph…
2	mf	GO:0097159	organic cyclic compound binding	1395	52	57.62	0.0477	aspartate aminotransferase aspartate transaminase ATP-dependent RNA helicase UAP56 DNA-directed RNA polymerase II second largest subunit, putative origin recognition complex subunit 5 elongation factor Ts ATP-dependent RNA helicase DDX6 conserved Plasmodium protein, unknown function cdc2-related protein kinase 3 eukaryotic initiation factor, putative 60S ribosomal protein L4, putative ras-related…
2	mf	GO:1901363	heterocyclic compound binding	1395	52	57.62	0.0477	aspartate aminotransferase aspartate transaminase ATP-dependent RNA helicase UAP56 DNA-directed RNA polymerase II second largest subunit, putative origin recognition complex subunit 5 elongation factor Ts ATP-dependent RNA helicase DDX6 conserved Plasmodium protein, unknown function cdc2-related protein kinase 3 eukaryotic initiation factor, putative 60S ribosomal protein L4, putative ras-related…
2	cc	GO:0022627	cytosolic small ribosomal subunit	26	7	0.74	5.4e-06	40S ribosomal protein S15A, putative 40S ribosomal protein S5, putative 40S ribosomal protein S2B, putative 40S ribosomal protein S6, putative 40S ribosomal protein S13, putative 40S ribosomal protein S8e, putative 40S ribosomal protein S3, putative
2	cc	GO:0022625	cytosolic large ribosomal subunit	32	7	0.92	2.4e-05	60S ribosomal protein L13-2, putative 60S ribosomal protein L13, putative 60S ribosomal protein L3, putative 60S ribosomal protein P0 60S ribosomal protein L18-2, putative 60S ribosomal protein L5, putative 60S ribosomal protein L7-3, putative
2	cc	GO:0005739	mitochondrion	188	16	5.39	8.8e-05	ATP synthase F1, alpha subunit 2-oxoglutarate dehydrogenase E1 component heat shock protein 60 pre-mRNA splicing factor, putative citrate synthase, mitochondrial precursor, putative 60S ribosomal protein L3, putative succinyl-CoA synthetase alpha subunit, putative 60S ribosomal protein P0 mitochondrial phosphate carrier protein serine hydroxymethyltransferase ATP synthase subunit beta, mitochondr…
2	cc	GO:0005643	nuclear pore	12	4	0.34	0.00026	karyopherin alpha importin beta, putative nucleoporin NUP100/NSP100, putative conserved Plasmodium protein, unknown function
2	cc	GO:0030176	integral component of endoplasmic reticu...	5	2	0.14	0.00768	glycerol-3-phosphate 1-O-acyltransferase translocation protein SEC63
2	cc	GO:0005853	eukaryotic translation elongation factor...	5	2	0.14	0.00768	translation elongation factor EF-1, subunit alpha, putative elongation factor 1-gamma, putative
2	cc	GO:0005829	cytosol	124	21	3.55	0.01147	40S ribosomal protein S15A, putative chorismate synthase hexokinase 40S ribosomal protein S5, putative 1-cys peroxiredoxin 60S ribosomal protein L13-2, putative receptor for activated c kinase 6-phosphofructokinase 60S ribosomal protein L13, putative 40S ribosomal protein S2B, putative 60S ribosomal protein L3, putative phosphoglycerate mutase, putative 60S ribosomal protein P0 60S ribosomal prot…
2	cc	GO:0005759	mitochondrial matrix	19	3	0.54	0.01584	2-oxoglutarate dehydrogenase E1 component citrate synthase, mitochondrial precursor, putative succinyl-CoA synthetase alpha subunit, putative
2	cc	GO:0044444	cytoplasmic part	1059	57	30.33	0.02769	ATP synthase F1, alpha subunit elongation factor Ts 40S ribosomal protein S15A, putative 60S ribosomal protein L15, putative eukaryotic initiation factor, putative 60S ribosomal protein L4, putative ras-related protein Rab-1A 60S ribosomal protein L12, putative 40S ribosomal protein S9, putative chorismate synthase hexokinase AAA family ATPase, CDC48 subfamily conserved Plasmodium protein, unknow…
2	cc	GO:0045261	proton-transporting ATP synthase complex...	10	2	0.29	0.03147	ATP synthase F1, alpha subunit ATP synthase subunit beta, mitochondrial
3	bp	GO:0030036	actin cytoskeleton organization	7	3	0.19	0.00062	formin 1 formin 2 myosin D
3	bp	GO:0020035	cytoadherence to microvasculature, media...	53	6	1.44	0.00272	erythrocyte membrane protein 1, PfEMP1 cytoadherence linked asexual protein 3 erythrocyte membrane protein 1, PfEMP1 erythrocyte membrane protein 1, PfEMP1 erythrocyte membrane protein 1, PfEMP1 erythrocyte membrane protein 1, PfEMP1
3	bp	GO:0009405	pathogenesis	94	8	2.56	0.00341	erythrocyte membrane protein 1, PfEMP1 DBL containing protein, unknown function erythrocyte membrane protein 1, PfEMP1 erythrocyte membrane protein 1, PfEMP1 duffy binding-like merozoite surface protein erythrocyte membrane protein 1, PfEMP1 erythrocyte membrane protein 1, PfEMP1 erythrocyte membrane protein 1, PfEMP1
3	bp	GO:0046034	ATP metabolic process	42	3	1.14	0.00693	ubiquinol-cytochrome c reductase complex subunit, putative V-type proton ATPase 21 kDa proteolipid subunit, putative ubiquinol-cytochrome c reductase hinge protein, putative
3	bp	GO:0020013	modulation by symbiont of host erythrocy...	49	5	1.33	0.0097	erythrocyte membrane protein 1, PfEMP1 erythrocyte membrane protein 1, PfEMP1 erythrocyte membrane protein 1, PfEMP1 erythrocyte membrane protein 1, PfEMP1 erythrocyte membrane protein 1, PfEMP1
3	bp	GO:0022904	respiratory electron transport chain	7	2	0.19	0.01404	ubiquinol-cytochrome c reductase complex subunit, putative ubiquinol-cytochrome c reductase hinge protein, putative
3	bp	GO:0046942	carboxylic acid transport	9	2	0.25	0.02324	pantothenate transporter acyl-CoA synthetase
3	bp	GO:0007265	Ras protein signal transduction	17	2	0.46	0.02699	GTPase-activating protein, putative rhoGAP GTPase, putative
3	bp	GO:0034220	ion transmembrane transport	24	2	0.65	0.02707	pantothenate transporter V-type proton ATPase 21 kDa proteolipid subunit, putative
3	bp	GO:0071822	protein complex subunit organization	54	3	1.47	0.0287	formin 1 myosin D histone H3-like centromeric protein CSE4
3	bp	GO:0030260	entry into host cell	26	3	0.71	0.03206	rhoptry-associated protein 2 duffy binding-like merozoite surface protein rhoptry neck protein 4
3	bp	GO:0016310	phosphorylation	128	9	3.49	0.03597	calcium-dependent protein kinase 1 protein kinase, putative adenylyl cyclase beta ubiquinol-cytochrome c reductase complex subunit, putative serine/threonine protein kinase, putative conserved Plasmodium protein, unknown function serine/threonine protein kinase, putative ubiquinol-cytochrome c reductase hinge protein, putative cGMP-dependent protein kinase
3	bp	GO:0008654	phospholipid biosynthetic process	41	4	1.12	0.04533	apical sushi protein choline/ethanolaminephosphotransferase, putative phosphatidylserine decarboxylase conserved Plasmodium protein, unknown function
3	bp	GO:0016255	attachment of GPI anchor to protein	13	2	0.35	0.04695	apical sushi protein conserved Plasmodium protein, unknown function
3	bp	GO:0016337	single organismal cell-cell adhesion	63	7	1.72	0.04843	erythrocyte membrane protein 1, PfEMP1 rhoptry-associated membrane antigen erythrocyte membrane protein 1, PfEMP1 erythrocyte membrane protein 1, PfEMP1 duffy binding-like merozoite surface protein erythrocyte membrane protein 1, PfEMP1 erythrocyte membrane protein 1, PfEMP1
3	mf	GO:0004872	receptor activity	101	9	2.94	0.0023	erythrocyte membrane protein 1, PfEMP1 DBL containing protein, unknown function adenylyl cyclase beta erythrocyte membrane protein 1, PfEMP1 erythrocyte membrane protein 1, PfEMP1 duffy binding-like merozoite surface protein erythrocyte membrane protein 1, PfEMP1 erythrocyte membrane protein 1, PfEMP1 erythrocyte membrane protein 1, PfEMP1
3	mf	GO:0050839	cell adhesion molecule binding	55	6	1.6	0.0047	erythrocyte membrane protein 1, PfEMP1 cytoadherence linked asexual protein 3 erythrocyte membrane protein 1, PfEMP1 erythrocyte membrane protein 1, PfEMP1 erythrocyte membrane protein 1, PfEMP1 erythrocyte membrane protein 1, PfEMP1
3	mf	GO:0008121	ubiquinol-cytochrome-c reductase activit...	5	2	0.15	0.0079	ubiquinol-cytochrome c reductase complex subunit, putative ubiquinol-cytochrome c reductase hinge protein, putative
3	mf	GO:0016624	oxidoreductase activity, acting on the a...	7	2	0.2	0.016	3-methyl-2-oxobutanoate dehydrogenase (lipoamide), putative branched-chain alpha keto-acid dehydrogenase, putative
3	mf	GO:0004672	protein kinase activity	113	7	3.29	0.02	calcium-dependent protein kinase 1 protein kinase, putative adenylyl cyclase beta serine/threonine protein kinase, putative conserved Plasmodium protein, unknown function serine/threonine protein kinase, putative cGMP-dependent protein kinase
3	mf	GO:0004722	protein serine/threonine phosphatase act...	9	2	0.26	0.0265	serine/threonine protein phosphatase 2B catalytic subunit A, putative serine/threonine protein phosphatase 7
3	mf	GO:0046789	host cell surface receptor binding	28	3	0.82	0.0464	rhoptry-associated leucine zipper-like protein 1 erythrocyte membrane protein 1, PfEMP1 erythrocyte membrane protein 1, PfEMP1
3	cc	GO:1990225	rhoptry neck	9	7	0.26	4.4e-10	rhoptry neck protein 6 apical sushi protein rhoptry-associated leucine zipper-like protein 1 rhoptry neck protein 5 rhoptry neck protein 4 rhoptry neck protein 3 rhoptry neck protein 2
3	cc	GO:0020008	rhoptry	32	15	0.92	6.9e-08	rhoptry neck protein 6 cytoadherence linked asexual protein 2 apical sushi protein apical merozoite protein rhoptry-associated protein 3 rhoptry-associated protein 2 rhoptry protein rhoptry-associated membrane antigen rhoptry-associated leucine zipper-like protein 1 rhoptry neck protein 5 high molecular weight rhoptry protein 3 rhoptry neck protein 4 rhoptry neck protein 3 rhoptry-associated prot…
3	cc	GO:0070258	inner membrane complex	21	5	0.6	0.00025	glideosome associated protein with multiple membrane spans 2 inner membrane complex protein inner membrane complex protein 1g, putative glideosome associated protein with multiple membrane spans 1 secreted ookinete protein, putative inner membrane complex protein 1f, putative
3	cc	GO:0005783	endoplasmic reticulum	100	8	2.86	0.00725	choline/ethanolaminephosphotransferase, putative rhoptry-associated membrane antigen phosphatidylserine decarboxylase dynamin-like protein protein transport protein Sec24A ubiquitin fusion degradation protein UFD1, putative cGMP-dependent protein kinase derlin-1
3	cc	GO:0005884	actin filament	6	2	0.17	0.0113	glideosome associated protein with multiple membrane spans 2 glideosome associated protein with multiple membrane spans 1 secreted ookinete protein, putative
3	cc	GO:0020030	infected host cell surface knob	53	5	1.52	0.01687	erythrocyte membrane protein 1, PfEMP1 erythrocyte membrane protein 1, PfEMP1 erythrocyte membrane protein 1, PfEMP1 erythrocyte membrane protein 1, PfEMP1 erythrocyte membrane protein 1, PfEMP1
3	cc	GO:0016021	integral component of membrane	481	21	13.78	0.0398	erythrocyte membrane protein 1, PfEMP1 DBL containing protein, unknown function glideosome associated protein with multiple membrane spans 2 inner membrane complex protein Zn2+ or Fe2+ permease rhoptry protein choline/ethanolaminephosphotransferase, putative adenylyl cyclase beta erythrocyte membrane protein 1, PfEMP1 erythrocyte membrane protein 1, PfEMP1 duffy binding-like merozoite surface pro…

## Sheet: (e) Pf cell-cycle independent
Gene id	Gene name	Description	Cell cycle variance	Biological variance	Technical variance
PF3D7_0725600	N/A	18S ribosomal RNA	0.127744	0.649751	0.222505
PF3D7_0531600	N/A	18S ribosomal RNA	0.12053	0.593107	0.286363
PF3D7_1306400	RPT4	26S protease regulatory subunit 10B, putative	2.34059e-23	0.735533	0.264467
PF3D7_1008400	RPT2	26S protease regulatory subunit 4, putative	1.23168e-21	0.733587	0.266413
PF3D7_1368100	RPN11	26S proteasome regulatory subunit RPN11, putative	0.0019619	0.502661	0.495377
PF3D7_1466300	RPN2	26S proteasome regulatory subunit RPN2, putative	0.0471699	0.68293	0.2699
PF3D7_1338100	RPN3	26S proteasome regulatory subunit RPN3, putative	0.0234481	0.567336	0.409216
PF3D7_0726000	N/A	28S ribosomal RNA	0.323038	0.653615	0.023347
PF3D7_0532000	N/A	28S ribosomal RNA	0.194152	0.773019	0.0328282
PF3D7_0504600	BCKDHB	2-oxoisovalerate dehydrogenase subunit beta, mitochondrial, putative	0.0645956	0.542336	0.393068
PF3D7_1414300	N/A	60S ribosomal protein L10, putative	0.326563	0.50753	0.165906
PF3D7_1246200	ACT1	actin I	0.119876	0.690855	0.189269
PF3D7_0503400	ADF1	actin-depolymerizing factor 1	2.7368e-25	0.519367	0.480633
PF3D7_0817300	N/A	conserved Plasmodium protein, unknown function	0.145685	0.531552	0.322762
PF3D7_0105700	N/A	asparagine-rich antigen Pfa35-2	0.122815	0.502295	0.37489
PF3D7_0106300	ATP6	calcium-transporting ATPase	0.130526	0.518622	0.350852
PF3D7_1136500	CK1	casein kinase 1	0.012962	0.657254	0.329784
PF3D7_0619400	N/A	cell division cycle protein 48 homologue, putative	0.101186	0.62944	0.269374
PF3D7_0628300	CEPT	choline/ethanolaminephosphotransferase, putative	3.86967e-27	0.603685	0.396315
PF3D7_0715200	N/A	conserved Plasmodium protein, unknown function	0.0735449	0.505929	0.420526
PF3D7_0307700	N/A	conserved Plasmodium protein, unknown function	0.043766	0.577709	0.378525
PF3D7_1337500	N/A	conserved Plasmodium protein, unknown function	0.0281799	0.538327	0.433493
PF3D7_1234900	N/A	conserved Plasmodium protein, unknown function	0.00826685	0.503994	0.487739
PF3D7_1205900	N/A	conserved protein, unknown function	3.63136e-24	0.585081	0.414919
PF3D7_0818000	SNRNP27	U4/U6.U5 small nuclear ribonucleoprotein, putative	4.02385e-26	0.742996	0.257004
PF3D7_0527000	MCM3	DNA replication licensing factor MCM3, putative	0.144356	0.605045	0.250598
PF3D7_1365600	N/A	DNA topoisomerase VI, b subunit, putative	0.043372	0.516061	0.440567
PF3D7_1145400	DYN1	dynamin-like protein	0.0633129	0.525947	0.41074
PF3D7_1004300	N/A	E3 ubiquitin-protein ligase, putative	0.0140335	0.642391	0.343576
PF3D7_1033200	ETRAMP10.2	early transcribed membrane protein 10.2	0.0693798	0.533096	0.397525
PF3D7_0304200	EHD	EH domain-containing protein	0.000758998	0.684867	0.314374
PF3D7_1117700	RAN	GTP-binding nuclear protein RAN/TC4	0.066448	0.648442	0.28511
PF3D7_1105100	H2B	histone H2B	0.0466024	0.770901	0.182496
PF3D7_1333700	CenH3	histone H3-like centromeric protein CSE4	0.16694	0.532191	0.300869
PF3D7_1221000	SET10	histone-lysine N-methyltransferase, H3 lysine-4 specific	8.9728e-24	0.549886	0.450114
PF3D7_1471200	SulP	inorganic anion exchanger, inorganic anion antiporter	0.0163309	0.515655	0.468014
PF3D7_1435300	N/A	NAD(P)H-dependent glutamate synthase, putative	0.00310729	0.659825	0.337068
PF3D7_0616200	NDC80	kinetochore protein NDC80, putative	8.6127e-23	0.556254	0.443746
PF3D7_0608800	OAT	ornithine aminotransferase	0.348269	0.558882	0.092849
PF3D7_0924000	N/A	patatin-like phospholipase, putative	0.0436311	0.507619	0.44875
PF3D7_0311300	N/A	phosphatidylinositol 3- and 4-kinase, putative	5.39764e-24	0.592169	0.407831
PF3D7_1343000	PMT	phosphoethanolamine N-methyltransferase	0.109802	0.578033	0.312165
PF3D7_1224300	PABP	polyadenylate-binding protein, putative	0.180434	0.572603	0.246963
PF3D7_1211800	PfpUB	polyubiquitin	0.0358261	0.573986	0.390188
PF3D7_1138500	PPM2	protein phosphatase PPM2	0.00293035	0.601666	0.395404
PF3D7_0807300	RAB18	ras-related protein Rab-18	0.0267767	0.536937	0.436286
PF3D7_1437200	N/A	ribonucleoside-diphosphate reductase large subunit, putative	2.22796e-23	0.756219	0.243781
PF3D7_0918000	GAP50	glideosome-associated protein 50	0.216314	0.53732	0.246365
PF3D7_1457000	SPP	signal peptide peptidase	0.0926072	0.63126	0.276133
PF3D7_1340900	PiT	sodium-dependent phosphate transporter	3.91871e-27	0.592046	0.407954
PF3D7_1008700	N/A	tubulin beta chain	0.151194	0.639149	0.209657
PF3D7_1119300	U2AF1	splicing factor U2AF small subunit, putative	0.0118253	0.716557	0.271618
PF3D7_1426900	QCR6	cytochrome b-c1 complex subunit 6, putative	0.00285748	0.66257	0.334573
PF3D7_1311900	vapA	V-type proton ATPase catalytic subunit A	0.0621227	0.684549	0.253328
PF3D7_0406100	N/A	V-type proton ATPase subunit B	0.0284379	0.669301	0.302261
PF3D7_1341900	N/A	V-type proton ATPase subunit D, putative	0.0299346	0.538068	0.431997

## Sheet: (f)Pf_cell-cycle independent GO
GO class	GO term	GO name	Total terms	Observed	Expected	Q value	Product description
bp	GO:0007035	vacuolar acidification	6	2	0.09	0.0033	vacuolar ATP synthase subunit b vacuolar ATP synthase subunit a
bp	GO:0015986	ATP synthesis coupled proton transport	22	3	0.34	0.0041	vacuolar ATP synthase subunit b vacuolar ATP synthase subunit a vacuolar ATP synthase subunit d, putative
bp	GO:0006511	ubiquitin-dependent protein catabolic pr...	74	6	1.13	0.0062	cell division cycle protein 48 homologue, putative polyubiquitin 26S protease regulatory subunit 10B, putative 26S proteasome regulatory subunit RPN3, putative 26S proteasome regulatory subunit RPN11, putative 26S proteasome regulatory subunit RPN2, putative
bp	GO:0006334	nucleosome assembly	12	2	0.18	0.0136	histone H2B histone H3-like centromeric protein CSE4
bp	GO:0015698	inorganic anion transport	30	2	0.46	0.015	sodium-dependent phosphate transporter inorganic anion exchanger, inorganic anion antiporter
bp	GO:0030433	ER-associated ubiquitin-dependent protei...	21	2	0.32	0.0397	cell division cycle protein 48 homologue, putative polyubiquitin
bp	GO:0009894	regulation of catabolic process	22	2	0.34	0.0432	26S proteasome regulatory subunit RPN3, putative 26S proteasome regulatory subunit RPN2, putative
bp	GO:0042493	response to drug	22	2	0.34	0.0432	calcium-transporting ATPase tubulin beta chain
mf	GO:0046961	proton-transporting ATPase activity, rot...	21	3	0.32	0.0036	vacuolar ATP synthase subunit b vacuolar ATP synthase subunit a vacuolar ATP synthase subunit d, putative
mf	GO:0003924	GTPase activity	86	5	1.31	0.0092	EH (Eps15 homology) protein ras-related protein Rab-18 tubulin beta chain GTP-binding nuclear protein RAN/TC4 dynamin-like protein
mf	GO:0005525	GTP binding	124	6	1.89	0.0104	EH (Eps15 homology) protein ras-related protein Rab-18 patatin-like phospholipase, putative tubulin beta chain GTP-binding nuclear protein RAN/TC4 dynamin-like protein
mf	GO:0005200	structural constituent of cytoskeleton	12	2	0.18	0.0137	tubulin beta chain actin I
mf	GO:0004175	endopeptidase activity	81	5	1.24	0.0146	26S protease regulatory subunit 4, putative 26S protease regulatory subunit 10B, putative 26S proteasome regulatory subunit RPN3, putative signal peptide peptidase 26S proteasome regulatory subunit RPN2, putative
mf	GO:0008170	N-methyltransferase activity	14	2	0.21	0.0185	histone-lysine N-methyltransferase, H3 lysine-4 specific phosphoethanolamine N-methyltransferase
mf	GO:0046933	proton-transporting ATP synthase activit...	17	2	0.26	0.0268	vacuolar ATP synthase subunit b vacuolar ATP synthase subunit a
mf	GO:0019829	cation-transporting ATPase activity	23	4	0.35	0.0285	calcium-transporting ATPase vacuolar ATP synthase subunit b vacuolar ATP synthase subunit a vacuolar ATP synthase subunit d, putative
mf	GO:0015291	secondary active transmembrane transport...	18	2	0.27	0.0299	sodium-dependent phosphate transporter inorganic anion exchanger, inorganic anion antiporter
cc	GO:0005838	proteasome regulatory particle	13	5	0.14	1.1e-07	26S protease regulatory subunit 4, putative 26S protease regulatory subunit 10B, putative 26S proteasome regulatory subunit RPN3, putative 26S proteasome regulatory subunit RPN11, putative 26S proteasome regulatory subunit RPN2, putative
cc	GO:0033180	proton-transporting V-type ATPase, V1 do...	6	2	0.06	0.0015	vacuolar ATP synthase subunit b vacuolar ATP synthase subunit a
cc	GO:0016471	vacuolar proton-transporting V-type ATPa...	6	2	0.06	0.0015	vacuolar ATP synthase subunit a vacuolar ATP synthase subunit d, putative
cc	GO:0000786	nucleosome	8	2	0.08	0.0028	histone H2B histone H3-like centromeric protein CSE4
cc	GO:0005783	endoplasmic reticulum	100	5	1.04	0.0034	cell division cycle protein 48 homologue, putative choline/ethanolaminephosphotransferase, putative secreted acid phosphatase glideosome-associated protein 50 polyubiquitin signal peptide peptidase
cc	GO:0034399	nuclear periphery	16	2	0.17	0.0115	histone-lysine N-methyltransferase, H3 lysine-4 specific histone H3-like centromeric protein CSE4
cc	GO:1990204	oxidoreductase complex	16	2	0.17	0.0115	ubiquinol-cytochrome c reductase hinge protein, putative ribonucleoside-diphosphate reductase, large subunit, putative
cc	GO:0005887	integral component of plasma membrane	19	2	0.2	0.0161	sodium-dependent phosphate transporter inorganic anion exchanger, inorganic anion antiporter
cc	GO:0031090	organelle membrane	119	4	1.24	0.0293	dynamin-like protein vacuolar ATP synthase subunit a vacuolar ATP synthase subunit d, putative ubiquinol-cytochrome c reductase hinge protein, putative
cc	GO:0020005	symbiont-containing vacuole membrane	30	2	0.31	0.0381	early transcribed membrane protein 10.2 dynamin-like protein

## Sheet: (g) Pb cell-cycle independent
Gene id	Gene name	Description	Cell cycle variance	Biological variance	Technical variance
PBANKA_0519000	N/A	S-antigen, putative	0.247784	0.637219	0.114997
PBANKA_0519100	N/A	conserved Plasmodium protein, unknown function	0.225204	0.598336	0.17646
PBANKA_0941800	H2B	histone H2B, putative	0.374439	0.528348	0.0972127
PBANKA_0831000	MSP1	merozoite surface protein 1	0.362453	0.518628	0.118919
