# Supplementary material for: Single-cell RNA-seq reveals hidden transcriptional variation in malaria parasites
Source: eLife. 2018 Mar 27;7:e33105. doi: 10.7554/eLife.33105 (PMC5871331; doi:10.7554/eLife.33105)
Supplement: Supplementary file 3. — (a) Genes identified as variable in P. berghei female gametocytes. The p and q values were calculated using M3Drop. (b) GO term enrichment amongst gene from (a). (c) Genes identified as variable in P. berghei male gametocytes. (d) GO term enrichment amongst gene from (c). (e) Genes identified as variable in P. falciparum female gametocytes. (f) GO term enrichment amongst gene from (e). [file elife-33105-supp3.xlsx]

## Sheet: (a) Pb female variable
Gene	Gene name	Description	p value	q value
PBANKA_1455100	RFC4	replication factor C subunit 4, putative	4.66381e-11	1.71675e-07
PBANKA_1030100	ACT2	actin II	1.2757e-09	1.56528e-06
PBANKA_1343300	N/A	proteasome subunit beta type-7, putative	9.18649e-10	1.56528e-06
PBANKA_1314800	eEF2	elongation factor 2, putative	3.65946e-09	2.6941e-06
PBANKA_1324100	UCHL3	ubiquitin carboxyl-terminal hydrolase isozyme L3, putative	2.93206e-09	2.6941e-06
PBANKA_0928100	PGM1	phosphoglycerate mutase, putative	7.32236e-08	4.49226e-05
PBANKA_1400600	N/A	cytoadherence linked asexual protein, putative	6.02472e-07	0.000316814
PBANKA_0933500	ROM1	rhomboid protease ROM1	1.02702e-06	0.000472556
PBANKA_0518200	SDHA	flavoprotein subunit of succinate dehydrogenase, putative	1.18245e-06	0.000483621
PBANKA_0107400	OAT	ornithine aminotransferase, putative	3.23379e-06	0.00108214
PBANKA_1340100	LDH	L-lactate dehydrogenase	3.12658e-06	0.00108214
PBANKA_1030600	N/A	p1/s1 nuclease, putative	5.40489e-06	0.00159858
PBANKA_1241900	UBC13	ubiquitin-conjugating enzyme E2 N, putative	6.0799e-06	0.00159858
PBANKA_1326400	GAPDH	glyceraldehyde-3-phosphate dehydrogenase	5.98922e-06	0.00159858
PBANKA_1033300	N/A	conserved Plasmodium protein, unknown function	7.21513e-06	0.00177059
PBANKA_0811000	SNRPD3	small nuclear ribonucleoprotein Sm D3, putative	9.69324e-06	0.00223005
PBANKA_0317161	N/A	erythrocyte membrane antigen 1	1.77229e-05	0.00360911
PBANKA_0623400	N/A	fam-a protein	2.25508e-05	0.00360911
PBANKA_0700800	N/A	Plasmodium exported protein (PHIST), unknown function	2.23576e-05	0.00360911
PBANKA_0831000	MSP1	merozoite surface protein 1	2.20117e-05	0.00360911
PBANKA_0836800	EMAP1	erythrocyte membrane associated protein 1	2.04715e-05	0.00360911
PBANKA_0916200	TCP1	T-complex protein 1 subunit alpha, putative	1.77358e-05	0.00360911
PBANKA_1318900	N/A	methyltransferase, putative	1.92396e-05	0.00360911
PBANKA_1003800	N/A	V-type proton ATPase subunit B, putative	3.56283e-05	0.00546449
PBANKA_1320500	VP1	V-type H(+)-translocating pyrophosphatase, putative	3.86696e-05	0.00569371
PBANKA_1406800	RPS27	40S ribosomal protein S27, putative	4.50523e-05	0.00637836
PBANKA_0511500	RPB7	DNA-directed RNA polymerase II subunit RPB7, putative	5.50836e-05	0.00675876
PBANKA_1101300	SBP1	skeleton-binding protein 1	5.48858e-05	0.00675876
PBANKA_1331800	DER1-1	derlin-1, putative	5.11034e-05	0.00675876
PBANKA_1415600	MCM4	DNA replication licensing factor MCM4, putative	5.17281e-05	0.00675876
PBANKA_0616000	N/A	mitochondrial ribosomal protein S8 precursor, putative	6.04341e-05	0.00717606
PBANKA_0806600	N/A	cleavage and polyadenylation specificity factor, putative	6.87585e-05	0.00744412
PBANKA_1031900	eIF2gamma	eukaryotic translation initiation factor 2 subunit gamma, putative	6.67491e-05	0.00744412
PBANKA_1124900	N/A	oxidoreductase, putative	6.86958e-05	0.00744412
PBANKA_0412900	CTRP	circumsporozoite- and TRAP-related protein	7.74355e-05	0.00791778
PBANKA_1025200	CBF5	H/ACA ribonucleoprotein complex subunit 4, putative	7.5834e-05	0.00791778
PBANKA_0713300	N/A	protein kinase c inhibitor-like protein, putative	9.01041e-05	0.00871062
PBANKA_0826500	HDAC1	histone deacetylase 1, putative	9.10248e-05	0.00871062
PBANKA_0932100	DHHC9	palmitoyltransferase DHHC9	9.22885e-05	0.00871062
PBANKA_1237000	N/A	18S rRNA (guanine-N(7))-methyltransferase, putative	9.97176e-05	0.00917651
PBANKA_0517900	N/A	conserved Plasmodium protein, unknown function	0.000108621	0.00966185
PBANKA_1120200	PDX1	pyridoxine biosynthesis protein PDX1, putative	0.000110241	0.00966185
PBANKA_0932000	RON4	rhoptry neck protein 4	0.000122839	0.0105156
PBANKA_0519000	N/A	S-antigen, putative	0.000136259	0.0108399
PBANKA_0618400	N/A	conserved Plasmodium protein, unknown function	0.000134397	0.0108399
PBANKA_0934200	DSK2	ubiquitin domain-containing protein DSK2, putative	0.000138407	0.0108399
PBANKA_0941200	RTCB	tRNA-splicing ligase RtcB, putative	0.000137797	0.0108399
PBANKA_0919300	N/A	spermidine synthase, putative	0.00014618	0.0112102
PBANKA_1329300	N/A	40S ribosomal protein S3, putative	0.000149482	0.0112294
PBANKA_1133200	CRK2	cdc2-related kinase 2	0.000152944	0.0112598
PBANKA_0623200	N/A	lysophospholipase, putative	0.000174165	0.0120963
PBANKA_1140600	RPB5	DNA-directed RNA polymerases I, II, and III subunit RPABC1, putative	0.000170879	0.0120963
PBANKA_1410000	RPT1	26S protease regulatory subunit 7, putative	0.000173541	0.0120963
PBANKA_1325900	N/A	conserved Plasmodium protein, unknown function	0.000183026	0.0122494
PBANKA_1441400	PCNA2	proliferating cell nuclear antigen 2, putative	0.000181505	0.0122494
PBANKA_0514200	CLAMP	claudin-like apicomplexan microneme protein, putative	0.000218219	0.014344
PBANKA_0103400	GILP	glyoxalase I, putative	0.000237674	0.0150175
PBANKA_0206500	RAB5c	ras-related protein Rab-5C, putative	0.000240705	0.0150175
PBANKA_1128100	PL	phospholipase	0.000238481	0.0150175
PBANKA_0922500	N/A	kelch domain-containing protein, putative	0.000265222	0.0157465
PBANKA_1233900	N/A	50S ribosomal protein L14, mitochondrial, putative	0.000263971	0.0157465
PBANKA_1402600	N/A	DNA ligase I, putative	0.000260733	0.0157465
PBANKA_1438700	YHM2	citrate/oxoglutarate carrier protein, putative	0.000282033	0.0164788
PBANKA_0505100	ARF1	ADP-ribosylation factor, putative	0.000317693	0.0179912
PBANKA_0928800	U2AF1	splicing factor U2AF small subunit, putative	0.000317203	0.0179912
PBANKA_0312400	RPB2	DNA-directed RNA polymerase II subunit RPB2, putative	0.000345307	0.0192587
PBANKA_1010000	N/A	mitochondrial acidic protein MAM33, putative	0.00039309	0.0215965
PBANKA_0824700	TRXR	thioredoxin reductase, putative	0.000408165	0.0217747
PBANKA_1134100	CCT4	T-complex protein 1 subunit delta, putative	0.000404786	0.0217747
PBANKA_0712800	SNRNP27	U4/U6.U5 small nuclear ribonucleoprotein, putative	0.000452582	0.0220421
PBANKA_0912100	CK1	casein kinase 1, putative	0.000448774	0.0220421
PBANKA_1007700	PPM1	protein phosphatase PPM1	0.000440235	0.0220421
PBANKA_1137900	PCNA1	proliferating cell nuclear antigen 1, putative	0.000455094	0.0220421
PBANKA_1315700	RON2	rhoptry neck protein 2	0.000440353	0.0220421
PBANKA_1409800	N/A	ATP synthase subunit gamma, mitochondrial, putative	0.000432047	0.0220421
PBANKA_1454600	N/A	conserved Plasmodium protein, unknown function	0.000445924	0.0220421
PBANKA_1132600	N/A	ubiquitin-conjugating enzyme E2, putative	0.00046898	0.0224197
PBANKA_0701500	N/A	prohibitin, putative	0.000487952	0.0227421
PBANKA_0943700	N/A	fam-b protein	0.00048808	0.0227421
PBANKA_0214300	N/A	AP-4 complex subunit beta, putative	0.000504788	0.0232266
PBANKA_0819900	NAPS	nucleosome assembly protein	0.000520948	0.0236742
PBANKA_1301400	N/A	proteasome subunit alpha type-1, putative	0.000530751	0.0238256
PBANKA_0703900	RACK1	receptor for activated c kinase, putative	0.000548945	0.0240555
PBANKA_0824800	N/A	RNA-binding protein, putative	0.000543005	0.0240555
PBANKA_1356200	N/A	tRNA guanosine-2'-O-methyltransferase, putative	0.000579162	0.0247895
PBANKA_1411100	BCKDHA	2-oxoisovalerate dehydrogenase subunit alpha, mitochondrial	0.000573345	0.0247895
PBANKA_0901000	N/A	fam-a protein	0.000588272	0.02489
PBANKA_1130100	TFB4	RNA polymerase II transcription factor B subunit 4, putative	0.000617768	0.0255506
PBANKA_1337200	N/A	protein transport protein SFT2, putative	0.000611012	0.0255506
PBANKA_1007300	RF2	peptide chain release factor 2, putative	0.000643293	0.0263107
PBANKA_1300900	COX11	cytochrome c oxidase assembly protein COX11, putative	0.00067822	0.0274344
PBANKA_0716500	N/A	RNA-binding protein, putative	0.000732117	0.0292926
PBANKA_0716900	ARO	armadillo-domain containing rhoptry protein, putative	0.000742665	0.0293952
PBANKA_1339900	N/A	SNARE protein, putative	0.000782714	0.0306508
PBANKA_0414800	N/A	arginase	0.000837566	0.0317235
PBANKA_0524300	N/A	tryptophan-rich protein	0.00083484	0.0317235
PBANKA_0614100	N/A	transcription initiation factor IIA subunit 1, putative	0.000844582	0.0317235
PBANKA_0913400	PPM8	protein phosphatase PPM8	0.000819404	0.0317235
PBANKA_0821700	N/A	inosine-5'-monophosphate dehydrogenase, putative	0.000873907	0.0324935
PBANKA_1445300	N/A	sun-family protein, putative	0.000917111	0.0337588
PBANKA_1137200	SEC24A	protein transport protein Sec24A, putative	0.000982527	0.0358087
PBANKA_0519400	N/A	conserved Plasmodium protein, unknown function	0.000995218	0.0359157
PBANKA_0932300	ApiAP2	AP2 domain transcription factor, putative	0.00103853	0.0367578
PBANKA_1127000	CEPT	choline/ethanolaminephosphotransferase	0.00103476	0.0367578
PBANKA_1015900	N/A	transcription initiation TFIID-like, putative	0.00106515	0.036989
PBANKA_1200600	N/A	Plasmodium exported protein, unknown function	0.00105764	0.036989
PBANKA_0304900	SERA3	serine repeat antigen 3	0.00123662	0.0424941
PBANKA_1237200	RPL17	50S ribosomal protein L17, apicoplast, putative	0.00124677	0.0424941
PBANKA_0523700	N/A	conserved Plasmodium protein, unknown function	0.00126999	0.0428883
PBANKA_0810500	ARP	apoptosis-related protein, putative	0.00133083	0.0445344
PBANKA_1024900	MCM2	DNA replication licensing factor MCM2, putative	0.00135403	0.0449025
PBANKA_1238700	N/A	conserved Plasmodium protein, unknown function	0.00137156	0.0450777
PBANKA_1025800	N/A	prefoldin subunit 2, putative	0.00141389	0.0460576
PBANKA_1004400	N/A	ribosomal protein L25, putative	0.00145385	0.046944
PBANKA_0623500	N/A	fam-a protein	0.00149954	0.0479982

## Sheet: (a) Pb female variable GO terms
GO class	GO term	GO name	Total terms	Observed	Expected	Q value	Gene ids
bp	GO:0019219	regulation of nucleobase-containing comp...	66	3	2.39	0.0077	PBANKA_1130100 PBANKA_1137900 PBANKA_1441400
bp	GO:0006367	transcription initiation from RNA polyme...	6	2	0.22	0.0177	PBANKA_0511500 PBANKA_0614100
bp	GO:0008152	metabolic process	1198	50	43.47	0.0206	PBANKA_0214200 PBANKA_0312400 PBANKA_0414800 PBANKA_0511500 PBANKA_0518200 PBANKA_0614100 PBANKA_0616000 PBANKA_0811000 PBANKA_0819900 PBANKA_0821700 PBANKA_0824700 PBANKA_0826500 PBANKA_0912100 PBANKA_0916200 PBANKA_0919300 PBANKA_0928100 PBANKA_0932100 PBANKA_0933500 PBANKA_0941200 PBANKA_1003800 PBANKA_1007300 PBANKA_1007700 PBANKA_1025200 PBANKA_1030600 PBANKA_1120200 PBANKA_1124900 PBANKA_11…
bp	GO:2000112	regulation of cellular macromolecule bio...	68	3	2.47	0.0327	PBANKA_1130100 PBANKA_1137900 PBANKA_1441400
mf	GO:0004298	threonine-type endopeptidase activity	15	3	0.53	0.014	PBANKA_1130500 PBANKA_1301400 PBANKA_1343300
mf	GO:0016810	hydrolase activity, acting on carbon-nit...	9	2	0.32	0.037	PBANKA_0414800 PBANKA_0826500
cc	GO:0005665	DNA-directed RNA polymerase II, core com...	5	3	0.19	0.00048	PBANKA_0312400 PBANKA_0511500 PBANKA_1140600
cc	GO:0019773	proteasome core complex, alpha-subunit c...	7	2	0.26	0.026	PBANKA_1130500 PBANKA_1301400
cc	GO:0005832	chaperonin-containing T-complex	8	2	0.3	0.03384	PBANKA_0916200 PBANKA_1134100
cc	GO:1990225	rhoptry neck	8	2	0.3	0.03384	PBANKA_0932000 PBANKA_1315700
cc	GO:0020036	Maurer's cleft	9	2	0.34	0.04247	PBANKA_0524300 PBANKA_1365500

## Sheet: (c)Pb male variable transcripts
Gene	Gene name	Description	p value	q value
PBANKA_1024700	UFD1	ubiquitin fusion degradation protein 1, putative	2.281e-07	0.000201868
PBANKA_1219200	N/A	Cg8 protein, putative	9.3757e-08	0.000201868
PBANKA_1329300	N/A	40S ribosomal protein S3, putative	1.76384e-07	0.000201868
PBANKA_0107400	OAT	ornithine aminotransferase, putative	5.72093e-07	0.000339562
PBANKA_1318600	N/A	conserved Plasmodium protein, unknown function	7.67372e-07	0.000339562
PBANKA_1422900	N/A	conserved Plasmodium protein, unknown function	7.00374e-07	0.000339562
PBANKA_0623200	N/A	lysophospholipase, putative	2.5783e-06	0.000713776
PBANKA_0901000	N/A	fam-a protein	2.19497e-06	0.000713776
PBANKA_1134100	CCT4	T-complex protein 1 subunit delta, putative	2.68842e-06	0.000713776
PBANKA_1432300	CelTOS	cell traversal protein for ookinetes and sporozoites	2.49026e-06	0.000713776
PBANKA_0928100	PGM1	phosphoglycerate mutase, putative	4.75453e-06	0.00114757
PBANKA_0941200	RTCB	tRNA-splicing ligase RtcB, putative	1.01975e-05	0.001701
PBANKA_1017700	QCR6	cytochrome b-c1 complex subunit 6, putative	8.99504e-06	0.001701
PBANKA_1115300	GAP40	glideosome-associated protein 40, putative	8.26334e-06	0.001701
PBANKA_1200400	N/A	PIR protein	9.8266e-06	0.001701
PBANKA_1241900	UBC13	ubiquitin-conjugating enzyme E2 N, putative	1.02509e-05	0.001701
PBANKA_0932200	N/A	peptidyl-prolyl cis-trans isomerase, putative	1.21618e-05	0.00189938
PBANKA_0931100	N/A	conserved Plasmodium protein, unknown function	1.35463e-05	0.00199808
PBANKA_0506900	N/A	phospholipid scramblase, putative	1.52263e-05	0.00202129
PBANKA_1128800	N/A	CPW-WPC family protein	1.46029e-05	0.00202129
PBANKA_0934200	DSK2	ubiquitin domain-containing protein DSK2, putative	2.42721e-05	0.0029292
PBANKA_1133200	CRK2	cdc2-related kinase 2	2.36704e-05	0.0029292
PBANKA_1331900	eIF4A	eukaryotic initiation factor 4a, putative	5.19116e-05	0.00599241
PBANKA_1337200	N/A	protein transport protein SFT2, putative	5.46928e-05	0.00605039
PBANKA_1354400	N/A	60S ribosomal protein L18, putative	6.55439e-05	0.00696076
PBANKA_0214500	IMP2	IMP1-like protein, putative	6.92265e-05	0.00706909
PBANKA_0619100	N/A	40S ribosomal protein S5, putative	7.19709e-05	0.00707713
PBANKA_0517000	ETRAMP10.2	early transcribed membrane protein	8.77976e-05	0.00751944
PBANKA_0916700	N/A	conserved Plasmodium protein, unknown function	8.68903e-05	0.00751944
PBANKA_1138600	N/A	conserved Plasmodium protein, unknown function	8.75384e-05	0.00751944
PBANKA_1216500	CYP19A	peptidyl-prolyl cis-trans isomerase, putative	8.04466e-05	0.00751944
PBANKA_0506600	SRSF4	serine/arginine-rich splicing factor 4, putative	9.97142e-05	0.00827316
PBANKA_0302500	HT	hexose transporter	0.000109221	0.00878733
PBANKA_1007300	RF2	peptide chain release factor 2, putative	0.000112932	0.00881864
PBANKA_0517100	N/A	conserved Plasmodium protein, unknown function	0.000121158	0.00919073
PBANKA_1410000	RPT1	26S protease regulatory subunit 7, putative	0.000140859	0.0103884
PBANKA_1144000	RPN11	26S proteasome regulatory subunit RPN11, putative	0.000149885	0.0107552
PBANKA_0312400	RPB2	DNA-directed RNA polymerase II subunit RPB2, putative	0.000189463	0.0132374
PBANKA_1226800	RAD54	DNA repair and recombination protein RAD54, putative	0.00020135	0.0137073
PBANKA_1320700	SPP	signal peptide peptidase, putative	0.000224101	0.0148747
PBANKA_1343300	N/A	proteasome subunit beta type-7, putative	0.000233456	0.0151177
PBANKA_0806400	N/A	conserved protein, unknown function	0.000241072	0.0152392
PBANKA_1246400	N/A	PIR protein	0.000250535	0.0154691
PBANKA_1234000	N/A	V-type proton ATPase 16 kDa proteolipid subunit, putative	0.00025916	0.0156379
PBANKA_1226600	N/A	tubulin gamma chain, putative	0.000265152	0.015644
PBANKA_0523900	GAPM2	glideosome associated protein with multiple membrane spans 2, putative	0.000299571	0.0171436
PBANKA_1003800	N/A	V-type proton ATPase subunit B, putative	0.000303484	0.0171436
PBANKA_1318800	PTP1	protein tyrosine phosphatase	0.000351106	0.0194206
PBANKA_0702800	N/A	protein disulfide isomerase	0.000377545	0.0204077
PBANKA_0718800	SAR1	small GTP-binding protein sar1, putative	0.000384326	0.0204077
PBANKA_0933500	ROM1	rhomboid protease ROM1	0.000404862	0.0210766
PBANKA_0707400	N/A	RNA-binding protein, putative	0.000463389	0.0236596
PBANKA_1365700	N/A	PIR protein	0.000495694	0.0248315
PBANKA_0503600	N/A	60S ribosomal protein L30e, putative	0.000557675	0.027419
PBANKA_1205000	GBP2	single-strand telomeric DNA-binding protein GBP2, putative	0.0005953	0.0287367
PBANKA_1410400	N/A	V-type proton ATPase catalytic subunit A, putative	0.000621835	0.0294816
PBANKA_1422400	N/A	importin beta, putative	0.000644046	0.029999
PBANKA_0601100	N/A	mitochondrial phosphate carrier protein, putative	0.000681728	0.0312067
PBANKA_1031900	eIF2gamma	eukaryotic translation initiation factor 2 subunit gamma, putative	0.00078891	0.0347384
PBANKA_1142400	N/A	nucleoside diphosphate kinase b, putative	0.000796395	0.0347384
PBANKA_1228900	WARP	von Willebrand factor A domain-related protein	0.000798134	0.0347384
PBANKA_0514900	P28	ookinete surface protein P28	0.000866958	0.0367423
PBANKA_1206600	N/A	26S protease regulatory subunit 4, putative	0.000871851	0.0367423
PBANKA_0001001	N/A	PIR protein	0.000909525	0.0377311
PBANKA_0800100	N/A	PIR protein	0.000928225	0.0379144
PBANKA_0405400	RPS12	40S ribosomal protein S12, putative	0.00095774	0.0379522
PBANKA_0901400	N/A	ATP synthase subunit delta, mitochondrial, putative	0.00094409	0.0379522
PBANKA_0103400	GILP	glyoxalase I, putative	0.00111332	0.0422265
PBANKA_1315000	NSE2	E3 SUMO-protein ligase NSE2, putative	0.00110401	0.0422265
PBANKA_1325900	N/A	conserved Plasmodium protein, unknown function	0.00109286	0.0422265
PBANKA_1427700	RUVB1	RuvB-like helicase 1, putative	0.00122596	0.0458439
PBANKA_1303300	N/A	cytochrome b-c1 complex subunit Rieske, putative	0.00126659	0.0467056
PBANKA_0417500	RPL32	60S ribosomal protein L32, putative	0.00132054	0.0480278

## Sheet:  (d) Pb male variable GO terms
GO class	GO term	GO name	Total terms	Observed	Expected	Q value	Gene ids
bp	GO:0046034	ATP metabolic process	12	4	0.28	0.00011	PBANKA_0901400 PBANKA_1003800 PBANKA_1017700 PBANKA_1410400
bp	GO:0015991	ATP hydrolysis coupled proton transport	14	3	0.33	0.00366	PBANKA_1003800 PBANKA_1234000 PBANKA_1410400
bp	GO:0030163	protein catabolic process	51	4	1.2	0.02454	PBANKA_1024700 PBANKA_1206600 PBANKA_1343300 PBANKA_1410000
bp	GO:0000413	protein peptidyl-prolyl isomerization	11	2	0.26	0.02598	PBANKA_0932200 PBANKA_1216500
bp	GO:0016310	phosphorylation	95	3	2.24	0.03226	PBANKA_1017700 PBANKA_1133200 PBANKA_1142400
bp	GO:0009206	purine ribonucleoside triphosphate biosy...	9	2	0.21	0.04552	PBANKA_0901400 PBANKA_1142400
mf	GO:0015078	hydrogen ion transmembrane transporter a...	29	5	0.68	0.0079	PBANKA_0901400 PBANKA_1017700 PBANKA_1234000 PBANKA_1303300 PBANKA_1410400
mf	GO:0046961	proton-transporting ATPase activity, rot...	8	2	0.19	0.0137	PBANKA_0901400 PBANKA_1410400
mf	GO:0003755	peptidyl-prolyl cis-trans isomerase acti...	12	2	0.28	0.0304	PBANKA_0932200 PBANKA_1216500
mf	GO:0016820	hydrolase activity, acting on acid anhyd...	21	3	0.49	0.0446	PBANKA_0901400 PBANKA_1003800 PBANKA_1410400
cc	GO:0033180	proton-transporting V-type ATPase, V1 do...	5	2	0.12	0.0051	PBANKA_1003800 PBANKA_1410400
cc	GO:0020009	microneme	16	3	0.37	0.0053	PBANKA_0933500 PBANKA_1320700 PBANKA_1432300
cc	GO:0015935	small ribosomal subunit	13	2	0.3	0.0353	PBANKA_0619100 PBANKA_1329300
cc	GO:0009986	cell surface	14	2	0.33	0.0405	PBANKA_0514900 PBANKA_1115300

## Sheet: (e) Pf female variable
Gene	Gene name	Description	p value	q value
PF3D7_0826700	RACK1	receptor for activated c kinase	2.41182e-36	1.06337e-32
PF3D7_1415300	N/A	RNA-binding protein Nova-1, putative	1.2383e-31	2.72983e-28
PF3D7_0114000	EPF1	exported protein family 1	2.03164e-31	2.98584e-28
PF3D7_1412900	N/A	ubiquitin-conjugating enzyme E2, putative	4.8315e-29	5.32552e-26
PF3D7_1361100	SEC24A	protein transport protein Sec24A	6.59596e-28	5.81632e-25
PF3D7_0406100	N/A	V-type proton ATPase subunit B	3.01359e-26	2.21449e-23
PF3D7_1474000	N/A	probable protein, unknown function	1.51435e-25	9.53826e-23
PF3D7_1417500	CBF5	H/ACA ribonucleoprotein complex subunit 4, putative	6.11941e-25	3.37256e-22
PF3D7_1417000	IMC1l	inner membrane complex protein 1l, putative	1.1748e-24	5.75523e-22
PF3D7_1451100	eEF2	elongation factor 2	2.97237e-24	1.31052e-21
PF3D7_1236200	N/A	conserved Plasmodium protein, unknown function	6.8198e-24	2.7335e-21
PF3D7_0504600	BCKDHB	2-oxoisovalerate dehydrogenase subunit beta, mitochondrial, putative	1.12505e-23	4.13363e-21
PF3D7_0215700	RPB2	DNA-directed RNA polymerase II subunit RPB2, putative	1.95672e-22	6.63629e-20
PF3D7_0421300	VAR	erythrocyte membrane protein 1, PfEMP1	9.95207e-21	2.99546e-18
PF3D7_1360000	N/A	conserved Plasmodium protein, unknown function	1.01909e-20	2.99546e-18
PF3D7_1004000	N/A	60S ribosomal protein L13, putative	1.14363e-20	3.15142e-18
PF3D7_0628300	CEPT	choline/ethanolaminephosphotransferase, putative	1.57601e-20	4.08743e-18
PF3D7_0936600	GEXP5	gametocyte exported protein 5	7.72069e-20	1.89114e-17
PF3D7_1426900	QCR6	cytochrome b-c1 complex subunit 6, putative	5.50166e-19	1.27668e-16
PF3D7_0929400	RhopH2	high molecular weight rhoptry protein 2	1.59174e-18	3.41373e-16
PF3D7_1420000	SF3B4	splicing factor 3B subunit 4, putative	1.62595e-18	3.41373e-16
PF3D7_1468400	D13	zinc finger protein, putative	2.03631e-18	4.08096e-16
PF3D7_1346100	SEC61	protein transport protein SEC61 subunit alpha	3.39677e-18	6.51147e-16
PF3D7_0410600	N/A	conserved Plasmodium protein, unknown function	4.53133e-18	8.32444e-16
PF3D7_0410000	EVP1	erythrocyte vesicle protein 1	5.52816e-18	9.74947e-16
PF3D7_0802000	GDH3	glutamate dehydrogenase, putative	6.30101e-18	1.06851e-15
PF3D7_0218000	RFC2	replication factor C subunit 2, putative	1.18973e-17	1.94279e-15
PF3D7_1119300	U2AF1	splicing factor U2AF small subunit, putative	1.33522e-17	2.10249e-15
PF3D7_1311900	vapA	V-type proton ATPase catalytic subunit A	2.46729e-17	3.75112e-15
PF3D7_0525100	ACS10	acyl-CoA synthetase	7.90678e-17	1.16203e-14
PF3D7_1211400	PfJ4	heat shock protein DNAJ homologue Pfj4	1.29608e-16	1.84336e-14
PF3D7_0801000	N/A	Plasmodium exported protein (PHISTc), unknown function	1.63626e-16	2.25446e-14
PF3D7_1224600	CCHL	cytochrome c heme lyase, putative	2.1576e-16	2.88268e-14
PF3D7_1251300	TMK	thymidylate kinase	3.62135e-16	4.69604e-14
PF3D7_1340900	PiT	sodium-dependent phosphate transporter	7.86107e-16	9.90271e-14
PF3D7_0308500	N/A	activator of Hsp90 ATPase, putative	1.82693e-15	2.23749e-13
PF3D7_0903700	N/A	alpha tubulin 1	2.96985e-15	3.53894e-13
PF3D7_0917900	HSP70-2	heat shock protein 70	3.59463e-15	4.17071e-13
PF3D7_0305000	EF-Ts	elongation factor Ts	3.97728e-15	4.49637e-13
PF3D7_1216600	CelTOS	cell traversal protein for ookinetes and sporozoites	4.08873e-15	4.5068e-13
PF3D7_1347500	ALBA4	DNA/RNA-binding protein Alba 4	1.72584e-14	1.85591e-12
PF3D7_0215800	ORC5	origin recognition complex subunit 5	2.39746e-14	2.51677e-12
PF3D7_0818900	HSP70	heat shock protein 70	2.59281e-14	2.65854e-12
PF3D7_0423500	GAPM2	glideosome associated protein with multiple membrane spans 2	5.37221e-14	5.3832e-12
PF3D7_1449300	BRF1	transcription factor IIIb subunit, putative	7.73577e-14	7.57933e-12
PF3D7_0206200	PAT	pantothenate transporter	1.27185e-13	1.21904e-11
PF3D7_0812400	KARalpha	karyopherin alpha	1.42841e-13	1.33997e-11
PF3D7_0712600	VAR	erythrocyte membrane protein 1, PfEMP1	1.5671e-13	1.43945e-11
PF3D7_1008400	RPT2	26S protease regulatory subunit 4, putative	3.27044e-13	2.94273e-11
PF3D7_1468700	eIF4A	eukaryotic initiation factor 4A	4.00262e-13	3.52951e-11
PF3D7_0807600	N/A	conserved Plasmodium protein, unknown function	8.58753e-13	7.424e-11
PF3D7_1464000	N/A	YL1 nuclear protein, putative	1.30553e-12	1.10694e-10
PF3D7_0320800	DOZI	ATP-dependent RNA helicase DDX6	2.00987e-12	1.67199e-10
PF3D7_1250500	N/A	AP-3 complex subunit sigma, putative	2.14587e-12	1.75206e-10
PF3D7_1027800	RPL3	60S ribosomal protein L3	3.1368e-12	2.51457e-10
PF3D7_1438500	CPSF3	cleavage and polyadenylation specificity factor subunit 3, putative	5.2569e-12	4.13887e-10
PF3D7_1026500	N/A	conserved Plasmodium protein, unknown function	5.9367e-12	4.59209e-10
PF3D7_0809100	VAR	erythrocyte membrane protein 1, PfEMP1	9.36092e-12	7.11591e-10
PF3D7_0306800	CCT2	T-complex protein 1 subunit beta	1.21184e-11	9.05596e-10
PF3D7_0804900	N/A	GTPase-activating protein, putative	1.24781e-11	9.16929e-10
PF3D7_1234800	SF3B3	splicing factor 3B subunit 3, putative	1.31571e-11	9.50978e-10
PF3D7_1135900	N/A	3-oxo-5-alpha-steroid 4-dehydrogenase, putative	1.90801e-11	1.35684e-09
PF3D7_1303000	N/A	conserved Plasmodium protein, unknown function	2.36288e-11	1.65364e-09
PF3D7_0108400	N/A	mitochondrial carrier protein, putative	3.18685e-11	2.19544e-09
PF3D7_1031200	MORN1	MORN repeat-containing protein 1	3.84858e-11	2.61052e-09
PF3D7_0813800	GMD	GDP-mannose 4,6-dehydratase	4.21829e-11	2.81794e-09
PF3D7_1469400	NT3	nucleoside transporter 3, putative	5.26749e-11	3.46632e-09
PF3D7_1437700	N/A	succinyl-CoA ligase, putative	7.03737e-11	4.56291e-09
PF3D7_1136200	N/A	conserved Plasmodium protein, unknown function	7.45111e-11	4.76115e-09
PF3D7_0818600	PBLP	BEM46-like protein, putative	7.99478e-11	5.03557e-09
PF3D7_1207900	N/A	conserved Plasmodium protein, unknown function	8.332e-11	5.17405e-09
PF3D7_1412500	ACT2	actin II	1.20422e-10	7.37417e-09
PF3D7_1333700	CenH3	histone H3-like centromeric protein CSE4	1.4194e-10	8.57277e-09
PF3D7_0916700	HoMu	RNA-binding protein musashi, putative	1.6962e-10	1.00014e-08
PF3D7_1132200	TCP1	T-complex protein 1 subunit alpha	1.70131e-10	1.00014e-08
PF3D7_0412400	VAR	erythrocyte membrane protein 1, PfEMP1	1.82996e-10	1.06162e-08
PF3D7_1235600	SHMT	serine hydroxymethyltransferase	2.62928e-10	1.50552e-08
PF3D7_0517700	EIF3B	eukaryotic translation initiation factor 3 subunit B, putative	4.29182e-10	2.42598e-08
PF3D7_0716800	EIF3I	eukaryotic translation initiation factor 3 subunit I, putative	4.81293e-10	2.6861e-08
PF3D7_0515700	GAP40	glideosome-associated protein 40, putative	4.9965e-10	2.7537e-08
PF3D7_1455000	PPM3	protein phosphatase PPM3, putative	5.40219e-10	2.94052e-08
PF3D7_1438700	N/A	DNA primase small subunit	7.01074e-10	3.76956e-08
PF3D7_0717500	CDPK4	calcium-dependent protein kinase 4	8.38065e-10	4.45184e-08
PF3D7_0323400	RIPR	Rh5 interacting protein	9.9941e-10	5.21387e-08
PF3D7_0918900	gammaGCS	gamma-glutamylcysteine synthetase	1.00517e-09	5.21387e-08
PF3D7_1003800	EFTUD2	U5 small nuclear ribonucleoprotein component, putative	1.16514e-09	5.9734e-08
PF3D7_0526600	N/A	conserved Plasmodium protein, unknown function	1.25549e-09	6.29028e-08
PF3D7_1335900	TRAP	thrombospondin-related anonymous protein	1.24596e-09	6.29028e-08
PF3D7_1028600	N/A	conserved Plasmodium protein, unknown function	1.27547e-09	6.3186e-08
PF3D7_1235700	N/A	ATP synthase subunit beta, mitochondrial	1.36639e-09	6.66452e-08
PF3D7_1241100	PFS2	polyadenylation factor subunit 2, putative	1.37553e-09	6.66452e-08
PF3D7_0817500	N/A	protein kinase c inhibitor-like protein, putative	1.55965e-09	7.47443e-08
PF3D7_1240300	VAR	erythrocyte membrane protein 1, PfEMP1	1.64114e-09	7.7804e-08
PF3D7_0532200	N/A	Plasmodium exported protein (PHISTc), unknown function	1.74308e-09	8.17579e-08
PF3D7_1117800	MLH	DNA mismatch repair protein MLH	1.9491e-09	9.04589e-08
PF3D7_0729400	N/A	ribosome biogenesis protein BRX1, putative	1.96965e-09	9.04603e-08
PF3D7_0408600	SIAP1	sporozoite invasion-associated protein 1	2.32713e-09	1.04697e-07
PF3D7_1306400	RPT4	26S protease regulatory subunit 10B, putative	2.30784e-09	1.04697e-07
PF3D7_1321700	SF1	splicing factor 1	2.43901e-09	1.08622e-07
PF3D7_1341800	IMC1k	inner membrane complex protein 1k, putative	3.08526e-09	1.36029e-07
PF3D7_1037600	XPB	TFIIH basal transcription factor complex helicase XPB subunit, putative	4.28347e-09	1.86988e-07
PF3D7_0508500	RCC1	guanidine nucleotide exchange factor	6.03059e-09	2.60675e-07
PF3D7_1240900	VAR	erythrocyte membrane protein 1, PfEMP1	6.10097e-09	2.61157e-07
PF3D7_1022400	SRSF4	serine/arginine-rich splicing factor 4	6.45671e-09	2.73727e-07
PF3D7_0523300	N/A	conserved Plasmodium protein, unknown function	6.5979e-09	2.77049e-07
PF3D7_1129200	RPN7	26S proteasome regulatory subunit RPN7, putative	7.0032e-09	2.91294e-07
PF3D7_0501400	FIRA	interspersed repeat antigen	7.08947e-09	2.92126e-07
PF3D7_0905900	SEC27	coatomer subunit beta, putative	7.33851e-09	2.99588e-07
PF3D7_0113200	N/A	Plasmodium exported protein, unknown function	7.78234e-09	3.14792e-07
PF3D7_0214000	CCT8	T-complex protein 1 subunit theta	8.1371e-09	3.2615e-07
PF3D7_1417900	N/A	conserved Plasmodium protein, unknown function	8.82793e-09	3.50652e-07
PF3D7_1205100	SEPSECS	O-phosphoseryl-tRNA(Sec) selenium transferase, putative	8.93672e-09	3.51803e-07
PF3D7_0204700	HT	hexose transporter	9.58701e-09	3.70782e-07
PF3D7_1311700	N/A	cytochrome c, putative	9.55652e-09	3.70782e-07
PF3D7_1200100	VAR	erythrocyte membrane protein 1, PfEMP1	9.8126e-09	3.76206e-07
PF3D7_0818000	SNRNP27	U4/U6.U5 small nuclear ribonucleoprotein, putative	9.92742e-09	3.77328e-07
PF3D7_0820700	KDH	2-oxoglutarate dehydrogenase E1 component	1.02265e-08	3.85372e-07
PF3D7_0507100	RPL4	60S ribosomal protein L4	1.29367e-08	4.83372e-07
PF3D7_0923700	N/A	conserved protein, unknown function	1.48022e-08	5.48428e-07
PF3D7_0522600	N/A	inner membrane complex protein	1.49915e-08	5.50812e-07
PF3D7_1473700	NUP116	nucleoporin NUP116/NSP116, putative	1.65411e-08	6.02726e-07
PF3D7_0525000	N/A	zinc finger protein, putative	1.69021e-08	6.1083e-07
PF3D7_0106700	AARP2	small ribosomal subunit assembling AARP2 protein	1.9242e-08	6.8974e-07
PF3D7_1015600	HSP60	heat shock protein 60	2.72648e-08	9.69441e-07
PF3D7_1134000	HSP70-3	heat shock protein 70	2.84847e-08	1.00471e-06
PF3D7_0620500	N/A	cleavage stimulation factor subunit 1, putative	3.36882e-08	1.17882e-06
PF3D7_0417500	N/A	memo-like protein	3.4602e-08	1.20126e-06
PF3D7_0802800	CNA	serine/threonine protein phosphatase 2B catalytic subunit A	3.64911e-08	1.25695e-06
PF3D7_1023100	N/A	dynein heavy chain, putative	3.82134e-08	1.30607e-06
PF3D7_1110400	N/A	RNA-binding protein, putative	4e-08	1.35661e-06
PF3D7_1428400	WDTC1	WD and tetratricopeptide repeats protein 1, putative	4.10711e-08	1.38231e-06
PF3D7_0827900	PDI8	protein disulfide isomerase	4.18594e-08	1.39817e-06
PF3D7_1404300	SOAP	secreted ookinete adhesive protein, putative	4.29216e-08	1.42287e-06
PF3D7_1030100	PRP22	pre-mRNA-splicing factor ATP-dependent RNA helicase PRP22, putative	4.33143e-08	1.42517e-06
PF3D7_1431100	N/A	conserved Plasmodium protein, unknown function	4.55578e-08	1.48788e-06
PF3D7_1240600	VAR	erythrocyte membrane protein 1, PfEMP1	4.67622e-08	1.51599e-06
PF3D7_1461600	SF3B2	splicing factor 3B subunit 2, putative	5.12495e-08	1.64934e-06
PF3D7_0934100	XPD	TFIIH basal transcription factor complex helicase XPD subunit	5.51078e-08	1.76066e-06
PF3D7_1357200	N/A	glutamate--tRNA ligase	5.69442e-08	1.80624e-06
PF3D7_0612000	N/A	conserved Plasmodium protein, unknown function	6.06243e-08	1.89569e-06
PF3D7_1250800	N/A	DNA repair protein rhp16, putative	6.04737e-08	1.89569e-06
PF3D7_0214800	N/A	conserved Plasmodium membrane protein, unknown function	6.64981e-08	2.06472e-06
PF3D7_1452700	N/A	U1 snRNP-associated protein, putative	6.89024e-08	2.12441e-06
PF3D7_1030200	CLAMP	claudin-like apicomplexan microneme protein, putative	7.05514e-08	2.15305e-06
PF3D7_1340400	N/A	conserved Plasmodium protein, unknown function	7.08081e-08	2.15305e-06
PF3D7_1230600	N/A	sun-family protein, putative	7.21391e-08	2.1785e-06
PF3D7_1466100	PPKL	protein phosphatase containing kelch-like domains	7.76445e-08	2.32881e-06
PF3D7_1476800	N/A	lysophospholipase, putative	8.67856e-08	2.58539e-06
PF3D7_1034400	SDHA	flavoprotein subunit of succinate dehydrogenase	9.05826e-08	2.68039e-06
PF3D7_1359800	N/A	ADP-ribosylation factor, putative	9.4475e-08	2.77694e-06
PF3D7_1129900	MFR5	major facilitator superfamily-related transporter, putative	1.00476e-07	2.93376e-06
PF3D7_0318200	RPB1	DNA-directed RNA polymerase II subunit RPB1	1.07896e-07	3.1297e-06
PF3D7_0219700	GEXP20	Plasmodium exported protein (PHISTc), unknown function	1.18524e-07	3.41551e-06
PF3D7_0317200	CRK4	cdc2-related protein kinase 4	1.22673e-07	3.48944e-06
PF3D7_1410600	eIF2gamma	eukaryotic translation initiation factor 2 subunit gamma, putative	1.21909e-07	3.48944e-06
PF3D7_0613800	ApiAP2	AP2 domain transcription factor, putative	1.31837e-07	3.72609e-06
PF3D7_0921000	N/A	ubiquitin-conjugating enzyme E2, putative	1.39585e-07	3.91993e-06
PF3D7_1357000	N/A	elongation factor 1-alpha	1.52535e-07	4.25649e-06
PF3D7_0807900	TyrRS	tyrosine--tRNA ligase	1.85115e-07	5.13315e-06
PF3D7_1219300	VAR	erythrocyte membrane protein 1, PfEMP1	2.0788e-07	5.7284e-06
PF3D7_1357800	CCT4	T-complex protein 1 subunit delta	2.16383e-07	5.92567e-06
PF3D7_0707300	RAMA	rhoptry-associated membrane antigen	2.64107e-07	7.18795e-06
PF3D7_1100200	VAR	erythrocyte membrane protein 1, PfEMP1	2.7989e-07	7.52461e-06
PF3D7_1228300	NEK1	NIMA related kinase 1	2.78803e-07	7.52461e-06
PF3D7_0314700	RNF1	RING finger protein RNF1	3.19519e-07	8.50401e-06
PF3D7_1459700	N/A	pyridoxal 5'-phosphate synthase, putative	3.20178e-07	8.50401e-06
PF3D7_1424100	RPL5	60S ribosomal protein L5, putative	3.63691e-07	9.60189e-06
PF3D7_1461500	MND1	meiotic nuclear division protein 1, putative	4.04257e-07	1.06094e-05
PF3D7_0820200	PGPS	phosphatidylglycerophosphate synthase	4.12637e-07	1.07652e-05
PF3D7_1012600	GMPS	GMP synthase [glutamine-hydrolyzing]	4.50642e-07	1.16875e-05
PF3D7_0806200	N/A	C-mannosyltransferase, putative	4.61751e-07	1.19056e-05
PF3D7_0319500	N/A	RNA-binding protein, putative	4.83407e-07	1.23915e-05
PF3D7_0527000	MCM3	DNA replication licensing factor MCM3, putative	5.08318e-07	1.29548e-05
PF3D7_0714600	N/A	conserved Plasmodium protein, unknown function	5.15859e-07	1.30714e-05
PF3D7_1360200	EMC3	ER membrane protein complex subunit 3, putative	5.33498e-07	1.34411e-05
PF3D7_1303900	N/A	conserved Plasmodium protein, unknown function	6.10281e-07	1.52882e-05
PF3D7_1036800	ACT	acetyl-CoA transporter, putative	6.59521e-07	1.64284e-05
PF3D7_1337100	PK6	protein kinase 6	6.95456e-07	1.72262e-05
PF3D7_1317100	MCM4	DNA replication licensing factor MCM4	7.16244e-07	1.7642e-05
PF3D7_0217500	CDPK1	calcium-dependent protein kinase 1	7.98893e-07	1.95684e-05
PF3D7_1012300	QCR7	cytochrome b-c1 complex subunit 7, putative	9.03775e-07	2.20152e-05
PF3D7_1329500	N/A	conserved Plasmodium protein, unknown function	9.09916e-07	2.2043e-05
PF3D7_1476600	N/A	Plasmodium exported protein, unknown function	9.50793e-07	2.29074e-05
PF3D7_0916500	UFD1	ubiquitin fusion degradation protein 1	9.63645e-07	2.30908e-05
PF3D7_0315200	CTRP	circumsporozoite- and TRAP-related protein	1.05132e-06	2.50554e-05
PF3D7_0806300	N/A	ferlin, putative	1.25192e-06	2.9676e-05
PF3D7_0308700	N/A	conserved Plasmodium protein, unknown function	1.28245e-06	3.0237e-05
PF3D7_1110200	PRPF6	pre-mRNA-processing factor 6, putative	1.30962e-06	3.07134e-05
PF3D7_0923000	RPB3	DNA-directed RNA polymerase II subunit RPB3, putative	1.45217e-06	3.38763e-05
PF3D7_0321400	N/A	protein kinase, putative	1.49975e-06	3.4802e-05
PF3D7_1007200	N/A	rho GTPase-activating protein, putative	1.83835e-06	4.24361e-05
PF3D7_1416700	N/A	conserved Plasmodium protein, unknown function	2.02529e-06	4.65079e-05
PF3D7_1342000	N/A	40S ribosomal protein S6	2.26094e-06	5.16501e-05
PF3D7_1308200	cpsSII	carbamoyl phosphate synthetase	2.52293e-06	5.73381e-05
PF3D7_1451600	LAP5	LCCL domain-containing protein	2.64895e-06	5.95879e-05
PF3D7_1471200	SulP	inorganic anion exchanger, inorganic anion antiporter	2.63733e-06	5.95879e-05
PF3D7_1436300	PTEX150	translocon component PTEX150	2.67003e-06	5.97571e-05
PF3D7_0705400	MCM7	DNA replication licensing factor MCM7	2.68667e-06	5.98258e-05
PF3D7_0918000	GAP50	glideosome-associated protein 50	2.73463e-06	6.05878e-05
PF3D7_0311300	N/A	phosphatidylinositol 3- and 4-kinase, putative	2.76491e-06	6.09525e-05
PF3D7_0920000	ELO3	long chain fatty acid elongation enzyme, putative	2.86016e-06	6.27386e-05
PF3D7_1014700	N/A	prohibitin, putative	3.05241e-06	6.66241e-05
PF3D7_1116700	DPAP1	dipeptidyl aminopeptidase 1	3.19274e-06	6.93438e-05
PF3D7_1030900	P28	ookinete surface protein P28	3.4528e-06	7.46246e-05
PF3D7_0935500	GEXP22	Plasmodium exported protein, unknown function	3.55431e-06	7.64436e-05
PF3D7_0218300	N/A	rRNA methyltransferase, putative	3.74191e-06	7.9797e-05
PF3D7_1311800	M1AAP	M1-family alanyl aminopeptidase	3.74643e-06	7.9797e-05
PF3D7_0619400	N/A	cell division cycle protein 48 homologue, putative	3.82805e-06	8.11436e-05
PF3D7_1116200	PDX2	pyridoxine biosynthesis protein PDX2	3.93087e-06	8.29245e-05
PF3D7_0203700	MAK16	protein MAK16, putative	4.02212e-06	8.40452e-05
PF3D7_1126200	RPS18	40S ribosomal protein S18, putative	4.00468e-06	8.40452e-05
PF3D7_0706700	MSH2-2	DNA mismatch repair protein MSH2, putative	4.0489e-06	8.42058e-05
PF3D7_0307600	N/A	conserved Plasmodium protein, unknown function	4.47651e-06	9.22561e-05
PF3D7_1212800	N/A	iron-sulfur subunit of succinate dehydrogenase	4.47784e-06	9.22561e-05
PF3D7_0614300	MFR1	major facilitator superfamily-related transporter, putative	4.56829e-06	9.36818e-05
PF3D7_0814600	N/A	conserved Plasmodium protein, unknown function	4.62081e-06	9.43201e-05
PF3D7_1242800	rabGDI	rab specific GDP dissociation inhibitor	4.74604e-06	9.55493e-05
PF3D7_1407300	PRP38B	pre-mRNA-splicing factor 38B, putative	4.7217e-06	9.55493e-05
PF3D7_1432700	N/A	protein-L-isoaspartate(D-aspartate) O-methyltransferase, putative	4.72769e-06	9.55493e-05
PF3D7_0816600	ClpB1	chaperone protein ClpB1	4.8345e-06	9.68878e-05
PF3D7_1436600	PKG	cGMP-dependent protein kinase	5.85792e-06	0.000116415
PF3D7_1448400	HRD3	ubiquitin-protein ligase, putative	5.86169e-06	0.000116415
PF3D7_1462700	N/A	cytochrome c1 precursor, putative	6.1397e-06	0.00012139
PF3D7_0308200	CCT7	T-complex protein 1 subunit eta	6.30752e-06	0.000124151
PF3D7_1309800	N/A	conserved Plasmodium protein, unknown function	6.35674e-06	0.000124564
PF3D7_1320800	N/A	dihydrolipoyllysine-residue succinyltransferase component of 2-oxoglutarate dehydrogenase complex	6.43866e-06	0.000125611
PF3D7_1417800	MCM2	DNA replication licensing factor MCM2	6.53282e-06	0.000126886
PF3D7_1242700	N/A	40S ribosomal protein S17, putative	6.57457e-06	0.000127137
PF3D7_0629400	N/A	RNA-binding protein, putative	6.77551e-06	0.000130451
PF3D7_1116000	RON4	rhoptry neck protein 4	7.11243e-06	0.000136342
PF3D7_0414500	N/A	RNA-binding protein, putative	7.29738e-06	0.000139282
PF3D7_1321500	PDEbeta	3',5'-cyclic nucleotide phosphodiesterase, putative	7.73918e-06	0.000147078
PF3D7_0422700	EIF4A3	eukaryotic initiation factor 4A-III, putative	7.86045e-06	0.000148741
PF3D7_0417800	CRK1	cdc2-related protein kinase 1	8.3201e-06	0.000156579
PF3D7_1135100	PPM8	protein phosphatase PPM8, putative	8.3457e-06	0.000156579
PF3D7_0922200	SAMS	S-adenosylmethionine synthetase	8.61671e-06	0.000160979
PF3D7_0506200	TBP	TATA-box-binding protein	8.99693e-06	0.00016667
PF3D7_0904900	CuTP	copper-transporting ATPase	8.99209e-06	0.00016667
PF3D7_1355100	MCM6	DNA replication licensing factor MCM6	9.28098e-06	0.000171213
PF3D7_1212500	GAT	glycerol-3-phosphate 1-O-acyltransferase	9.32012e-06	0.000171218
PF3D7_1466300	RPN2	26S proteasome regulatory subunit RPN2, putative	9.43015e-06	0.000172521
PF3D7_0503600	MyoB	myosin B	9.53016e-06	0.00017363
PF3D7_0710300	N/A	conserved Plasmodium membrane protein, unknown function	9.94088e-06	0.000180368
PF3D7_0915400	PFK9	ATP-dependent 6-phosphofructokinase	1.0391e-05	0.000187761
PF3D7_0106300	ATP6	calcium-transporting ATPase	1.06224e-05	0.00019116
PF3D7_1246100	ALAS	delta-aminolevulinic acid synthetase	1.14116e-05	0.000204527
PF3D7_1022500	CS	citrate synthase, mitochondrial, putative	1.20733e-05	0.00021551
PF3D7_0602100	N/A	ATP-dependent RNA helicase, putative	1.22487e-05	0.000217761
PF3D7_0211900	N/A	conserved Plasmodium protein, unknown function	1.2875e-05	0.000227975
PF3D7_1223800	YHM2	citrate/oxoglutarate carrier protein, putative	1.3107e-05	0.000231156
PF3D7_0817300	N/A	conserved Plasmodium protein, unknown function	1.48333e-05	0.000260558
PF3D7_0928300	N/A	conserved Plasmodium protein, unknown function	1.52935e-05	0.000267575
PF3D7_1336900	cTrpRS	tryptophan--tRNA ligase	1.55716e-05	0.000271364
PF3D7_1342800	PEPCK	phosphoenolpyruvate carboxykinase	1.59787e-05	0.000277362
PF3D7_1422800	ARP4a	actin-related protein, putative	1.63572e-05	0.000282819
PF3D7_0204500	AspAT	aspartate transaminase	1.77123e-05	0.000303301
PF3D7_1310900	N/A	mitochondrial ribosomal protein S15 precursor, putative	1.77482e-05	0.000303301
PF3D7_1338100	RPN3	26S proteasome regulatory subunit RPN3, putative	1.77107e-05	0.000303301
PF3D7_0308900	SF3B1	splicing factor 3B subunit 1, putative	1.8121e-05	0.000308477
PF3D7_0914700	MFR4	major facilitator superfamily-related transporter, putative	1.86609e-05	0.000316446
PF3D7_0801300	WARP	von Willebrand factor A domain-related protein	1.90388e-05	0.000321618
PF3D7_1414400	PP1	serine/threonine protein phosphatase PP1	1.91825e-05	0.000322809
PF3D7_1429800	N/A	coatomer subunit beta, putative	2.04658e-05	0.000343094
PF3D7_1222000	N/A	tRNA-splicing ligase RtcB, putative	2.07676e-05	0.000346835
PF3D7_1450900	N/A	acetyl-CoA acetyltransferase, putative	2.11854e-05	0.000352478
PF3D7_1418000	UFD1	ubiquitin fusion degradation protein 1, putative	2.13601e-05	0.000354048
PF3D7_0623900	N/A	ribonuclease H2 subunit A, putative	2.23555e-05	0.00036916
PF3D7_1118800	ARC40	actin-related protein 2/3 complex subunit 1, putative	2.28243e-05	0.000375495
PF3D7_1108500	N/A	succinyl-CoA synthetase alpha subunit, putative	2.38811e-05	0.000391419
PF3D7_0813300	N/A	conserved Plasmodium protein, unknown function	2.60677e-05	0.000425675
PF3D7_0606100	N/A	RNA-binding protein, putative	2.6166e-05	0.000425704
PF3D7_1313700	N/A	Maf-like protein, putative	2.91013e-05	0.000471719
PF3D7_1420900	N/A	mannose-1-phosphate guanyltransferase, putative	2.93476e-05	0.00047397
PF3D7_1342100	IRP	aconitate hydratase	3.00512e-05	0.000483562
PF3D7_1324800	DHFS-FPGS	dihydrofolate synthase/folylpolyglutamate synthase	3.14405e-05	0.000504077
PF3D7_1307600	N/A	DNA-directed RNA polymerase alpha chain, putative	3.26316e-05	0.000521278
PF3D7_0626100	N/A	oxidoreductase, short-chain dehydrogenase family, putative	3.8161e-05	0.000607407
PF3D7_0215000	ACS9	acyl-CoA synthetase	3.96501e-05	0.000628839
PF3D7_0307900	N/A	conserved Plasmodium protein, unknown function	4.03689e-05	0.000637944
PF3D7_0907600	N/A	translation initiation factor SUI1, putative	4.06976e-05	0.000640842
PF3D7_1331000	N/A	protein kinase, putative	4.11384e-05	0.000645478
PF3D7_0609800	DHHC2	palmitoyltransferase DHHC2, putative	4.16841e-05	0.000651721
PF3D7_1332700	DBP8	ATP-dependent RNA helicase DBP8, putative	4.2539e-05	0.000662736
PF3D7_0807700	DegP	serine protease DegP	4.62844e-05	0.000718549
PF3D7_1473100	N/A	GTPase-activating protein, putative	4.86939e-05	0.000753303
PF3D7_1354400	N/A	V-type proton ATPase 21 kDa proteolipid subunit, putative	4.96244e-05	0.000765015
PF3D7_1130200	PfP0	60S ribosomal protein P0	5.17523e-05	0.000795038
PF3D7_1416100	SEY1	protein SEY1, putative	5.52257e-05	0.000845452
PF3D7_0403900	SET8	SET domain protein, putative	5.77206e-05	0.000880589
PF3D7_1248900	RPT6	26S protease regulatory subunit 8, putative	5.8387e-05	0.000887684
PF3D7_1230900	RIO1	serine/threonine protein kinase RIO1, putative	5.88099e-05	0.000891041
PF3D7_1341200	N/A	60S ribosomal protein L18, putative	5.99626e-05	0.000905395
PF3D7_1215300	CPN10	10 kDa chaperonin	6.15697e-05	0.000926487
PF3D7_0933600	MAS1	mitochondrial-processing peptidase subunit beta, putative	6.28133e-05	0.000941986
PF3D7_1240400	VAR	erythrocyte membrane protein 1, PfEMP1	6.5163e-05	0.00097391
PF3D7_0527500	HIP	Hsc70-interacting protein	6.56436e-05	0.000977203
PF3D7_1010700	N/A	dolichyl-phosphate-mannose--protein mannosyltransferase, putative	6.58265e-05	0.000977203
PF3D7_1222500	DPH6	diphthine--ammonia ligase, putative	6.61791e-05	0.00097914
PF3D7_0612700	P12	6-cysteine protein	6.70734e-05	0.000989052
PF3D7_1303700	N/A	conserved Plasmodium protein, unknown function	7.15944e-05	0.0010522
PF3D7_1105200	WDR8	WD repeat-containing protein WRAP73, putative	7.28575e-05	0.00106721
PF3D7_1226800	ATX3	ataxin-3, putative	7.45347e-05	0.00108816
PF3D7_0103200	NT4	nucleoside transporter 4	7.67576e-05	0.00109878
PF3D7_0405400	PRPF8	pre-mRNA-processing-splicing factor 8, putative	7.63346e-05	0.00109878
PF3D7_1031800	N/A	conserved Plasmodium protein, unknown function	7.56248e-05	0.00109878
PF3D7_1105400	RPS4	40S ribosomal protein S4, putative	7.66717e-05	0.00109878
PF3D7_1359400	CELF1	CUGBP Elav-like family member 1	7.62226e-05	0.00109878
PF3D7_1401600	N/A	Plasmodium exported protein (PHISTb), unknown function	7.58359e-05	0.00109878
PF3D7_0908500	N/A	conserved Plasmodium protein, unknown function	7.78075e-05	0.00110622
PF3D7_0927900	PSD	phosphatidylserine decarboxylase	7.803e-05	0.00110622
PF3D7_1110600	N/A	mitochondrial ribosomal protein L11 precursor, putative	7.80166e-05	0.00110622
PF3D7_1203900	UBC	ubiquitin-conjugating enzyme E2	7.83958e-05	0.00110784
PF3D7_1102500	GEXP02	Plasmodium exported protein (PHISTb), unknown function	8.09946e-05	0.00114091
PF3D7_1312600	BCKDHA	2-oxoisovalerate dehydrogenase subunit alpha, mitochondrial, putative	8.37097e-05	0.0011754
PF3D7_1219600	ATPase2	aminophospholipid-transporting P-ATPase	8.53507e-05	0.00119464
PF3D7_0316600	FNT	formate-nitrite transporter	8.76926e-05	0.00122353
PF3D7_0608700	CCT6	T-complex protein 1 subunit zeta	9.46262e-05	0.00131611
PF3D7_0512600	RAB1b	ras-related protein Rab-1B	9.88614e-05	0.00137069
PF3D7_1035300	GLURP	glutamate-rich protein GLURP	9.97722e-05	0.00137898
PF3D7_0523900	N/A	conserved Plasmodium membrane protein, unknown function	0.000101893	0.00140389
PF3D7_0520800	N/A	conserved Plasmodium protein, unknown function	0.000103863	0.00142657
PF3D7_0521500	N/A	ribosomal large subunit pseudouridylate synthase, putative	0.000105825	0.00144901
PF3D7_1111200	N/A	conserved Plasmodium protein, unknown function	0.000108352	0.00147902
PF3D7_0820000	SRCAP	Snf2-related CBP activator, putative	0.000109098	0.00148004
PF3D7_1200500	RIF	rifin	0.000108793	0.00148004
PF3D7_0517900	N/A	zinc finger protein, putative	0.000113779	0.0015388
PF3D7_1244200	TFB2	RNA polymerase II transcription factor B subunit 2, putative	0.000114302	0.00154115
PF3D7_1468500	DER1-1	derlin-1	0.000116003	0.00155932
PF3D7_0707700	N/A	E3 ubiquitin-protein ligase, putative	0.000117251	0.0015713
PF3D7_1401300	EH2	epoxide hydrolase 2	0.000118784	0.00158703
PF3D7_0525800	IMC1g	inner membrane complex protein 1g, putative	0.000119515	0.00159197
PF3D7_1248500	N/A	bax inhibitor 1, putative	0.000122628	0.00162852
PF3D7_1113300	UGT	UDP-galactose transporter, putative	0.000124078	0.00164282
PF3D7_1017000	N/A	DNA polymerase delta catalytic subunit	0.000124734	0.00164656
PF3D7_0605100	N/A	RNA-binding protein, putative	0.000126926	0.0016705
PF3D7_0419000	N/A	conserved Plasmodium protein, unknown function	0.000127873	0.00167796
PF3D7_1323700	GAPM1	glideosome associated protein with multiple membrane spans 1	0.000131602	0.00172176
PF3D7_1233300	N/A	pentatricopeptide repeat domain-containing protein, putative	0.000134572	0.00175541
PF3D7_0212000	N/A	GDP-fructose:GMP antiporter, putative	0.000141192	0.00183633
PF3D7_1003700	N/A	MKT1 domain-containing protein, putative	0.000145523	0.00188709
PF3D7_0415300	CRK3	cdc2-related protein kinase 3	0.000151505	0.00195891
PF3D7_0322900	RPS3A	40S ribosomal protein S3A, putative	0.000152473	0.00196566
PF3D7_1209300	TRZ	telomere repeat-binding zinc finger protein	0.00015882	0.00202967
PF3D7_1302100	G27/25	gamete antigen 27/25	0.000158361	0.00202967
PF3D7_1459000	DBP5	ATP-dependent RNA helicase DBP5	0.000158227	0.00202967
PF3D7_1018300	N/A	conserved Plasmodium protein, unknown function	0.000174785	0.00222611
PF3D7_1025100	GFPT	glutamine--fructose-6-phosphate aminotransferase [isomerizing], putative	0.000175201	0.00222611
PF3D7_1420700	P113	surface protein P113	0.000184387	0.0023361
PF3D7_0934800	PKAc	cAMP-dependent protein kinase catalytic subunit	0.000185987	0.00234961
PF3D7_0214900	RON6	rhoptry neck protein 6	0.000186968	0.00235526
PF3D7_0711700	VAR	erythrocyte membrane protein 1, PfEMP1	0.000191607	0.00239999
PF3D7_0829200	N/A	prohibitin, putative	0.000191383	0.00239999
PF3D7_0524000	KASbeta	karyopherin beta	0.000199242	0.00248376
PF3D7_1208900	PPM11	protein phosphatase PPM11, putative	0.000199422	0.00248376
PF3D7_0630100	N/A	conserved Plasmodium protein, unknown function	0.000202429	0.00250705
PF3D7_1250100	G377	osmiophilic body protein G377	0.000201995	0.00250705
PF3D7_0935200	VPS33	vacuolar protein sorting-associated protein 33, putative	0.000206528	0.00254749
PF3D7_1105900	N/A	conserved Plasmodium membrane protein, unknown function	0.00020685	0.00254749
PF3D7_1334600	MSRP3	MSP7-like protein	0.000210205	0.0025816
PF3D7_1318800	SEC63	translocation protein SEC63, putative	0.000217306	0.0026614
PF3D7_1027400	RPB7	DNA-directed RNA polymerase II subunit RPB7, putative	0.000223178	0.00272574
PF3D7_0715600	N/A	GTP-binding translation elongation factor tu family protein, putative	0.000227027	0.00276509
PF3D7_0318600	N/A	cleavage and polyadenylation specificity factor, putative	0.000228857	0.00277207
PF3D7_1200400	VAR	erythrocyte membrane protein 1, PfEMP1	0.000228826	0.00277207
PF3D7_0204900	COQ5	2-methoxy-6-polyprenyl-1,4-benzoquinol methylase, mitochondrial, putative	0.000238446	0.0028803
PF3D7_0212800	MATE	multidrug efflux pump, putative	0.000256758	0.00309303
PF3D7_0806500	N/A	DnaJ protein, putative	0.000274622	0.0032992
PF3D7_1224300	PABP	polyadenylate-binding protein, putative	0.000283511	0.00339673
PF3D7_1450600	N/A	S-adenosylmethionine-dependent methyltransferase, putative	0.000288744	0.00345006
PF3D7_1439900	TIM	triosephosphate isomerase	0.000294309	0.00350705
PF3D7_0919000	NAPS	nucleosome assembly protein	0.00031357	0.00370604
PF3D7_1037300	ADT	ADP/ATP transporter on adenylate translocase	0.000313041	0.00370604
PF3D7_1134400	N/A	conserved Plasmodium protein, unknown function	0.000314371	0.00370604
PF3D7_1235800	N/A	conserved Plasmodium protein, unknown function	0.000312227	0.00370604
PF3D7_0602400	EF-G	elongation factor G	0.000318124	0.00373563
PF3D7_1338600	N/A	conserved Plasmodium protein, unknown function	0.000318575	0.00373563
PF3D7_1449000	GEST	gamete egress and sporozoite traversal protein, putative	0.000330718	0.00386773
PF3D7_1138400	GCalpha	guanylyl cyclase	0.000334768	0.00390474
PF3D7_0220100	N/A	DnaJ protein, putative	0.000343004	0.00399025
PF3D7_1430800	N/A	conserved Plasmodium protein, unknown function	0.000346498	0.00402028
PF3D7_1100100	VAR	erythrocyte membrane protein 1, PfEMP1	0.00036154	0.00417285
PF3D7_1472900	N/A	dihydroorotase, putative	0.000360848	0.00417285
PF3D7_0605300	ARK1	serine/threonine protein kinase	0.000367955	0.00423581
PF3D7_1300600	RIF	rifin	0.000378059	0.00434079
PF3D7_0213900	N/A	conserved Plasmodium protein, unknown function	0.000385639	0.00441631
PF3D7_1206200	EIF3C	eukaryotic translation initiation factor 3 subunit C, putative	0.00039201	0.00447765
PF3D7_1227100	DH60	DNA helicase 60	0.000397222	0.00452545
PF3D7_0214300	N/A	conserved Plasmodium protein, unknown function	0.000409375	0.0046519
PF3D7_0217900	N/A	conserved Plasmodium protein, unknown function	0.000413954	0.00468983
PF3D7_1113400	DSK2	ubiquitin domain-containing protein DSK2, putative	0.000414841	0.00468983
PF3D7_1007700	AP2-I	AP2 domain transcription factor AP2-I	0.000422698	0.00474218
PF3D7_1134700	RPA2	DNA-directed RNA polymerase I subunit RPA2, putative	0.000421702	0.00474218
PF3D7_1251700	aTrpRS	tryptophan--tRNA ligase	0.000421763	0.00474218
PF3D7_1108700	Pfj2	heat shock protein J2	0.000428015	0.00478964
PF3D7_0817700	RON5	rhoptry neck protein 5	0.000449964	0.00502251
PF3D7_0526500	N/A	conserved Plasmodium protein, unknown function	0.000468843	0.00520687
PF3D7_1121600	EXP1	exported protein 1	0.000468311	0.00520687
PF3D7_0928700	N/A	conserved Plasmodium protein, unknown function	0.000475171	0.00526389
PF3D7_0317600	RPS11	40S ribosomal protein S11, putative	0.000491161	0.00542739
PF3D7_1006100	NOT5	CCR4-NOT transcription complex subunit 5, putative	0.000501974	0.00553301
PF3D7_1416200	MCA3	metacaspase-like protein	0.000510312	0.00561089
PF3D7_1349000	N/A	conserved Plasmodium protein, unknown function	0.000516097	0.00566037
PF3D7_1464900	N/A	ATP-dependent zinc metalloprotease FTSH, putative	0.00052797	0.00577622
PF3D7_1408600	N/A	40S ribosomal protein S8e, putative	0.000544173	0.00593876
PF3D7_0408700	PLP1	perforin-like protein 1	0.000545939	0.00594332
PF3D7_0922500	PGK	phosphoglycerate kinase	0.000553584	0.0060117
PF3D7_0209800	UAP56	ATP-dependent RNA helicase UAP56	0.000555173	0.00601414
PF3D7_1132900	GCVH	glycine cleavage system H protein	0.000563419	0.00608852
PF3D7_0305800	N/A	P-loop containing nucleoside triphosphate hydrolase, putative	0.000571087	0.00615629
PF3D7_0925700	HDAC1	histone deacetylase 1	0.000578494	0.00620579
PF3D7_1028800	N/A	conserved Plasmodium protein, unknown function	0.000578063	0.00620579
PF3D7_1474500	SF3A1	splicing factor 3A subunit 1, putative	0.000579999	0.00620684
PF3D7_0720800	N/A	Ham1-like protein, putative	0.000616887	0.0065856
PF3D7_1424400	N/A	60S ribosomal protein L7-3, putative	0.000621818	0.00662221
PF3D7_1455200	N/A	methyltransferase, putative, unspecified product	0.000633227	0.00672747
PF3D7_0731800	GEXP08	alpha/beta hydrolase, putative	0.000640992	0.00679359
PF3D7_1332100	N/A	conserved Plasmodium membrane protein, unknown function	0.000651041	0.00688355
PF3D7_1466200	N/A	conserved Plasmodium protein, unknown function	0.000664528	0.00700934
PF3D7_1466400	AP2-SP	AP2 domain transcription factor AP2-SP	0.000668238	0.00701491
PF3D7_1472200	HDA1	histone deacetylase, putative	0.00066672	0.00701491
PF3D7_1136500	CK1	casein kinase 1	0.000670738	0.00702443
PF3D7_0519800	N/A	EELM2 domain-containing protein, putative	0.00069495	0.0072095
PF3D7_1140000	CA	carbonic anhydrase	0.0006945	0.0072095
PF3D7_1238500	N/A	conserved Plasmodium protein, unknown function	0.000690388	0.0072095
PF3D7_1437000	N/A	N-acetyltransferase, putative	0.000692875	0.0072095
PF3D7_1241800	DBP9	ATP-dependent RNA helicase DBP9, putative	0.000706145	0.00730843
PF3D7_0936300	REX3	ring-exported protein 3	0.000713906	0.00737146
PF3D7_0520900	SAHH	adenosylhomocysteinase	0.000732992	0.00755085
PF3D7_1220000	N/A	zinc finger protein, putative	0.000736062	0.0075648
PF3D7_0816000	RRB1	ribosome assembly protein RRB1, putative	0.000746062	0.00761433
PF3D7_0822000	N/A	mitochondrial ribosomal protein L4 precursor, putative	0.000745584	0.00761433
PF3D7_1133200	N/A	conserved Plasmodium protein, unknown function	0.000743334	0.00761433
PF3D7_0315100	eIF4E	eukaryotic translation initiation factor 4E	0.000748285	0.00761937
PF3D7_1137800	SPELD	sporozoite surface protein essential for liver stage development, putative	0.000762779	0.00774906
PF3D7_0831200	N/A	DnaJ protein, putative	0.000788131	0.0079882
PF3D7_1231600	PRP2	pre-mRNA-splicing factor ATP-dependent RNA helicase PRP2, putative	0.000792349	0.00801254
PF3D7_0614700	N/A	conserved Plasmodium protein, unknown function	0.000794198	0.00801286
PF3D7_0307800	N/A	conserved Plasmodium protein, unknown function	0.000805424	0.0080891
PF3D7_0727800	N/A	cation transporting ATPase, putative	0.000803755	0.0080891
PF3D7_0728900	N/A	RNA-binding protein, putative	0.000821986	0.00823667
PF3D7_1402700	SR140	U2 snRNP-associated SURP motif-containing protein, putative	0.000849584	0.00849391
PF3D7_0107500	N/A	lipid/sterol:H+ symporter	0.000855954	0.00853824
PF3D7_1225800	UBA1	ubiquitin-activating enzyme E1	0.000877591	0.00873431
PF3D7_0802300	PWP2	periodic tryptophan protein 2, putative	0.000893683	0.00887443
PF3D7_0905100	NUP100	nucleoporin NUP100/NSP100, putative	0.000908313	0.00899945
PF3D7_0520600	Ap4AH	bis(5'-nucleosyl)-tetraphosphatase [asymmetrical]	0.00091956	0.00909045
PF3D7_0618500	MDH	malate dehydrogenase	0.000921997	0.00909415
PF3D7_0408500	FEN1	flap endonuclease 1	0.000999603	0.00983761

## Sheet: (f) Pf female variable GO terms
GO class	GO term	GO name	Total terms	Observed	Expected	Q value	Gene ids
bp	GO:0006099	tricarboxylic acid cycle	18	10	2.15	9.1e-06	PF3D7_0504600 PF3D7_0618500 PF3D7_0820700 PF3D7_1022500 PF3D7_1034400 PF3D7_1108500 PF3D7_1212800 PF3D7_1320800 PF3D7_1342100 PF3D7_1437700
bp	GO:0006446	regulation of translational initiation	10	5	1.19	0.0035	PF3D7_0422700 PF3D7_0716800 PF3D7_1206200 PF3D7_1342100 PF3D7_1468700
bp	GO:0020013	modulation by symbiont of host erythrocy...	49	13	5.84	0.0036	PF3D7_0412400 PF3D7_0421300 PF3D7_0711700 PF3D7_0712600 PF3D7_0809100 PF3D7_1100100 PF3D7_1100200 PF3D7_1200100 PF3D7_1200400 PF3D7_1219300 PF3D7_1240300 PF3D7_1240400 PF3D7_1240600
bp	GO:0006730	one-carbon metabolic process	7	4	0.83	0.0052	PF3D7_0520900 PF3D7_0922200 PF3D7_1140000 PF3D7_1235600
bp	GO:0006754	ATP biosynthetic process	37	10	4.41	0.0052	PF3D7_0106300 PF3D7_0406100 PF3D7_0727800 PF3D7_0904900 PF3D7_1138400 PF3D7_1219600 PF3D7_1235700 PF3D7_1311900 PF3D7_1354400 PF3D7_1476600
bp	GO:0006270	DNA replication initiation	11	5	1.31	0.0058	PF3D7_0527000 PF3D7_0705400 PF3D7_1317100 PF3D7_1355100 PF3D7_1417800
bp	GO:0020035	cytoadherence to microvasculature, media...	53	13	6.32	0.0075	PF3D7_0412400 PF3D7_0421300 PF3D7_0711700 PF3D7_0712600 PF3D7_0809100 PF3D7_1100100 PF3D7_1100200 PF3D7_1200100 PF3D7_1200400 PF3D7_1219300 PF3D7_1240300 PF3D7_1240400 PF3D7_1240600
bp	GO:0006096	glycolytic process	20	6	2.38	0.0247	PF3D7_0618500 PF3D7_0820700 PF3D7_0915400 PF3D7_0922500 PF3D7_1437700 PF3D7_1439900
bp	GO:0000398	mRNA splicing, via spliceosome	15	5	1.79	0.0254	PF3D7_0405400 PF3D7_1003800 PF3D7_1110200 PF3D7_1119300 PF3D7_1474500
bp	GO:0006986	response to unfolded protein	15	5	1.79	0.0254	PF3D7_0818900 PF3D7_1015600 PF3D7_1134000 PF3D7_1211400 PF3D7_1215300
bp	GO:0030433	ER-associated ubiquitin-dependent protei...	21	6	2.5	0.0313	PF3D7_0619400 PF3D7_0916500 PF3D7_1203900 PF3D7_1418000 PF3D7_1448400 PF3D7_1468500
bp	GO:0008152	metabolic process	1661	225	198.03	0.0379	PF3D7_0106300 PF3D7_0204500 PF3D7_0204900 PF3D7_0211900 PF3D7_0214000 PF3D7_0215000 PF3D7_0215700 PF3D7_0215800 PF3D7_0217500 PF3D7_0218000 PF3D7_0218300 PF3D7_0220100 PF3D7_0305000 PF3D7_0305800 PF3D7_0306800 PF3D7_0308200 PF3D7_0315100 PF3D7_0317200 PF3D7_0317600 PF3D7_0318200 PF3D7_0318600 PF3D7_0321400 PF3D7_0322900 PF3D7_0405400 PF3D7_0406100 PF3D7_0408500 PF3D7_0410000 PF3D7_0410600 PF3D7_0…
bp	GO:0009894	regulation of catabolic process	22	5	2.62	0.039	PF3D7_0804900 PF3D7_1242800 PF3D7_1338100 PF3D7_1466300 PF3D7_1473100
mf	GO:0046789	host cell surface receptor binding	28	10	3.21	0.00067	PF3D7_0807900 PF3D7_1100100 PF3D7_1100200 PF3D7_1200100 PF3D7_1200400 PF3D7_1219300 PF3D7_1240300 PF3D7_1240400 PF3D7_1240600 PF3D7_1335900
mf	GO:0003729	mRNA binding	5	4	0.57	0.00077	PF3D7_0318600 PF3D7_1224300 PF3D7_1321700 PF3D7_1468700
mf	GO:0004004	ATP-dependent RNA helicase activity	27	9	3.09	0.00217	PF3D7_0209800 PF3D7_0320800 PF3D7_0422700 PF3D7_0602100 PF3D7_1030100 PF3D7_1227100 PF3D7_1231600 PF3D7_1241800 PF3D7_1459000
mf	GO:0050839	cell adhesion molecule binding	55	14	6.3	0.00273	PF3D7_0412400 PF3D7_0421300 PF3D7_0711700 PF3D7_0712600 PF3D7_0801300 PF3D7_0809100 PF3D7_1100100 PF3D7_1100200 PF3D7_1200100 PF3D7_1200400 PF3D7_1219300 PF3D7_1240300 PF3D7_1240400 PF3D7_1240600
mf	GO:0042623	ATPase activity, coupled	145	32	16.61	0.00483	PF3D7_0106300 PF3D7_0209800 PF3D7_0214000 PF3D7_0218000 PF3D7_0320800 PF3D7_0406100 PF3D7_0422700 PF3D7_0602100 PF3D7_0705400 PF3D7_0727800 PF3D7_0820000 PF3D7_0904900 PF3D7_0934100 PF3D7_1015600 PF3D7_1030100 PF3D7_1037600 PF3D7_1138400 PF3D7_1219600 PF3D7_1227100 PF3D7_1231600 PF3D7_1235700 PF3D7_1241800 PF3D7_1250800 PF3D7_1311900 PF3D7_1332700 PF3D7_1355100 PF3D7_1357800 PF3D7_1417800 PF3D7_1…
mf	GO:0015662	ATPase activity, coupled to transmembran...	20	7	2.29	0.005	PF3D7_0106300 PF3D7_0727800 PF3D7_0904900 PF3D7_1138400 PF3D7_1219600 PF3D7_1235700 PF3D7_1476600
mf	GO:0019904	protein domain specific binding	8	4	0.92	0.00813	PF3D7_0524000 PF3D7_0801300 PF3D7_0812400 PF3D7_1302100
mf	GO:0019213	deacetylase activity	5	3	0.57	0.01248	PF3D7_0415300 PF3D7_0925700 PF3D7_1472200
mf	GO:0015932	nucleobase-containing compound transmemb...	7	4	0.8	0.01297	PF3D7_0103200 PF3D7_1037300 PF3D7_1113300 PF3D7_1469400
mf	GO:0016811	hydrolase activity, acting on carbon-nit...	9	4	1.03	0.01332	PF3D7_0415300 PF3D7_0925700 PF3D7_1116200 PF3D7_1472200
mf	GO:0016887	ATPase activity	195	43	22.34	0.01616	PF3D7_0106300 PF3D7_0209800 PF3D7_0214000 PF3D7_0215800 PF3D7_0218000 PF3D7_0320800 PF3D7_0406100 PF3D7_0422700 PF3D7_0602100 PF3D7_0619400 PF3D7_0705400 PF3D7_0727800 PF3D7_0816600 PF3D7_0820000 PF3D7_0904900 PF3D7_0916500 PF3D7_0934100 PF3D7_1015600 PF3D7_1023100 PF3D7_1030100 PF3D7_1037600 PF3D7_1117800 PF3D7_1138400 PF3D7_1203900 PF3D7_1219600 PF3D7_1227100 PF3D7_1231600 PF3D7_1235700 PF3D7_1…
mf	GO:0016769	transferase activity, transferring nitro...	6	3	0.69	0.02286	PF3D7_0204500 PF3D7_1025100 PF3D7_1246100
mf	GO:0051082	unfolded protein binding	71	14	8.13	0.02757	PF3D7_0214000 PF3D7_0220100 PF3D7_0306800 PF3D7_0308200 PF3D7_0608700 PF3D7_0806500 PF3D7_0831200 PF3D7_1108700 PF3D7_1132200 PF3D7_1134000 PF3D7_1211400 PF3D7_1215300 PF3D7_1318800 PF3D7_1357800
mf	GO:0016624	oxidoreductase activity, acting on the a...	7	3	0.8	0.03666	PF3D7_0504600 PF3D7_0820700 PF3D7_1312600
cc	GO:0020009	microneme	23	10	1.96	7.4e-06	PF3D7_0315200 PF3D7_0323400 PF3D7_0408700 PF3D7_0801300 PF3D7_0827900 PF3D7_1216600 PF3D7_1311800 PF3D7_1335900 PF3D7_1404300 PF3D7_1449000
cc	GO:0005739	mitochondrion	188	33	16.05	0.00024	PF3D7_0204900 PF3D7_0504600 PF3D7_0820700 PF3D7_1012300 PF3D7_1014700 PF3D7_1015600 PF3D7_1022400 PF3D7_1022500 PF3D7_1027800 PF3D7_1034400 PF3D7_1037300 PF3D7_1105400 PF3D7_1108500 PF3D7_1108700 PF3D7_1130200 PF3D7_1132900 PF3D7_1134000 PF3D7_1212800 PF3D7_1215300 PF3D7_1224600 PF3D7_1227100 PF3D7_1235600 PF3D7_1235700 PF3D7_1242700 PF3D7_1246100 PF3D7_1311700 PF3D7_1312600 PF3D7_1320800 PF3D7_1…
cc	GO:0020030	infected host cell surface knob	53	13	4.52	0.00036	PF3D7_0412400 PF3D7_0421300 PF3D7_0711700 PF3D7_0712600 PF3D7_0809100 PF3D7_1100100 PF3D7_1100200 PF3D7_1200100 PF3D7_1200400 PF3D7_1219300 PF3D7_1240300 PF3D7_1240400 PF3D7_1240600
cc	GO:0005783	endoplasmic reticulum	100	17	8.54	0.00044	PF3D7_0619400 PF3D7_0628300 PF3D7_0707300 PF3D7_0827900 PF3D7_0917900 PF3D7_0918000 PF3D7_0927900 PF3D7_1010700 PF3D7_1108700 PF3D7_1203900 PF3D7_1212500 PF3D7_1318800 PF3D7_1361100 PF3D7_1418000 PF3D7_1436600 PF3D7_1448400 PF3D7_1468500
cc	GO:0005832	chaperonin-containing T-complex	6	4	0.51	0.00068	PF3D7_0306800 PF3D7_0308200 PF3D7_1132200 PF3D7_1357800
cc	GO:0005884	actin filament	6	4	0.51	0.00068	PF3D7_0423500 PF3D7_1323700 PF3D7_1412500 PF3D7_1422800
cc	GO:1990204	oxidoreductase complex	16	6	1.37	0.00141	PF3D7_1034400 PF3D7_1132900 PF3D7_1312600 PF3D7_1320800 PF3D7_1426900 PF3D7_1462700
cc	GO:0044451	nucleoplasm part	26	9	2.22	0.00305	PF3D7_0215700 PF3D7_0215800 PF3D7_0318200 PF3D7_0318600 PF3D7_0506200 PF3D7_0620500 PF3D7_1027400 PF3D7_1438500 PF3D7_1472200
cc	GO:0005746	mitochondrial respiratory chain	10	4	0.85	0.00723	PF3D7_1034400 PF3D7_1311700 PF3D7_1426900 PF3D7_1462700
cc	GO:0005665	DNA-directed RNA polymerase II, core com...	6	3	0.51	0.01014	PF3D7_0215700 PF3D7_0318200 PF3D7_1027400
cc	GO:0005643	nuclear pore	12	4	1.02	0.01485	PF3D7_0524000 PF3D7_0812400 PF3D7_0905100 PF3D7_1473700
cc	GO:0005681	spliceosomal complex	25	6	2.13	0.01621	PF3D7_0405400 PF3D7_0526500 PF3D7_1231600 PF3D7_1234800 PF3D7_1420000 PF3D7_1474500
cc	GO:0005759	mitochondrial matrix	19	5	1.62	0.01876	PF3D7_0504600 PF3D7_0820700 PF3D7_1022500 PF3D7_1108500 PF3D7_1312600
cc	GO:0005838	proteasome regulatory particle	13	4	1.11	0.02004	PF3D7_1008400 PF3D7_1306400 PF3D7_1338100 PF3D7_1466300
cc	GO:0070258	inner membrane complex	21	5	1.79	0.02853	PF3D7_0423500 PF3D7_0522600 PF3D7_0525800 PF3D7_0918000 PF3D7_1323700
cc	GO:1990225	rhoptry neck	9	3	0.77	0.03511	PF3D7_0214900 PF3D7_0817700 PF3D7_1116000
