# Supplementary material for: Single-cell RNA-seq reveals hidden transcriptional variation in malaria parasites
Source: eLife. 2018 Mar 27;7:e33105. doi: 10.7554/eLife.33105 (PMC5871331; doi:10.7554/eLife.33105)
Supplement: Supplementary file 4. — (a) Gene expression data for pirs in P. berghei cells underlying Figure 6—figure supplement 1A. (b) Gene expression data for vars in P. falciparum cells underlying Figure 3b. (c) Multigene family members differentially expressed between P. berghei male and females gametocytes. (d) Multigene family members differentially expressed between P. falciparum male and females gametocytes, based on bulk RNA-seq data from Lasonder et al. (2016). [file elife-33105-supp4.xlsx]

## Sheet: (a) Pb pir gene expression
		Trophozoite	Trophozoite	Trophozoite	Trophozoite	Trophozoite	Trophozoite	Trophozoite	Trophozoite	Trophozoite	Trophozoite	Trophozoite	Trophozoite	Trophozoite	Trophozoite	Trophozoite	Trophozoite	Trophozoite	Trophozoite	Trophozoite	Trophozoite	Trophozoite	Trophozoite	Schizont	Schizont	Schizont	Schizont	Schizont	Schizont	Schizont	Schizont	Schizont	Schizont	Schizont	Schizont	Schizont	Schizont	Schizont	Schizont	Schizont	Schizont	Schizont	Schizont	Schizont	Schizont	Schizont	Schizont	Schizont	Schizont
Gene Id	Subfamily	PbMB.315	PbMB.140	PbMB.48	PbMB.318	PbMB.203	PbMB.255	PbMB.379	PbMB.47	PbMB.123	PbMB.268	PbMB.109	PbMB.303	PbMB.351	PbMB.171	PbMB.252	PbMB.122	PbMB.319	PbMB.143	PbMB.155	PbMB.153	PbMB.28	PbMB.316	PbMB.13	PbMB.250	PbMB.281	PbMB.27	PbMB.154	PbMB.234	PbMB.11	PbMB.256	PbMB.254	PbMB.142	PbMB.158	PbMB.174	PbMB.93	PbMB.74	PbMB.77	PbMB.301	PbMB.299	PbMB.26	PbMB.31	PbMB.108	PbMB.219	PbMB.172	PbMB.14	PbMB.187	PbMB.265	PbMB.32
PBANKA_1146761	L1	-1.70236	-1.70236	-1.70236	-1.70236	-1.70236	8.08919	5.59196	5.83289	4.86069	7.69349	6.50348	6.45586	6.75244	5.11498	5.58176	5.85064	-1.70236	-1.70236	-1.70236	-1.70236	-1.70236	-1.70236	-1.70236	-1.70236	-1.70236	-1.70236	-1.70236	-1.70236	-1.70236	-1.70236	-1.70236	-1.70236	-1.70236	1.14848	-1.70236	-1.70236	-1.70236	-1.70236	-1.70236	-1.70236	-1.70236	-1.70236	-1.70236	-1.70236	-1.70236	-1.70236	-1.70236	-1.70236
PBANKA_1146261	L1	-1.56927	-2.05814	-2.05814	-2.05814	-2.05814	-2.05814	-2.05814	-2.05814	-2.05814	-2.05814	3.87823	-2.05814	-2.05814	-2.05814	-2.05814	5.30417	2.12693	3.51952	-2.05814	4.07775	-2.05814	-2.05814	-2.05814	-2.05814	2.63819	-2.05814	-2.05814	-2.05814	-2.05814	-2.05814	-2.05814	-2.05814	-2.05814	-2.05814	-2.05814	-2.05814	-2.05814	-2.05814	-2.05814	-2.05814	-2.05814	-2.05814	-2.05814	-2.05814	-2.05814	-2.05814	-2.05814	-2.05814
PBANKA_0943900	L1	-1.62002	-1.14106	-1.62002	-1.62002	-1.62002	-1.62002	-1.62002	6.16009	6.65615	8.92715	-1.62002	-1.62002	-1.62002	-1.62002	8.81214	8.2112	9.35306	7.36837	8.87214	-1.62002	-0.358464	-1.62002	-1.62002	-1.62002	-1.62002	-1.62002	-1.62002	-1.62002	-1.62002	-1.62002	-1.62002	-1.62002	-1.62002	-1.62002	-1.62002	-1.62002	-1.62002	-1.62002	-1.62002	-1.62002	-1.62002	-1.62002	-1.62002	-1.62002	-1.62002	-1.62002	-1.62002	-1.62002
PBANKA_0400500	L1	3.55499	0.955974	-2.05968	-2.05968	-2.05968	-2.05968	-2.05968	-2.05968	-2.05968	-2.05968	-2.05968	-2.05968	-2.05968	-2.05968	0.584078	4.64195	-2.05968	-2.05968	1.90493	3.72442	-2.05968	-2.05968	5.12296	5.60386	-2.05968	-2.05968	-2.05968	-2.05968	-2.05968	-2.05968	-2.05968	-2.05968	-2.05968	-2.05968	-2.05968	-2.05968	-2.05968	-2.05968	-2.05968	-2.05968	2.96088	-2.05968	-2.05968	-2.05968	-2.05968	-2.05968	-2.05968	-2.05968
PBANKA_0300100	L2	-0.0937441	3.65503	4.63784	5.37878	3.88488	-2.02862	3.92939	3.87976	-2.02862	-0.633404	-1.33596	-2.02862	-2.02862	-2.02862	6.79304	3.28441	3.68755	-1.41383	-2.02862	4.80783	4.57768	-2.02862	-2.02862	-2.02862	-2.02862	-2.02862	-2.02862	-2.02862	-2.02862	-2.02862	4.9547	-2.02862	-2.02862	-2.02862	-2.02862	-2.02862	-2.02862	-2.02862	-2.02862	-2.02862	-2.02862	-2.02862	-2.02862	-2.02862	-2.02862	-2.02862	-2.02862	-2.02862
PBANKA_0216000	L2	-1.50813	-1.50813	2.70466	0.501641	-1.50813	-1.50813	-1.50813	3.86689	2.66258	3.72139	6.30965	4.41566	1.14519	4.80127	-1.50813	1.34	5.55245	3.53102	3.07938	4.48189	6.32981	1.04618	-1.50813	-1.50813	-1.50813	-1.50813	-1.50813	-1.50813	4.49149	6.67377	2.73468	-1.50813	-1.50813	-1.50813	-1.50813	-1.50813	-1.50813	-1.50813	-1.50813	-1.50813	-1.50813	-1.50813	-1.50813	-1.50813	-1.50813	4.98798	-1.50813	4.7704
PBANKA_0722921	L3	-1.64139	2.20531	6.03454	2.64707	4.89744	-1.64139	-1.64139	4.96129	4.27828	4.31216	3.48987	-1.64139	3.3017	3.51781	5.98693	4.68158	5.0017	-1.64139	4.52854	5.21624	2.90461	6.72486	-1.64139	-1.64139	-1.64139	1.1908	-1.64139	7.7322	1.1083	7.97548	-1.64139	-1.64139	-1.64139	0.396736	0.330468	1.55531	-1.64139	-1.64139	-1.64139	-1.64139	5.33421	6.06144	3.87457	2.8457	3.08896	2.49673	-1.64139	-1.64139
PBANKA_0519100	L4	-0.389266	4.20948	4.35109	-0.389266	-0.389266	9.87606	5.41931	8.61001	7.57926	8.25374	7.89994	7.10355	10.1054	9.74576	10.2753	8.31271	8.67	9.1371	9.02429	7.04918	12.0015	10.8672	13.583	12.3515	9.66952	13.0864	12.853	12.4796	12.6503	12.1868	12.7655	9.81014	10.4079	11.561	12.5172	13.6734	12.3539	11.9668	12.9063	13.3704	10.5462	10.2206	13.293	10.8968	10.7248	10.5029	11.4393	10.3477
PBANKA_0001001	S1	-0.846473	-0.846473	-0.846473	-0.846473	-0.846473	-0.846473	-0.846473	-0.846473	-0.846473	-0.846473	-0.846473	-0.846473	-0.846473	-0.846473	-0.846473	-0.846473	4.07709	-0.846473	-0.846473	-0.846473	-0.846473	-0.846473	-0.846473	-0.846473	-0.846473	-0.846473	-0.846473	-0.846473	-0.846473	-0.846473	-0.846473	-0.846473	-0.846473	-0.846473	-0.846473	-0.846473	-0.846473	-0.846473	-0.846473	-0.846473	-0.846473	-0.846473	-0.846473	-0.846473	-0.846473	-0.846473	-0.846473	-0.846473
PBANKA_0623600	S1	-0.745665	-0.745665	-0.745665	-0.745665	-0.745665	-0.745665	-0.745665	-0.745665	-0.745665	-0.745665	-0.745665	-0.745665	-0.745665	-0.745665	-0.745665	-0.745665	-0.745665	-0.745665	-0.745665	-0.745665	-0.745665	-0.745665	-0.745665	-0.745665	-0.745665	-0.745665	-0.745665	-0.745665	-0.745665	-0.745665	-0.745665	-0.745665	-0.745665	-0.745665	-0.745665	-0.745665	-0.745665	-0.745665	-0.745665	-0.745665	-0.745665	-0.745665	-0.745665	-0.745665	-0.745665	-0.745665	-0.745665	-0.745665
PBANKA_0524600	S1	-0.265068	3.69547	-0.265068	-0.265068	-0.265068	2.22929	-0.265068	-0.265068	-0.265068	-0.265068	-0.265068	-0.265068	-0.265068	-0.265068	-0.265068	-0.265068	4.04724	-0.265068	-0.265068	-0.265068	1.65906	3.58323	7.6242	4.73664	5.71941	6.55803	7.65305	7.08547	5.77695	2.2377	4.93912	6.33949	4.6632	5.73311	6.00155	6.5223	6.00408	6.13478	7.42574	8.09614	5.5934	-0.265068	-0.265068	-0.265068	-0.265068	-0.265068	-0.265068	-0.265068
PBANKA_0600051	S1	-0.823734	-0.823734	-0.823734	-0.823734	-0.823734	-0.823734	-0.823734	-0.823734	-0.823734	-0.823734	-0.823734	-0.823734	-0.823734	-0.823734	-0.823734	-0.823734	-0.823734	-0.823734	-0.823734	-0.823734	-0.823734	-0.823734	-0.823734	-0.823734	-0.823734	-0.823734	-0.823734	-0.823734	-0.823734	-0.823734	-0.823734	-0.823734	-0.823734	-0.823734	-0.823734	-0.823734	-0.823734	-0.823734	-0.823734	-0.823734	-0.823734	-0.823734	-0.823734	-0.823734	-0.823734	-0.823734	-0.823734	-0.823734
PBANKA_0600086	S1	-0.897795	-0.897795	-0.897795	-0.897795	-0.897795	-0.897795	-0.897795	-0.897795	-0.897795	-0.897795	-0.897795	-0.897795	-0.897795	-0.897795	-0.897795	-0.897795	-0.897795	-0.897795	-0.897795	-0.897795	-0.897795	-0.897795	-0.897795	-0.897795	-0.897795	-0.897795	-0.897795	-0.897795	-0.897795	-0.897795	-0.897795	-0.897795	-0.897795	-0.897795	-0.897795	-0.897795	-0.897795	-0.897795	-0.897795	-0.897795	-0.897795	-0.897795	-0.897795	-0.897795	-0.897795	-0.897795	-0.897795	-0.897795
PBANKA_1365700	S1	-0.82132	-0.82132	-0.82132	-0.82132	-0.82132	-0.82132	-0.82132	-0.82132	-0.82132	-0.82132	-0.82132	-0.82132	-0.82132	-0.82132	-0.82132	-0.82132	-0.82132	-0.82132	-0.82132	-0.82132	-0.82132	-0.82132	-0.82132	-0.82132	-0.82132	-0.82132	-0.82132	-0.82132	-0.82132	-0.82132	-0.82132	-0.82132	-0.82132	-0.82132	-0.82132	-0.82132	-0.82132	-0.82132	-0.82132	-0.82132	-0.82132	-0.82132	-0.82132	-0.82132	-0.82132	-0.82132	-0.82132	-0.82132
PBANKA_1300100	S1	-0.734159	-0.734159	-0.734159	-0.734159	-0.734159	-0.734159	-0.734159	-0.734159	-0.734159	-0.734159	-0.734159	-0.734159	-0.734159	-0.734159	-0.734159	-0.734159	-0.734159	-0.734159	-0.734159	-0.734159	-0.734159	-0.734159	-0.734159	-0.734159	-0.734159	-0.734159	-0.734159	-0.734159	-0.734159	-0.734159	-0.734159	-0.734159	-0.734159	-0.734159	-0.734159	-0.734159	-0.734159	-0.734159	-0.734159	-0.734159	-0.734159	-0.734159	-0.734159	-0.734159	-0.734159	-0.734159	-0.734159	-0.734159
PBANKA_0700071	S1	-0.755815	-0.755815	-0.755815	-0.755815	-0.755815	-0.755815	-0.755815	-0.755815	-0.755815	-0.755815	-0.755815	-0.755815	-0.755815	-0.755815	-0.755815	-0.755815	-0.755815	-0.755815	-0.755815	-0.755815	-0.755815	-0.755815	-0.755815	-0.755815	-0.755815	-0.755815	-0.755815	-0.755815	-0.755815	-0.755815	-0.755815	-0.755815	-0.755815	-0.755815	-0.755815	-0.755815	-0.755815	-0.755815	-0.755815	-0.755815	-0.755815	-0.755815	-0.755815	-0.755815	-0.755815	-0.755815	-0.755815	-0.755815
PBANKA_1400100	S1	-0.833352	-0.833352	-0.833352	-0.833352	-0.833352	-0.833352	-0.833352	-0.833352	-0.833352	-0.833352	-0.833352	-0.833352	-0.833352	-0.833352	-0.833352	-0.833352	-0.833352	-0.833352	-0.833352	-0.833352	-0.833352	-0.833352	-0.833352	-0.833352	-0.833352	-0.833352	-0.833352	-0.833352	-0.833352	-0.833352	-0.833352	-0.833352	-0.833352	-0.833352	-0.833352	-0.833352	-0.833352	-0.833352	-0.833352	-0.833352	-0.833352	-0.833352	-0.833352	-0.833352	-0.833352	-0.833352	-0.833352	-0.833352
PBANKA_0836900	S1	-0.901229	-0.901229	-0.901229	-0.901229	-0.901229	-0.901229	-0.901229	-0.901229	-0.901229	-0.901229	-0.901229	-0.901229	-0.901229	-0.901229	-0.901229	-0.901229	-0.901229	-0.901229	-0.901229	-0.901229	-0.901229	-0.901229	-0.901229	-0.901229	-0.901229	-0.901229	-0.901229	-0.901229	-0.901229	-0.901229	-0.901229	-0.901229	-0.901229	-0.901229	-0.901229	-0.901229	-0.901229	-0.901229	-0.901229	-0.901229	-0.901229	-0.901229	-0.901229	-0.901229	-0.901229	-0.901229	-0.901229	-0.901229
PBANKA_1146700	S1	-0.881662	-0.881662	-0.881662	-0.881662	-0.881662	-0.881662	-0.881662	-0.881662	-0.881662	-0.881662	-0.881662	-0.881662	-0.881662	-0.881662	-0.881662	-0.881662	-0.881662	4.13398	-0.881662	-0.881662	-0.881662	-0.881662	-0.881662	-0.881662	-0.881662	-0.881662	-0.881662	-0.881662	-0.881662	-0.881662	-0.881662	-0.881662	-0.881662	-0.881662	-0.881662	-0.881662	-0.881662	-0.881662	-0.881662	-0.881662	-0.881662	-0.881662	-0.881662	-0.881662	-0.881662	-0.881662	-0.881662	-0.881662
PBANKA_1200400	S1	-0.858298	-0.858298	-0.858298	-0.858298	-0.858298	-0.858298	-0.858298	-0.858298	-0.858298	-0.858298	-0.858298	-0.858298	-0.858298	-0.858298	-0.858298	-0.858298	-0.858298	-0.243508	-0.858298	-0.858298	-0.858298	-0.858298	-0.858298	-0.858298	-0.858298	-0.858298	-0.858298	-0.858298	-0.858298	-0.858298	-0.858298	-0.858298	-0.858298	-0.858298	-0.858298	-0.858298	-0.858298	-0.858298	-0.858298	-0.858298	-0.858298	-0.858298	-0.858298	-0.858298	-0.858298	-0.858298	-0.858298	-0.858298
PBANKA_0600200	S4	-0.739284	-0.739284	-0.739284	-0.739284	-0.739284	-0.739284	-0.739284	-0.739284	-0.739284	-0.739284	-0.739284	-0.739284	-0.739284	-0.739284	-0.739284	-0.739284	-0.739284	-0.739284	-0.739284	-0.739284	-0.739284	-0.739284	-0.739284	-0.739284	-0.739284	-0.739284	-0.739284	-0.739284	-0.739284	-0.739284	-0.739284	-0.739284	-0.739284	-0.739284	-0.739284	-0.739284	-0.739284	-0.739284	-0.739284	-0.739284	-0.739284	-0.739284	-0.739284	-0.739284	-0.739284	-0.739284	-0.739284	-0.739284
PBANKA_1246700	S4	-0.740562	-0.740562	-0.740562	-0.740562	-0.740562	-0.740562	-0.740562	-0.740562	-0.740562	-0.740562	-0.740562	-0.740562	-0.740562	-0.740562	-0.740562	-0.740562	-0.740562	-0.740562	-0.740562	-0.740562	-0.740562	-0.740562	-0.740562	-0.740562	-0.740562	-0.740562	-0.740562	-0.740562	-0.740562	-0.740562	-0.740562	-0.740562	-0.740562	-0.740562	-0.740562	-0.740562	-0.740562	-0.740562	-0.740562	-0.740562	-0.740562	-0.740562	-0.740562	-0.740562	-0.740562	4.73824	-0.740562	-0.740562
PBANKA_1040541	S4	-0.738004	-0.738004	-0.738004	-0.738004	-0.738004	-0.738004	-0.738004	-0.738004	-0.738004	-0.738004	-0.738004	-0.738004	-0.738004	-0.738004	-0.738004	-0.738004	-0.738004	-0.738004	-0.738004	-0.738004	-0.738004	-0.738004	-0.738004	-0.738004	-0.738004	-0.738004	-0.738004	-0.738004	-0.738004	-0.738004	-0.738004	-0.738004	-0.738004	-0.738004	-0.738004	-0.738004	-0.738004	-0.738004	-0.738004	-0.738004	-0.738004	-0.738004	-0.738004	-0.738004	-0.738004	-0.738004	-0.738004	-0.738004
PBANKA_1246400	S4	-0.77216	-0.77216	-0.77216	-0.77216	-0.77216	-0.77216	-0.77216	-0.77216	-0.77216	-0.77216	-0.77216	-0.77216	-0.77216	-0.77216	-0.77216	-0.77216	-0.77216	-0.77216	-0.77216	-0.77216	-0.77216	-0.77216	-0.77216	-0.77216	-0.77216	-0.77216	-0.77216	-0.77216	-0.77216	-0.77216	-0.77216	-0.77216	-0.77216	-0.77216	-0.77216	-0.77216	-0.77216	-0.77216	-0.77216	-0.77216	-0.77216	-0.77216	-0.77216	-0.77216	-0.77216	-0.77216	-0.77216	-0.77216
PBANKA_0700061	S4	-0.757079	-0.757079	-0.757079	-0.757079	-0.757079	-0.757079	-0.757079	-0.757079	-0.757079	-0.757079	-0.757079	-0.757079	-0.757079	-0.757079	-0.757079	-0.757079	-0.757079	-0.757079	-0.757079	-0.757079	-0.757079	-0.757079	-0.757079	-0.757079	-0.757079	-0.757079	-0.757079	-0.757079	-0.757079	-0.757079	-0.757079	-0.757079	-0.757079	-0.757079	-0.757079	-0.757079	-0.757079	-0.757079	-0.757079	-0.757079	-0.757079	-0.757079	-0.757079	-0.757079	-0.757079	-0.757079	-0.757079	-0.757079
PBANKA_0800100	S4	-0.734159	-0.734159	-0.734159	-0.734159	-0.734159	-0.734159	-0.734159	-0.734159	-0.734159	-0.734159	-0.734159	-0.734159	-0.734159	-0.734159	-0.734159	-0.734159	-0.734159	-0.734159	-0.734159	-0.734159	-0.734159	-0.734159	-0.734159	-0.734159	-0.734159	-0.734159	-0.734159	-0.734159	-0.734159	-0.734159	-0.734159	-0.734159	-0.734159	-0.734159	-0.734159	-0.734159	-0.734159	-0.734159	-0.734159	-0.734159	-0.734159	-0.734159	-0.734159	-0.734159	-0.734159	-0.734159	-0.734159	-0.734159
PBANKA_1300200	S6	5.74979	-0.750749	-0.750749	-0.750749	-0.750749	-0.750749	-0.750749	-0.750749	-0.750749	-0.750749	-0.750749	-0.750749	-0.750749	-0.750749	-0.750749	-0.750749	-0.750749	-0.750749	-0.750749	-0.750749	-0.750749	-0.750749	-0.750749	-0.750749	-0.750749	-0.750749	-0.750749	-0.750749	-0.750749	-0.750749	-0.750749	-0.750749	-0.750749	-0.750749	-0.750749	-0.750749	-0.750749	-0.750749	-0.750749	-0.750749	-0.750749	-0.750749	-0.750749	-0.750749	-0.750749	-0.750749	-0.750749	-0.750749
PBANKA_0100500	ultra	-1.08355	2.24643	3.30063	-1.08355	3.99128	-1.08355	-1.08355	0.616877	-1.08355	-1.08355	-1.08355	-1.08355	-1.08355	-1.08355	3.37577	3.80777	-1.08355	-1.08355	-1.08355	-1.08355	4.08391	3.27368	6.37489	5.21282	5.37983	5.28489	6.04061	6.00572	3.24455	5.47647	-1.08355	-1.08355	2.15121	-1.08355	-1.08355	-1.08355	-1.08355	-1.08355	-1.08355	-1.08355	-1.08355	0.136245	-1.08355	-1.08355	-1.08355	-1.08355	-1.08355	-1.08355
[truncated: 89 more columns]

## Sheet: (b) Pf var mRNA expression
id	ups type	PfG.55	PfG.67	PfG.68	PfG.411	PfG.417	PfG.423	PfG.428	PfG.429	PfG.433	PfG.441	PfG.450	PfG.460	PfG.472	PfG.511	PfG.527	PfG.528	PfG.536	PfG.539	PfG.541	PfG.560	PfG.563	PfG.573	PfG.580	PfG.619	PfG.635	PfG.644	PfG.668	PfG.672
PF3D7_1240600	upsC	0	0	7.28475	0	0	7.76395	0	0	7.89085	8.19452	0	0	9.09059	0	0	0	0	0	0	0	6.4979	7.08188	7.36705	7.64733	6.91044	0	0	0
PF3D7_0712600	upsC	0	0	0	5.97509	0	0	0	1.85131	0	0	6.46338	3.326	0	0	4.78806	0	0	6.18842	0	3.85714	0	0	0	0	0	0	0	5.7736
PF3D7_1240900	upsC	0	0	0	0	5.5239	0	0	0	0	0	0	0	0	0	0	0	6.00529	0	0	0	0	0	0	0	0	5.70918	7.64524	0
PF3D7_0809100	upsB	0	0	0	0	0	0	6.29345	0	0	0	0	0	0	0	0	7.40989	0	0	0	0	0	0	0	0	0	0	0	0
PF3D7_0421300	upsC	0	6.9948	0	0	0	0	0	0	0	0	0	0	0	0	0	0	0	0	7.10702	0	0	0	0	0	0	0	0	0
PF3D7_0421100	upsB	0	0	0	0	0	0	0	0	0	0	0	0	0	1.49116	0	0	0	0	0	0	0	0	0	0	0	0	0	0
PF3D7_0420900	upsC	0.912612	0	0	0	0	0	0	0	0	0	0	0	0	0	0	0	0	0	0	0	0	0	0	0	0	0	0	0

## Sheet: (c) Pb sex-specific fams
Gene id	Gene name	Description	Male log(FPKM)	Female log(FPKM)	EdgeR FDR	log(FC)
PBANKA_1000600	N/A	erythrocyte membrane antigen 1	8.36882	4.70711	0.000120613	-3.19488
PBANKA_0623200	N/A	lysophospholipase, putative	8.08539	4.98636	0.00288102	-2.64047
PBANKA_0524600	N/A	PIR protein	7.50381	4.32498	0.00828152	-2.73096
PBANKA_1200400	N/A	PIR protein	7.4085	1.35909	1.21074e-05	-6.24003
PBANKA_0001001	N/A	PIR protein	7.34737	2.42834	0.00100385	-4.7202
PBANKA_1365700	N/A	PIR protein	6.21956	0.379412	6.51042e-05	-7.35329
PBANKA_1246400	N/A	PIR protein	6.09015	0	3.14864e-07	-11.1057
PBANKA_1040541	N/A	PIR protein	5.47788	0	3.07522e-05	-10.4445
PBANKA_0623600	N/A	PIR protein	5.39552	0.876359	0.00323414	-5.08118
PBANKA_1400100	N/A	PIR protein	5.30603	0	5.11214e-06	-10.3646
PBANKA_0700071	N/A	PIR protein	4.92626	0	2.60096e-05	-9.90005
PBANKA_1246700	N/A	PIR protein	4.31848	0	7.1683e-05	-9.24956
PBANKA_0201340	N/A	fam-c protein	3.84196	8.46073	1.03882e-05	5.19046
PBANKA_1100860	N/A	fam-c protein	0	8.5109	1.51877e-13	12.6033
PBANKA_0200600	N/A	fam-a protein	0.383102	6.05637	2.58524e-07	8.15265
PBANKA_0317161	N/A	erythrocyte membrane antigen 1	0.255258	5.96737	4.23098e-06	8.51341
PBANKA_0317141	N/A	fam-a protein	0	5.53282	1.16161e-08	11.4359
PBANKA_0943700	N/A	fam-b protein	0.395407	5.43898	6.33538e-05	7.42415
PBANKA_0623400	N/A	fam-a protein	0	4.99959	2.24786e-07	10.9877
PBANKA_1465700	N/A	fam-a protein	0	4.68677	1.53028e-05	10.3182
PBANKA_1400400	N/A	fam-b protein	0	3.82886	0.000119709	9.00857
PBANKA_0112641	N/A	fam-b protein	0.584291	3.33726	0.00975025	4.62448

## Sheet: (d) Bulk Pf sex-specific fams
Gene id	Gene name	Description	Male log(FPKM)	Female log(FPKM)	EdgeR FDR	log(FC)
PF3D7_1477700	Pfg14-748	Plasmodium exported protein (PHISTa), unknown function	10.0929	3.09301	2.03438e-20	-7.22711
PF3D7_0114000	EPF1	exported protein family 1	10.0165	7.53054	6.24549e-05	-2.54508
PF3D7_1016300	GBP130	GBP130 protein	9.05083	3.70852	7.81222e-14	-5.50768
PF3D7_1372100	GEXP04	Plasmodium exported protein (PHISTb), unknown function	6.50118	4.0335	9.6658e-10	-2.59409
PF3D7_1200800	FIKK12	serine/threonine protein kinase, FIKK family	5.96795	3.93052	3.18052e-06	-2.16405
PF3D7_0800600	N/A	Plasmodium exported protein (PHISTa), unknown function	5.79802	3.45271	1.50163e-05	-2.50579
PF3D7_1476800	N/A	lysophospholipase, putative	5.60614	2.92261	1.0325e-07	-2.90387
PF3D7_1478000	GEXP17	Plasmodium exported protein (PHISTa), unknown function	5.56784	2.47146	8.06148e-08	-3.39612
PF3D7_1201000	N/A	Plasmodium exported protein (PHISTb), unknown function	5.34692	2.10426	3.48451e-13	-3.63507
PF3D7_1252700	N/A	Plasmodium exported protein (PHISTb), unknown function	5.33573	3.80476	0.000835929	-1.65131
PF3D7_1148700	GEXP12	Plasmodium exported protein (PHISTc), unknown function	5.23366	2.69628	1.69534e-06	-2.78623
PF3D7_0102600	FIKK1	serine/threonine protein kinase, FIKK family	5.22585	3.28503	5.73403e-06	-2.10587
PF3D7_0830600	N/A	Plasmodium exported protein (PHISTc), unknown function	5.17308	2.12434	7.69762e-09	-3.42907
PF3D7_0800700	SURF8.3	surface-associated interspersed protein 8.3 (SURFIN 8.3)	4.60902	0.896786	8.25534e-23	-4.80905
PF3D7_1102500	GEXP02	Plasmodium exported protein (PHISTb), unknown function	4.46928	1.92177	1.56265e-06	-2.96887
PF3D7_0900100	VAR	erythrocyte membrane protein 1, PfEMP1	4.14831	2.95973	0.00398243	-1.35731
PF3D7_1200600	VAR2CSA	erythrocyte membrane protein 1, PfEMP1	4.07324	2.33113	1.08117e-05	-2.02723
PF3D7_0113100	SURF1.1	surface-associated interspersed protein 1.1 (SURFIN 1.1)	3.90161	1.3934	3.36657e-09	-3.14745
PF3D7_0220100	N/A	DnaJ protein, putative	3.82651	1.24628	8.85361e-08	-3.30828
PF3D7_0201900	EMP3	erythrocyte membrane protein 3	3.77412	0.626515	4.34741e-15	-4.59
PF3D7_0902300	FIKK9.4	serine/threonine protein kinase, FIKK family	3.63969	1.81616	0.00249004	-2.22932
PF3D7_0833500	VAR	erythrocyte membrane protein 1, PfEMP1	2.82975	0.866085	1.09638e-05	-2.94075
PF3D7_1041300	VAR	erythrocyte membrane protein 1, PfEMP1	2.10296	0.576846	0.000284637	-2.78762
PF3D7_0632500	VAR	erythrocyte membrane protein 1, PfEMP1	1.54989	0.50562	0.0013284	-2.24453
PF3D7_0936600	GEXP5	gametocyte exported protein 5	6.18843	7.65294	4.88481e-05	1.42719
PF3D7_1330300	N/A	DnaJ protein, putative	4.67373	7.62483	3.70716e-13	2.9453
PF3D7_1476700	N/A	lysophospholipase, putative	2.9515	6.85953	7.03709e-21	4.04119
PF3D7_0726200	FIKK7.1	serine/threonine protein kinase, FIKK family	3.00176	6.84494	6.81746e-24	3.96059
PF3D7_0421300	VAR	erythrocyte membrane protein 1, PfEMP1	2.40746	6.7678	3.84949e-22	4.59637
PF3D7_1240900	VAR	erythrocyte membrane protein 1, PfEMP1	5.12363	6.58102	0.00276496	1.43257
PF3D7_1240300	VAR	erythrocyte membrane protein 1, PfEMP1	3.64061	5.55942	1.26354e-06	1.95636
PF3D7_1200500	RIF	rifin	3.95712	5.54384	0.0037495	1.60531
PF3D7_1240600	VAR	erythrocyte membrane protein 1, PfEMP1	1.48311	5.44714	5.66067e-13	4.50841
PF3D7_1364100	P92	6-cysteine protein	2.35905	5.4235	6.72264e-11	3.27447
PF3D7_0712600	VAR	erythrocyte membrane protein 1, PfEMP1	2.61834	5.16702	4.93189e-11	2.7159
PF3D7_0712000	VAR	erythrocyte membrane protein 1, PfEMP1	3.69786	4.76954	0.00187464	1.08385
PF3D7_0809100	VAR	erythrocyte membrane protein 1, PfEMP1	3.21396	4.70148	9.334e-06	1.54545
PF3D7_1219300	VAR	erythrocyte membrane protein 1, PfEMP1	1.57851	4.39272	8.51484e-15	3.26947
PF3D7_0711700	VAR	erythrocyte membrane protein 1, PfEMP1	1.83585	4.28702	6.43084e-12	2.79152
PF3D7_0426000	VAR	erythrocyte membrane protein 1, PfEMP1	2.14709	4.10554	2.89829e-08	2.19199
PF3D7_0712300	VAR	erythrocyte membrane protein 1, PfEMP1	1.94218	3.9905	2.10917e-08	2.34308
PF3D7_0412700	VAR	erythrocyte membrane protein 1, PfEMP1	2.00161	3.86879	2.63947e-07	2.12587
