# Supplementary material for: Single-cell RNA-seq reveals hidden transcriptional variation in malaria parasites
Source: eLife. 2018 Mar 27;7:e33105. doi: 10.7554/eLife.33105 (PMC5871331; doi:10.7554/eLife.33105)
Supplement: Supplementary file 5. — (a) Description of samples generated with the initial, unmodified Smart-seq2 protocol. (b) Description of samples generated with variants of the Smart-seq2 protocol, e.g. differing numbers of PCR cycles and different reverse transcriptases. (c) Samples used to assess contamination of single cells due to lysis. (d) Description of samples for P. berghei mixed blood stages. Sc3_k4 = clustering results for SC3 clustering of all cells with k = 4, sc3_k3 = SC3 clustering of all cells with k = 3, sc3_sex_k3 = SC3 clustering of only male and female gametocytes with k = 3 (used to identify outliers). Hoo is the best correlated timepoint from the Hoo et al. (2016) microarray data for each cell. Otto is the best correlated timepoint from the Otto et al RNA-seq data (Otto et al., 2014) for each cell. Consensus is our consensus call between the clustering and the correlations against these bulk datasets. Pass_filter is TRUE if that cell passed our filtering criteria. (e) Description of samples for P. falciparum asexual parasites. Lopez is the best correlated timepoint from the López-Barragán et al. (2011) bulk RNA-seq data. Otto is the best correlated timepoint from the Otto et al. (2010) bulk RNA-seq data. Pseudotime state is the path within pseudotime identified by Monocle. This was used to filter out minor paths. Pass_filter is TRUE if that cell passed our filtering criteria. (f) Description of samples for P. falciparum gametocytes. Lasonder is the best correlated samples from Lasonder et al. (2016) bulk RNA-seq data. [file elife-33105-supp5.xlsx]

## Sheet: (a) Original samples
sample_id	sanger_sample_id	sanger_sample_name	species	stage	type	No. cells	run	lane	tag
Or.1	3429STDY6294796	1A_NoCell_F_Pfal_Jan2016	P. falciparum	gametocyte	NoCell	0	18723	1	1
Or.2	3429STDY6294797	2A_SC_F_Pfal_Jan2016	P. falciparum	gametocyte	SC	1	18723	1	2
Or.6	3429STDY6294798	3B_SC_F_Pfal_Jan2016	P. falciparum	gametocyte	SC	1	18723	1	6
Or.3	3429STDY6294799	4A_SC_F_Pfal_Jan2016	P. falciparum	gametocyte	SC	1	18723	1	3
Or.9	3429STDY6294800	6C_SC_F_Pfal_Jan2016	P. falciparum	gametocyte	SC	1	18723	1	9
Or.10	3429STDY6294801	8C_SC_F_Pfal_Jan2016	P. falciparum	gametocyte	SC	1	18723	1	10
Or.4	3429STDY6294802	11A_10cell_F_Pfal_Jan2016	P. falciparum	gametocyte	Tcell	10	18723	1	4
Or.7	3429STDY6294803	11B_10cell_F_Pfal_Jan2016	P. falciparum	gametocyte	Tcell	10	18723	1	7
Or.5	3429STDY6294804	12A_100cell_F_Pfal_Jan2016	P. falciparum	gametocyte	Hcell	100	18723	1	5
Or.8	3429STDY6294805	12B_100cell_F_Pfal_Jan2016	P. falciparum	gametocyte	Hcell	100	18723	1	8
Or.11	3429STDY6294806	10E_SC_A549_Jan2016	P. falciparum	gametocyte	SC	1	18723	1	11
Or.12	3429STDY6294807	10F_SC_A549_Jan2016	P. falciparum	gametocyte	SC	1	18723	1	12
Or.13	3429STDY6294808	12A_100_A549_Jan2016	P. falciparum	gametocyte	Hcell	100	18723	1	13

## Sheet: (b) Protocol development
sample_id	sanger_sample_id	sanger_sample_name	Reverse Transcriptase	PCR cycles	Species	Stage	type	run	lane	tag
RT.1	3429STDY6393437	D2_Maximus25_NoCell	Maximus	25	P. falciparum	schizont	NoCell	19576	1	1
RT.2	3429STDY6393438	E2_Maximus25_NoCell	Maximus	25	P. falciparum	schizont	NoCell	19576	1	2
RT.3	3429STDY6393439	D3_Maximus25_SC	Maximus	25	P. falciparum	schizont	SC	19576	1	3
RT.4	3429STDY6393440	D4_Maximus25_SC	Maximus	25	P. falciparum	schizont	SC	19576	1	4
RT.5	3429STDY6393441	D5_Maximus25_SC	Maximus	25	P. falciparum	schizont	SC	19576	1	5
RT.6	3429STDY6393442	E3_Maximus25_SC	Maximus	25	P. falciparum	schizont	SC	19576	1	6
RT.7	3429STDY6393443	E4_Maximus25_SC	Maximus	25	P. falciparum	schizont	SC	19576	1	7
RT.8	3429STDY6393444	E5_Maximus25_SC	Maximus	25	P. falciparum	schizont	SC	19576	1	8
RT.9	3429STDY6393473	D7_Maximus25_100cell	Maximus	25	P. falciparum	schizont	HCell	19576	1	9
RT.10	3429STDY6393445	E2_SmartScribes25_NoCell	SmartScribe	25	P. falciparum	schizont	NoCell	19576	1	10
RT.11	3429STDY6393446	F2_SmartScribes25_NoCell	SmartScribe	25	P. falciparum	schizont	NoCell	19576	1	11
RT.12	3429STDY6393447	E3_SmartScribes25_SC	SmartScribe	25	P. falciparum	schizont	SC	19576	1	12
RT.13	3429STDY6393448	F3_SmartScribes25_SC	SmartScribe	25	P. falciparum	schizont	SC	19576	1	13
RT.14	3429STDY6393449	G3_SmartScribes25_SC	SmartScribe	25	P. falciparum	schizont	SC	19576	1	14
RT.15	3429STDY6393450	E5_SmartScribes25_SC	SmartScribe	25	P. falciparum	schizont	SC	19576	1	15
RT.16	3429STDY6393451	F5_SmartScribes25_SC	SmartScribe	25	P. falciparum	schizont	SC	19576	1	16
RT.17	3429STDY6393452	G5_SmartScribes25_SC	SmartScribe	25	P. falciparum	schizont	SC	19576	1	17
RT.18	3429STDY6393474	E7_SmartScribes25_100cell	SmartScribe	25	P. falciparum	schizont	HCell	19576	1	18
RT.19	3429STDY6393453	E3_SmartScribes30_SC	SmartScribe	30	P. falciparum	schizont	SC	19576	1	19
RT.20	3429STDY6393454	F3_SmartScribes30_SC	SmartScribe	30	P. falciparum	schizont	SC	19576	1	20
RT.21	3429STDY6393455	G3_SmartScribes30_SC	SmartScribe	30	P. falciparum	schizont	SC	19576	1	21
RT.22	3429STDY6393456	E5_SmartScribes30_SC	SmartScribe	30	P. falciparum	schizont	SC	19576	1	22
RT.23	3429STDY6393457	F5_SmartScribes30_SC	SmartScribe	30	P. falciparum	schizont	SC	19576	1	23
RT.24	3429STDY6393458	G5_SmartScribes30_SC	SmartScribe	30	P. falciparum	schizont	SC	19576	1	24
RT.25	3429STDY6393475	E7_SmartScribes30_100cell	SmartScribe	30	P. falciparum	schizont	HCell	19576	1	25
RT.26	3429STDY6393459	B2_SSII_25_NoCell	SuperScriptII	25	P. falciparum	schizont	NoCell	19576	1	26
RT.27	3429STDY6393460	C2_SSII_25_NoCell	SuperScriptII	25	P. falciparum	schizont	NoCell	19576	1	27
RT.28	3429STDY6393461	B4_SSII_25_SC	SuperScriptII	25	P. falciparum	schizont	SC	19576	1	28
RT.29	3429STDY6393462	C4_SSII_25_SC	SuperScriptII	25	P. falciparum	schizont	SC	19576	1	29
RT.30	3429STDY6393463	D4_SSII_25_SC	SuperScriptII	25	P. falciparum	schizont	SC	19576	1	30
RT.31	3429STDY6393464	B5_SSII_25_SC	SuperScriptII	25	P. falciparum	schizont	SC	19576	1	31
RT.32	3429STDY6393465	C5_SSII_25_SC	SuperScriptII	25	P. falciparum	schizont	SC	19576	1	32
RT.33	3429STDY6393466	D5_SSII_25_SC	SuperScriptII	25	P. falciparum	schizont	SC	19576	1	33
RT.34	3429STDY6393476	D7_SSII_25_100cell	SuperScriptII	25	P. falciparum	schizont	HCell	19576	1	34
RT.35	3429STDY6393467	B3_SSII_30_SC	SuperScriptII	30	P. falciparum	schizont	SC	19576	1	35
RT.36	3429STDY6393468	C3_SSII_30_SC	SuperScriptII	30	P. falciparum	schizont	SC	19576	1	36
RT.37	3429STDY6393469	D3_SSII_30_SC	SuperScriptII	30	P. falciparum	schizont	SC	19576	1	37
RT.38	3429STDY6393470	B5_SSII_30_SC	SuperScriptII	30	P. falciparum	schizont	SC	19576	1	38
RT.39	3429STDY6393471	C5_SSII_30_SC	SuperScriptII	30	P. falciparum	schizont	SC	19576	1	39
RT.40	3429STDY6393472	D5_SSII_30_SC	SuperScriptII	30	P. falciparum	schizont	SC	19576	1	40
RT.41	3429STDY6393477	C7_SSII_30_100cell	SuperScriptII	30	P. falciparum	schizont	HCell	19576	1	41

## Sheet: (c) Dual sort
sample_id	ENA sample id	sanger_sample_id	sanger_sample_name	species	stage	type	run	lane	tag
Pfal.66	ERS1544524	3429STDY6354723	10A_SC_Pfal	P. falciparum	scizont	SC	19255	1	66
Pfal.67	ERS1544525	3429STDY6354724	10B_SC_Pfal	P. falciparum	scizont	SC	19255	1	67
Pfal.68	ERS1544526	3429STDY6354725	10C_SC_Pfal	P. falciparum	scizont	SC	19255	1	68
Pfal.69	ERS1544527	3429STDY6354726	10D_SC_Pfal	P. falciparum	scizont	SC	19255	1	69
Pfal.70	ERS1544528	3429STDY6354727	10E_SC_Pfal	P. falciparum	scizont	SC	19255	1	70
Pfal.71	ERS1544529	3429STDY6354728	10F_SC_Pfal	P. falciparum	scizont	SC	19255	1	71
Pfal.72	ERS1544530	3429STDY6354729	10G_SC_Pfal	P. falciparum	scizont	SC	19255	1	72
Pfal.73	ERS1544531	3429STDY6354730	10H_SC_Pfal	P. falciparum	scizont	SC	19255	1	73
Pfal.74	ERS1544456	3429STDY6354655	11A_100cell_Schz_Pfal_Feb2016	P. falciparum	scizont	Hcell	19255	1	74
Pfal.75	ERS1544457	3429STDY6354656	11B_100cell_Schz_Pfal_Feb2016	P. falciparum	scizont	Hcell	19255	1	75
Berg.76	ERS1544458	3429STDY6354657	12A_100cell_Schz_Berg_Feb2016	P. berghei	scizont	Hcell	19255	1	76
Berg.77	ERS1544459	3429STDY6354658	12B_100cell_Schz_Berg_Feb2016	P. berghei	scizont	Hcell	19255	1	77
Berg.1	ERS1544455	3429STDY6354654	1A_NoCell	NA	scizont	NoCell	19255	1	1
Pfal.2	ERS1544460	3429STDY6354659	2A_SC_Pfal	P. falciparum	scizont	SC	19255	1	2
Pfal.3	ERS1544461	3429STDY6354660	2B_SC_Pfal	P. falciparum	scizont	SC	19255	1	3
Pfal.4	ERS1544462	3429STDY6354661	2C_SC_Pfal	P. falciparum	scizont	SC	19255	1	4
Pfal.5	ERS1544463	3429STDY6354662	2D_SC_Pfal	P. falciparum	scizont	SC	19255	1	5
Pfal.6	ERS1544464	3429STDY6354663	2E_SC_Pfal	P. falciparum	scizont	SC	19255	1	6
Pfal.7	ERS1544465	3429STDY6354664	2F_SC_Pfal	P. falciparum	scizont	SC	19255	1	7
Pfal.8	ERS1544466	3429STDY6354665	2G_SC_Pfal	P. falciparum	scizont	SC	19255	1	8
Pfal.9	ERS1544467	3429STDY6354666	2H_SC_Pfal	P. falciparum	scizont	SC	19255	1	9
Berg.10	ERS1544468	3429STDY6354667	3A_SC_Berg	P. berghei	scizont	SC	19255	1	10
Berg.11	ERS1544469	3429STDY6354668	3B_SC_Berg	P. berghei	scizont	SC	19255	1	11
Berg.12	ERS1544470	3429STDY6354669	3C_SC_Berg	P. berghei	scizont	SC	19255	1	12
Berg.13	ERS1544471	3429STDY6354670	3D_SC_Berg	P. berghei	scizont	SC	19255	1	13
Berg.14	ERS1544472	3429STDY6354671	3E_SC_Berg	P. berghei	scizont	SC	19255	1	14
Berg.15	ERS1544473	3429STDY6354672	3F_SC_Berg	P. berghei	scizont	SC	19255	1	15
Berg.16	ERS1544474	3429STDY6354673	3G_SC_Berg	P. berghei	scizont	SC	19255	1	16
Berg.17	ERS1544475	3429STDY6354674	3H_SC_Berg	P. berghei	scizont	SC	19255	1	17
Pfal.18	ERS1544476	3429STDY6354675	4A_SC_Pfal	P. falciparum	scizont	SC	19255	1	18
Pfal.19	ERS1544477	3429STDY6354676	4B_SC_Pfal	P. falciparum	scizont	SC	19255	1	19
Pfal.20	ERS1544478	3429STDY6354677	4C_SC_Pfal	P. falciparum	scizont	SC	19255	1	20
Pfal.21	ERS1544479	3429STDY6354678	4D_SC_Pfal	P. falciparum	scizont	SC	19255	1	21
Pfal.22	ERS1544480	3429STDY6354679	4E_SC_Pfal	P. falciparum	scizont	SC	19255	1	22
Pfal.23	ERS1544481	3429STDY6354680	4F_SC_Pfal	P. falciparum	scizont	SC	19255	1	23
Pfal.24	ERS1544482	3429STDY6354681	4G_SC_Pfal	P. falciparum	scizont	SC	19255	1	24
Pfal.25	ERS1544483	3429STDY6354682	4H_SC_Pfal	P. falciparum	scizont	SC	19255	1	25
Berg.26	ERS1544484	3429STDY6354683	5A_SC_Berg	P. berghei	scizont	SC	19255	1	26
Berg.27	ERS1544485	3429STDY6354684	5B_SC_Berg	P. berghei	scizont	SC	19255	1	27
Berg.28	ERS1544486	3429STDY6354685	5C_SC_Berg	P. berghei	scizont	SC	19255	1	28
Berg.29	ERS1544487	3429STDY6354686	5D_SC_Berg	P. berghei	scizont	SC	19255	1	29
Berg.30	ERS1544488	3429STDY6354687	5E_SC_Berg	P. berghei	scizont	SC	19255	1	30
Berg.31	ERS1544489	3429STDY6354688	5F_SC_Berg	P. berghei	scizont	SC	19255	1	31
Berg.32	ERS1544490	3429STDY6354689	5G_SC_Berg	P. berghei	scizont	SC	19255	1	32
Berg.33	ERS1544491	3429STDY6354690	5H_SC_Berg	P. berghei	scizont	SC	19255	1	33
Pfal.34	ERS1544492	3429STDY6354691	6A_SC_Pfal	P. falciparum	scizont	SC	19255	1	34
Pfal.35	ERS1544493	3429STDY6354692	6B_SC_Pfal	P. falciparum	scizont	SC	19255	1	35
Pfal.36	ERS1544494	3429STDY6354693	6C_SC_Pfal	P. falciparum	scizont	SC	19255	1	36
Pfal.37	ERS1544495	3429STDY6354694	6D_SC_Pfal	P. falciparum	scizont	SC	19255	1	37
Pfal.38	ERS1544496	3429STDY6354695	6E_SC_Pfal	P. falciparum	scizont	SC	19255	1	38
Pfal.39	ERS1544497	3429STDY6354696	6F_SC_Pfal	P. falciparum	scizont	SC	19255	1	39
Pfal.40	ERS1544498	3429STDY6354697	6G_SC_Pfal	P. falciparum	scizont	SC	19255	1	40
Pfal.41	ERS1544499	3429STDY6354698	6H_SC_Pfal	P. falciparum	scizont	SC	19255	1	41
Berg.42	ERS1544500	3429STDY6354699	7A_SC_Berg	P. berghei	scizont	SC	19255	1	42
Berg.43	ERS1544501	3429STDY6354700	7B_SC_Berg	P. berghei	scizont	SC	19255	1	43
Berg.44	ERS1544502	3429STDY6354701	7C_SC_Berg	P. berghei	scizont	SC	19255	1	44
Berg.45	ERS1544503	3429STDY6354702	7D_SC_Berg	P. berghei	scizont	SC	19255	1	45
Berg.46	ERS1544504	3429STDY6354703	7E_SC_Berg	P. berghei	scizont	SC	19255	1	46
Berg.47	ERS1544505	3429STDY6354704	7F_SC_Berg	P. berghei	scizont	SC	19255	1	47
Berg.48	ERS1544506	3429STDY6354705	7G_SC_Berg	P. berghei	scizont	SC	19255	1	48
Berg.49	ERS1544507	3429STDY6354706	7H_SC_Berg	P. berghei	scizont	SC	19255	1	49
Pfal.50	ERS1544508	3429STDY6354707	8A_SC_Pfal	P. falciparum	scizont	SC	19255	1	50
Pfal.51	ERS1544509	3429STDY6354708	8B_SC_Pfal	P. falciparum	scizont	SC	19255	1	51
Pfal.52	ERS1544510	3429STDY6354709	8C_SC_Pfal	P. falciparum	scizont	SC	19255	1	52
Pfal.53	ERS1544511	3429STDY6354710	8D_SC_Pfal	P. falciparum	scizont	SC	19255	1	53
Pfal.54	ERS1544512	3429STDY6354711	8E_SC_Pfal	P. falciparum	scizont	SC	19255	1	54
Pfal.55	ERS1544513	3429STDY6354712	8F_SC_Pfal	P. falciparum	scizont	SC	19255	1	55
Pfal.56	ERS1544514	3429STDY6354713	8G_SC_Pfal	P. falciparum	scizont	SC	19255	1	56
Pfal.57	ERS1544515	3429STDY6354714	8H_SC_Pfal	P. falciparum	scizont	SC	19255	1	57
Berg.58	ERS1544516	3429STDY6354715	9A_SC_Berg	P. berghei	scizont	SC	19255	1	58
Berg.59	ERS1544517	3429STDY6354716	9B_SC_Berg	P. berghei	scizont	SC	19255	1	59
Berg.60	ERS1544518	3429STDY6354717	9C_SC_Berg	P. berghei	scizont	SC	19255	1	60
Berg.61	ERS1544519	3429STDY6354718	9D_SC_Berg	P. berghei	scizont	SC	19255	1	61
Berg.62	ERS1544520	3429STDY6354719	9E_SC_Berg	P. berghei	scizont	SC	19255	1	62
Berg.63	ERS1544521	3429STDY6354720	9F_SC_Berg	P. berghei	scizont	SC	19255	1	63
Berg.64	ERS1544522	3429STDY6354721	9G_SC_Berg	P. berghei	scizont	SC	19255	1	64
Berg.65	ERS1544523	3429STDY6354722	9H_SC_Berg	P. berghei	scizont	SC	19255	1	65

## Sheet: (d) P. berghei mixed blood
sample_id	ENA sample id	sanger_sample_id	sanger_name	type	run	lane	tag	is_control	sc3_k4	sc3_k3	sc3_sex_k3	hoo	otto	consensus	pass_filter
PbMB.10	ERS1544785	3429STDY6526753	1B_1_SC_Pber_Shz	SC	20625	8	10	FALSE	1	2	2	18HRS	gametocyteR3	male	TRUE
PbMB.11	ERS1544786	3429STDY6526754	1C_1_SC_Pber_Shz	SC	20625	8	11	FALSE	3	1	0	18HRS	schizont22h	schizont	TRUE
PbMB.12	ERS1544787	3429STDY6526755	1D_1_SC_Pber_Shz	SC	20625	8	12	FALSE	1	2	2	24HRS	gametocyteR3	male	TRUE
PbMB.13	ERS1544788	3429STDY6526756	1E_1_SC_Pber_Shz	SC	20625	8	13	FALSE	3	1	0	20HRS	schizont22h	schizont	TRUE
PbMB.14	ERS1544789	3429STDY6526757	1F_1_SC_Pber_Shz	SC	20625	8	14	FALSE	3	1	0	18HRS	schizont22h	schizont	TRUE
PbMB.15	ERS1544790	3429STDY6526758	1G_1_SC_Pber_Shz	SC	20625	8	15	FALSE	1	2	2	24HRS	gametocyteR3	male	TRUE
PbMB.16	ERS1544791	3429STDY6526759	1H_1_SC_Pber_Shz	SC	20625	8	16	FALSE	1	2	2	24HRS	gametocyteR3	male	TRUE
PbMB.26	ERS1544793	3429STDY6526761	2B_1_SC_Pber_Shz	SC	20625	8	26	FALSE	3	1	0	18HRS	schizont22h	schizont	TRUE
PbMB.27	ERS1544794	3429STDY6526762	2C_1_SC_Pber_Shz	SC	20625	8	27	FALSE	3	1	0	20HRS	schizont22h	schizont	TRUE
PbMB.28	ERS1544795	3429STDY6526763	2D_1_SC_Pber_Shz	SC	20625	8	28	FALSE	4	1	0	14HRS	schizont22h	trophozoite	TRUE
PbMB.29	ERS1544796	3429STDY6526764	2E_1_SC_Pber_Shz	SC	20625	8	29	FALSE	1	2	2	24HRS	gametocyteR3	male	TRUE
PbMB.30	ERS1544797	3429STDY6526765	2F_1_SC_Pber_Shz	SC	20625	8	30	FALSE	2	3	1	24HRS	gametocyteR3	female	TRUE
PbMB.31	ERS1544798	3429STDY6526766	2G_1_SC_Pber_Shz	SC	20625	8	31	FALSE	3	1	0	16HRS	schizont22h	schizont	TRUE
PbMB.32	ERS1544799	3429STDY6526767	2H_1_SC_Pber_Shz	SC	20625	8	32	FALSE	3	1	0	18HRS	schizont22h	schizont	TRUE
PbMB.41	ERS1544800	3429STDY6526768	3A_1_SC_Pber_Shz	SC	20625	8	41	FALSE	NA	NA	NA	NA	NA	NA	FALSE
PbMB.42	ERS1544801	3429STDY6526769	3B_1_SC_Pber_Shz	SC	20625	8	42	FALSE	NA	NA	NA	NA	NA	NA	FALSE
PbMB.43	ERS1544802	3429STDY6526770	3C_1_SC_Pber_Shz	SC	20625	8	43	FALSE	1	2	3	22HRS	schizont22h	outlier	TRUE
PbMB.44	ERS1544803	3429STDY6526771	3D_1_SC_Pber_Shz	SC	20625	8	44	FALSE	1	2	2	24HRS	gametocyteR3	male	TRUE
PbMB.45	ERS1544804	3429STDY6526772	3E_1_SC_Pber_Shz	SC	20625	8	45	FALSE	2	3	1	24HRS	gametocyteR3	female	TRUE
PbMB.46	ERS1544805	3429STDY6526773	3F_1_SC_Pber_Shz	SC	20625	8	46	FALSE	3	1	0	16HRS	schizont22h	schizont	TRUE
PbMB.47	ERS1544806	3429STDY6526774	3G_1_SC_Pber_Shz	SC	20625	8	47	FALSE	4	1	0	14HRS	schizont22h	trophozoite	TRUE
PbMB.48	ERS1544807	3429STDY6526775	3H_1_SC_Pber_Shz	SC	20625	8	48	FALSE	4	1	0	10HRS	trophozoite16h	trophozoite	TRUE
PbMB.57	ERS1544808	3429STDY6526776	4A_1_SC_Pber_Shz	SC	20625	8	57	FALSE	NA	NA	NA	NA	NA	NA	FALSE
PbMB.58	ERS1544809	3429STDY6526777	4B_1_SC_Pber_Shz	SC	20625	8	58	FALSE	1	2	2	22HRS	gametocyteR3	male	TRUE
PbMB.59	ERS1544810	3429STDY6526778	4C_1_SC_Pber_Shz	SC	20625	8	59	FALSE	1	2	3	18HRS	gametocyteR3	outlier	TRUE
PbMB.60	ERS1544811	3429STDY6526779	4D_1_SC_Pber_Shz	SC	20625	8	60	FALSE	NA	NA	NA	NA	NA	NA	FALSE
PbMB.61	ERS1544812	3429STDY6526780	4E_1_SC_Pber_Shz	SC	20625	8	61	FALSE	1	2	2	18HRS	gametocyteR	male	TRUE
PbMB.62	ERS1544813	3429STDY6526781	4F_1_SC_Pber_Shz	SC	20625	8	62	FALSE	2	3	1	24HRS	gametocyteR	female	TRUE
PbMB.63	ERS1544814	3429STDY6526782	4G_1_SC_Pber_Shz	SC	20625	8	63	FALSE	2	3	1	24HRS	gametocyteR3	female	TRUE
PbMB.64	ERS1544815	3429STDY6526783	4H_1_SC_Pber_Shz	SC	20625	8	64	FALSE	1	2	2	24HRS	gametocyteR3	male	TRUE
PbMB.73	ERS1544816	3429STDY6526784	5A_1_SC_Pber_Shz	SC	20625	8	73	FALSE	1	2	3	24HRS	gametocyteR3	outlier	TRUE
PbMB.74	ERS1544817	3429STDY6526785	5B_1_SC_Pber_Shz	SC	20625	8	74	FALSE	3	1	0	18HRS	schizont22h	schizont	TRUE
PbMB.75	ERS1544818	3429STDY6526786	5C_1_SC_Pber_Shz	SC	20625	8	75	FALSE	2	3	3	22HRS	schizont22h	outlier	TRUE
PbMB.76	ERS1544819	3429STDY6526787	5D_1_SC_Pber_Shz	SC	20625	8	76	FALSE	NA	NA	NA	NA	NA	NA	FALSE
PbMB.77	ERS1544820	3429STDY6526788	5E_1_SC_Pber_Shz	SC	20625	8	77	FALSE	3	1	0	18HRS	schizont22h	schizont	TRUE
PbMB.78	ERS1544821	3429STDY6526789	5F_1_SC_Pber_Shz	SC	20625	8	78	FALSE	NA	NA	NA	NA	NA	NA	FALSE
PbMB.79	ERS1544822	3429STDY6526790	5G_1_SC_Pber_Shz	SC	20625	8	79	FALSE	1	2	2	24HRS	gametocyteR3	male	TRUE
PbMB.80	ERS1544823	3429STDY6526791	5H_1_SC_Pber_Shz	SC	20625	8	80	FALSE	NA	NA	NA	NA	NA	NA	FALSE
PbMB.89	ERS1544824	3429STDY6526792	6A_1_SC_Pber_Shz	SC	20625	8	89	FALSE	1	2	3	24HRS	gametocyteR3	outlier	TRUE
PbMB.90	ERS1544825	3429STDY6526793	6B_1_SC_Pber_Shz	SC	20625	8	90	FALSE	1	2	2	24HRS	gametocyteR3	male	TRUE
PbMB.91	ERS1544826	3429STDY6526794	6C_1_SC_Pber_Shz	SC	20625	8	91	FALSE	2	3	1	24HRS	gametocyteR	female	TRUE
PbMB.92	ERS1544827	3429STDY6526795	6D_1_SC_Pber_Shz	SC	20625	8	92	FALSE	1	2	2	24HRS	gametocyteR3	male	TRUE
PbMB.93	ERS1544828	3429STDY6526796	6E_1_SC_Pber_Shz	SC	20625	8	93	FALSE	3	1	0	18HRS	schizont22h	schizont	TRUE
PbMB.94	ERS1544829	3429STDY6526797	6F_1_SC_Pber_Shz	SC	20625	8	94	FALSE	NA	NA	NA	NA	NA	NA	FALSE
PbMB.95	ERS1544830	3429STDY6526798	6G_1_SC_Pber_Shz	SC	20625	8	95	FALSE	2	3	1	24HRS	gametocyteR3	female	TRUE
PbMB.96	ERS1544831	3429STDY6526799	6H_1_SC_Pber_Shz	SC	20625	8	96	FALSE	NA	NA	NA	NA	NA	NA	FALSE
PbMB.105	ERS1544832	3429STDY6526800	7A_1_SC_Pber_Shz	SC	20625	8	105	FALSE	2	3	1	24HRS	gametocyteR3	female	TRUE
PbMB.106	ERS1544833	3429STDY6526801	7B_1_SC_Pber_Shz	SC	20625	8	106	FALSE	1	2	2	24HRS	gametocyteR	male	TRUE
PbMB.107	ERS1544834	3429STDY6526802	7C_1_SC_Pber_Shz	SC	20625	8	107	FALSE	NA	NA	NA	NA	NA	NA	FALSE
PbMB.108	ERS1544835	3429STDY6526803	7D_1_SC_Pber_Shz	SC	20625	8	108	FALSE	3	1	0	18HRS	schizont22h	schizont	TRUE
PbMB.109	ERS1544836	3429STDY6526804	7E_1_SC_Pber_Shz	SC	20625	8	109	FALSE	4	1	0	14HRS	schizontR	trophozoite	TRUE
PbMB.110	ERS1544837	3429STDY6526805	7F_1_SC_Pber_Shz	SC	20625	8	110	FALSE	2	3	1	24HRS	gametocyteR3	female	TRUE
PbMB.111	ERS1544838	3429STDY6526806	7G_1_SC_Pber_Shz	SC	20625	8	111	FALSE	2	3	1	24HRS	gametocyteR3	female	TRUE
PbMB.112	ERS1544839	3429STDY6526807	7H_1_SC_Pber_Shz	SC	20625	8	112	FALSE	3	1	0	14HRS	schizont22h	schizont	TRUE
PbMB.121	ERS1544840	3429STDY6526808	8A_1_SC_Pber_Shz	SC	20625	8	121	FALSE	2	3	1	24HRS	gametocyteR3	female	TRUE
PbMB.122	ERS1544841	3429STDY6526809	8B_1_SC_Pber_Shz	SC	20625	8	122	FALSE	4	1	0	14HRS	schizont22h	trophozoite	TRUE
PbMB.123	ERS1544842	3429STDY6526810	8C_1_SC_Pber_Shz	SC	20625	8	123	FALSE	4	1	0	14HRS	schizont22h	trophozoite	TRUE
PbMB.124	ERS1544843	3429STDY6526811	8D_1_SC_Pber_Shz	SC	20625	8	124	FALSE	2	3	1	24HRS	gametocyteR	female	TRUE
PbMB.125	ERS1544844	3429STDY6526812	8E_1_SC_Pber_Shz	SC	20625	8	125	FALSE	2	3	1	24HRS	gametocyteR3	female	TRUE
PbMB.126	ERS1544845	3429STDY6526813	8F_1_SC_Pber_Shz	SC	20625	8	126	FALSE	1	2	2	24HRS	gametocyteR3	male	TRUE
PbMB.127	ERS1544846	3429STDY6526814	8G_1_SC_Pber_Shz	SC	20625	8	127	FALSE	1	2	2	24HRS	gametocyteR3	male	TRUE
PbMB.128	ERS1544847	3429STDY6526815	8H_1_SC_Pber_Shz	SC	20625	8	128	FALSE	2	3	1	24HRS	gametocyteR3	female	TRUE
PbMB.137	ERS1544848	3429STDY6526816	9A_1_SC_Pber_Shz	SC	20625	8	137	FALSE	2	3	1	24HRS	schizont22h	female	TRUE
PbMB.138	ERS1544849	3429STDY6526817	9B_1_SC_Pber_Shz	SC	20625	8	138	FALSE	3	1	0	14HRS	schizont22h	schizont	TRUE
PbMB.139	ERS1544850	3429STDY6526818	9C_1_SC_Pber_Shz	SC	20625	8	139	FALSE	2	3	1	24HRS	gametocyteR	female	TRUE
PbMB.140	ERS1544851	3429STDY6526819	9D_1_SC_Pber_Shz	SC	20625	8	140	FALSE	4	1	0	14HRS	trophozoite16h	trophozoite	TRUE
PbMB.141	ERS1544852	3429STDY6526820	9E_1_SC_Pber_Shz	SC	20625	8	141	FALSE	1	2	2	18HRS	gametocyteR3	male	TRUE
PbMB.142	ERS1544853	3429STDY6526821	9F_1_SC_Pber_Shz	SC	20625	8	142	FALSE	3	1	0	16HRS	schizont22h	schizont	TRUE
PbMB.143	ERS1544854	3429STDY6526822	9G_1_SC_Pber_Shz	SC	20625	8	143	FALSE	4	1	0	14HRS	gametocyteR3	trophozoite	TRUE
PbMB.144	ERS1544855	3429STDY6526823	9H_1_SC_Pber_Shz	SC	20625	8	144	FALSE	1	2	2	24HRS	gametocyteR3	male	TRUE
PbMB.153	ERS1544856	3429STDY6526824	10A_1_SC_Pber_Shz	SC	20625	8	153	FALSE	4	1	0	14HRS	schizont22h	trophozoite	TRUE
PbMB.154	ERS1544857	3429STDY6526825	10B_1_SC_Pber_Shz	SC	20625	8	154	FALSE	3	1	0	18HRS	schizont22h	schizont	TRUE
PbMB.155	ERS1544858	3429STDY6526826	10C_1_SC_Pber_Shz	SC	20625	8	155	FALSE	4	1	0	14HRS	schizont22h	trophozoite	TRUE
PbMB.156	ERS1544859	3429STDY6526827	10D_1_SC_Pber_Shz	SC	20625	8	156	FALSE	NA	NA	NA	NA	NA	NA	FALSE
PbMB.157	ERS1544860	3429STDY6526828	10E_1_SC_Pber_Shz	SC	20625	8	157	FALSE	NA	NA	NA	NA	NA	NA	FALSE
PbMB.158	ERS1544861	3429STDY6526829	10F_1_SC_Pber_Shz	SC	20625	8	158	FALSE	3	1	0	18HRS	schizont22h	schizont	TRUE
PbMB.159	ERS1544862	3429STDY6526830	10G_1_SC_Pber_Shz	SC	20625	8	159	FALSE	1	2	2	24HRS	gametocyteR3	male	TRUE
PbMB.169	ERS1544863	3429STDY6526831	11A_1_SC_Pber_Shz	SC	20625	8	169	FALSE	1	2	2	24HRS	gametocyteR3	male	TRUE
PbMB.170	ERS1544864	3429STDY6526832	11B_1_SC_Pber_Shz	SC	20625	8	170	FALSE	NA	NA	NA	NA	NA	NA	FALSE
PbMB.171	ERS1544865	3429STDY6526833	11C_1_SC_Pber_Shz	SC	20625	8	171	FALSE	4	1	0	14HRS	schizont22h	trophozoite	TRUE
PbMB.172	ERS1544866	3429STDY6526834	11D_1_SC_Pber_Shz	SC	20625	8	172	FALSE	3	1	0	18HRS	schizont22h	schizont	TRUE
PbMB.173	ERS1544867	3429STDY6526835	11E_1_SC_Pber_Shz	SC	20625	8	173	FALSE	1	2	2	24HRS	gametocyteR3	male	TRUE
PbMB.174	ERS1544868	3429STDY6526836	11F_1_SC_Pber_Shz	SC	20625	8	174	FALSE	3	1	0	18HRS	schizont22h	schizont	TRUE
PbMB.175	ERS1544869	3429STDY6526837	11G_1_SC_Pber_Shz	SC	20625	8	175	FALSE	2	3	1	24HRS	gametocyteR3	female	TRUE
PbMB.185	ERS1544870	3429STDY6526838	12A_1_SC_Pber_Shz	SC	20625	8	185	FALSE	NA	NA	NA	NA	NA	NA	FALSE
PbMB.186	ERS1544871	3429STDY6526839	12B_1_SC_Pber_Shz	SC	20625	8	186	FALSE	1	2	2	18HRS	gametocyteR3	male	TRUE
PbMB.187	ERS1544872	3429STDY6526840	12C_1_SC_Pber_Shz	SC	20625	8	187	FALSE	3	1	0	16HRS	schizont22h	schizont	TRUE
PbMB.188	ERS1544873	3429STDY6526841	12D_1_SC_Pber_Shz	SC	20625	8	188	FALSE	2	3	1	24HRS	gametocyteR	female	TRUE
PbMB.189	ERS1544874	3429STDY6526842	12E_1_SC_Pber_Shz	SC	20625	8	189	FALSE	NA	NA	NA	NA	NA	NA	FALSE
PbMB.190	ERS1544875	3429STDY6526843	12F_1_SC_Pber_Shz	SC	20625	8	190	FALSE	NA	NA	NA	NA	NA	NA	FALSE
PbMB.191	ERS1544876	3429STDY6526844	12G_1_SC_Pber_Shz	SC	20625	8	191	FALSE	NA	NA	NA	NA	NA	NA	FALSE
PbMB.202	ERS1544884	3429STDY6529108	1B_2_SC_Pber_Shz	SC	20625	8	202	FALSE	2	3	1	24HRS	gametocyteR3	female	TRUE
PbMB.203	ERS1544885	3429STDY6529109	1C_2_SC_Pber_Shz	SC	20625	8	203	FALSE	4	1	0	10HRS	trophozoite16h	trophozoite	TRUE
PbMB.204	ERS1544886	3429STDY6529110	1D_2_SC_Pber_Shz	SC	20625	8	204	FALSE	2	3	1	24HRS	gametocyteR	female	TRUE
PbMB.205	ERS1544887	3429STDY6529111	1E_2_SC_Pber_Shz	SC	20625	8	205	FALSE	3	1	0	16HRS	schizont22h	schizont	TRUE
PbMB.206	ERS1544888	3429STDY6529112	1F_2_SC_Pber_Shz	SC	20625	8	206	FALSE	2	3	1	24HRS	gametocyteR3	female	TRUE
PbMB.207	ERS1544889	3429STDY6529113	1G_2_SC_Pber_Shz	SC	20625	8	207	FALSE	1	2	2	24HRS	gametocyteR3	male	TRUE
PbMB.208	ERS1544890	3429STDY6529114	1H_2_SC_Pber_Shz	SC	20625	8	208	FALSE	1	2	2	24HRS	gametocyteR3	male	TRUE
PbMB.218	ERS1544892	3429STDY6529116	2B_2_SC_Pber_Shz	SC	20625	8	218	FALSE	2	3	1	24HRS	gametocyteR3	female	TRUE
PbMB.219	ERS1544893	3429STDY6529117	2C_2_SC_Pber_Shz	SC	20625	8	219	FALSE	3	1	0	18HRS	schizont22h	schizont	TRUE
PbMB.220	ERS1544894	3429STDY6529118	2D_2_SC_Pber_Shz	SC	20625	8	220	FALSE	2	3	1	24HRS	gametocyteR3	female	TRUE
PbMB.221	ERS1544895	3429STDY6529119	2E_2_SC_Pber_Shz	SC	20625	8	221	FALSE	2	3	1	24HRS	gametocyteR3	female	TRUE
PbMB.222	ERS1544896	3429STDY6529120	2F_2_SC_Pber_Shz	SC	20625	8	222	FALSE	1	2	2	24HRS	gametocyteR3	male	TRUE
PbMB.223	ERS1544897	3429STDY6529121	2G_2_SC_Pber_Shz	SC	20625	8	223	FALSE	2	3	1	24HRS	gametocyteR3	female	TRUE
PbMB.224	ERS1544898	3429STDY6529122	2H_2_SC_Pber_Shz	SC	20625	8	224	FALSE	1	2	2	24HRS	gametocyteR3	male	TRUE
PbMB.233	ERS1544899	3429STDY6529123	3A_2_SC_Pber_Shz	SC	20625	8	233	FALSE	NA	NA	NA	NA	NA	NA	FALSE
PbMB.234	ERS1544900	3429STDY6529124	3B_2_SC_Pber_Shz	SC	20625	8	234	FALSE	3	1	0	18HRS	schizont22h	schizont	TRUE
PbMB.235	ERS1544901	3429STDY6529125	3C_2_SC_Pber_Shz	SC	20625	8	235	FALSE	2	3	1	24HRS	gametocyteR3	female	TRUE
PbMB.236	ERS1544902	3429STDY6529126	3D_2_SC_Pber_Shz	SC	20625	8	236	FALSE	1	2	2	18HRS	gametocyteR	male	TRUE
PbMB.237	ERS1544903	3429STDY6529127	3E_2_SC_Pber_Shz	SC	20625	8	237	FALSE	1	2	2	24HRS	gametocyteR3	male	TRUE
PbMB.238	ERS1544904	3429STDY6529128	3F_2_SC_Pber_Shz	SC	20625	8	238	FALSE	1	2	2	24HRS	gametocyteR3	male	TRUE
PbMB.239	ERS1544905	3429STDY6529129	3G_2_SC_Pber_Shz	SC	20625	8	239	FALSE	1	2	2	24HRS	gametocyteR3	male	TRUE
PbMB.240	ERS1544906	3429STDY6529130	3H_2_SC_Pber_Shz	SC	20625	8	240	FALSE	1	2	2	24HRS	gametocyteR3	male	TRUE
PbMB.249	ERS1544907	3429STDY6529131	4A_2_SC_Pber_Shz	SC	20625	8	249	FALSE	2	3	1	24HRS	gametocyteR3	female	TRUE
PbMB.250	ERS1544908	3429STDY6529132	4B_2_SC_Pber_Shz	SC	20625	8	250	FALSE	3	1	0	18HRS	schizont22h	schizont	TRUE
PbMB.251	ERS1544909	3429STDY6529133	4C_2_SC_Pber_Shz	SC	20625	8	251	FALSE	1	2	2	22HRS	gametocyteR3	male	TRUE
PbMB.252	ERS1544910	3429STDY6529134	4D_2_SC_Pber_Shz	SC	20625	8	252	FALSE	4	1	0	14HRS	schizont22h	trophozoite	TRUE
PbMB.253	ERS1544911	3429STDY6529135	4E_2_SC_Pber_Shz	SC	20625	8	253	FALSE	2	3	1	24HRS	gametocyteR3	female	TRUE
PbMB.254	ERS1544912	3429STDY6529136	4F_2_SC_Pber_Shz	SC	20625	8	254	FALSE	3	1	0	18HRS	schizont22h	schizont	TRUE
PbMB.255	ERS1544913	3429STDY6529137	4G_2_SC_Pber_Shz	SC	20625	8	255	FALSE	4	1	0	14HRS	ringR	trophozoite	TRUE
PbMB.256	ERS1544914	3429STDY6529138	4H_2_SC_Pber_Shz	SC	20625	8	256	FALSE	3	1	0	18HRS	schizont22h	schizont	TRUE
PbMB.265	ERS1544915	3429STDY6529139	5A_2_SC_Pber_Shz	SC	20625	8	265	FALSE	3	1	0	18HRS	schizont22h	schizont	TRUE
PbMB.266	ERS1544916	3429STDY6529140	5B_2_SC_Pber_Shz	SC	20625	8	266	FALSE	2	3	1	24HRS	gametocyteR	female	TRUE
PbMB.267	ERS1544917	3429STDY6529141	5C_2_SC_Pber_Shz	SC	20625	8	267	FALSE	1	2	2	24HRS	gametocyteR3	male	TRUE
PbMB.268	ERS1544918	3429STDY6529142	5D_2_SC_Pber_Shz	SC	20625	8	268	FALSE	4	1	0	14HRS	schizont22h	trophozoite	TRUE
PbMB.269	ERS1544919	3429STDY6529143	5E_2_SC_Pber_Shz	SC	20625	8	269	FALSE	1	2	3	24HRS	gametocyteR	outlier	TRUE
PbMB.270	ERS1544920	3429STDY6529144	5F_2_SC_Pber_Shz	SC	20625	8	270	FALSE	2	3	1	24HRS	gametocyteR3	female	TRUE
PbMB.271	ERS1544921	3429STDY6529145	5G_2_SC_Pber_Shz	SC	20625	8	271	FALSE	NA	NA	NA	NA	NA	NA	FALSE
PbMB.272	ERS1544922	3429STDY6529146	5H_2_SC_Pber_Shz	SC	20625	8	272	FALSE	1	2	2	24HRS	gametocyteR3	male	TRUE
PbMB.281	ERS1544923	3429STDY6529147	6A_2_SC_Pber_Shz	SC	20625	8	281	FALSE	3	1	0	18HRS	schizont22h	schizont	TRUE
PbMB.282	ERS1544924	3429STDY6529148	6B_2_SC_Pber_Shz	SC	20625	8	282	FALSE	3	1	0	16HRS	schizont22h	schizont	TRUE
PbMB.283	ERS1544925	3429STDY6529149	6C_2_SC_Pber_Shz	SC	20625	8	283	FALSE	2	3	1	24HRS	gametocyteR3	female	TRUE
PbMB.284	ERS1544926	3429STDY6529150	6D_2_SC_Pber_Shz	SC	20625	8	284	FALSE	2	3	1	24HRS	gametocyteR	female	TRUE
PbMB.285	ERS1544927	3429STDY6529151	6E_2_SC_Pber_Shz	SC	20625	8	285	FALSE	NA	NA	NA	NA	NA	NA	FALSE
PbMB.286	ERS1544928	3429STDY6529152	6F_2_SC_Pber_Shz	SC	20625	8	286	FALSE	2	3	1	24HRS	gametocyteR	female	TRUE
PbMB.287	ERS1544929	3429STDY6529153	6G_2_SC_Pber_Shz	SC	20625	8	287	FALSE	1	2	2	24HRS	gametocyteR3	male	TRUE
PbMB.288	ERS1544930	3429STDY6529154	6H_2_SC_Pber_Shz	SC	20625	8	288	FALSE	2	3	1	24HRS	gametocyteR	female	TRUE
PbMB.297	ERS1544931	3429STDY6529155	7A_2_SC_Pber_Shz	SC	20625	8	297	FALSE	2	3	1	24HRS	gametocyteR	female	TRUE
PbMB.298	ERS1544932	3429STDY6529156	7B_2_SC_Pber_Shz	SC	20625	8	298	FALSE	NA	NA	NA	NA	NA	NA	FALSE
PbMB.299	ERS1544933	3429STDY6529157	7C_2_SC_Pber_Shz	SC	20625	8	299	FALSE	3	1	0	18HRS	schizont22h	schizont	TRUE
PbMB.300	ERS1544934	3429STDY6529158	7D_2_SC_Pber_Shz	SC	20625	8	300	FALSE	NA	NA	NA	NA	NA	NA	FALSE
PbMB.301	ERS1544935	3429STDY6529159	7E_2_SC_Pber_Shz	SC	20625	8	301	FALSE	3	1	0	18HRS	schizont22h	schizont	TRUE
PbMB.302	ERS1544936	3429STDY6529160	7F_2_SC_Pber_Shz	SC	20625	8	302	FALSE	2	3	1	24HRS	gametocyteR3	female	TRUE
PbMB.303	ERS1544937	3429STDY6529161	7G_2_SC_Pber_Shz	SC	20625	8	303	FALSE	4	1	0	14HRS	trophozoite16h	trophozoite	TRUE
PbMB.304	ERS1544938	3429STDY6529162	7H_2_SC_Pber_Shz	SC	20625	8	304	FALSE	NA	NA	NA	NA	NA	NA	FALSE
PbMB.313	ERS1544939	3429STDY6529163	8A_2_SC_Pber_Shz	SC	20625	8	313	FALSE	NA	NA	NA	NA	NA	NA	FALSE
PbMB.314	ERS1544940	3429STDY6529164	8B_2_SC_Pber_Shz	SC	20625	8	314	FALSE	1	2	3	24HRS	gametocyteR3	outlier	TRUE
PbMB.315	ERS1544941	3429STDY6529165	8C_2_SC_Pber_Shz	SC	20625	8	315	FALSE	4	1	0	10HRS	trophozoite16h	trophozoite	TRUE
PbMB.316	ERS1544942	3429STDY6529166	8D_2_SC_Pber_Shz	SC	20625	8	316	FALSE	4	1	0	16HRS	schizont22h	trophozoite	TRUE
PbMB.317	ERS1544943	3429STDY6529167	8E_2_SC_Pber_Shz	SC	20625	8	317	FALSE	1	2	2	24HRS	gametocyteR3	male	TRUE
PbMB.318	ERS1544944	3429STDY6529168	8F_2_SC_Pber_Shz	SC	20625	8	318	FALSE	4	1	0	8HRS	trophozoite16h	trophozoite	TRUE
PbMB.319	ERS1544945	3429STDY6529169	8G_2_SC_Pber_Shz	SC	20625	8	319	FALSE	4	1	0	14HRS	trophozoite16h	trophozoite	TRUE
PbMB.320	ERS1544946	3429STDY6529170	8H_2_SC_Pber_Shz	SC	20625	8	320	FALSE	2	3	1	24HRS	gametocyteR3	female	TRUE
PbMB.329	ERS1544947	3429STDY6529171	9A_2_SC_Pber_Shz	SC	20625	8	329	FALSE	2	3	1	24HRS	gametocyteR3	female	TRUE
PbMB.330	ERS1544948	3429STDY6529172	9B_2_SC_Pber_Shz	SC	20625	8	330	FALSE	2	3	1	24HRS	gametocyteR	female	TRUE
PbMB.331	ERS1544949	3429STDY6529173	9C_2_SC_Pber_Shz	SC	20625	8	331	FALSE	NA	NA	NA	NA	NA	NA	FALSE
PbMB.332	ERS1544950	3429STDY6529174	9D_2_SC_Pber_Shz	SC	20625	8	332	FALSE	2	3	1	24HRS	gametocyteR3	female	TRUE
PbMB.333	ERS1544951	3429STDY6529175	9E_2_SC_Pber_Shz	SC	20625	8	333	FALSE	1	2	2	22HRS	gametocyteR	male	TRUE
PbMB.334	ERS1544952	3429STDY6529176	9F_2_SC_Pber_Shz	SC	20625	8	334	FALSE	3	1	0	18HRS	schizont22h	schizont	TRUE
PbMB.335	ERS1544953	3429STDY6529177	9G_2_SC_Pber_Shz	SC	20625	8	335	FALSE	NA	NA	NA	NA	NA	NA	FALSE
PbMB.336	ERS1544954	3429STDY6529178	9H_2_SC_Pber_Shz	SC	20625	8	336	FALSE	NA	NA	NA	NA	NA	NA	FALSE
PbMB.345	ERS1544955	3429STDY6529179	10A_2_SC_Pber_Shz	SC	20625	8	345	FALSE	2	3	1	24HRS	gametocyteR3	female	TRUE
PbMB.346	ERS1544956	3429STDY6529180	10B_2_SC_Pber_Shz	SC	20625	8	346	FALSE	NA	NA	NA	NA	NA	NA	FALSE
PbMB.347	ERS1544957	3429STDY6529181	10C_2_SC_Pber_Shz	SC	20625	8	347	FALSE	2	3	1	24HRS	gametocyteR	female	TRUE
PbMB.348	ERS1544958	3429STDY6529182	10D_2_SC_Pber_Shz	SC	20625	8	348	FALSE	NA	NA	NA	NA	NA	NA	FALSE
PbMB.349	ERS1544959	3429STDY6529183	10E_2_SC_Pber_Shz	SC	20625	8	349	FALSE	2	3	1	24HRS	gametocyteR3	female	TRUE
PbMB.350	ERS1544960	3429STDY6529184	10F_2_SC_Pber_Shz	SC	20625	8	350	FALSE	NA	NA	NA	NA	NA	NA	FALSE
PbMB.351	ERS1544961	3429STDY6529185	10G_2_SC_Pber_Shz	SC	20625	8	351	FALSE	4	1	0	14HRS	gametocyteR3	trophozoite	TRUE
PbMB.361	ERS1544962	3429STDY6529186	11A_2_SC_Pber_Shz	SC	20625	8	361	FALSE	1	2	2	24HRS	gametocyteR3	male	TRUE
PbMB.362	ERS1544963	3429STDY6529187	11B_2_SC_Pber_Shz	SC	20625	8	362	FALSE	NA	NA	NA	NA	NA	NA	FALSE
PbMB.363	ERS1544964	3429STDY6529188	11C_2_SC_Pber_Shz	SC	20625	8	363	FALSE	2	3	1	24HRS	gametocyteR3	female	TRUE
PbMB.364	ERS1544965	3429STDY6529189	11D_2_SC_Pber_Shz	SC	20625	8	364	FALSE	NA	NA	NA	NA	NA	NA	FALSE
PbMB.365	ERS1544966	3429STDY6529190	11E_2_SC_Pber_Shz	SC	20625	8	365	FALSE	NA	NA	NA	NA	NA	NA	FALSE
PbMB.366	ERS1544967	3429STDY6529191	11F_2_SC_Pber_Shz	SC	20625	8	366	FALSE	NA	NA	NA	NA	NA	NA	FALSE
PbMB.367	ERS1544968	3429STDY6529192	11G_2_SC_Pber_Shz	SC	20625	8	367	FALSE	NA	NA	NA	NA	NA	NA	FALSE
PbMB.377	ERS1544969	3429STDY6529193	12A_2_SC_Pber_Shz	SC	20625	8	377	FALSE	NA	NA	NA	NA	NA	NA	FALSE
PbMB.378	ERS1544970	3429STDY6529194	12B_2_SC_Pber_Shz	SC	20625	8	378	FALSE	NA	NA	NA	NA	NA	NA	FALSE
PbMB.379	ERS1544971	3429STDY6529195	12C_2_SC_Pber_Shz	SC	20625	8	379	FALSE	4	1	0	14HRS	trophozoite16h	trophozoite	TRUE
PbMB.380	ERS1544972	3429STDY6529196	12D_2_SC_Pber_Shz	SC	20625	8	380	FALSE	1	2	2	18HRS	gametocyteR3	male	TRUE
PbMB.381	ERS1544973	3429STDY6529197	12E_2_SC_Pber_Shz	SC	20625	8	381	FALSE	NA	NA	NA	NA	NA	NA	FALSE
PbMB.382	ERS1544974	3429STDY6529198	12F_2_SC_Pber_Shz	SC	20625	8	382	FALSE	1	2	2	24HRS	gametocyteR3	male	TRUE
PbMB.383	ERS1544975	3429STDY6529199	12G_2_SC_Pber_Shz	SC	20625	8	383	FALSE	2	3	1	24HRS	gametocyteR	female	TRUE
PbMB.160	ERS1544877	3429STDY6526851	10H_1_100cell_Pber_Shz	Hcell	20625	8	160	TRUE	NA	NA	NA	NA	NA	NA	FALSE
PbMB.176	ERS1544878	3429STDY6526852	11H_1_100cell_Pber_Shz	Hcell	20625	8	176	TRUE	NA	NA	NA	NA	NA	NA	FALSE
PbMB.192	ERS1544879	3429STDY6526853	12H_1_100cell_Pber_Shz	Hcell	20625	8	192	TRUE	NA	NA	NA	NA	NA	NA	FALSE
PbMB.352	ERS1544880	3429STDY6526854	10H_2_100cell_Pber_Shz	Hcell	20625	8	352	TRUE	NA	NA	NA	NA	NA	NA	FALSE
PbMB.368	ERS1544881	3429STDY6526855	11H_2_100cell_Pber_Shz	Hcell	20625	8	368	TRUE	NA	NA	NA	NA	NA	NA	FALSE
PbMB.384	ERS1544882	3429STDY6526856	12H_2_100cell_Pber_Shz	Hcell	20625	8	384	TRUE	NA	NA	NA	NA	NA	NA	FALSE

## Sheet: (e) P. falciparum asexual 
sample_id	sanger_sample_id	sanger_name	type	lane	tag	run	is_control	lopez	otto	pseudotime_state	pass_filter
PfAsex.61	3429STDY6428296	C401-A2_1A_SC_Pfal	SC	6	1	20086	FALSE	lt	32h	1	TRUE
PfAsex.62	3429STDY6428297	C401-C8_1B_SC_Pfal	SC	6	2	20086	FALSE	GII	32h	NA	TRUE
PfAsex.63	3429STDY6428298	C401-H6_1C_SC_Pfal	SC	6	3	20086	FALSE	schizont	48h	4	TRUE
PfAsex.64	3429STDY6428299	C402-C8_1D_SC_Pfal	SC	6	4	20086	FALSE	lt	40h	4	TRUE
PfAsex.65	3429STDY6428300	C402-F5_1E_SC_Pfal	SC	6	5	20086	FALSE	lt	40h	4	TRUE
PfAsex.66	3429STDY6428301	C403-A6_1F_SC_Pfal	SC	6	6	20086	FALSE	lt	32h	1	TRUE
PfAsex.67	3429STDY6428302	C403-B6_1G_SC_Pfal	SC	6	7	20086	FALSE	schizont	40h	4	TRUE
PfAsex.68	3429STDY6428303	C403-C9_1H_SC_Pfal	SC	6	8	20086	FALSE	schizont	40h	4	TRUE
PfAsex.69	3429STDY6428304	C401-A3_2A_SC_Pfal	SC	6	9	20086	FALSE	lt	32h	1	TRUE
PfAsex.71	3429STDY6428392	C403-D10_1A_SC_Pfal	SC	7	1	20086	FALSE	lt	40h	4	TRUE
PfAsex.72	3429STDY6428393	C403-E11_1B_SC_Pfal	SC	7	2	20086	FALSE	NA	NA	NA	FALSE
PfAsex.73	3429STDY6428394	C403-G2_1C_SC_Pfal	SC	7	3	20086	FALSE	lt	32h	1	TRUE
PfAsex.74	3429STDY6428395	C404-A10_1D_SC_Pfal	SC	7	4	20086	FALSE	lt	40h	2	TRUE
PfAsex.75	3429STDY6428396	C404-B10_1E_SC_Pfal	SC	7	5	20086	FALSE	lt	32h	1	TRUE
PfAsex.76	3429STDY6428397	C404-D1_1F_SC_Pfal	SC	7	6	20086	FALSE	lt	40h	2	TRUE
PfAsex.77	3429STDY6428398	C404-E4_1G_SC_Pfal	SC	7	7	20086	FALSE	NA	NA	NA	FALSE
PfAsex.79	3429STDY6428400	C403-D11_2A_SC_Pfal	SC	7	9	20086	FALSE	lt	40h	1	TRUE
PfAsex.610	3429STDY6428305	C401-C9_2B_SC_Pfal	SC	6	10	20086	FALSE	lt	40h	4	TRUE
PfAsex.611	3429STDY6428306	C401-H7_2C_SC_Pfal	SC	6	11	20086	FALSE	lt	32h	1	TRUE
PfAsex.612	3429STDY6428307	C402-C9_2D_SC_Pfal	SC	6	12	20086	FALSE	lt	40h	1	TRUE
PfAsex.613	3429STDY6428308	C402-F6_2E_SC_Pfal	SC	6	13	20086	FALSE	schizont	40h	4	TRUE
PfAsex.614	3429STDY6428309	C403-A4_2F_SC_Pfal	SC	6	14	20086	FALSE	lt	40h	4	TRUE
PfAsex.615	3429STDY6428310	C403-B7_2G_SC_Pfal	SC	6	15	20086	FALSE	lt	32h	1	TRUE
PfAsex.616	3429STDY6428311	C403-C10_2H_SC_Pfal	SC	6	16	20086	FALSE	lt	32h	1	TRUE
PfAsex.617	3429STDY6428312	C401-A5_3A_SC_Pfal	SC	6	17	20086	FALSE	lt	40h	2	TRUE
PfAsex.618	3429STDY6428313	C401-D2_3B_SC_Pfal	SC	6	18	20086	FALSE	GII	32h	NA	TRUE
PfAsex.619	3429STDY6428314	C401-H10_3C_100cell_Pfal	Hcell	6	19	20086	TRUE	NA	NA	NA	FALSE
PfAsex.620	3429STDY6428315	C402-D7_3D_SC_Pfal	SC	6	20	20086	FALSE	lt	32h	1	TRUE
PfAsex.621	3429STDY6428316	C402-F7_3E_SC_Pfal	SC	6	21	20086	FALSE	lt	40h	2	TRUE
PfAsex.622	3429STDY6428317	C403-A8_3F_SC_Pfal	SC	6	22	20086	FALSE	lt	32h	1	TRUE
PfAsex.623	3429STDY6428318	C403-B8_3G_SC_Pfal	SC	6	23	20086	FALSE	schizont	40h	4	TRUE
PfAsex.624	3429STDY6428319	C403-C11_3H_SC_Pfal	SC	6	24	20086	FALSE	schizont	48h	4	TRUE
PfAsex.625	3429STDY6428320	C401-A6_4A_SC_Pfal	SC	6	25	20086	FALSE	schizont	40h	4	TRUE
PfAsex.626	3429STDY6428321	C401-D3_4B_SC_Pfal	SC	6	26	20086	FALSE	lt	40h	4	TRUE
PfAsex.627	3429STDY6428322	C401-H11_4C_100cell_Pfal	Hcell	6	27	20086	TRUE	NA	NA	NA	FALSE
PfAsex.628	3429STDY6428323	C402-D8_4D_SC_Pfal	SC	6	28	20086	FALSE	lt	40h	1	TRUE
PfAsex.629	3429STDY6428324	C402-F8_4E_SC_Pfal	SC	6	29	20086	FALSE	lt	40h	2	TRUE
PfAsex.630	3429STDY6428325	C403-A9_4F_SC_Pfal	SC	6	30	20086	FALSE	lt	40h	2	TRUE
PfAsex.631	3429STDY6428326	C403-B9_4G_SC_Pfal	SC	6	31	20086	FALSE	lt	40h	4	TRUE
PfAsex.632	3429STDY6428327	C403-C12_4H_SC_Pfal	SC	6	32	20086	FALSE	schizont	40h	4	TRUE
PfAsex.633	3429STDY6428328	C401-B9_5A_SC_Pfal	SC	6	33	20086	FALSE	lt	32h	1	TRUE
PfAsex.634	3429STDY6428329	C401-E11_5B_SC_Pfal	SC	6	34	20086	FALSE	lt	40h	4	TRUE
PfAsex.635	3429STDY6428330	C402-A2_5C_SC_Pfal	SC	6	35	20086	FALSE	lt	40h	1	TRUE
PfAsex.636	3429STDY6428331	C402-D11_5D_SC_Pfal	SC	6	36	20086	FALSE	lt	40h	1	TRUE
PfAsex.637	3429STDY6428332	C402-F9_5E_SC_Pfal	SC	6	37	20086	FALSE	lt	40h	2	TRUE
PfAsex.638	3429STDY6428333	C403-A10_5F_SC_Pfal	SC	6	38	20086	FALSE	lt	40h	2	TRUE
PfAsex.639	3429STDY6428334	C403-B10_5G_SC_Pfal	SC	6	39	20086	FALSE	schizont	40h	4	TRUE
PfAsex.640	3429STDY6428335	C403-D1_5H_SC_Pfal	SC	6	40	20086	FALSE	lt	32h	1	TRUE
PfAsex.641	3429STDY6428336	C401-B0_6A_SC_Pfal	SC	6	41	20086	FALSE	lt	32h	1	TRUE
PfAsex.642	3429STDY6428337	C401-E12_6B_SC_Pfal	SC	6	42	20086	FALSE	lt	40h	1	TRUE
PfAsex.643	3429STDY6428338	C402-A3_6C_SC_Pfal	SC	6	43	20086	FALSE	lt	32h	1	TRUE
PfAsex.644	3429STDY6428339	C402-D12_6D_SC_Pfal	SC	6	44	20086	FALSE	lt	40h	2	TRUE
PfAsex.645	3429STDY6428340	C402-F10_6E_SC_Pfal	SC	6	45	20086	FALSE	lt	40h	4	TRUE
PfAsex.646	3429STDY6428341	C403-A11_6F_SC_Pfal	SC	6	46	20086	FALSE	lt	32h	1	TRUE
PfAsex.647	3429STDY6428342	C403-B11_6G_SC_Pfal	SC	6	47	20086	FALSE	schizont	40h	4	TRUE
PfAsex.648	3429STDY6428343	C403-D2_6H_SC_Pfal	SC	6	48	20086	FALSE	lt	48h	3	TRUE
PfAsex.649	3429STDY6428344	C401-B11_7A_SC_Pfal	SC	6	49	20086	FALSE	lt	40h	2	TRUE
PfAsex.650	3429STDY6428345	C401-F3_7B_SC_Pfal	SC	6	50	20086	FALSE	lt	32h	1	TRUE
PfAsex.651	3429STDY6428346	C402-B2_7C_SC_Pfal	SC	6	51	20086	FALSE	lt	24h	1	TRUE
PfAsex.652	3429STDY6428347	C402-E9_7D_SC_Pfal	SC	6	52	20086	FALSE	lt	40h	2	TRUE
PfAsex.653	3429STDY6428348	C402-F11_7E_SC_Pfal	SC	6	53	20086	FALSE	schizont	40h	4	TRUE
PfAsex.654	3429STDY6428349	C403-A12_7F_SC_Pfal	SC	6	54	20086	FALSE	lt	40h	2	TRUE
PfAsex.655	3429STDY6428350	C403-B12_7G_SC_Pfal	SC	6	55	20086	FALSE	lt	32h	1	TRUE
PfAsex.656	3429STDY6428351	C403-D3_7H_SC_Pfal	SC	6	56	20086	FALSE	NA	NA	NA	FALSE
PfAsex.657	3429STDY6428352	C401-B12_8A_SC_Pfal	SC	6	57	20086	FALSE	schizont	40h	4	TRUE
PfAsex.658	3429STDY6428353	C401-F4_8B_SC_Pfal	SC	6	58	20086	FALSE	schizont	40h	4	TRUE
PfAsex.659	3429STDY6428354	C402-B3_8C_SC_Pfal	SC	6	59	20086	FALSE	NA	NA	NA	FALSE
PfAsex.660	3429STDY6428355	C402-E10_8D_SC_Pfal	SC	6	60	20086	FALSE	lt	32h	1	TRUE
PfAsex.661	3429STDY6428356	C402-F12_8E_SC_Pfal	SC	6	61	20086	FALSE	lt	40h	2	TRUE
PfAsex.662	3429STDY6428357	C403-B1_8F_SC_Pfal	SC	6	62	20086	FALSE	lt	40h	3	TRUE
PfAsex.663	3429STDY6428358	C403-C1_8G_SC_Pfal	SC	6	63	20086	FALSE	GII	32h	NA	TRUE
PfAsex.664	3429STDY6428359	C403-D4_8H_SC_Pfal	SC	6	64	20086	FALSE	lt	40h	3	TRUE
PfAsex.665	3429STDY6428360	C401-C1_9A_SC_Pfal	SC	6	65	20086	FALSE	NA	NA	NA	FALSE
PfAsex.666	3429STDY6428361	C401-F9_9B_SC_Pfal	SC	6	66	20086	FALSE	lt	32h	1	TRUE
PfAsex.667	3429STDY6428362	C402-B8_9C_SC_Pfal	SC	6	67	20086	FALSE	lt	40h	1	TRUE
PfAsex.668	3429STDY6428363	C402-F1_9D_SC_Pfal	SC	6	68	20086	FALSE	lt	32h	1	TRUE
PfAsex.669	3429STDY6428364	C402-H2_9E_SC_Pfal	SC	6	69	20086	FALSE	schizont	40h	4	TRUE
PfAsex.670	3429STDY6428365	C403-B2_9F_SC_Pfal	SC	6	70	20086	FALSE	lt	24h	1	TRUE
PfAsex.671	3429STDY6428366	C403-C2_9G_SC_Pfal	SC	6	71	20086	FALSE	NA	NA	NA	FALSE
PfAsex.672	3429STDY6428367	C403-D6_9H_SC_Pfal	SC	6	72	20086	FALSE	schizont	40h	4	TRUE
PfAsex.673	3429STDY6428368	C401-C2_10A_SC_Pfal	SC	6	73	20086	FALSE	lt	40h	3	TRUE
PfAsex.674	3429STDY6428369	C401-F10_10B_SC_Pfal	SC	6	74	20086	FALSE	lt	32h	1	TRUE
PfAsex.675	3429STDY6428370	C402-B9_10C_SC_Pfal	SC	6	75	20086	FALSE	NA	NA	NA	FALSE
PfAsex.676	3429STDY6428371	C402-F2_10D_SC_Pfal	SC	6	76	20086	FALSE	lt	32h	1	TRUE
PfAsex.677	3429STDY6428372	C402-H3_10E_SC_Pfal	SC	6	77	20086	FALSE	lt	32h	1	TRUE
PfAsex.678	3429STDY6428373	C403-B3_10F_SC_Pfal	SC	6	78	20086	FALSE	NA	NA	NA	FALSE
PfAsex.679	3429STDY6428374	C403-C6_10G_SC_Pfal	SC	6	79	20086	FALSE	lt	40h	5	TRUE
PfAsex.680	3429STDY6428375	C403-D7_10H_SC_Pfal	SC	6	80	20086	FALSE	schizont	40h	5	TRUE
PfAsex.681	3429STDY6428376	C401-C5_11A_SC_Pfal	SC	6	81	20086	FALSE	lt	40h	NA	TRUE
PfAsex.682	3429STDY6428377	C401-F11_11B_SC_Pfal	SC	6	82	20086	FALSE	lt	32h	NA	TRUE
PfAsex.683	3429STDY6428378	C402-B11_11C_SC_Pfal	SC	6	83	20086	FALSE	lt	32h	1	TRUE
PfAsex.684	3429STDY6428379	C402-F3_11D_SC_Pfal	SC	6	84	20086	FALSE	lt	0h	NA	TRUE
PfAsex.685	3429STDY6428380	C402-H10_11E_100cell_Pfal	Hcell	6	85	20086	TRUE	NA	NA	NA	FALSE
PfAsex.686	3429STDY6428381	C403-B4_11F_SC_Pfal	SC	6	86	20086	FALSE	schizont	40h	4	TRUE
PfAsex.687	3429STDY6428382	C403-C7_11G_SC_Pfal	SC	6	87	20086	FALSE	lt	40h	5	TRUE
PfAsex.688	3429STDY6428383	C403-D8_11H_SC_Pfal	SC	6	88	20086	FALSE	schizont	40h	NA	TRUE
PfAsex.689	3429STDY6428384	C401-C6_12A_SC_Pfal	SC	6	89	20086	FALSE	lt	40h	3	TRUE
PfAsex.690	3429STDY6428385	C401-F12_12B_SC_Pfal	SC	6	90	20086	FALSE	lt	40h	1	TRUE
PfAsex.691	3429STDY6428386	C402-B12_12C_SC_Pfal	SC	6	91	20086	FALSE	lt	40h	4	TRUE
PfAsex.692	3429STDY6428387	C402-F4_12D_SC_Pfal	SC	6	92	20086	FALSE	lt	48h	3	TRUE
PfAsex.693	3429STDY6428388	C402-H11_12E_100cell_Pfal	Hcell	6	93	20086	TRUE	NA	NA	NA	FALSE
PfAsex.694	3429STDY6428389	C403-B5_12F_SC_Pfal	SC	6	94	20086	FALSE	schizont	40h	4	TRUE
PfAsex.695	3429STDY6428390	C403-C8_12G_SC_Pfal	SC	6	95	20086	FALSE	lt	40h	1	TRUE
PfAsex.696	3429STDY6428391	C403-D9_12H_SC_Pfal	SC	6	96	20086	FALSE	schizont	40h	4	TRUE
PfAsex.710	3429STDY6428401	C403-E12_2B_SC_Pfal	SC	7	10	20086	FALSE	lt	32h	1	TRUE
PfAsex.711	3429STDY6428402	C403-G10_2C_SC_Pfal	SC	7	11	20086	FALSE	lt	40h	1	TRUE
PfAsex.712	3429STDY6428403	C404-A11_2D_SC_Pfal	SC	7	12	20086	FALSE	lt	40h	3	TRUE
PfAsex.713	3429STDY6428404	C404-B11_2E_SC_Pfal	SC	7	13	20086	FALSE	lt	40h	2	TRUE
PfAsex.714	3429STDY6428405	C404-D2_2F_SC_Pfal	SC	7	14	20086	FALSE	lt	40h	4	TRUE
PfAsex.715	3429STDY6428406	C404-E6_2G_SC_Pfal	SC	7	15	20086	FALSE	schizont	40h	4	TRUE
PfAsex.717	3429STDY6428408	C403-D12_3A_SC_Pfal	SC	7	17	20086	FALSE	NA	NA	NA	FALSE
PfAsex.718	3429STDY6428409	C403-F2_3B_SC_Pfal	SC	7	18	20086	FALSE	lt	32h	1	TRUE
PfAsex.719	3429STDY6428410	C403-G11_3C_SC_Pfal	SC	7	19	20086	FALSE	NA	NA	NA	FALSE
PfAsex.720	3429STDY6428411	C404-A12_3D_SC_Pfal	SC	7	20	20086	FALSE	lt	40h	2	TRUE
PfAsex.721	3429STDY6428412	C404-B12_3E_SC_Pfal	SC	7	21	20086	FALSE	NA	NA	NA	FALSE
PfAsex.722	3429STDY6428413	C404-D3_3F_SC_Pfal	SC	7	22	20086	FALSE	lt	40h	4	TRUE
PfAsex.723	3429STDY6428414	C404-E7_3G_SC_Pfal	SC	7	23	20086	FALSE	lt	40h	3	TRUE
PfAsex.725	3429STDY6428416	C403-E1_4A_SC_Pfal	SC	7	25	20086	FALSE	lt	40h	3	TRUE
PfAsex.726	3429STDY6428417	C403-F3_4B_SC_Pfal	SC	7	26	20086	FALSE	lt	40h	1	TRUE
PfAsex.727	3429STDY6428418	C403-G12_4C_SC_Pfal	SC	7	27	20086	FALSE	lt	40h	3	TRUE
PfAsex.728	3429STDY6428419	C404-B1_4D_SC_Pfal	SC	7	28	20086	FALSE	lt	32h	1	TRUE
PfAsex.729	3429STDY6428420	C404-C1_4E_SC_Pfal	SC	7	29	20086	FALSE	NA	NA	NA	FALSE
PfAsex.730	3429STDY6428421	C404-D4_4F_SC_Pfal	SC	7	30	20086	FALSE	lt	40h	1	TRUE
PfAsex.731	3429STDY6428422	C404-E8_4G_SC_Pfal	SC	7	31	20086	FALSE	lt	40h	1	TRUE
PfAsex.733	3429STDY6428424	C403-E2_5A_SC_Pfal	SC	7	33	20086	FALSE	lt	32h	1	TRUE
PfAsex.734	3429STDY6428425	C403-F4_5B_SC_Pfal	SC	7	34	20086	FALSE	lt	32h	1	TRUE
PfAsex.735	3429STDY6428426	C403-H10_5C_100cell_Pfal	Hcell	7	35	20086	TRUE	NA	NA	NA	FALSE
PfAsex.736	3429STDY6428427	C404-B2_5D_SC_Pfal	SC	7	36	20086	FALSE	schizont	40h	4	TRUE
PfAsex.737	3429STDY6428428	C404-C2_5E_SC_Pfal	SC	7	37	20086	FALSE	lt	40h	1	TRUE
PfAsex.738	3429STDY6428429	C404-D7_5F_SC_Pfal	SC	7	38	20086	FALSE	lt	40h	4	TRUE
PfAsex.739	3429STDY6428430	C404-E9_5G_SC_Pfal	SC	7	39	20086	FALSE	lt	40h	4	TRUE
PfAsex.741	3429STDY6428432	C403-E3_6A_SC_Pfal	SC	7	41	20086	FALSE	lt	40h	4	TRUE
PfAsex.742	3429STDY6428433	C403-F6_6B_SC_Pfal	SC	7	42	20086	FALSE	lt	40h	1	TRUE
PfAsex.743	3429STDY6428434	C403-H11_6C_100cell_Pfal	Hcell	7	43	20086	TRUE	NA	NA	NA	FALSE
PfAsex.744	3429STDY6428435	C404-B3_6D_SC_Pfal	SC	7	44	20086	FALSE	lt	40h	3	TRUE
PfAsex.745	3429STDY6428436	C404-C3_6E_SC_Pfal	SC	7	45	20086	FALSE	schizont	40h	4	TRUE
PfAsex.746	3429STDY6428437	C404-D8_6F_SC_Pfal	SC	7	46	20086	FALSE	lt	40h	1	TRUE
PfAsex.747	3429STDY6428438	C404-F2_6G_SC_Pfal	SC	7	47	20086	FALSE	lt	40h	2	TRUE
PfAsex.749	3429STDY6428440	C403-E4_7A_SC_Pfal	SC	7	49	20086	FALSE	lt	40h	1	TRUE
PfAsex.750	3429STDY6428441	C403-F7_7B_SC_Pfal	SC	7	50	20086	FALSE	schizont	40h	4	TRUE
PfAsex.751	3429STDY6428442	C404-A2_7C_SC_Pfal	SC	7	51	20086	FALSE	lt	40h	3	TRUE
PfAsex.752	3429STDY6428443	C404-B4_7D_SC_Pfal	SC	7	52	20086	FALSE	schizont	40h	4	TRUE
PfAsex.753	3429STDY6428444	C404-C4_7E_SC_Pfal	SC	7	53	20086	FALSE	lt	40h	1	TRUE
PfAsex.754	3429STDY6428445	C404-D9_7F_SC_Pfal	SC	7	54	20086	FALSE	lt	32h	1	TRUE
PfAsex.755	3429STDY6428446	C404-F4_7G_SC_Pfal	SC	7	55	20086	FALSE	lt	32h	1	TRUE
PfAsex.757	3429STDY6428448	C403-E5_8A_SC_Pfal	SC	7	57	20086	FALSE	lt	40h	3	TRUE
PfAsex.758	3429STDY6428449	C403-F8_8B_SC_Pfal	SC	7	58	20086	FALSE	lt	40h	3	TRUE
PfAsex.759	3429STDY6428450	C404-A3_8C_SC_Pfal	SC	7	59	20086	FALSE	lt	40h	4	TRUE
PfAsex.760	3429STDY6428451	C404-B5_8D_SC_Pfal	SC	7	60	20086	FALSE	lt	40h	4	TRUE
PfAsex.761	3429STDY6428452	C404-C6_8E_SC_Pfal	SC	7	61	20086	FALSE	schizont	40h	4	TRUE
PfAsex.762	3429STDY6428453	C404-D10_8F_SC_Pfal	SC	7	62	20086	FALSE	lt	40h	4	TRUE
PfAsex.763	3429STDY6428454	C404-F5_8G_SC_Pfal	SC	7	63	20086	FALSE	lt	40h	3	TRUE
PfAsex.765	3429STDY6428456	C403-E6_9A_SC_Pfal	SC	7	65	20086	FALSE	lt	32h	1	TRUE
PfAsex.766	3429STDY6428457	C403-F10_9B_SC_Pfal	SC	7	66	20086	FALSE	lt	40h	1	TRUE
PfAsex.767	3429STDY6428458	C404-A4_9C_SC_Pfal	SC	7	67	20086	FALSE	schizont	40h	4	TRUE
PfAsex.768	3429STDY6428459	C404-B6_9D_SC_Pfal	SC	7	68	20086	FALSE	lt	40h	2	TRUE
PfAsex.769	3429STDY6428460	C404-C7_9E_SC_Pfal	SC	7	69	20086	FALSE	schizont	40h	4	TRUE
PfAsex.770	3429STDY6428461	C404-D12_9F_SC_Pfal	SC	7	70	20086	FALSE	schizont	40h	4	TRUE
PfAsex.771	3429STDY6428462	C404-F6_9G_SC_Pfal	SC	7	71	20086	FALSE	lt	48h	1	TRUE
PfAsex.773	3429STDY6428464	C403-E8_10A_SC_Pfal	SC	7	73	20086	FALSE	schizont	40h	4	TRUE
PfAsex.774	3429STDY6428465	C403-F11_10B_SC_Pfal	SC	7	74	20086	FALSE	lt	32h	1	TRUE
PfAsex.775	3429STDY6428466	C404-A5_10C_SC_Pfal	SC	7	75	20086	FALSE	NA	NA	NA	FALSE
PfAsex.776	3429STDY6428467	C404-B7_10D_SC_Pfal	SC	7	76	20086	FALSE	lt	40h	5	TRUE
PfAsex.777	3429STDY6428468	C404-C9_10E_SC_Pfal	SC	7	77	20086	FALSE	lt	40h	3	TRUE
PfAsex.778	3429STDY6428469	C404-E1_10F_SC_Pfal	SC	7	78	20086	FALSE	lt	40h	2	TRUE
PfAsex.779	3429STDY6428470	C404-F8_10G_SC_Pfal	SC	7	79	20086	FALSE	lt	32h	1	TRUE
PfAsex.781	3429STDY6428472	C403-E9_11A_SC_Pfal	SC	7	81	20086	FALSE	lt	32h	NA	TRUE
PfAsex.782	3429STDY6428473	C403-F12_11B_SC_Pfal	SC	7	82	20086	FALSE	schizont	40h	NA	TRUE
PfAsex.783	3429STDY6428474	C404-A7_11C_SC_Pfal	SC	7	83	20086	FALSE	lt	40h	4	TRUE
PfAsex.784	3429STDY6428475	C404-B8_11D_SC_Pfal	SC	7	84	20086	FALSE	lt	32h	NA	TRUE
PfAsex.785	3429STDY6428476	C404-C11_11E_SC_Pfal	SC	7	85	20086	FALSE	lt	40h	1	TRUE
PfAsex.786	3429STDY6428477	C404-E2_11F_SC_Pfal	SC	7	86	20086	FALSE	lt	40h	4	TRUE
PfAsex.787	3429STDY6428478	C404-F9_11G_SC_Pfal	SC	7	87	20086	FALSE	lt	40h	2	TRUE
PfAsex.789	3429STDY6428480	C403-E10_12A_SC_Pfal	SC	7	89	20086	FALSE	lt	32h	1	TRUE
PfAsex.790	3429STDY6428481	C403-G1_12B_SC_Pfal	SC	7	90	20086	FALSE	schizont	40h	4	TRUE
PfAsex.791	3429STDY6428482	C404-A9_12C_SC_Pfal	SC	7	91	20086	FALSE	lt	40h	2	TRUE
PfAsex.792	3429STDY6428483	C404-B9_12D_SC_Pfal	SC	7	92	20086	FALSE	schizont	40h	4	TRUE
PfAsex.793	3429STDY6428484	C404-C12_12E_SC_Pfal	SC	7	93	20086	FALSE	lt	40h	3	TRUE
PfAsex.794	3429STDY6428485	C404-E3_12F_SC_Pfal	SC	7	94	20086	FALSE	lt	40h	2	TRUE
PfAsex.795	3429STDY6428486	C404-F10_12G_SC_Pfal	SC	7	95	20086	FALSE	lt	40h	2	TRUE

## Sheet: (f) P. falciparum gametocytes
sample_id	ENA sample id	sanger_sample_id	sanger_name	type	run	lane	tag	type	lanetag	lasonder	is_control	pass_filter
PfG.43	ERS1544534	3429STDY6396155	2A_SC_Pfal_1E	SC	19715	4	3	PfG	43	Female	FALSE	TRUE
PfG.44	ERS1544535	3429STDY6396156	2B_SC_Pfal_1E	SC	19715	4	4	PfG	44	Female	FALSE	TRUE
PfG.45	ERS1544536	3429STDY6396157	2C_SC_Pfal_1E	SC	19715	4	5	PfG	45	Female	FALSE	TRUE
PfG.46	ERS1544537	3429STDY6396158	2D_SC_Pfal_1E	SC	19715	4	6	PfG	46	Female	FALSE	TRUE
PfG.47	ERS1544538	3429STDY6396159	2E_SC_Pfal_4E	SC	19715	4	7	PfG	47	Female	FALSE	TRUE
PfG.48	ERS1544539	3429STDY6396160	2F_SC_Pfal_4E	SC	19715	4	8	PfG	48	Female	FALSE	TRUE
PfG.49	ERS1544540	3429STDY6396161	2G_SC_Pfal_4E	SC	19715	4	9	PfG	49	Female	FALSE	TRUE
PfG.53	ERS1544618	3429STDY6396239	2A_SC_Pfal_2E	SC	19715	5	3	PfG	53	Female	FALSE	TRUE
PfG.54	ERS1544619	3429STDY6396240	2B_SC_Pfal_2E	SC	19715	5	4	PfG	54	Female	FALSE	TRUE
PfG.55	ERS1544620	3429STDY6396241	2C_SC_Pfal_2E	SC	19715	5	5	PfG	55	Female	FALSE	TRUE
PfG.56	ERS1544621	3429STDY6396242	2D_SC_Pfal_2E	SC	19715	5	6	NA	NA	NA	FALSE	FALSE
PfG.57	ERS1544622	3429STDY6396243	2E_SC_Pfal_5E	SC	19715	5	7	PfG	57	Female	FALSE	TRUE
PfG.58	ERS1544623	3429STDY6396244	2F_SC_Pfal_5E	SC	19715	5	8	PfG	58	Female	FALSE	TRUE
PfG.59	ERS1544624	3429STDY6396245	2G_SC_Pfal_5E	SC	19715	5	9	PfG	59	Female	FALSE	TRUE
PfG.63	ERS1544702	3429STDY6396323	2A_SC_Pfal_3E	SC	19715	6	3	PfG	63	Female	FALSE	TRUE
PfG.64	ERS1544703	3429STDY6396324	2B_SC_Pfal_3E	SC	19715	6	4	PfG	64	Female	FALSE	TRUE
PfG.65	ERS1544704	3429STDY6396325	2C_SC_Pfal_3E	SC	19715	6	5	PfG	65	Female	FALSE	TRUE
PfG.66	ERS1544705	3429STDY6396326	2D_SC_Pfal_3E	SC	19715	6	6	PfG	66	Female	FALSE	TRUE
PfG.67	ERS1544706	3429STDY6396327	2E_SC_Pfal_6E	SC	19715	6	7	PfG	67	Female	FALSE	TRUE
PfG.68	ERS1544707	3429STDY6396328	2F_SC_Pfal_6E	SC	19715	6	8	PfG	68	Female	FALSE	TRUE
PfG.69	ERS1544708	3429STDY6396329	2G_SC_Pfal_6E	SC	19715	6	9	PfG	69	Female	FALSE	TRUE
PfG.410	ERS1544541	3429STDY6396162	2H_SC_Pfal_4E	SC	19715	4	10	NA	NA	NA	FALSE	FALSE
PfG.411	ERS1544542	3429STDY6396163	3A_SC_Pfal_1E	SC	19715	4	11	PfG	411	Female	FALSE	TRUE
PfG.412	ERS1544543	3429STDY6396164	3B_SC_Pfal_1E	SC	19715	4	12	PfG	412	Female	FALSE	TRUE
PfG.413	ERS1544544	3429STDY6396165	3C_SC_Pfal_1E	SC	19715	4	13	PfG	413	Female	FALSE	TRUE
PfG.414	ERS1544545	3429STDY6396166	3D_SC_Pfal_1E	SC	19715	4	14	PfG	414	Female	FALSE	TRUE
PfG.415	ERS1544546	3429STDY6396167	3E_SC_Pfal_4E	SC	19715	4	15	PfG	415	Female	FALSE	TRUE
PfG.416	ERS1544547	3429STDY6396168	3F_SC_Pfal_4E	SC	19715	4	16	PfG	416	Female	FALSE	TRUE
PfG.417	ERS1544548	3429STDY6396169	3G_SC_Pfal_4E	SC	19715	4	17	PfG	417	Female	FALSE	TRUE
PfG.419	ERS1544550	3429STDY6396171	4A_SC_Pfal_1E	SC	19715	4	19	PfG	419	Female	FALSE	TRUE
PfG.420	ERS1544551	3429STDY6396172	4B_SC_Pfal_1E	SC	19715	4	20	PfG	420	Female	FALSE	TRUE
PfG.421	ERS1544552	3429STDY6396173	4C_SC_Pfal_1E	SC	19715	4	21	PfG	421	Female	FALSE	TRUE
PfG.422	ERS1544553	3429STDY6396174	4D_SC_Pfal_1E	SC	19715	4	22	NA	NA	NA	FALSE	FALSE
PfG.423	ERS1544554	3429STDY6396175	4E_SC_Pfal_4E	SC	19715	4	23	PfG	423	Female	FALSE	TRUE
PfG.424	ERS1544555	3429STDY6396176	4F_SC_Pfal_4E	SC	19715	4	24	PfG	424	Female	FALSE	TRUE
PfG.425	ERS1544556	3429STDY6396177	4G_SC_Pfal_4E	SC	19715	4	25	PfG	425	Female	FALSE	TRUE
PfG.426	ERS1544557	3429STDY6396178	4H_SC_Pfal_4E	SC	19715	4	26	NA	NA	NA	FALSE	FALSE
PfG.427	ERS1544558	3429STDY6396179	5A_SC_Pfal_1E	SC	19715	4	27	PfG	427	Female	FALSE	TRUE
PfG.428	ERS1544559	3429STDY6396180	5B_SC_Pfal_1E	SC	19715	4	28	PfG	428	Female	FALSE	TRUE
PfG.429	ERS1544560	3429STDY6396181	5C_SC_Pfal_1E	SC	19715	4	29	PfG	429	Female	FALSE	TRUE
PfG.430	ERS1544561	3429STDY6396182	5D_SC_Pfal_1E	SC	19715	4	30	NA	NA	NA	FALSE	FALSE
PfG.431	ERS1544562	3429STDY6396183	5E_SC_Pfal_4E	SC	19715	4	31	PfG	431	Female	FALSE	TRUE
PfG.432	ERS1544563	3429STDY6396184	5F_SC_Pfal_4E	SC	19715	4	32	NA	NA	NA	FALSE	FALSE
PfG.433	ERS1544564	3429STDY6396185	5G_SC_Pfal_4E	SC	19715	4	33	PfG	433	Female	FALSE	TRUE
PfG.434	ERS1544565	3429STDY6396186	5H_SC_Pfal_4E	SC	19715	4	34	PfG	434	Female	FALSE	TRUE
PfG.435	ERS1544566	3429STDY6396187	6A_SC_Pfal_1E	SC	19715	4	35	PfG	435	Female	FALSE	TRUE
PfG.436	ERS1544567	3429STDY6396188	6B_SC_Pfal_1E	SC	19715	4	36	PfG	436	Female	FALSE	TRUE
PfG.437	ERS1544568	3429STDY6396189	6C_SC_Pfal_1E	SC	19715	4	37	PfG	437	Female	FALSE	TRUE
PfG.438	ERS1544569	3429STDY6396190	6D_SC_Pfal_1El	SC	19715	4	38	PfG	438	Female	FALSE	TRUE
PfG.439	ERS1544570	3429STDY6396191	6E_SC_Pfal_4E	SC	19715	4	39	PfG	439	Female	FALSE	TRUE
PfG.440	ERS1544571	3429STDY6396192	6F_SC_Pfal_4E	SC	19715	4	40	PfG	440	Female	FALSE	TRUE
PfG.441	ERS1544572	3429STDY6396193	6G_SC_Pfal_4E	SC	19715	4	41	PfG	441	Female	FALSE	TRUE
PfG.442	ERS1544573	3429STDY6396194	6H_SC_Pfal_4E	SC	19715	4	42	PfG	442	Female	FALSE	TRUE
PfG.443	ERS1544574	3429STDY6396195	7A_SC_Pfal_1E	SC	19715	4	43	PfG	443	Female	FALSE	TRUE
PfG.444	ERS1544575	3429STDY6396196	7B_SC_Pfal_1E	SC	19715	4	44	PfG	444	Female	FALSE	TRUE
PfG.445	ERS1544576	3429STDY6396197	7C_SC_Pfal_1E	SC	19715	4	45	PfG	445	Female	FALSE	TRUE
PfG.446	ERS1544577	3429STDY6396198	7D_SC_Pfal_1E	SC	19715	4	46	PfG	446	Female	FALSE	TRUE
PfG.447	ERS1544578	3429STDY6396199	7E_SC_Pfal_4E	SC	19715	4	47	PfG	447	Female	FALSE	TRUE
PfG.448	ERS1544579	3429STDY6396200	7F_SC_Pfal_4E	SC	19715	4	48	PfG	448	Female	FALSE	TRUE
PfG.449	ERS1544580	3429STDY6396201	7G_SC_Pfal_4E	SC	19715	4	49	PfG	449	Female	FALSE	TRUE
PfG.450	ERS1544581	3429STDY6396202	7H_SC_Pfal_4E	SC	19715	4	50	PfG	450	Female	FALSE	TRUE
PfG.451	ERS1544582	3429STDY6396203	8A_SC_Pfal_1E	SC	19715	4	51	PfG	451	Female	FALSE	TRUE
PfG.452	ERS1544583	3429STDY6396204	8B_SC_Pfal_1E	SC	19715	4	52	PfG	452	Female	FALSE	TRUE
PfG.453	ERS1544584	3429STDY6396205	8C_SC_Pfal_1E	SC	19715	4	53	PfG	453	Female	FALSE	TRUE
PfG.454	ERS1544585	3429STDY6396206	8D_SC_Pfal_1E	SC	19715	4	54	PfG	454	Female	FALSE	TRUE
PfG.455	ERS1544586	3429STDY6396207	8E_SC_Pfal_4E	SC	19715	4	55	PfG	455	Female	FALSE	TRUE
PfG.456	ERS1544587	3429STDY6396208	8F_SC_Pfal_4E	SC	19715	4	56	PfG	456	Female	FALSE	TRUE
PfG.457	ERS1544588	3429STDY6396209	8G_SC_Pfal_4E	SC	19715	4	57	PfG	457	Female	FALSE	TRUE
PfG.458	ERS1544589	3429STDY6396210	8H_SC_Pfal_4E	SC	19715	4	58	PfG	458	Female	FALSE	TRUE
PfG.459	ERS1544590	3429STDY6396211	9A_SC_Pfal_1E	SC	19715	4	59	PfG	459	Female	FALSE	TRUE
PfG.460	ERS1544591	3429STDY6396212	9B_SC_Pfal_1E	SC	19715	4	60	PfG	460	Female	FALSE	TRUE
PfG.461	ERS1544592	3429STDY6396213	9C_SC_Pfal_1E	SC	19715	4	61	PfG	461	Male	FALSE	TRUE
PfG.462	ERS1544593	3429STDY6396214	9D_SC_Pfal_1E	SC	19715	4	62	PfG	462	Female	FALSE	TRUE
PfG.463	ERS1544594	3429STDY6396215	9E_SC_Pfal_4E	SC	19715	4	63	PfG	463	Female	FALSE	TRUE
PfG.464	ERS1544595	3429STDY6396216	9F_SC_Pfal_4E	SC	19715	4	64	PfG	464	Female	FALSE	TRUE
PfG.465	ERS1544596	3429STDY6396217	9G_SC_Pfal_4E	SC	19715	4	65	PfG	465	Female	FALSE	TRUE
PfG.466	ERS1544597	3429STDY6396218	9H_SC_Pfal_4E	SC	19715	4	66	PfG	466	Female	FALSE	TRUE
PfG.467	ERS1544598	3429STDY6396219	10A_SC_Pfal_1E	SC	19715	4	67	PfG	467	Female	FALSE	TRUE
PfG.468	ERS1544599	3429STDY6396220	10B_SC_Pfal_1E	SC	19715	4	68	PfG	468	Female	FALSE	TRUE
PfG.469	ERS1544600	3429STDY6396221	10C_SC_Pfal_1E	SC	19715	4	69	PfG	469	Female	FALSE	TRUE
PfG.470	ERS1544601	3429STDY6396222	10D_SC_Pfal_1E	SC	19715	4	70	PfG	470	Female	FALSE	TRUE
PfG.471	ERS1544602	3429STDY6396223	10E_SC_Pfal_4E	SC	19715	4	71	PfG	471	Female	FALSE	TRUE
PfG.472	ERS1544603	3429STDY6396224	10F_SC_Pfal_4E	SC	19715	4	72	PfG	472	Female	FALSE	TRUE
PfG.473	ERS1544604	3429STDY6396225	10G_SC_Pfal_4E	SC	19715	4	73	PfG	473	Female	FALSE	TRUE
PfG.474	ERS1544605	3429STDY6396226	10H_SC_Pfal_4E	SC	19715	4	74	PfG	474	Female	FALSE	TRUE
PfG.475	ERS1544606	3429STDY6396227	11A_SC_Pfal_1E	SC	19715	4	75	PfG	475	Female	FALSE	TRUE
PfG.476	ERS1544607	3429STDY6396228	11B_SC_Pfal_1E	SC	19715	4	76	PfG	476	Female	FALSE	TRUE
PfG.477	ERS1544608	3429STDY6396229	11C_SC_Pfal_1E	SC	19715	4	77	PfG	477	Female	FALSE	TRUE
PfG.478	ERS1544609	3429STDY6396230	11D_SC_Pfal_1E	SC	19715	4	78	PfG	478	Female	FALSE	TRUE
PfG.479	ERS1544610	3429STDY6396231	11E_SC_Pfal_4E	SC	19715	4	79	PfG	479	Female	FALSE	TRUE
PfG.480	ERS1544611	3429STDY6396232	11F_SC_Pfal_4E	SC	19715	4	80	PfG	480	Female	FALSE	TRUE
PfG.481	ERS1544612	3429STDY6396233	11G_SC_Pfal_4E	SC	19715	4	81	PfG	481	Female	FALSE	TRUE
PfG.482	ERS1544613	3429STDY6396234	11H_SC_Pfal_4E	SC	19715	4	82	PfG	482	Female	FALSE	TRUE
PfG.510	ERS1544625	3429STDY6396246	2H_SC_Pfal_5E	SC	19715	5	10	PfG	510	Female	FALSE	TRUE
PfG.511	ERS1544626	3429STDY6396247	3A_SC_Pfal_2E	SC	19715	5	11	PfG	511	Female	FALSE	TRUE
PfG.512	ERS1544627	3429STDY6396248	3B_SC_Pfal_2E	SC	19715	5	12	PfG	512	Female	FALSE	TRUE
PfG.513	ERS1544628	3429STDY6396249	3C_SC_Pfal_2E	SC	19715	5	13	PfG	513	Female	FALSE	TRUE
PfG.514	ERS1544629	3429STDY6396250	3D_SC_Pfal_2E	SC	19715	5	14	NA	NA	NA	FALSE	FALSE
PfG.515	ERS1544630	3429STDY6396251	3E_SC_Pfal_5E	SC	19715	5	15	PfG	515	Female	FALSE	TRUE
PfG.516	ERS1544631	3429STDY6396252	3F_SC_Pfal_5E	SC	19715	5	16	NA	NA	NA	FALSE	FALSE
PfG.517	ERS1544632	3429STDY6396253	3G_SC_Pfal_5E	SC	19715	5	17	NA	NA	NA	FALSE	FALSE
PfG.519	ERS1544634	3429STDY6396255	4A_SC_Pfal_2E	SC	19715	5	19	PfG	519	Female	FALSE	TRUE
PfG.520	ERS1544635	3429STDY6396256	4B_SC_Pfal_2E	SC	19715	5	20	PfG	520	Female	FALSE	TRUE
PfG.521	ERS1544636	3429STDY6396257	4C_SC_Pfal_2E	SC	19715	5	21	PfG	521	Female	FALSE	TRUE
PfG.522	ERS1544637	3429STDY6396258	4D_SC_Pfal_2E	SC	19715	5	22	NA	NA	NA	FALSE	FALSE
PfG.523	ERS1544638	3429STDY6396259	4E_SC_Pfal_5E	SC	19715	5	23	PfG	523	Female	FALSE	TRUE
PfG.524	ERS1544639	3429STDY6396260	4F_SC_Pfal_5E	SC	19715	5	24	PfG	524	Female	FALSE	TRUE
PfG.525	ERS1544640	3429STDY6396261	4G_SC_Pfal_5E	SC	19715	5	25	PfG	525	Female	FALSE	TRUE
PfG.526	ERS1544641	3429STDY6396262	4H_SC_Pfal_5E	SC	19715	5	26	PfG	526	Female	FALSE	TRUE
PfG.527	ERS1544642	3429STDY6396263	5A_SC_Pfal_2E	SC	19715	5	27	PfG	527	Female	FALSE	TRUE
PfG.528	ERS1544643	3429STDY6396264	5B_SC_Pfal_2E	SC	19715	5	28	PfG	528	Female	FALSE	TRUE
PfG.529	ERS1544644	3429STDY6396265	5C_SC_Pfal_2E	SC	19715	5	29	PfG	529	Male	FALSE	TRUE
PfG.530	ERS1544645	3429STDY6396266	5D_SC_Pfal_2E	SC	19715	5	30	NA	NA	NA	FALSE	FALSE
PfG.531	ERS1544646	3429STDY6396267	5E_SC_Pfal_5E	SC	19715	5	31	PfG	531	Female	FALSE	TRUE
PfG.532	ERS1544647	3429STDY6396268	5F_SC_Pfal_5E	SC	19715	5	32	NA	NA	NA	FALSE	FALSE
PfG.533	ERS1544648	3429STDY6396269	5G_SC_Pfal_5E	SC	19715	5	33	PfG	533	Female	FALSE	TRUE
PfG.534	ERS1544649	3429STDY6396270	5H_SC_Pfal_5E	SC	19715	5	34	PfG	534	Female	FALSE	TRUE
PfG.535	ERS1544650	3429STDY6396271	6A_SC_Pfal_2E	SC	19715	5	35	PfG	535	Female	FALSE	TRUE
PfG.536	ERS1544651	3429STDY6396272	6B_SC_Pfal_2E	SC	19715	5	36	PfG	536	Female	FALSE	TRUE
PfG.537	ERS1544652	3429STDY6396273	6C_SC_Pfal_2E	SC	19715	5	37	PfG	537	Female	FALSE	TRUE
PfG.538	ERS1544653	3429STDY6396274	6D_SC_Pfal_2E	SC	19715	5	38	NA	NA	NA	FALSE	FALSE
PfG.539	ERS1544654	3429STDY6396275	6E_SC_Pfal_5E	SC	19715	5	39	PfG	539	Female	FALSE	TRUE
PfG.540	ERS1544655	3429STDY6396276	6F_SC_Pfal_5E	SC	19715	5	40	NA	NA	NA	FALSE	FALSE
PfG.541	ERS1544656	3429STDY6396277	6G_SC_Pfal_5E	SC	19715	5	41	PfG	541	Female	FALSE	TRUE
PfG.542	ERS1544657	3429STDY6396278	6H_SC_Pfal_5E	SC	19715	5	42	PfG	542	Female	FALSE	TRUE
PfG.543	ERS1544658	3429STDY6396279	7A_SC_Pfal_2E	SC	19715	5	43	PfG	543	Female	FALSE	TRUE
PfG.544	ERS1544659	3429STDY6396280	7B_SC_Pfal_2E	SC	19715	5	44	PfG	544	Female	FALSE	TRUE
PfG.545	ERS1544660	3429STDY6396281	7C_SC_Pfal_2E	SC	19715	5	45	PfG	545	Female	FALSE	TRUE
PfG.546	ERS1544661	3429STDY6396282	7D_SC_Pfal_2E	SC	19715	5	46	NA	NA	NA	FALSE	FALSE
PfG.547	ERS1544662	3429STDY6396283	7E_SC_Pfal_5E	SC	19715	5	47	PfG	547	Female	FALSE	TRUE
PfG.548	ERS1544663	3429STDY6396284	7F_SC_Pfal_5E	SC	19715	5	48	PfG	548	Female	FALSE	TRUE
PfG.549	ERS1544664	3429STDY6396285	7G_SC_Pfal_5E	SC	19715	5	49	PfG	549	Female	FALSE	TRUE
PfG.550	ERS1544665	3429STDY6396286	7H_SC_Pfal_5E	SC	19715	5	50	PfG	550	Female	FALSE	TRUE
PfG.551	ERS1544666	3429STDY6396287	8A_SC_Pfal_2E	SC	19715	5	51	PfG	551	Female	FALSE	TRUE
PfG.552	ERS1544667	3429STDY6396288	8B_SC_Pfal_2E	SC	19715	5	52	PfG	552	Female	FALSE	TRUE
PfG.553	ERS1544668	3429STDY6396289	8C_SC_Pfal_2E	SC	19715	5	53	PfG	553	Female	FALSE	TRUE
PfG.554	ERS1544669	3429STDY6396290	8D_SC_Pfal_2E	SC	19715	5	54	NA	NA	NA	FALSE	FALSE
PfG.555	ERS1544670	3429STDY6396291	8E_SC_Pfal_5E	SC	19715	5	55	PfG	555	Female	FALSE	TRUE
PfG.556	ERS1544671	3429STDY6396292	8F_SC_Pfal_5E	SC	19715	5	56	NA	NA	NA	FALSE	FALSE
PfG.557	ERS1544672	3429STDY6396293	8G_SC_Pfal_5E	SC	19715	5	57	PfG	557	Female	FALSE	TRUE
PfG.558	ERS1544673	3429STDY6396294	8H_SC_Pfal_5E	SC	19715	5	58	NA	NA	NA	FALSE	FALSE
PfG.559	ERS1544674	3429STDY6396295	9A_SC_Pfal_2E	SC	19715	5	59	PfG	559	Female	FALSE	TRUE
PfG.560	ERS1544675	3429STDY6396296	9B_SC_Pfal_2E	SC	19715	5	60	PfG	560	Female	FALSE	TRUE
PfG.561	ERS1544676	3429STDY6396297	9C_SC_Pfal_2E	SC	19715	5	61	PfG	561	Female	FALSE	TRUE
PfG.562	ERS1544677	3429STDY6396298	9D_SC_Pfal_2E	SC	19715	5	62	NA	NA	NA	FALSE	FALSE
PfG.563	ERS1544678	3429STDY6396299	9E_SC_Pfal_5E	SC	19715	5	63	PfG	563	Female	FALSE	TRUE
PfG.564	ERS1544679	3429STDY6396300	9F_SC_Pfal_5E	SC	19715	5	64	PfG	564	Female	FALSE	TRUE
PfG.565	ERS1544680	3429STDY6396301	9G_SC_Pfal_5E	SC	19715	5	65	PfG	565	Female	FALSE	TRUE
PfG.566	ERS1544681	3429STDY6396302	9H_SC_Pfal_5E	SC	19715	5	66	PfG	566	Female	FALSE	TRUE
PfG.567	ERS1544682	3429STDY6396303	10A_SC_Pfal_2E	SC	19715	5	67	PfG	567	Female	FALSE	TRUE
PfG.568	ERS1544683	3429STDY6396304	10B_SC_Pfal_2E	SC	19715	5	68	PfG	568	Female	FALSE	TRUE
PfG.569	ERS1544684	3429STDY6396305	10C_SC_Pfal_2E	SC	19715	5	69	PfG	569	Female	FALSE	TRUE
PfG.570	ERS1544685	3429STDY6396306	10D_SC_Pfal_2E	SC	19715	5	70	PfG	570	Female	FALSE	TRUE
PfG.571	ERS1544686	3429STDY6396307	10E_SC_Pfal_5E	SC	19715	5	71	NA	NA	NA	FALSE	FALSE
PfG.572	ERS1544687	3429STDY6396308	10F_SC_Pfal_5E	SC	19715	5	72	PfG	572	Female	FALSE	TRUE
PfG.573	ERS1544688	3429STDY6396309	10G_SC_Pfal_5E	SC	19715	5	73	PfG	573	Female	FALSE	TRUE
PfG.574	ERS1544689	3429STDY6396310	10H_SC_Pfal_5E	SC	19715	5	74	PfG	574	Female	FALSE	TRUE
PfG.575	ERS1544690	3429STDY6396311	11A_SC_Pfal_2E	SC	19715	5	75	PfG	575	Female	FALSE	TRUE
PfG.576	ERS1544691	3429STDY6396312	11B_SC_Pfal_2E	SC	19715	5	76	PfG	576	Female	FALSE	TRUE
PfG.577	ERS1544692	3429STDY6396313	11C_SC_Pfal_2E	SC	19715	5	77	NA	NA	NA	FALSE	FALSE
PfG.578	ERS1544693	3429STDY6396314	11D_SC_Pfal_2E	SC	19715	5	78	NA	NA	NA	FALSE	FALSE
PfG.579	ERS1544694	3429STDY6396315	11E_SC_Pfal_5E	SC	19715	5	79	PfG	579	Female	FALSE	TRUE
PfG.580	ERS1544695	3429STDY6396316	11F_SC_Pfal_5E	SC	19715	5	80	PfG	580	Female	FALSE	TRUE
PfG.581	ERS1544696	3429STDY6396317	11G_SC_Pfal_5E	SC	19715	5	81	PfG	581	Female	FALSE	TRUE
PfG.582	ERS1544697	3429STDY6396318	11H_SC_Pfal_5E	SC	19715	5	82	PfG	582	Female	FALSE	TRUE
PfG.610	ERS1544709	3429STDY6396330	2H_SC_Pfal_6E	SC	19715	6	10	NA	NA	NA	FALSE	FALSE
PfG.611	ERS1544710	3429STDY6396331	3A_SC_Pfal_3E	SC	19715	6	11	PfG	611	Female	FALSE	TRUE
PfG.612	ERS1544711	3429STDY6396332	3B_SC_Pfal_3E	SC	19715	6	12	PfG	612	Female	FALSE	TRUE
PfG.613	ERS1544712	3429STDY6396333	3C_SC_Pfal_3E	SC	19715	6	13	PfG	613	Male	FALSE	TRUE
PfG.614	ERS1544713	3429STDY6396334	3D_SC_Pfal_3E	SC	19715	6	14	PfG	614	Female	FALSE	TRUE
PfG.615	ERS1544714	3429STDY6396335	3E_SC_Pfal_6E	SC	19715	6	15	PfG	615	Female	FALSE	TRUE
PfG.616	ERS1544715	3429STDY6396336	3F_SC_Pfal_6E	SC	19715	6	16	PfG	616	Female	FALSE	TRUE
PfG.617	ERS1544716	3429STDY6396337	3G_SC_Pfal_6E	SC	19715	6	17	NA	NA	NA	FALSE	FALSE
PfG.619	ERS1544718	3429STDY6396339	4A_SC_Pfal_3E	SC	19715	6	19	PfG	619	Female	FALSE	TRUE
PfG.620	ERS1544719	3429STDY6396340	4B_SC_Pfal_3E	SC	19715	6	20	PfG	620	Female	FALSE	TRUE
PfG.621	ERS1544720	3429STDY6396341	4C_SC_Pfal_3E	SC	19715	6	21	PfG	621	Female	FALSE	TRUE
PfG.622	ERS1544721	3429STDY6396342	4D_SC_Pfal_3E	SC	19715	6	22	PfG	622	Female	FALSE	TRUE
PfG.623	ERS1544722	3429STDY6396343	4E_SC_Pfal_6E	SC	19715	6	23	PfG	623	Female	FALSE	TRUE
PfG.624	ERS1544723	3429STDY6396344	4F_SC_Pfal_6E	SC	19715	6	24	PfG	624	Male	FALSE	TRUE
PfG.625	ERS1544724	3429STDY6396345	4G_SC_Pfal_6E	SC	19715	6	25	NA	NA	NA	FALSE	FALSE
PfG.626	ERS1544725	3429STDY6396346	4H_SC_Pfal_6E	SC	19715	6	26	NA	NA	NA	FALSE	FALSE
PfG.627	ERS1544726	3429STDY6396347	5A_SC_Pfal_3E	SC	19715	6	27	PfG	627	Female	FALSE	TRUE
PfG.628	ERS1544727	3429STDY6396348	5B_SC_Pfal_3E	SC	19715	6	28	PfG	628	Female	FALSE	TRUE
PfG.629	ERS1544728	3429STDY6396349	5C_SC_Pfal_3E	SC	19715	6	29	PfG	629	Female	FALSE	TRUE
PfG.630	ERS1544729	3429STDY6396350	5D_SC_Pfal_3E	SC	19715	6	30	PfG	630	Female	FALSE	TRUE
PfG.631	ERS1544730	3429STDY6396351	5E_SC_Pfal_6E	SC	19715	6	31	PfG	631	Female	FALSE	TRUE
PfG.632	ERS1544731	3429STDY6396352	5F_SC_Pfal_6E	SC	19715	6	32	PfG	632	Female	FALSE	TRUE
PfG.633	ERS1544732	3429STDY6396353	5G_SC_Pfal_6E	SC	19715	6	33	PfG	633	Female	FALSE	TRUE
PfG.634	ERS1544733	3429STDY6396354	5H_SC_Pfal_6E	SC	19715	6	34	NA	NA	NA	FALSE	FALSE
PfG.635	ERS1544734	3429STDY6396355	6A_SC_Pfal_3E	SC	19715	6	35	PfG	635	Female	FALSE	TRUE
PfG.636	ERS1544735	3429STDY6396356	6B_SC_Pfal_3E	SC	19715	6	36	PfG	636	Female	FALSE	TRUE
PfG.637	ERS1544736	3429STDY6396357	6C_SC_Pfal_3E	SC	19715	6	37	PfG	637	Female	FALSE	TRUE
PfG.638	ERS1544737	3429STDY6396358	6D_SC_Pfal_3E	SC	19715	6	38	PfG	638	Female	FALSE	TRUE
PfG.639	ERS1544738	3429STDY6396359	6E_SC_Pfal_6E	SC	19715	6	39	PfG	639	Female	FALSE	TRUE
PfG.640	ERS1544739	3429STDY6396360	6F_SC_Pfal_6E	SC	19715	6	40	NA	NA	NA	FALSE	FALSE
PfG.641	ERS1544740	3429STDY6396361	6G_SC_Pfal_6E	SC	19715	6	41	NA	NA	NA	FALSE	FALSE
PfG.642	ERS1544741	3429STDY6396362	6H_SC_Pfal_6E	SC	19715	6	42	NA	NA	NA	FALSE	FALSE
PfG.643	ERS1544742	3429STDY6396363	7A_SC_Pfal_3E	SC	19715	6	43	PfG	643	Female	FALSE	TRUE
PfG.644	ERS1544743	3429STDY6396364	7B_SC_Pfal_3E	SC	19715	6	44	PfG	644	Female	FALSE	TRUE
PfG.645	ERS1544744	3429STDY6396365	7C_SC_Pfal_3E	SC	19715	6	45	PfG	645	Female	FALSE	TRUE
PfG.646	ERS1544745	3429STDY6396366	7D_SC_Pfal_3E	SC	19715	6	46	PfG	646	Female	FALSE	TRUE
PfG.647	ERS1544746	3429STDY6396367	7E_SC_Pfal_6E	SC	19715	6	47	PfG	647	Female	FALSE	TRUE
PfG.648	ERS1544747	3429STDY6396368	7F_SC_Pfal_6E	SC	19715	6	48	PfG	648	Male	FALSE	TRUE
PfG.649	ERS1544748	3429STDY6396369	7G_SC_Pfal_6E	SC	19715	6	49	PfG	649	Female	FALSE	TRUE
PfG.650	ERS1544749	3429STDY6396370	7H_SC_Pfal_6E	SC	19715	6	50	NA	NA	NA	FALSE	FALSE
PfG.651	ERS1544750	3429STDY6396371	8A_SC_Pfal_3E	SC	19715	6	51	PfG	651	Female	FALSE	TRUE
PfG.652	ERS1544751	3429STDY6396372	8B_SC_Pfal_3E	SC	19715	6	52	PfG	652	Female	FALSE	TRUE
PfG.653	ERS1544752	3429STDY6396373	8C_SC_Pfal_3E	SC	19715	6	53	PfG	653	Female	FALSE	TRUE
PfG.654	ERS1544753	3429STDY6396374	8D_SC_Pfal_3E	SC	19715	6	54	PfG	654	Female	FALSE	TRUE
PfG.655	ERS1544754	3429STDY6396375	8E_SC_Pfal_6E	SC	19715	6	55	NA	NA	NA	FALSE	FALSE
PfG.656	ERS1544755	3429STDY6396376	8F_SC_Pfal_6E	SC	19715	6	56	PfG	656	Female	FALSE	TRUE
PfG.657	ERS1544756	3429STDY6396377	8G_SC_Pfal_6E	SC	19715	6	57	NA	NA	NA	FALSE	FALSE
PfG.658	ERS1544757	3429STDY6396378	8H_SC_Pfal_6E	SC	19715	6	58	NA	NA	NA	FALSE	FALSE
PfG.659	ERS1544758	3429STDY6396379	9A_SC_Pfal_3E	SC	19715	6	59	PfG	659	Female	FALSE	TRUE
PfG.660	ERS1544759	3429STDY6396380	9B_SC_Pfal_3E	SC	19715	6	60	PfG	660	Female	FALSE	TRUE
PfG.661	ERS1544760	3429STDY6396381	9C_SC_Pfal_3E	SC	19715	6	61	PfG	661	Female	FALSE	TRUE
PfG.662	ERS1544761	3429STDY6396382	9D_SC_Pfal_3E	SC	19715	6	62	PfG	662	Female	FALSE	TRUE
PfG.663	ERS1544762	3429STDY6396383	9E_SC_Pfal_6E	SC	19715	6	63	NA	NA	NA	FALSE	FALSE
PfG.664	ERS1544763	3429STDY6396384	9F_SC_Pfal_6E	SC	19715	6	64	PfG	664	Female	FALSE	TRUE
PfG.665	ERS1544764	3429STDY6396385	9G_SC_Pfal_6E	SC	19715	6	65	NA	NA	NA	FALSE	FALSE
PfG.666	ERS1544765	3429STDY6396386	9H_SC_Pfal_6E	SC	19715	6	66	NA	NA	NA	FALSE	FALSE
PfG.667	ERS1544766	3429STDY6396387	10A_SC_Pfal_3E	SC	19715	6	67	PfG	667	Female	FALSE	TRUE
PfG.668	ERS1544767	3429STDY6396388	10B_SC_Pfal_3E	SC	19715	6	68	PfG	668	Female	FALSE	TRUE
PfG.669	ERS1544768	3429STDY6396389	10C_SC_Pfal_3E	SC	19715	6	69	PfG	669	Female	FALSE	TRUE
PfG.670	ERS1544769	3429STDY6396390	10D_SC_Pfal_3E	SC	19715	6	70	PfG	670	Female	FALSE	TRUE
PfG.671	ERS1544770	3429STDY6396391	10E_SC_Pfal_6E	SC	19715	6	71	NA	NA	NA	FALSE	FALSE
PfG.672	ERS1544771	3429STDY6396392	10F_SC_Pfal_6E	SC	19715	6	72	PfG	672	Female	FALSE	TRUE
PfG.673	ERS1544772	3429STDY6396393	10G_SC_Pfal_6E	SC	19715	6	73	PfG	673	Female	FALSE	TRUE
PfG.674	ERS1544773	3429STDY6396394	10H_SC_Pfal_6E	SC	19715	6	74	PfG	674	Female	FALSE	TRUE
PfG.675	ERS1544774	3429STDY6396395	11A_SC_Pfal_3E	SC	19715	6	75	NA	NA	NA	FALSE	FALSE
PfG.676	ERS1544775	3429STDY6396396	11B_SC_Pfal_3E	SC	19715	6	76	NA	NA	NA	FALSE	FALSE
PfG.677	ERS1544776	3429STDY6396397	11C_SC_Pfal_3E	SC	19715	6	77	NA	NA	NA	FALSE	FALSE
PfG.678	ERS1544777	3429STDY6396398	11D_SC_Pfal_3E	SC	19715	6	78	NA	NA	NA	FALSE	FALSE
PfG.679	ERS1544778	3429STDY6396399	11E_SC_Pfal_6E	SC	19715	6	79	NA	NA	NA	FALSE	FALSE
PfG.680	ERS1544779	3429STDY6396400	11F_SC_Pfal_6E	SC	19715	6	80	NA	NA	NA	FALSE	FALSE
PfG.681	ERS1544780	3429STDY6396401	11G_SC_Pfal_6E	SC	19715	6	81	NA	NA	NA	FALSE	FALSE
PfG.682	ERS1544781	3429STDY6396402	11H_SC_Pfal_6E	SC	19715	6	82	NA	NA	NA	FALSE	FALSE
PfG.483	ERS1544614	3429STDY6396235	12A_100_Pfal_1E	HCell	19715	4	83	NA	NA	NA	TRUE	FALSE
PfG.484	ERS1544615	3429STDY6396236	12A_100_Pfal_4E	HCell	19715	4	84	NA	NA	NA	TRUE	FALSE
PfG.583	ERS1544698	3429STDY6396319	12A_100_Pfal_2E	HCell	19715	5	83	NA	NA	NA	TRUE	FALSE
PfG.584	ERS1544699	3429STDY6396320	12A_100_Pfal_5E	HCell	19715	5	84	NA	NA	NA	TRUE	FALSE
PfG.683	ERS1544782	3429STDY6396403	12A_100_Pfal_3E	HCell	19715	6	83	NA	NA	NA	TRUE	FALSE
PfG.684	ERS1544783	3429STDY6396404	12A_100_Pfal_6E	HCell	19715	6	84	NA	NA	NA	TRUE	FALSE
