# Supplementary material for: Single-cell RNA-seq reveals hidden transcriptional variation in malaria parasites
Source: eLife. 2018 Mar 27;7:e33105. doi: 10.7554/eLife.33105 (PMC5871331; doi:10.7554/eLife.33105)
Supplement: Supplementary file 6. — (a) Read counts for P. berghei mixed blood stages. (b) Read counts for P. falciparum asexual parasites. (c) Read counts for P. falciparum gametocytes [file elife-33105-supp6.xlsx]

## Sheet: (a) P. berghei mixed blood
id	PbMB.10	PbMB.11	PbMB.12	PbMB.13	PbMB.14	PbMB.15	PbMB.16	PbMB.26	PbMB.27	PbMB.28	PbMB.29	PbMB.30	PbMB.31	PbMB.32	PbMB.41	PbMB.42	PbMB.43	PbMB.44	PbMB.45	PbMB.46	PbMB.47	PbMB.48	PbMB.57	PbMB.58	PbMB.59	PbMB.60	PbMB.61	PbMB.62	PbMB.63	PbMB.64	PbMB.73	PbMB.74	PbMB.75	PbMB.76	PbMB.77	PbMB.78	PbMB.79	PbMB.80	PbMB.89	PbMB.90	PbMB.91	PbMB.92	PbMB.93	PbMB.94	PbMB.95	PbMB.96	PbMB.105	PbMB.106	PbMB.107
PBANKA_0000101	0	0	0	0	0	0	0	0	0	0	0	0	0	0	0	0	0	0	0	0	0	0	0	0	0	0	0	0	0	0	0	0	0	0	0	0	0	0	0	0	0	0	0	0	0	0	0	0	0
PBANKA_0000301	36	0	0	0	0	0	32	0	0	0	0	0	0	0	0	0	4	0	4	0	0	0	0	3	4	0	17	3	0	0	0	0	0	0	0	0	0	0	0	0	3	0	0	0	0	0	0	0	0
PBANKA_0000600	0	0	0	0	0	0	0	0	0	0	0	0	0	0	0	0	0	0	0	0	0	0	0	0	0	0	0	0	0	0	0	0	0	0	0	0	0	0	0	0	0	0	0	0	0	0	0	0	0
PBANKA_0000701	5	0	0	0	0	0	2	0	0	0	0	0	0	0	0	0	0	0	0	0	0	0	0	0	0	0	0	0	0	0	0	0	0	0	0	0	0	0	0	0	0	0	0	0	0	0	0	0	0
PBANKA_0000801	0	0	0	0	0	0	0	0	0	0	0	0	0	0	0	0	0	0	0	0	0	0	0	0	0	0	0	0	0	0	0	0	0	0	0	0	0	0	0	0	0	0	0	0	0	0	0	0	0
PBANKA_0000901	0	0	0	0	0	0	0	0	0	0	0	0	0	0	0	0	0	0	0	0	0	0	0	0	0	0	0	0	0	0	0	0	0	0	0	0	0	0	0	0	0	0	0	0	0	0	0	0	0
PBANKA_0001001	688	0	28	0	0	0	299	0	0	0	0	0	0	0	0	0	0	0	61	0	0	0	0	0	0	0	6	0	0	0	0	0	0	0	0	0	0	0	0	0	0	0	0	0	0	0	0	0	0
PBANKA_0001101	0	0	0	0	0	0	0	0	0	0	0	0	0	0	0	0	0	0	0	0	0	0	0	0	0	0	0	0	0	0	0	0	0	0	0	0	0	0	0	0	0	0	0	0	0	0	0	0	0
PBANKA_0001201	0	0	0	0	0	0	0	0	0	0	0	0	0	0	0	0	0	0	0	0	0	0	0	0	2	0	0	0	0	0	0	0	0	0	0	0	0	0	0	4	0	0	0	0	0	0	0	0	0
PBANKA_0001301	0	0	0	0	0	0	0	0	0	0	0	0	0	0	0	0	0	0	0	0	0	0	0	0	0	0	0	0	0	0	0	0	0	0	0	0	0	0	0	0	0	0	0	0	0	0	0	0	0
PBANKA_0001401	0	0	0	0	0	0	0	0	0	0	0	0	0	0	0	0	0	0	0	0	0	0	0	0	0	0	0	0	0	0	0	0	0	0	0	0	0	0	0	0	0	0	0	0	0	0	0	0	0
PBANKA_0001501	0	0	0	0	0	0	0	0	0	0	0	0	0	0	0	0	0	0	0	0	0	0	0	0	0	0	0	0	0	0	0	0	0	0	0	0	0	0	0	0	0	0	0	0	0	0	0	0	0
PBANKA_0001601	0	0	0	0	0	0	0	0	0	0	0	0	0	0	0	0	0	0	0	0	0	0	0	0	0	0	0	0	0	0	0	0	0	0	0	0	0	0	0	0	0	0	0	0	0	0	0	0	0
PBANKA_0006300	0	0	0	0	0	0	0	0	0	0	0	0	0	0	0	0	0	0	0	0	0	0	0	0	0	0	0	0	0	0	0	0	0	0	0	0	0	0	0	0	0	0	0	0	0	0	0	0	0
PBANKA_0007401	0	0	0	0	0	0	0	0	0	0	0	0	0	0	0	0	0	0	0	0	0	0	0	0	0	0	0	0	0	0	0	0	0	0	0	0	0	0	0	0	0	0	0	0	0	0	0	0	0
PBANKA_0007501	0	0	0	0	0	0	0	0	0	0	0	0	0	0	0	0	0	0	0	0	0	0	0	0	0	0	0	0	0	0	0	0	0	0	0	0	0	0	0	0	0	0	0	0	0	0	0	0	0
PBANKA_0007601	0	0	0	0	0	0	0	0	0	0	0	0	0	0	0	0	0	0	0	0	0	0	0	0	0	0	0	0	0	0	0	0	0	0	0	0	0	0	0	0	0	0	0	0	0	0	0	0	0
PBANKA_0007801	0	0	0	0	0	0	0	0	0	0	0	0	0	0	0	0	0	0	0	0	0	0	0	0	0	0	0	0	0	0	0	0	0	0	0	0	0	0	0	0	0	0	0	0	0	0	0	0	0
PBANKA_0007901	0	0	0	0	0	0	0	0	0	0	0	0	0	0	0	0	0	0	0	0	0	0	0	0	0	0	0	0	0	0	0	0	0	0	0	0	0	0	0	0	0	0	0	0	0	0	0	0	0
PBANKA_0008001	0	0	0	0	0	0	0	0	0	0	0	0	0	0	0	0	0	0	0	0	0	0	0	0	0	0	0	0	0	0	0	0	0	0	0	0	0	0	0	0	0	0	0	0	0	0	0	0	0
PBANKA_0008101	0	0	0	0	0	0	0	0	0	0	0	0	0	0	0	0	0	0	0	0	0	0	0	0	0	0	0	0	0	0	0	0	0	0	1	0	0	0	0	0	0	0	0	0	0	0	0	0	0
PBANKA_0008201	0	0	0	0	0	0	0	0	0	0	0	0	0	0	0	0	0	0	0	0	0	0	0	0	0	0	0	0	0	0	0	0	0	0	0	0	0	0	0	0	0	0	0	0	0	0	0	0	0
PBANKA_0100021	0	0	0	0	0	0	0	20	1	0	0	2	0	0	0	0	8	0	0	0	0	0	0	0	0	0	0	0	0	0	0	0	0	0	0	0	0	0	0	0	0	0	0	0	0	0	0	0	0
PBANKA_0100041	0	0	0	0	0	0	0	0	0	0	0	0	0	0	0	0	0	0	0	0	0	0	2	0	0	0	0	0	0	0	5	0	0	0	0	0	0	0	0	0	0	0	0	0	0	0	0	0	0
PBANKA_0100061	0	0	0	47	0	0	52	0	10	0	0	0	0	0	0	0	25	0	0	0	0	0	0	0	5	10	0	2	0	0	0	0	21	0	0	0	0	0	2	0	0	0	0	0	0	0	0	0	0
PBANKA_0100100	0	0	0	0	0	0	0	0	0	0	0	0	0	0	0	0	0	0	0	0	0	0	0	0	0	0	0	0	0	0	0	0	0	0	0	0	0	0	0	0	0	0	0	0	0	0	0	3	0
PBANKA_0100200	0	6	11	0	0	37	57	0	24	0	1	20	0	0	0	0	0	30	0	0	0	7	0	0	0	1	2	0	0	7	0	0	4	0	0	0	0	0	7	15	3	0	0	0	1	0	0	18	0
PBANKA_0100400	0	254	0	690	13	0	0	290	1188	2	0	0	5	0	0	0	771	0	0	0	0	15	0	0	159	373	0	0	0	0	254	1059	718	588	83	0	0	0	741	0	0	0	107	0	0	0	0	0	0
PBANKA_0100500	0	10	0	80	0	61	0	0	80	25	10	0	0	0	0	0	65	0	0	0	4	17	0	8	1	0	0	3	0	0	0	0	6	0	0	0	0	0	46	113	0	0	0	0	0	0	0	126	0
PBANKA_0100600	14	496	13	341	793	0	120	446	137	691	0	0	1226	859	0	0	28	7	0	327	116	7	3	14	4	0	0	0	0	45	19	74	48	117	545	0	0	0	57	6	0	29	309	0	6	0	1	4	15
PBANKA_0100700	0	0	0	0	96	0	0	393	155	0	0	36	0	0	0	0	500	0	2	0	221	134	0	1	0	0	1	0	0	0	0	0	0	0	723	0	0	0	0	0	0	0	0	0	0	0	3	0	25
PBANKA_0100800	516	9	124	0	0	71	29	0	2	0	106	97	0	0	0	0	17	184	138	31	0	6	49	13	58	0	4	56	165	69	163	71	35	0	0	0	286	0	65	96	123	877	0	0	158	0	60	949	3
PBANKA_0100900	16	0	0	0	0	0	0	65	0	0	0	69	0	0	0	0	0	0	10	13	0	14	9	0	0	0	0	0	0	10	32	0	21	0	0	0	0	0	0	0	57	0	0	0	4	0	2	0	0
PBANKA_0101000	0	0	0	0	0	0	0	0	0	0	0	5	0	0	0	0	0	0	0	0	74	67	0	0	0	0	0	0	0	0	0	0	0	0	0	0	0	0	0	0	0	0	0	0	0	0	0	0	0
PBANKA_0101100	0	0	0	0	0	0	0	0	0	0	0	28	0	0	0	0	0	0	0	0	0	0	0	0	0	0	0	0	48	0	0	0	0	0	0	0	0	0	0	0	3	0	0	0	0	0	0	0	0
PBANKA_0101200	0	0	0	0	0	0	0	0	0	28	0	35	0	0	0	0	0	0	0	0	85	27	0	0	0	0	0	0	4	0	0	0	0	0	0	0	0	0	0	0	0	0	0	0	0	0	0	0	5
PBANKA_0101300	0	0	0	0	0	0	0	0	0	0	0	0	0	0	0	0	0	0	0	0	0	30	0	0	0	0	0	0	0	0	0	0	0	0	0	0	0	0	0	0	0	0	0	0	0	0	7	0	2
PBANKA_0101400	0	174	42	0	1	117	0	0	0	0	0	6	58	387	0	0	0	0	127	285	8	31	0	0	2	0	8	2	1	2	0	0	15	0	0	0	0	0	0	53	52	0	0	0	1	0	8	54	2
PBANKA_0101500	0	0	0	0	0	0	0	0	0	0	0	89	0	0	0	0	0	0	305	0	0	0	0	0	0	0	0	63	33	0	0	0	33	0	0	0	0	0	0	0	142	0	0	0	123	0	13	0	3
PBANKA_0101600	0	0	1	0	0	0	0	0	0	6	0	0	0	0	0	0	0	0	0	0	0	2	0	0	0	0	0	0	0	0	0	0	0	0	0	0	0	0	0	2	0	0	0	0	0	0	0	0	0
PBANKA_0101700	87	0	75	0	0	454	3	0	0	73	29	7	6	0	0	0	1	120	6	0	16	11	6	0	11	0	23	4	0	40	25	0	0	0	0	0	33	0	82	150	1	258	0	0	3	0	0	175	0
PBANKA_0101800	41	0	20	0	0	145	10	0	0	0	4	119	0	0	0	0	0	213	47	0	93	33	0	4	0	0	0	80	89	7	0	18	26	0	0	0	6	0	21	103	108	121	0	0	181	0	39	41	2
PBANKA_0101900	0	0	0	0	0	0	0	0	0	143	0	32	0	0	0	0	0	79	48	0	0	46	0	0	0	0	0	0	11	0	0	0	5	0	0	0	0	0	2	0	18	0	0	0	0	0	0	0	1
PBANKA_0102000	0	0	0	0	0	0	0	0	0	108	0	71	0	0	0	0	0	0	0	0	46	19	0	0	0	0	0	0	0	0	0	0	0	0	0	0	94	0	0	0	0	0	0	0	0	0	0	0	0
PBANKA_0102100	0	0	84	0	0	0	176	0	0	0	0	26	0	0	0	0	0	0	156	0	0	23	0	0	0	0	0	22	7	0	0	0	5	0	0	0	0	0	0	0	50	0	0	0	0	0	7	0	5
PBANKA_0102200	0	12	0	0	0	128	0	0	27	1	0	8	0	0	0	0	0	0	28	0	0	22	0	0	0	0	1	8	10	0	0	0	4	0	0	0	0	0	9	9	11	0	0	0	7	0	0	0	3
PBANKA_0102300	0	0	0	0	0	0	0	0	0	0	0	0	0	0	0	0	0	0	0	0	0	0	0	0	0	0	0	0	0	1	0	0	0	0	0	0	0	0	0	0	0	125	0	0	1	0	0	0	0
PBANKA_0102400	108	0	15	0	0	191	7	0	0	0	60	19	0	0	0	0	1	40	14	0	0	0	0	8	17	0	13	0	0	3	0	2	1	16	0	0	0	0	14	0	6	0	0	0	1	0	10	76	0
PBANKA_0102500	0	10	7	0	0	0	0	0	35	4	0	0	0	0	0	0	0	0	0	0	0	0	0	10	0	13	0	0	3	0	0	42	0	0	0	0	19	0	23	0	1	0	0	0	0	0	0	0	0
PBANKA_0102600	13	24	464	0	0	0	0	0	54	181	139	0	0	7	0	0	49	302	30	0	271	75	5	6	181	0	0	0	0	63	41	62	2	0	0	0	371	0	85	24	16	0	0	0	0	0	0	0	20
PBANKA_0102700	122	0	249	0	0	184	55	0	0	0	27	0	0	0	0	0	2	245	29	0	0	25	4	8	9	0	15	0	7	7	6	19	0	0	0	0	59	0	137	93	4	258	0	0	0	0	0	283	0
PBANKA_0102800	113	0	106	0	0	111	0	0	0	0	14	0	0	0	0	0	6	28	0	0	14	0	1	0	11	0	16	0	2	5	6	0	2	0	0	0	0	0	47	2	10	108	0	0	7	0	0	4	0
PBANKA_0102900	0	235	0	0	659	0	0	0	0	785	0	124	1046	672	0	0	0	0	77	723	84	0	0	0	0	0	0	26	62	6	0	0	14	0	82	0	0	0	0	160	74	155	0	0	110	0	15	0	6
PBANKA_0103000	15	0	5	0	0	0	0	0	0	12	0	14	0	0	0	0	0	0	0	0	28	17	4	3	0	0	4	0	15	0	22	0	4	0	0	0	48	0	0	40	10	28	0	0	8	0	2	38	2
PBANKA_0103100	0	0	14	0	0	0	27	0	0	16	0	0	0	0	0	0	0	0	0	0	3	3	0	0	0	0	2	0	0	3	0	0	4	0	0	0	0	0	0	17	7	0	0	0	17	0	0	0	0
PBANKA_0103200	0	0	0	0	0	0	0	0	0	0	0	159	0	0	0	0	0	0	91	0	0	0	0	2	0	0	3	55	71	1	0	0	19	0	0	0	0	0	0	0	91	0	0	0	81	0	17	0	3
PBANKA_0103300	294	6	36	44	71	14	245	9	67	25	6	1	0	7	1	0	67	146	23	0	49	19	4	13	9	9	3	25	43	9	41	101	57	97	57	0	139	0	119	12	15	80	0	0	18	0	4	52	2
PBANKA_0103400	161	0	81	0	0	0	0	0	0	0	22	0	0	0	0	0	18	0	75	0	60	20	0	0	29	0	10	0	0	0	0	0	0	0	0	0	0	0	0	9	5	0	0	0	17	0	0	0	0
PBANKA_0103500	0	0	0	1	0	0	0	0	0	0	0	0	0	0	0	0	0	0	0	0	0	5	0	0	0	13	0	0	0	0	0	14	0	32	50	0	0	0	0	0	0	0	0	0	11	0	0	0	0
PBANKA_0103700	0	0	0	0	0	0	0	0	0	0	0	0	0	0	0	0	0	0	0	0	0	0	0	0	0	0	0	2	0	0	0	0	8	0	0	0	0	0	0	0	11	0	0	0	0	0	0	18	0
PBANKA_0103800	0	0	0	0	0	0	0	0	0	0	0	1	0	0	0	0	0	0	0	0	0	17	6	0	0	0	0	4	0	0	18	0	0	0	0	0	0	0	0	0	0	0	0	0	0	0	0	0	0
PBANKA_0103900	191	96	49	0	119	110	0	0	0	0	62	39	0	204	0	0	6	258	1	146	0	1	0	0	22	0	0	1	9	0	0	0	1	0	43	0	73	0	67	0	29	0	94	0	19	0	0	5	3
PBANKA_0104000	45	0	0	0	0	233	0	0	0	0	19	2	1	0	0	0	0	26	132	0	0	0	3	8	0	0	5	0	37	1	13	0	18	0	0	0	0	0	111	241	66	107	0	0	45	0	0	0	7
PBANKA_0104100	388	0	433	0	0	1116	296	0	0	71	177	10	234	0	0	0	62	1045	50	1	205	0	70	166	182	0	107	1	0	94	260	0	0	0	0	0	952	0	891	769	3	1458	0	0	43	0	41	1990	14
PBANKA_0104200	3	0	22	0	0	24	52	0	0	0	9	0	0	0	0	0	1	4	0	0	8	0	2	0	3	0	0	0	0	3	6	0	0	0	0	0	43	0	40	57	0	33	0	0	0	0	0	3	0
PBANKA_0104300	4	0	0	0	0	0	0	0	0	0	9	0	0	0	0	0	4	1	7	0	0	3	1	7	20	0	0	0	0	0	1	0	0	0	0	0	8	0	1	0	0	0	0	0	0	0	0	0	0
PBANKA_0104400	128	11	351	24	0	406	138	5	16	0	22	1	0	18	0	0	4	108	2	0	13	8	11	20	20	0	26	0	1	24	60	0	0	36	36	0	101	0	84	125	19	671	11	0	24	0	0	233	4
PBANKA_0104500	0	0	0	0	0	0	0	0	0	0	0	107	0	0	0	0	0	0	127	0	0	0	0	0	0	0	0	25	85	0	0	0	20	0	0	0	0	0	0	0	93	25	0	0	71	0	32	0	1
PBANKA_0104600	264	131	54	57	177	186	16	145	183	6	63	50	34	54	0	0	5	87	72	38	4	51	2	22	23	53	7	15	26	17	14	283	37	105	78	0	205	0	88	23	7	229	234	0	2	0	4	63	0
PBANKA_0104700	153	0	96	0	0	497	133	0	0	90	43	43	0	0	0	0	0	112	2	0	93	34	9	0	6	0	6	9	10	40	34	0	7	0	0	0	0	0	44	118	20	224	0	0	6	0	10	56	0
PBANKA_0104800	46	53	0	0	61	11	17	0	1	49	2	29	22	77	0	0	8	0	0	17	0	0	0	0	3	0	7	0	19	2	2	7	17	0	33	0	7	0	21	16	2	34	14	0	0	0	0	3	0
PBANKA_0104900	106	33	0	121	0	0	0	0	117	25	29	38	0	0	0	0	54	0	98	0	22	43	9	17	6	10	0	37	79	0	53	0	22	0	0	0	70	0	30	0	30	0	0	0	16	0	11	61	12
PBANKA_0105000	0	113	0	0	0	0	0	17	57	153	14	0	43	75	0	0	0	175	143	94	40	0	0	0	0	0	0	38	68	7	0	0	25	26	315	0	67	0	0	345	65	0	136	0	55	0	0	0	5
PBANKA_0105100	0	0	0	0	0	0	0	0	0	0	0	112	0	0	0	0	0	0	140	0	0	0	0	0	0	0	0	36	93	0	0	0	39	0	0	0	0	0	0	0	130	0	0	0	114	0	10	0	5
PBANKA_0105200	0	0	0	0	0	0	0	0	0	10	0	1	0	18	0	0	0	0	0	0	0	37	0	0	0	0	23	2	4	0	0	0	1	0	0	0	0	0	0	0	12	0	55	0	0	0	0	0	7
PBANKA_0105300	0	0	19	25	0	0	0	4	2	0	0	1	0	0	0	0	3	0	49	0	169	0	0	0	0	0	0	5	17	0	0	41	6	0	0	0	43	0	10	0	44	0	0	0	11	0	7	0	3
PBANKA_0105400	0	0	3	0	0	0	0	0	0	10	31	39	108	49	0	0	0	0	29	0	55	26	0	0	0	0	0	10	0	0	0	0	0	0	2	0	0	0	0	0	0	69	0	0	0	0	0	0	4
PBANKA_0105500	0	0	0	0	0	0	0	0	0	0	0	15	0	0	0	0	0	0	8	0	0	31	0	0	0	0	0	0	0	0	0	0	0	0	0	0	0	0	18	0	0	0	0	0	2	0	0	0	0
PBANKA_0105600	3	0	0	0	0	0	16	0	0	0	0	31	0	0	0	0	1	0	2	0	15	36	3	0	4	0	7	6	0	0	16	0	16	0	0	0	7	0	0	0	39	0	0	0	4	0	6	0	0
PBANKA_0105700	11	0	23	0	0	0	8	0	0	0	2	0	0	0	0	0	0	5	3	0	0	0	0	0	0	0	0	22	36	0	0	0	0	0	0	0	0	0	0	31	2	0	0	0	22	0	9	0	0
PBANKA_0105800	26	0	0	0	0	0	0	0	0	0	0	3	0	0	0	0	0	0	4	0	0	4	0	0	0	0	0	7	1	0	3	0	0	0	0	0	0	0	0	0	9	112	0	0	5	0	0	0	0
PBANKA_0105900	0	0	33	0	0	0	0	0	0	0	0	12	0	0	0	0	1	0	0	0	0	7	0	0	14	0	1	0	0	0	0	0	16	0	0	0	0	0	0	0	2	0	0	0	9	0	0	0	4
PBANKA_0106000	77	144	46	115	69	0	89	181	146	109	7	0	47	67	0	0	23	38	2	103	113	0	6	16	19	31	3	0	10	44	47	53	65	170	106	0	19	0	151	143	8	128	69	0	12	0	3	223	8
PBANKA_0106100	0	0	0	0	0	6	4	0	0	0	1	0	0	0	0	0	0	0	0	0	0	11	0	0	0	0	0	1	0	0	12	0	2	0	0	0	7	0	0	0	2	88	0	0	0	0	1	0	4
PBANKA_0106200	341	0	142	0	0	287	220	0	0	0	34	0	0	0	0	0	3	256	7	0	0	54	20	27	22	0	17	1	2	54	57	0	0	0	0	0	57	0	165	49	0	384	0	0	0	0	2	39	0
PBANKA_0106300	76	94	34	31	21	13	3	4	0	194	42	607	343	41	0	0	0	24	561	176	145	37	0	0	0	0	4	211	299	28	0	0	165	0	16	0	0	0	66	21	688	0	0	0	310	0	87	0	30
PBANKA_0106400	0	0	0	2	0	0	0	0	1	0	2	9	0	0	0	0	2	2	9	0	0	0	1	0	0	0	4	6	2	0	3	0	0	0	0	0	0	0	0	0	5	0	0	0	5	0	0	0	0
PBANKA_0106500	0	0	0	0	33	0	66	0	1	0	0	10	0	0	0	0	3	0	0	0	0	10	7	0	0	0	0	0	0	0	23	0	0	0	0	0	0	0	0	0	0	0	0	0	0	0	0	0	1
PBANKA_0106600	0	0	2	0	10	13	0	0	1	0	0	10	0	0	0	0	1	0	108	0	0	11	0	0	0	0	0	0	0	0	1	0	0	0	0	0	0	0	0	15	0	0	0	0	0	0	0	0	3
PBANKA_0106700	0	0	0	0	0	0	0	0	0	27	0	1	0	0	0	0	0	0	6	0	18	8	2	0	0	0	0	2	2	0	1	0	0	0	0	0	0	0	2	0	0	0	0	0	10	0	0	0	3
PBANKA_0106800	0	0	42	0	0	0	3	0	0	0	15	13	0	0	0	0	0	87	2	0	3	0	0	6	0	7	0	3	10	0	5	0	2	0	0	0	0	0	2	1	3	0	0	0	1	0	8	0	0
PBANKA_0106900	0	0	58	3	0	0	101	0	4	11	0	20	0	0	0	0	5	0	71	0	27	34	0	7	25	12	0	5	15	0	6	5	10	0	0	0	1	0	38	29	24	0	0	0	20	0	2	48	3
PBANKA_0106950	0	0	0	0	0	0	0	0	0	0	0	10	17	0	0	0	0	0	0	0	6	17	0	0	0	0	0	6	0	0	4	0	0	0	0	0	21	0	8	0	2	0	0	0	0	0	0	0	2
PBANKA_0107000	0	0	0	0	0	0	0	0	0	0	0	93	336	0	0	0	0	0	0	51	66	9	0	5	0	0	0	15	12	0	5	0	13	0	0	0	0	0	16	0	38	0	0	0	29	0	10	0	2
PBANKA_0107100	0	0	0	0	0	0	0	0	0	0	0	2	0	0	0	0	0	0	0	0	0	124	0	0	0	0	0	10	0	0	0	0	3	0	0	0	0	0	0	0	11	0	0	0	0	0	0	0	5
PBANKA_0107200	29	0	188	0	0	368	61	0	0	0	99	38	0	0	0	0	11	266	0	0	0	0	13	0	23	0	0	1	0	42	40	0	6	0	0	0	235	0	197	205	19	183	0	0	19	0	1	332	0
PBANKA_0107300	75	0	0	0	0	0	3	0	0	0	15	10	0	0	0	0	0	94	0	0	0	35	0	0	1	0	19	7	30	0	0	0	4	0	77	0	137	0	14	0	11	0	154	0	25	0	11	15	0
PBANKA_0107400	292	111	158	0	0	373	273	0	375	0	0	50	0	0	0	0	389	56	0	0	0	114	12	41	37	64	0	0	0	0	62	133	191	0	0	0	367	0	232	388	0	0	0	0	44	0	1	0	2
PBANKA_0107500	0	13	0	0	0	0	0	0	0	81	0	13	0	3	0	0	0	0	0	68	21	41	0	0	0	0	0	0	34	0	0	0	6	0	0	0	0	0	0	0	22	0	0	0	0	0	2	0	1
PBANKA_0107600	52	53	50	0	0	122	0	0	0	115	24	8	166	75	0	0	0	273	23	227	389	91	6	11	5	0	41	5	32	22	10	0	6	0	0	0	2	0	41	5	28	128	0	0	0	0	8	4	30
PBANKA_0107700	0	0	0	0	0	0	0	0	11	0	0	34	0	0	0	0	30	0	43	0	0	0	0	0	0	0	0	17	33	0	0	0	16	0	96	0	0	0	0	0	42	0	50	0	34	0	1	0	0
PBANKA_0107800	0	0	17	0	0	0	19	0	0	0	0	4	0	0	0	0	0	2	7	0	0	5	0	0	0	0	0	16	0	0	0	0	0	0	0	0	0	0	7	0	11	6	0	0	0	0	7	0	0
PBANKA_0107900	69	11	27	150	0	102	20	150	77	116	0	4	12	2	0	0	33	0	46	45	20	18	5	8	10	68	0	0	32	0	22	163	27	173	283	0	0	0	42	0	45	0	63	0	0	0	0	272	3
PBANKA_0108000	0	0	25	0	8	0	5	23	0	21	3	1	0	0	0	0	0	0	23	0	0	6	0	1	0	0	0	2	0	4	0	24	0	4	0	0	2	0	20	22	0	2	0	0	8	0	0	4	0
PBANKA_0108100	159	0	0	0	0	0	86	0	0	0	11	41	0	0	0	0	2	11	31	0	0	13	13	1	9	0	0	4	0	0	44	0	9	0	0	0	44	0	121	265	19	58	66	0	21	0	0	429	0
PBANKA_0108200	61	19	25	101	76	0	0	30	71	85	54	20	58	5	0	0	6	5	0	120	0	0	0	1	21	0	8	7	10	26	0	68	0	0	525	0	0	0	77	30	6	95	218	0	8	0	0	0	0
PBANKA_0108300	0	198	10	91	187	0	1	0	13	195	0	31	498	105	0	0	31	0	65	163	86	24	5	0	0	0	4	21	122	26	25	0	39	0	13	0	0	0	0	118	144	0	0	0	46	0	10	0	2
PBANKA_0108400	112	31	74	32	115	37	15	230	20	38	8	25	48	181	0	0	0	2	20	11	76	4	0	0	1	6	5	12	3	2	6	99	1	112	456	0	47	0	0	99	16	195	208	0	20	0	1	61	4
PBANKA_0108500	0	0	0	0	0	0	0	0	0	0	0	0	0	0	0	0	0	0	0	0	0	15	0	0	0	0	8	0	0	0	0	0	0	0	0	0	0	0	0	0	0	0	0	0	0	0	1	0	0
PBANKA_0108600	80	0	0	0	0	0	0	0	0	0	16	1	41	35	0	0	2	1	13	0	55	23	0	0	0	0	0	0	13	0	0	0	0	0	0	0	0	0	0	2	0	0	7	0	8	0	2	0	7
PBANKA_0108700	0	0	0	0	0	41	24	0	0	11	11	38	0	0	0	0	0	43	71	0	0	11	9	0	5	0	0	56	65	10	42	0	18	0	0	0	86	0	22	0	131	0	0	0	24	0	9	0	9
PBANKA_0108800	208	515	350	51	798	492	299	680	0	838	0	0	1112	152	0	0	34	82	216	618	421	68	0	0	105	0	33	35	121	84	0	55	21	118	2234	0	438	0	204	234	76	197	952	0	19	0	16	668	8
PBANKA_0108900	0	0	0	0	0	0	0	0	0	0	0	0	0	0	0	0	0	0	9	0	0	2	0	0	0	0	0	0	0	0	0	0	8	0	0	0	0	0	0	0	14	0	0	0	11	0	0	0	0
PBANKA_0109000	0	0	0	0	0	0	0	0	0	0	0	0	0	0	0	0	0	0	3	0	14	0	0	0	0	0	0	0	0	0	0	0	0	0	0	0	0	0	0	0	0	0	0	0	0	0	0	0	1
PBANKA_0109100	0	131	0	0	0	0	0	0	0	0	4	96	0	0	0	0	0	0	123	0	247	0	0	0	0	0	0	7	0	0	0	0	0	0	0	0	0	0	0	0	0	0	0	0	0	0	12	0	13
PBANKA_0109200	0	0	0	55	0	0	0	0	14	13	0	12	0	0	0	0	54	15	125	9	53	25	0	0	14	6	0	1	15	0	4	0	57	0	36	0	0	0	18	0	9	0	0	0	39	0	3	0	5
PBANKA_0109300	0	69	0	0	0	0	0	0	0	30	0	36	148	0	0	0	0	0	40	0	0	0	0	0	0	0	0	0	12	0	0	0	0	0	0	0	0	0	0	0	8	0	0	0	0	0	0	0	0
PBANKA_0109400	0	0	2	0	0	0	49	0	0	0	0	0	0	0	0	0	0	4	0	0	98	0	0	0	0	0	0	0	0	13	0	0	0	0	0	0	85	0	0	0	0	0	0	0	0	0	0	0	10
PBANKA_0109500	72	0	47	0	0	24	74	0	0	0	9	0	0	0	0	0	9	32	41	0	0	2	0	1	25	0	0	7	0	0	0	0	9	0	0	0	35	0	0	0	4	85	0	0	9	0	0	0	0
PBANKA_0109600	0	0	0	0	0	0	0	0	0	0	0	0	0	0	0	0	0	0	0	0	182	5	0	0	0	0	0	0	30	0	0	0	12	0	0	0	0	0	0	0	62	0	0	0	68	0	0	0	15
PBANKA_0109700	0	0	0	0	0	0	0	0	0	4	0	17	0	0	0	0	0	0	34	0	32	7	0	0	4	0	0	31	14	0	0	0	14	0	0	0	0	0	0	0	32	0	0	0	21	0	7	0	16
PBANKA_0109800	0	0	0	0	0	0	0	0	0	0	0	25	0	0	0	0	0	0	53	0	0	0	0	0	0	0	0	24	34	0	0	0	13	0	0	0	0	0	0	0	67	0	0	0	118	0	20	0	2
PBANKA_0109900	0	124	0	0	61	0	0	0	0	129	0	140	612	92	0	0	0	0	243	136	9	5	0	0	0	0	0	84	99	0	0	0	23	0	0	0	0	0	0	0	155	0	0	0	165	0	29	0	5
PBANKA_0110000	0	0	0	0	0	0	0	35	0	25	0	19	0	0	0	0	0	0	15	0	148	5	0	0	0	0	0	0	0	0	0	0	7	0	34	0	0	0	0	0	18	0	0	0	8	0	0	0	2
PBANKA_0110100	179	0	87	0	4	123	112	0	0	62	0	25	0	0	0	0	2	0	84	0	0	23	0	4	3	0	0	32	16	4	0	15	7	0	0	0	0	0	0	16	46	0	8	0	51	0	14	13	3
PBANKA_0110200	0	0	0	0	0	0	20	0	0	4	0	19	0	0	0	0	0	0	8	0	0	0	0	0	0	0	0	0	32	0	0	0	2	0	0	0	0	0	0	0	12	0	0	0	13	0	0	216	0
PBANKA_0110300	0	0	0	0	0	0	0	0	0	40	0	0	0	0	0	0	0	0	0	0	56	16	0	0	0	0	0	0	0	0	0	0	0	0	0	0	0	0	0	0	0	0	0	0	0	0	0	0	0
PBANKA_0110400	110	1	0	81	0	0	0	7	21	0	0	4	0	0	0	0	18	0	0	0	59	0	3	0	6	0	0	0	6	0	2	3	60	101	0	0	0	0	0	0	0	0	0	0	4	0	3	0	0
PBANKA_0110500	2	783	0	1	1000	0	0	428	0	417	0	137	678	1426	0	0	1	70	336	1238	238	4	0	0	0	0	3	190	250	0	0	0	74	18	1276	0	0	0	0	0	387	0	885	0	196	0	88	0	43
PBANKA_0110600	0	9	0	0	22	0	0	0	0	33	0	0	59	83	0	0	0	0	0	0	0	0	0	0	0	0	0	2	0	0	0	0	0	0	16	0	0	0	0	0	2	0	0	0	0	0	1	0	0
PBANKA_0110700	0	17	0	0	1	0	0	17	0	31	0	13	11	21	0	0	0	0	8	2	0	0	0	0	0	0	0	14	13	0	0	0	1	0	27	0	0	0	0	0	13	0	0	0	12	0	3	0	0
PBANKA_0110800	0	0	0	0	0	0	0	0	0	0	0	146	0	0	0	0	0	0	75	0	0	0	0	0	1	0	0	17	81	0	0	0	29	0	0	0	0	0	15	0	104	0	1	0	145	0	34	0	1
PBANKA_0110900	0	0	0	0	0	166	0	0	0	0	0	123	0	0	0	0	0	0	107	0	0	0	0	0	0	0	0	89	93	0	0	0	22	0	0	0	0	0	0	0	94	0	0	0	70	0	45	0	0
PBANKA_0111000	0	730	0	144	2035	0	0	1339	22	151	0	2	2432	1853	0	0	0	0	0	1042	0	0	0	0	0	0	0	0	0	0	0	0	7	246	1336	0	0	0	0	0	0	0	548	0	4	0	0	0	0
PBANKA_0111100	0	173	0	81	3	137	0	0	10	0	0	0	215	173	0	0	30	4	0	77	0	5	0	3	12	25	0	0	0	7	6	74	42	108	75	0	0	0	28	0	4	236	181	0	0	0	0	0	0
PBANKA_0111200	0	0	0	21	85	42	40	133	2	0	0	26	6	65	0	0	22	0	0	0	0	0	3	2	6	0	0	6	0	6	31	0	0	0	224	0	1	0	1	4	0	10	47	0	31	0	0	59	0
PBANKA_0111300	0	0	0	0	0	0	146	0	2	7	0	68	27	34	0	0	12	0	1	0	0	31	0	0	0	0	0	3	5	0	0	2	7	0	0	0	0	0	0	0	36	0	0	0	8	0	2	0	0
PBANKA_0111400	40	0	11	0	0	36	0	64	0	26	0	78	0	9	0	0	0	43	62	64	0	12	5	27	0	0	8	24	120	18	4	0	19	39	46	0	36	0	0	0	62	0	0	0	51	0	5	0	0
PBANKA_0111500	0	0	0	0	0	0	0	0	0	0	0	0	0	0	0	0	0	27	0	0	39	2	0	0	0	0	0	4	3	0	0	0	5	0	0	0	0	0	0	0	16	0	0	0	0	0	8	0	1
PBANKA_0111600	0	130	0	2	859	0	0	426	0	22	0	0	154	443	0	0	0	0	3	47	0	0	0	0	0	0	0	0	0	0	0	0	7	0	297	0	0	0	2	0	19	0	167	0	10	0	2	1	0
PBANKA_0111700	0	0	0	30	0	0	32	0	0	23	0	2	0	0	0	0	0	0	58	46	22	24	2	0	0	0	0	19	12	0	17	0	4	0	28	0	65	0	0	0	20	0	0	0	6	0	11	0	7
PBANKA_0111800	0	106	0	310	0	0	0	124	315	0	0	0	0	0	0	0	0	0	0	0	0	10	0	0	18	44	1	7	7	0	14	230	68	54	23	0	53	0	78	0	9	0	20	0	0	0	4	0	2
PBANKA_0111900	0	92	0	485	14	0	0	43	260	9	0	0	12	14	0	0	12	0	1	32	17	0	0	0	48	113	1	4	13	0	19	328	162	403	82	0	0	0	88	0	0	14	138	0	0	0	2	0	3
PBANKA_0112000	0	0	0	0	0	0	0	0	0	0	0	17	6	0	0	0	0	0	0	14	9	23	0	0	0	12	0	3	0	0	0	0	0	0	0	0	0	0	18	0	0	0	0	0	14	0	5	0	0
PBANKA_0112100	112	612	237	0	30	0	55	12	4	1175	5	8	500	498	0	0	4	17	51	540	567	35	10	15	30	0	17	5	29	12	48	0	2	0	272	0	0	0	110	233	18	327	56	0	15	0	4	0	8
PBANKA_0112200	0	894	0	4359	348	0	0	3557	3018	0	0	0	28	45	0	0	381	0	15	0	0	0	0	0	533	1937	0	0	0	0	407	9415	2343	5720	7004	0	0	0	1453	0	0	0	4195	0	14	0	0	0	4
PBANKA_0112300	0	240	0	0	313	0	0	1	0	96	0	15	697	194	0	0	0	0	1	162	138	0	0	0	14	0	0	9	8	0	0	0	61	0	50	0	0	0	0	0	45	0	0	0	3	0	3	0	13
PBANKA_0112400	0	43	0	90	27	0	0	0	109	32	0	21	0	0	0	0	103	0	0	116	0	0	0	0	0	29	0	1	7	0	8	31	8	0	0	0	0	0	26	0	10	0	0	0	0	0	9	0	7
PBANKA_0112500	0	4	0	0	0	0	0	0	14	0	0	0	0	0	0	0	28	0	0	2	0	0	0	0	20	12	0	0	0	0	6	0	79	0	0	0	0	0	7	0	0	0	0	0	30	0	0	0	0
PBANKA_0112600	0	0	0	0	0	0	0	58	5	43	0	0	17	0	0	0	8	0	0	55	0	77	3	0	0	0	0	0	0	0	7	0	0	0	0	0	0	0	0	0	0	0	0	0	11	0	0	0	4
PBANKA_0112641	0	0	0	0	0	0	0	0	0	26	4	0	0	0	0	0	0	0	0	17	0	19	0	1	0	0	0	4	14	0	0	0	0	14	0	0	0	0	0	0	0	0	0	0	0	0	0	0	0
PBANKA_0112661	0	1	0	5	0	0	0	2	3	0	0	0	0	0	0	0	3	0	0	1	0	0	0	0	0	0	0	0	0	0	0	0	0	2	2	0	0	0	1	0	0	0	1	0	0	0	0	0	0
PBANKA_0112681	0	0	0	0	0	0	0	0	0	0	0	0	0	0	0	0	0	0	0	0	0	0	0	0	0	0	0	0	0	0	0	0	0	0	0	0	0	0	0	0	0	0	0	0	0	0	0	0	0
PBANKA_0112701	0	0	0	0	0	0	0	2	1	0	0	0	0	0	0	0	2	0	0	1	4	0	0	0	0	0	0	0	0	0	0	0	0	0	0	0	0	0	0	0	0	0	0	0	0	0	0	0	0
PBANKA_0200400	0	0	0	49	0	0	0	0	26	0	0	0	0	0	0	0	92	0	0	124	0	0	5	0	7	0	0	0	0	0	11	0	18	0	215	0	0	0	0	0	0	0	0	0	0	0	0	1	7
PBANKA_0200600	0	0	0	0	0	0	0	0	0	1	0	78	0	0	0	0	0	0	14	0	122	0	2	0	0	1	0	21	44	0	8	0	3	0	0	0	0	0	0	0	20	0	0	0	63	0	0	0	3
PBANKA_0200650	0	0	0	0	0	0	0	0	0	0	0	0	0	0	0	0	0	0	0	0	0	0	0	0	0	0	0	0	0	0	0	0	0	0	0	0	0	0	0	0	0	0	0	0	0	0	0	0	0
PBANKA_0200700	0	0	19	0	0	0	0	3	0	0	0	0	0	0	0	0	0	0	0	0	0	0	0	0	0	0	0	0	0	0	0	0	0	0	0	0	0	0	0	0	0	0	0	0	0	0	0	0	0
PBANKA_0201000	0	0	0	0	0	0	0	0	0	0	0	0	0	0	0	0	0	0	0	0	0	0	0	0	0	0	0	0	0	0	0	0	0	0	0	0	0	0	0	0	0	0	0	0	0	0	0	0	0
PBANKA_0201051	0	0	0	1	0	0	0	0	0	0	14	3	0	0	0	0	0	0	0	0	0	0	0	0	0	0	0	0	5	0	0	0	0	0	0	0	0	0	0	0	0	0	0	0	0	0	4	0	0
PBANKA_0201300	0	0	0	0	0	0	0	144	45	0	0	0	0	0	0	0	148	0	0	0	0	0	0	0	0	49	0	0	0	0	9	0	4	0	0	0	0	0	39	0	0	0	4	0	0	0	0	0	0
PBANKA_0201340	0	2	3	0	0	0	22	0	15	81	0	26	21	0	0	0	33	0	0	41	92	50	0	2	15	5	3	3	43	0	0	39	42	0	0	0	0	0	0	0	52	0	0	0	24	0	12	0	22
PBANKA_0201500	0	2	0	0	0	0	0	16	28	155	0	6	0	0	0	0	41	0	0	0	91	69	0	0	0	0	0	0	0	0	12	56	0	0	0	0	0	0	43	0	0	0	0	0	0	0	0	0	2
PBANKA_0201600	180	325	130	549	70	142	152	1160	2035	2096	42	27	470	149	0	0	3775	218	0	158	2404	550	42	29	274	949	12	9	0	59	441	1749	1114	1278	1006	0	458	0	997	235	0	493	410	0	78	0	1	575	53
PBANKA_0201700	0	0	0	0	0	0	55	0	0	0	0	0	0	0	0	0	0	0	0	0	0	0	0	0	0	0	0	1	0	0	0	0	1	0	0	0	0	0	0	0	1	0	0	0	0	0	0	0	0
PBANKA_0201800	0	0	11	0	0	0	0	0	0	0	0	18	0	0	0	0	1	0	11	0	9	0	0	0	0	0	13	0	0	0	0	0	0	0	0	0	0	0	0	0	0	0	0	0	0	0	2	0	0
PBANKA_0201900	0	0	5	0	0	0	0	0	0	0	0	130	0	0	0	0	0	0	52	0	47	2	0	0	0	0	5	15	59	0	0	0	0	0	0	0	0	0	0	0	0	0	0	0	78	0	48	0	3
PBANKA_0202000	0	0	0	0	0	0	0	0	0	0	0	104	0	0	0	0	0	0	29	0	80	0	0	0	0	0	0	15	15	0	0	0	25	35	9	0	0	0	0	0	70	0	0	0	65	0	6	0	4
PBANKA_0202100	0	0	0	0	0	0	0	0	0	0	0	0	0	0	0	0	0	0	0	0	0	0	0	0	0	0	0	0	0	0	0	0	0	0	0	0	0	0	0	0	0	0	0	0	0	0	0	0	0
PBANKA_0202200	0	0	0	0	0	0	0	0	0	0	0	24	0	0	0	0	2	0	9	0	0	0	0	0	5	0	0	2	0	0	0	0	0	0	0	0	0	0	0	0	0	0	0	0	13	0	0	0	0
PBANKA_0202300	2	0	114	0	0	0	0	61	0	0	24	2	5	0	0	0	0	9	0	0	11	43	1	0	0	0	0	8	0	0	5	0	4	0	0	0	0	0	0	0	13	19	0	0	9	0	7	0	0
PBANKA_0202400	2	0	0	0	0	2	0	0	0	15	0	0	0	0	0	0	0	0	34	0	26	4	0	0	2	0	5	0	0	0	0	0	0	0	0	0	0	0	0	0	0	0	0	0	0	0	0	2	3
PBANKA_0202500	198	0	140	0	0	13	310	0	0	0	131	20	0	0	0	0	0	147	9	0	49	49	3	1	3	0	10	9	4	46	10	41	0	0	0	0	32	0	44	188	9	280	0	0	20	0	11	129	10
PBANKA_0202600	14	0	0	0	0	0	0	0	0	0	0	0	0	0	0	0	0	0	0	0	0	0	0	0	0	0	0	0	0	0	0	0	0	0	0	0	0	0	0	0	0	11	0	0	10	0	0	0	0
PBANKA_0202700	578	60	616	0	0	785	1209	0	0	35	147	0	148	28	0	0	30	1187	0	0	0	0	57	92	86	0	94	0	0	158	243	0	0	0	0	0	821	0	457	669	0	2697	0	0	1	0	2	972	2
PBANKA_0202800	0	0	0	0	0	0	0	0	3	0	0	0	0	0	0	0	0	0	0	0	0	0	0	0	0	0	0	0	0	0	0	0	0	0	0	0	0	0	0	0	0	0	0	0	4	0	0	34	0
PBANKA_0202900	0	9	109	0	0	0	0	99	79	0	2	0	0	0	0	0	115	0	113	0	0	0	0	0	19	0	0	29	26	0	14	0	72	235	0	0	0	0	62	0	35	0	0	0	21	0	28	0	1
PBANKA_0203000	39	0	267	0	0	482	365	0	0	0	110	5	0	0	0	0	7	1211	0	0	161	274	21	0	7	0	25	2	0	28	108	0	1	0	2	0	60	0	475	790	1	615	0	0	3	0	4	819	22
PBANKA_0203100	0	40	10	25	32	11	2	237	198	6	2	5	83	0	0	0	96	9	5	11	57	10	4	0	34	14	9	7	0	6	21	248	105	156	178	0	35	0	53	0	0	0	364	0	33	0	14	4	0
PBANKA_0203200	24	3	7	0	0	27	0	0	22	0	6	10	0	0	0	0	49	25	4	0	62	5	0	3	6	0	0	4	11	0	11	0	2	0	123	0	0	0	7	85	0	0	0	0	0	0	0	10	5
PBANKA_0203300	0	0	0	0	0	0	0	0	1	0	0	0	0	0	0	0	7	0	0	0	68	0	0	0	0	1	0	0	0	0	0	183	0	0	0	0	0	0	0	0	0	0	0	0	0	0	0	0	5
PBANKA_0203400	0	0	0	0	0	0	0	0	0	0	0	0	2	22	0	0	0	0	5	0	2	27	0	0	0	2	0	15	5	0	0	0	1	0	0	0	0	0	2	0	0	0	0	0	9	0	0	0	0
PBANKA_0203500	0	44	0	9	2	0	0	67	0	24	0	15	0	170	0	0	0	0	1	0	35	6	0	0	0	0	9	9	31	0	0	16	2	0	22	0	0	0	0	0	5	0	0	0	9	0	13	0	6
PBANKA_0203600	0	4	0	0	0	0	0	0	0	0	0	348	0	0	0	0	0	0	146	0	0	0	0	0	0	0	0	57	274	0	0	0	23	0	0	0	0	0	0	187	103	0	0	0	108	0	54	0	4
PBANKA_0203650	0	5	0	2	59	0	0	0	1	44	0	1	0	1	0	0	1	0	32	4	4	26	0	0	0	0	0	1	0	0	0	0	2	0	0	0	0	0	0	78	13	0	6	0	0	0	0	0	0
PBANKA_0203750	0	43	0	52	13	0	0	0	0	8	0	1	0	16	0	0	0	0	79	115	23	20	0	0	0	0	0	18	38	0	0	0	21	0	0	0	73	0	0	0	80	0	37	0	3	0	1	0	8
PBANKA_0203800	0	10	5	24	0	0	12	0	17	4	0	0	0	0	0	0	5	0	0	0	0	0	0	3	5	25	1	0	5	0	1	0	17	29	0	0	14	0	3	0	7	1	0	0	0	0	1	14	0
PBANKA_0203900	0	14	3	0	0	65	18	2	33	23	0	0	0	0	0	0	21	12	4	0	7	3	0	0	12	4	3	1	9	13	7	65	20	18	0	0	0	0	34	39	3	196	15	0	4	0	0	2	0
PBANKA_0204000	0	0	0	0	0	0	0	0	0	0	0	0	0	0	0	0	0	0	0	0	0	0	0	0	0	0	0	0	0	0	0	0	0	0	0	0	0	0	0	0	0	0	0	0	0	0	0	0	0
PBANKA_0204100	0	0	0	0	0	0	0	0	5	0	0	2	0	0	0	0	33	0	32	0	87	20	0	0	0	0	0	0	7	0	0	0	0	0	0	0	0	0	0	0	0	0	0	0	15	0	0	395	0
PBANKA_0204200	16	0	21	0	0	264	60	0	0	11	23	27	0	0	0	0	10	10	48	0	50	8	4	14	30	0	31	16	30	21	19	0	0	0	0	0	47	0	76	38	0	361	0	0	0	0	9	53	1
PBANKA_0204400	0	0	4	0	0	0	0	0	0	0	0	27	0	0	0	0	0	0	7	0	0	0	0	0	0	0	0	9	12	0	0	0	24	0	0	0	17	0	0	0	41	0	0	0	17	0	0	0	4
PBANKA_0204500	0	0	0	0	0	0	0	0	8	0	0	197	0	0	0	0	20	0	164	0	0	0	0	1	9	0	0	21	55	0	0	0	76	0	0	0	0	0	0	0	119	0	0	0	64	0	23	0	4
PBANKA_0204600	266	981	0	1654	0	239	26	1017	5496	0	50	28	0	0	0	0	6512	282	4	0	124	0	7	11	904	2520	23	16	8	0	838	6136	3667	2647	1523	0	260	0	2951	197	13	0	560	0	34	0	6	737	2
PBANKA_0204700	0	0	21	0	0	80	0	0	0	0	0	0	0	0	0	0	0	0	13	0	0	12	5	0	0	0	0	13	0	0	18	0	0	0	0	0	0	0	42	0	0	0	0	0	15	0	0	255	0
PBANKA_0204800	37	0	0	0	0	0	100	0	0	66	16	16	0	7	0	0	0	23	0	0	49	38	0	21	0	0	0	7	2	24	0	0	0	0	0	0	0	0	18	0	0	237	0	0	7	0	2	0	13
PBANKA_0204900	137	0	41	0	17	48	0	63	0	24	47	37	39	0	0	0	0	41	8	1	26	25	4	6	0	0	4	0	6	23	17	0	7	0	37	0	116	0	0	27	17	0	0	0	0	0	13	0	6
PBANKA_0205000	20	0	0	0	7	30	0	142	0	16	39	101	0	0	0	0	0	83	40	66	25	2	45	2	0	0	3	44	42	0	119	0	5	0	407	0	15	0	60	3	32	20	36	0	21	0	5	22	14
PBANKA_0205100	0	0	1	0	0	0	0	0	0	0	21	9	0	0	0	0	0	25	15	0	0	24	0	0	0	0	0	0	0	0	0	0	4	0	0	0	53	0	0	18	9	0	0	0	0	0	0	32	0
PBANKA_0205200	826	261	96	0	40	528	403	30	0	178	94	14	19	229	0	0	17	204	85	151	152	30	10	42	74	0	17	0	11	5	27	0	13	0	0	0	110	0	361	12	25	330	0	0	32	0	15	505	39
PBANKA_0205300	0	0	0	0	0	0	0	0	0	0	0	0	0	0	0	0	0	0	3	0	0	2	0	0	0	0	0	5	0	0	0	0	0	0	0	0	0	0	0	0	8	0	0	0	22	0	0	239	0
PBANKA_0205400	0	0	0	0	0	0	0	0	0	0	0	0	0	0	0	0	0	0	29	0	228	53	0	3	0	0	0	0	33	0	0	0	0	0	0	0	1	0	0	0	5	0	0	0	18	0	0	0	5
PBANKA_0205500	46	20	0	14	0	2	0	41	59	13	0	0	0	0	0	0	7	0	0	0	0	0	0	2	18	14	0	0	0	0	2	12	45	15	0	0	0	0	8	0	0	0	11	0	0	0	0	0	0
PBANKA_0205600	8	22	0	21	0	0	0	24	50	8	0	0	0	0	0	0	11	0	1	0	0	0	0	0	2	15	0	0	0	0	3	14	10	13	17	0	0	0	74	0	0	0	5	0	0	0	0	0	0
PBANKA_0205700	0	0	0	0	0	0	0	0	0	0	0	0	0	0	0	0	0	0	0	0	0	0	0	0	0	0	0	0	0	0	0	0	0	0	0	0	0	0	0	0	0	0	0	0	0	0	0	0	0
PBANKA_0205800	796	22	733	153	0	1026	716	0	88	0	272	123	0	27	0	0	94	979	240	0	128	32	86	132	97	34	54	63	82	255	275	256	38	101	15	0	376	0	815	995	177	1796	1	0	167	0	13	1367	2
PBANKA_0205900	0	129	22	118	0	0	0	0	668	4	2	0	0	0	0	0	671	142	0	0	0	21	2	27	67	143	0	0	0	0	66	425	318	201	25	0	0	0	239	0	0	0	61	0	0	0	0	89	2
PBANKA_0206000	0	6	16	0	0	0	0	0	0	0	0	9	106	0	0	0	1	0	0	42	44	10	0	0	6	0	0	0	0	0	0	0	6	0	0	0	51	0	0	0	4	0	0	0	0	0	2	0	0
PBANKA_0206100	3	26	34	0	0	0	0	0	65	57	0	0	0	0	0	0	3	0	0	0	0	0	0	0	7	0	0	5	0	0	0	1	2	0	0	1	0	0	0	0	7	0	0	0	0	0	0	0	0
PBANKA_0206200	8	11	27	63	0	0	0	0	30	18	0	31	0	0	0	0	0	1	0	0	26	28	0	0	6	0	0	6	5	0	0	26	39	4	0	0	2	0	0	1	11	7	0	0	0	0	0	0	0
PBANKA_0206300	56	0	272	33	0	782	334	0	4	295	53	19	0	0	0	0	85	396	0	0	473	15	45	66	261	0	33	32	4	41	141	55	1	0	0	0	114	0	80	398	22	645	0	0	8	0	4	2140	20
PBANKA_0206400	33	0	0	3	0	0	35	0	0	36	0	0	0	0	0	0	0	0	12	0	2	6	0	0	0	0	0	2	0	0	0	0	0	0	4	0	0	0	0	0	0	0	0	0	0	0	0	0	8
PBANKA_0206500	0	204	0	0	0	0	0	0	244	16	0	0	0	54	0	0	0	0	244	0	0	36	0	0	0	0	0	0	0	0	0	180	0	0	0	0	0	0	0	0	0	0	0	0	0	0	0	0	4
PBANKA_0206600	0	7	0	0	0	0	57	0	49	24	0	9	0	0	0	0	109	17	44	0	15	10	0	0	10	7	15	14	0	0	15	19	0	52	0	0	26	0	48	0	1	0	0	0	0	0	0	38	2
PBANKA_0206700	42	0	40	0	0	52	128	0	0	0	3	0	0	0	0	0	2	26	0	0	0	0	0	1	7	0	2	0	0	0	0	0	0	0	0	0	12	0	13	13	0	64	0	0	0	0	0	0	0
PBANKA_0206800	135	0	118	0	0	222	112	0	0	106	16	0	0	0	0	0	2	76	15	0	30	13	0	4	12	8	1	12	37	13	0	0	4	0	0	0	122	0	17	91	15	152	0	0	2	0	7	14	4
PBANKA_0206900	0	0	0	0	0	0	0	0	0	0	0	0	0	0	0	0	0	0	0	0	0	0	0	0	0	0	0	0	0	0	0	0	0	0	0	0	0	0	0	0	0	0	0	0	0	0	0	0	0
PBANKA_0207000	312	1	71	23	0	529	49	40	0	229	7	75	0	0	0	1	19	178	29	89	107	53	2	22	83	1	0	29	44	56	4	0	68	0	2	0	376	0	4	8	33	207	0	0	2	0	11	355	19
PBANKA_0207100	126	11	128	0	0	118	224	0	0	30	7	13	0	72	0	0	1	147	7	8	9	0	0	3	1	0	14	0	0	22	1	0	1	0	0	0	115	0	115	125	7	108	0	0	0	0	0	146	0
PBANKA_0207200	3	0	41	0	0	0	0	0	0	41	0	0	0	0	0	0	4	0	2	0	0	9	3	0	1	0	0	2	3	6	10	0	3	0	0	0	42	0	0	0	4	0	0	0	3	0	0	46	0
PBANKA_0207300	0	0	12	0	0	154	0	0	0	33	2	0	0	0	0	0	0	0	0	38	40	24	3	6	0	0	7	0	0	3	10	0	5	0	0	0	0	0	0	0	16	151	0	0	0	0	0	0	0
PBANKA_0207400	0	0	0	0	0	0	2	0	0	0	0	0	0	0	0	0	0	0	4	0	40	0	0	0	0	0	0	0	0	0	0	47	0	0	0	0	0	0	0	0	1	0	0	0	0	0	0	0	0
PBANKA_0207500	9	0	0	0	0	2	0	0	0	150	0	11	139	0	0	0	0	0	31	58	109	20	0	0	0	0	0	11	17	0	0	0	2	0	0	0	24	0	0	0	11	0	0	0	17	0	7	0	5
PBANKA_0207600	0	0	106	0	0	0	202	0	0	0	18	83	0	0	0	0	0	37	317	0	0	38	0	0	0	0	7	34	11	14	0	0	14	0	0	0	0	0	101	73	67	0	0	0	90	0	11	0	3
PBANKA_0207700	0	0	0	0	0	0	0	0	0	1	0	0	0	0	0	0	0	43	9	0	95	0	0	18	0	0	4	0	0	0	0	0	1	0	23	0	8	0	0	0	3	0	0	0	10	0	0	0	0
PBANKA_0207800	0	56	0	0	0	0	158	38	0	79	0	0	0	39	0	0	0	0	0	0	65	0	11	0	0	0	0	0	0	0	9	0	4	0	0	0	0	0	0	45	15	0	24	0	0	0	0	0	3
PBANKA_0207900	0	129	0	10	334	0	0	18	0	52	0	0	179	254	0	0	0	0	0	326	59	0	0	0	0	0	0	0	0	0	0	0	0	0	88	0	0	0	0	0	5	0	20	0	1	0	3	0	0
PBANKA_0208000	0	0	51	4	0	0	153	26	0	98	0	29	0	0	0	0	3	0	22	0	203	48	6	0	6	0	0	14	30	3	9	0	3	0	0	0	54	0	0	20	15	119	0	0	1	0	5	249	6
PBANKA_0208100	0	0	44	0	0	0	0	0	0	19	0	4	35	0	0	0	0	8	0	0	83	21	9	0	0	0	4	4	9	6	26	0	7	0	0	0	0	0	54	33	17	58	0	0	0	0	0	10	0
PBANKA_0208200	0	0	0	0	0	0	0	1	0	25	10	0	71	103	0	0	0	0	3	7	64	85	0	0	0	0	5	10	0	0	0	0	0	0	0	0	0	0	0	0	4	0	1	0	17	0	15	1	2
PBANKA_0208300	0	0	0	0	0	0	0	0	0	0	0	0	0	0	0	0	0	0	7	0	3	6	0	0	3	0	0	0	0	0	0	40	0	0	0	0	0	0	0	0	0	0	0	0	0	0	0	0	0
PBANKA_0208400	0	0	0	0	0	0	0	0	0	0	34	20	0	0	0	0	0	0	0	0	0	0	12	0	0	0	0	3	0	0	30	0	6	0	0	0	0	0	50	0	17	0	0	0	36	0	10	0	2
PBANKA_0208500	0	0	0	0	0	0	0	0	0	0	0	74	0	0	0	0	0	0	64	0	0	0	0	0	0	0	0	10	0	0	0	0	0	0	0	0	0	0	0	0	3	0	0	0	86	0	1	0	4
PBANKA_0208600	0	0	0	0	0	0	0	0	0	0	0	0	0	0	0	0	0	0	6	0	0	2	0	0	0	0	0	2	7	0	0	0	1	0	0	0	0	0	0	0	11	0	0	0	21	0	1	0	0
PBANKA_0208700	0	0	30	0	0	0	0	0	0	0	0	0	0	0	0	0	2	0	10	0	30	0	0	0	8	0	0	2	5	0	0	0	0	0	52	0	0	0	0	0	1	99	0	0	0	0	0	0	0
PBANKA_0208800	181	216	48	562	169	475	45	457	797	180	9	25	0	8	0	0	398	125	10	0	288	170	8	0	44	125	13	4	0	25	39	444	169	306	353	0	37	0	136	22	3	177	266	0	28	0	8	28	22
PBANKA_0208900	0	134	0	613	167	0	0	858	569	43	0	0	109	94	0	0	859	0	0	0	0	0	0	0	67	153	0	0	0	0	93	1107	253	498	1289	0	0	0	300	0	0	0	703	0	0	0	0	0	0
PBANKA_0209000	0	0	0	0	0	0	0	0	0	45	0	0	106	0	0	0	0	0	0	0	0	0	0	0	0	4	0	0	0	0	0	0	0	0	0	0	0	0	0	0	0	0	0	0	0	0	0	0	0
PBANKA_0209100	0	0	0	0	0	90	0	0	0	31	0	0	0	0	0	0	0	0	0	0	0	0	0	0	5	0	0	12	0	0	0	0	24	8	0	0	0	0	0	0	8	43	0	0	26	0	0	0	0
PBANKA_0209200	0	0	0	0	0	0	0	0	0	0	0	54	0	0	0	0	0	0	24	0	60	18	0	0	0	0	0	8	0	1	0	0	2	0	0	0	68	0	0	0	4	0	0	0	22	0	4	0	4
PBANKA_0209300	0	3	2	0	0	0	1	0	4	1	0	741	0	0	0	0	0	0	967	0	44	0	0	0	0	0	0	315	243	4	0	0	134	0	0	0	0	0	0	0	497	0	0	0	316	0	135	0	12
PBANKA_0209400	47	5	68	35	0	84	196	5	52	4	13	10	0	0	0	0	62	50	8	0	0	5	8	13	31	14	33	9	15	25	36	110	25	126	18	0	51	0	55	108	8	104	0	0	9	0	3	165	3
PBANKA_0209500	0	70	0	100	0	31	21	6	203	8	12	19	0	0	0	0	53	0	47	0	0	33	0	0	18	19	0	3	8	0	18	113	91	157	0	0	0	0	55	0	3	51	13	0	3	0	2	24	1
PBANKA_0209600	0	8	25	103	0	264	0	22	18	0	1	10	0	0	0	0	11	1	4	0	0	0	0	0	8	2	7	3	0	5	0	0	11	54	70	0	0	0	13	3	8	49	12	0	0	0	0	1	1
PBANKA_0209700	0	0	0	0	0	0	0	0	0	26	0	12	0	0	0	0	0	0	25	0	0	7	0	0	0	0	0	32	56	0	0	0	42	0	0	0	0	0	0	0	128	0	0	0	30	0	0	0	0
PBANKA_0209800	0	0	0	0	0	0	0	0	0	7	0	0	0	0	0	0	0	0	0	0	0	0	0	0	0	0	0	0	0	0	0	0	0	0	0	0	0	0	0	0	0	0	0	0	22	0	0	0	2
PBANKA_0209900	0	0	33	0	0	0	0	0	0	0	0	0	0	0	0	0	0	0	22	0	40	0	0	0	0	0	0	0	0	0	0	0	5	0	0	0	0	0	0	0	17	0	0	0	0	0	0	0	1
PBANKA_0210000	221	30	33	0	46	3	27	50	4	33	4	39	0	0	0	0	2	40	35	0	55	38	1	2	6	0	10	5	1	8	11	51	0	0	58	0	0	0	61	0	7	8	99	0	1	0	0	7	7
PBANKA_0210100	0	0	0	0	0	0	0	0	0	34	0	13	0	0	0	0	0	0	55	0	52	0	0	0	0	0	0	0	20	0	0	0	0	0	33	0	0	0	6	0	0	0	0	0	13	0	17	0	5
PBANKA_0210200	57	0	0	68	0	0	0	0	0	0	0	7	0	0	0	0	7	0	91	8	85	0	0	0	5	74	2	46	0	0	30	0	38	16	21	0	0	0	89	0	88	0	0	0	6	0	10	0	3
PBANKA_0210300	0	0	0	0	0	0	0	0	0	13	0	0	0	0	0	0	0	0	0	0	77	25	0	0	0	0	6	1	2	0	0	0	10	0	0	0	0	0	0	0	13	0	0	0	0	0	0	0	0
PBANKA_0210400	415	1	362	0	0	528	651	0	0	196	149	40	10	0	0	0	20	254	61	0	37	0	27	62	50	0	59	12	34	101	117	27	2	0	0	0	563	0	473	686	11	520	0	0	41	0	5	986	6
PBANKA_0210500	132	24	46	64	0	35	143	0	0	84	9	15	280	28	0	0	6	165	63	143	84	60	0	6	30	0	7	1	20	43	11	50	23	0	148	0	54	0	149	254	30	2	0	0	41	0	9	79	4
PBANKA_0210600	181	61	123	2	0	2	43	1	188	0	58	30	0	5	0	0	8	38	12	1	43	57	5	5	23	0	22	6	32	23	14	3	1	0	1	0	10	0	1	3	9	255	0	0	15	0	2	446	6
PBANKA_0210700	7	0	43	0	0	0	1	0	0	0	1	0	0	0	0	0	0	43	19	0	27	0	0	23	0	0	2	3	10	0	0	0	0	32	0	0	12	0	0	0	0	31	0	0	6	0	1	6	1
PBANKA_0210800	0	0	0	0	0	0	0	0	0	16	0	0	0	0	0	0	0	0	11	0	55	0	0	0	0	0	0	0	0	0	0	0	0	0	0	0	0	0	0	0	0	0	0	0	0	0	0	0	4
PBANKA_0210900	0	0	0	0	0	0	0	0	0	5	0	0	0	0	0	0	0	0	1	0	18	0	0	0	0	0	0	0	0	0	0	0	0	0	0	0	0	0	19	0	0	0	0	0	0	0	0	0	0
PBANKA_0211000	0	0	0	0	0	0	0	0	0	0	0	0	0	0	0	0	0	0	0	0	15	23	0	0	0	0	0	1	0	0	0	3	0	0	0	0	0	0	0	16	2	0	0	0	9	0	2	10	0
PBANKA_0211100	0	0	0	0	0	0	0	0	0	14	0	0	4	0	0	0	0	0	11	0	34	9	0	0	0	0	0	0	0	0	0	2	3	0	0	0	0	0	0	16	6	0	0	0	2	0	0	14	0
PBANKA_0211200	0	3	0	19	0	0	0	0	8	0	0	13	0	0	0	0	1	0	0	0	10	0	0	0	0	0	4	0	0	0	0	234	3	0	0	0	0	0	4	0	0	0	0	0	4	0	6	0	0
PBANKA_0211300	0	0	0	0	0	0	0	0	0	0	10	19	90	0	0	0	0	37	46	7	14	5	0	0	0	0	0	33	4	0	0	0	0	0	0	0	0	0	0	0	0	0	0	0	0	0	6	0	1
PBANKA_0211400	0	0	0	0	0	0	0	0	0	0	0	0	0	0	0	0	0	0	0	0	0	0	0	0	0	0	0	0	6	0	0	0	0	0	0	0	0	0	0	0	5	0	0	0	20	0	0	0	3
PBANKA_0211500	0	0	0	0	0	0	0	0	0	0	0	0	0	0	0	0	0	0	0	0	126	274	0	0	0	0	23	32	64	0	0	0	0	0	0	0	0	0	0	0	0	0	0	0	43	0	12	0	21
PBANKA_0211600	0	0	0	0	0	2	0	0	0	0	0	9	0	0	0	0	0	16	5	0	0	19	0	0	4	0	0	7	11	1	2	0	16	0	0	0	0	0	25	0	2	0	0	0	4	0	2	0	0
PBANKA_0211700	0	0	0	0	0	0	0	0	0	0	0	1	0	0	0	0	0	0	0	0	5	6	0	0	3	0	0	4	0	1	0	0	14	0	0	0	21	0	0	0	4	0	0	0	6	0	0	0	0
PBANKA_0211800	0	0	0	0	14	0	0	0	0	0	0	0	0	0	0	0	2	0	0	0	10	0	0	0	3	0	0	3	0	0	0	0	0	0	0	0	0	0	0	0	1	0	0	0	4	0	0	0	0
PBANKA_0211900	31	0	0	11	0	0	0	2	0	21	2	1	0	0	0	0	2	0	27	0	30	11	0	0	8	0	0	2	0	4	0	0	10	0	0	0	0	0	19	0	22	0	0	0	6	0	0	0	10
PBANKA_0212000	0	227	0	781	0	0	75	325	681	0	1	0	0	24	0	0	0	1	8	23	0	11	0	0	75	253	0	10	9	0	37	868	298	234	162	0	19	0	156	66	0	0	73	0	0	0	0	0	0
PBANKA_0212100	65	0	68	0	0	0	0	0	0	0	16	105	0	0	0	0	0	79	90	0	11	25	0	17	0	0	38	10	26	15	0	48	3	2	0	0	51	0	108	0	47	241	0	0	27	0	7	610	5
PBANKA_0212200	7	15	106	39	0	23	130	69	56	22	54	45	0	0	0	0	9	442	37	0	192	65	15	66	37	11	43	5	0	15	59	68	8	0	118	0	26	0	47	406	8	108	0	0	0	0	0	17	11
PBANKA_0212300	0	0	3	0	0	0	0	0	0	27	4	6	0	0	0	0	0	44	19	0	0	0	0	0	0	0	0	0	1	0	0	0	0	0	0	0	0	0	0	0	4	0	0	0	4	0	3	0	4
PBANKA_0212400	0	0	0	0	0	0	0	0	0	30	0	31	0	0	0	0	0	0	3	0	0	19	0	0	0	0	0	13	0	0	0	0	1	0	0	0	0	0	0	0	14	0	0	0	1	0	3	0	1
PBANKA_0212500	4	0	3	0	0	8	9	0	0	0	2	6	0	0	0	0	0	0	7	0	0	0	0	0	0	0	1	0	0	7	2	0	0	0	0	0	26	0	6	8	2	0	0	0	0	0	1	0	0
PBANKA_0212600	24	0	38	0	0	191	56	0	0	0	13	28	0	0	0	0	0	4	10	0	0	9	0	1	0	0	4	0	0	12	4	0	1	0	0	0	65	0	40	75	1	0	0	0	0	0	0	37	0
PBANKA_0212700	246	0	54	0	0	266	137	0	0	53	7	55	0	0	0	0	16	6	38	0	18	82	1	10	59	0	14	3	12	58	4	43	1	0	0	0	0	0	36	200	20	122	0	0	33	0	5	175	9
PBANKA_0212800	0	197	0	0	459	0	0	48	0	119	0	106	453	125	0	0	0	0	54	157	0	0	0	21	0	0	0	20	27	0	0	0	5	0	271	0	0	0	0	0	31	0	6	0	33	0	13	0	0
PBANKA_0212900	105	73	1	0	16	0	0	0	0	13	0	9	343	63	0	0	0	0	7	22	0	14	1	3	3	0	19	0	5	3	3	0	14	22	30	0	13	0	26	0	4	0	0	0	6	0	0	0	0
PBANKA_0213000	7	38	39	0	0	0	0	0	0	0	0	99	25	0	0	0	0	0	154	19	153	24	3	0	0	0	0	37	183	6	9	0	19	0	31	0	0	0	4	0	73	0	0	0	28	0	5	0	5
PBANKA_0213100	87	0	0	0	0	0	0	0	0	0	0	0	0	0	0	0	0	0	0	0	59	0	0	0	0	0	0	8	0	0	0	0	0	0	0	0	70	0	6	0	0	0	0	0	26	0	5	0	0
PBANKA_0213200	928	1	203	0	20	221	571	0	0	300	154	44	0	164	0	0	9	644	59	51	392	131	36	75	28	0	18	9	7	51	185	0	10	0	0	0	387	0	374	287	36	697	0	0	35	0	6	1711	43
PBANKA_0213300	0	79	0	0	0	0	0	0	0	0	0	0	0	0	0	0	0	0	0	0	0	1	0	0	0	0	0	0	0	0	0	0	0	0	0	0	0	0	0	0	3	0	0	0	0	0	0	0	2
PBANKA_0213400	0	0	0	0	0	0	0	0	16	0	0	0	0	0	0	0	50	0	32	0	0	29	0	0	2	0	0	9	31	0	0	0	14	0	0	0	0	0	0	0	1	0	0	0	0	0	3	0	2
PBANKA_0213500	0	0	0	0	0	0	0	0	0	5	0	31	0	0	0	0	0	0	6	0	0	0	0	0	0	0	0	39	0	0	0	4	3	0	24	0	0	0	0	0	8	0	0	0	15	0	12	0	0
PBANKA_0213600	0	144	0	257	62	0	0	200	451	0	0	59	0	0	0	0	153	0	66	143	20	20	14	3	19	96	0	1	0	1	60	178	124	435	0	0	0	0	9	0	47	0	0	0	0	0	17	0	0
PBANKA_0213700	0	0	0	0	0	0	0	0	0	0	0	12	0	0	0	0	0	0	0	0	16	0	0	0	0	0	0	13	0	0	0	0	0	0	0	0	0	0	0	0	3	0	0	0	1	0	2	0	0
PBANKA_0213800	0	44	0	0	163	0	48	0	0	0	0	40	414	216	0	0	0	0	56	255	0	0	0	0	0	0	0	20	17	0	0	0	14	0	0	0	34	0	0	0	45	0	0	0	25	0	8	0	0
PBANKA_0213900	0	33	10	0	0	398	146	0	0	0	14	0	0	32	0	0	0	108	0	43	1	3	5	20	0	0	0	4	0	28	20	0	0	0	0	0	14	0	69	0	0	371	0	0	0	0	0	120	0
PBANKA_0214000	0	102	0	0	0	0	0	0	0	81	0	77	21	272	0	0	0	2	115	378	0	0	0	0	0	0	0	61	23	0	0	0	9	0	0	0	6	0	0	0	136	0	34	0	165	0	80	0	13
PBANKA_0214100	0	0	0	0	0	0	0	0	0	0	0	0	0	0	0	0	0	33	0	0	0	0	0	0	0	0	0	0	0	0	0	0	0	0	0	0	0	0	0	0	0	0	0	0	0	0	0	0	0
PBANKA_0214200	0	0	0	0	0	0	0	0	0	0	0	0	0	0	0	0	1	0	0	0	0	0	0	0	9	0	0	6	0	0	0	0	0	0	0	0	0	0	0	0	0	0	0	0	59	0	10	0	1
PBANKA_0214300	0	32	0	20	0	0	0	0	146	0	0	0	0	72	0	0	0	0	0	0	102	0	0	0	11	1	0	0	0	0	10	21	89	0	0	0	0	0	35	0	0	0	0	0	30	0	0	0	0
PBANKA_0214400	168	332	0	1742	4	0	0	125	1525	0	0	32	0	90	0	0	917	0	0	0	0	165	0	0	311	1024	0	0	48	0	185	4806	1390	828	34	0	37	0	637	0	20	37	0	0	0	0	5	0	2
PBANKA_0214500	0	466	58	0	410	123	74	256	0	0	11	0	396	228	0	0	38	0	0	186	0	0	5	39	167	0	52	0	0	0	23	0	3	0	449	0	105	0	26	167	5	0	259	0	3	0	0	280	0
PBANKA_0214600	0	10	0	0	0	0	0	0	218	0	47	0	0	0	0	0	486	0	1	0	0	15	0	0	0	0	0	0	0	0	1	0	2	0	0	0	0	0	9	0	0	0	0	0	0	0	0	0	0
PBANKA_0214700	1	50	0	0	340	118	153	95	1	56	4	9	3	80	0	0	18	42	5	0	102	94	0	6	9	17	0	4	60	19	4	0	2	35	0	0	29	0	29	118	15	75	0	0	38	0	0	17	9
PBANKA_0214800	0	94	0	0	0	0	0	110	0	93	0	138	213	0	0	0	0	0	97	223	0	64	0	0	0	0	0	4	50	7	0	0	15	0	0	0	0	0	0	0	54	0	0	0	62	0	14	0	3
PBANKA_0214900	0	0	0	0	0	0	0	0	0	0	0	0	0	0	0	0	0	0	0	0	0	0	0	0	0	0	0	0	0	0	0	0	0	0	0	0	0	0	0	0	0	0	0	0	0	0	0	0	0
PBANKA_0214951	0	0	0	0	0	0	0	0	0	6	0	0	0	0	0	0	0	0	0	0	0	9	0	0	0	0	0	0	0	0	0	0	0	0	0	0	0	0	0	0	0	0	0	0	0	0	0	0	0
PBANKA_0215700	0	0	0	0	0	0	0	0	0	0	0	0	0	0	0	0	0	26	0	0	0	65	0	0	0	0	0	0	0	0	0	0	0	0	0	0	0	0	0	0	0	0	0	0	0	0	0	0	0
PBANKA_0215800	0	0	0	0	0	0	0	0	0	0	0	0	0	0	0	0	0	0	0	0	1	25	0	0	0	0	0	0	0	0	0	0	0	0	0	0	0	0	0	0	0	0	0	0	0	0	0	0	0
PBANKA_0216000	0	33	0	0	0	0	0	0	0	163	0	0	0	62	0	0	0	0	0	0	72	15	0	0	0	0	0	0	0	0	0	0	0	0	0	0	0	0	0	0	0	0	0	0	0	0	0	0	0
PBANKA_0216021	0	0	0	0	0	0	0	0	0	0	0	0	0	0	0	0	0	0	0	0	0	0	0	0	0	0	0	0	0	0	0	0	0	0	0	0	0	0	0	0	0	0	0	0	0	0	0	0	0
PBANKA_0216061	0	0	0	0	0	0	0	0	0	0	0	0	0	0	0	0	0	0	0	0	0	0	0	0	0	0	0	0	0	0	0	0	0	0	0	0	0	0	0	0	0	0	0	0	0	0	0	0	0
PBANKA_0216701	34	0	0	0	0	0	0	0	0	0	0	0	0	0	0	0	2	0	0	0	0	0	0	0	6	0	0	0	0	0	0	0	0	0	0	0	0	0	0	0	0	0	0	0	0	0	0	0	0
PBANKA_0216721	0	0	0	0	0	0	0	0	0	0	0	0	0	0	0	0	0	1	0	0	0	0	0	0	0	0	0	0	0	0	0	0	1	0	0	0	0	0	0	0	0	0	0	0	0	0	0	0	0
PBANKA_0216761	0	153	0	466	0	0	0	392	622	2	0	0	0	0	0	0	291	0	0	0	0	0	0	0	98	354	0	0	0	0	0	728	420	1	12	0	0	0	0	0	0	0	0	0	0	0	0	0	0
PBANKA_0216781	0	10	0	34	0	0	0	21	39	99	0	0	0	0	0	0	19	0	0	0	368	0	0	0	1	8	0	0	0	0	0	22	14	0	175	0	0	0	0	0	0	0	0	0	0	0	0	0	2
PBANKA_0216801	0	0	0	0	0	0	0	0	0	0	0	0	0	0	0	0	0	0	0	0	0	2	0	0	0	2	0	0	0	0	0	155	0	0	0	0	0	0	0	0	0	0	0	0	0	0	0	0	0
PBANKA_0300100	0	0	0	0	0	0	0	0	0	69	0	0	0	0	0	0	0	0	0	0	105	86	0	0	0	0	0	0	0	0	0	0	0	0	0	0	0	0	0	0	0	0	0	0	0	0	0	0	0
PBANKA_0300200	0	0	0	0	0	0	0	0	0	0	0	0	0	0	0	0	0	0	0	0	0	0	0	0	0	0	0	0	0	0	0	0	0	0	0	0	0	0	0	0	0	0	0	0	0	0	0	0	0
PBANKA_0300300	0	0	0	0	0	0	0	0	0	0	0	0	0	0	0	0	8	0	0	0	0	0	0	0	26	0	0	0	0	0	0	0	0	0	0	0	0	0	0	0	0	0	0	0	0	0	0	0	0
PBANKA_0300600	170	0	80	0	0	0	143	31	9	0	0	16	0	0	0	0	26	284	17	77	9	67	16	0	0	0	6	6	55	11	71	0	0	0	206	0	0	0	24	0	10	178	0	0	1	0	1	137	17
PBANKA_0300700	0	58	0	0	140	0	0	0	0	25	36	26	163	93	0	0	0	0	14	44	52	12	0	0	4	0	0	12	1	0	2	0	14	0	2	0	0	0	0	0	34	0	93	0	38	0	13	1	2
PBANKA_0300800	0	0	0	0	0	0	0	0	0	4	0	0	0	0	0	0	0	15	0	68	0	4	0	0	0	0	0	3	0	0	0	0	3	0	0	0	0	0	0	0	16	0	0	0	2	0	1	0	0
PBANKA_0300900	0	0	63	0	0	0	0	0	0	0	0	10	0	0	0	0	0	0	0	0	0	4	0	0	0	0	9	0	0	0	0	0	4	0	0	0	0	0	0	4	10	0	0	0	5	0	5	0	1
PBANKA_0301000	185	180	84	287	54	235	215	85	552	9	20	22	56	23	0	0	53	169	73	4	10	14	7	51	58	190	49	6	19	41	68	365	170	183	160	0	125	0	223	54	18	335	184	0	36	1	1	38	3
PBANKA_0301100	53	4	0	0	35	0	0	0	2	41	0	35	0	47	0	0	6	2	36	35	16	10	1	9	0	0	2	11	26	0	15	4	4	0	0	0	0	0	6	79	29	31	16	0	24	0	5	0	5
PBANKA_0301200	62	0	23	0	0	39	1	0	0	22	0	0	0	0	0	0	0	0	58	0	0	5	0	0	0	0	3	0	0	2	1	0	0	61	0	0	16	0	10	16	0	48	26	0	0	0	0	0	0
PBANKA_0301300	671	0	814	0	0	2127	615	0	14	61	361	428	0	0	0	0	184	1380	205	0	56	148	211	653	447	0	122	80	538	467	742	0	42	0	0	0	791	0	732	2062	166	3445	1	0	205	0	51	8669	17
PBANKA_0301400	0	0	62	0	0	24	2	0	0	12	5	0	0	0	0	0	3	12	0	0	0	0	0	7	15	0	0	0	0	6	0	0	0	0	0	0	0	0	0	124	0	168	0	0	0	0	0	16	2
PBANKA_0301500	0	0	0	0	0	0	0	0	0	0	0	6	0	0	0	0	0	0	14	0	0	33	0	0	2	0	0	0	2	0	0	0	0	0	68	0	0	0	0	0	8	0	0	0	0	0	0	0	0
PBANKA_0301600	0	0	0	0	0	0	0	20	0	0	0	426	0	0	0	0	0	0	1227	0	0	9	0	0	0	3	0	299	424	0	0	1	163	0	0	0	0	0	0	0	658	0	0	0	435	0	127	0	25
PBANKA_0301700	0	0	0	0	0	0	0	0	0	0	0	5	0	0	0	0	0	0	0	0	0	7	0	0	0	0	7	6	0	0	0	0	0	0	0	0	0	0	26	0	0	0	0	0	22	0	0	23	0
PBANKA_0301800	161	0	60	0	0	240	217	0	0	0	12	0	0	0	0	0	5	198	0	0	0	0	12	18	24	0	19	0	0	32	70	0	1	0	2	0	182	0	198	171	0	1101	0	0	0	0	1	373	2
PBANKA_0301900	73	26	83	0	67	22	87	0	12	72	4	11	168	21	0	0	7	10	4	16	52	0	2	31	0	0	22	12	8	1	3	150	1	0	0	0	52	0	31	125	6	84	0	0	16	0	3	11	3
PBANKA_0302000	0	11	0	9	8	0	0	1	89	14	0	18	0	0	0	0	177	0	21	0	49	0	0	0	12	33	0	10	38	0	14	29	57	14	0	0	0	0	81	0	45	5	7	0	57	0	5	0	5
PBANKA_0302100	77	5	78	0	0	106	99	0	9	3	14	0	0	0	0	0	5	79	11	0	0	0	10	13	1	0	0	4	9	28	17	0	5	0	0	0	29	0	66	0	19	122	1	0	1	0	0	15	0
PBANKA_0302200	121	9	108	0	0	397	160	0	45	1	12	0	0	0	0	0	66	73	29	0	8	0	1	14	4	0	0	11	32	3	15	0	3	0	0	0	27	0	31	116	22	407	0	0	0	0	0	47	0
PBANKA_0302300	0	13	31	0	0	0	0	0	22	70	0	35	0	0	0	0	0	0	0	0	89	12	0	0	0	0	0	0	9	15	1	0	0	0	0	0	0	0	12	0	8	2	0	0	0	0	1	0	0
PBANKA_0302400	8	0	25	48	0	55	66	28	0	7	2	7	0	2	0	0	1	9	3	21	10	10	3	1	6	0	1	0	0	9	15	0	12	53	54	0	0	0	16	0	0	31	0	0	5	0	0	0	0
PBANKA_0302500	0	0	0	0	0	0	0	0	0	93	25	0	0	2	0	0	0	0	0	0	0	0	0	0	0	0	14	0	0	0	0	0	0	0	0	0	0	0	0	113	9	0	0	0	0	0	0	275	1
PBANKA_0302600	0	0	0	0	0	0	0	0	0	0	0	11	0	0	0	0	1	0	12	0	0	0	0	0	1	0	0	40	13	0	1	26	7	0	0	0	0	0	0	68	39	0	0	0	36	0	1	0	1
PBANKA_0302700	1	0	0	0	0	0	0	0	0	0	0	0	0	0	0	0	0	2	0	0	0	0	0	0	0	0	0	0	0	1	0	0	0	0	0	0	0	0	3	0	6	14	0	0	0	0	5	9	0
PBANKA_0302800	198	0	110	87	0	196	179	119	0	0	12	0	0	0	0	0	1	7	0	0	0	0	11	5	11	0	0	0	5	53	32	166	12	171	30	0	4	0	257	7	0	7	48	0	7	0	0	920	0
PBANKA_0302900	61	0	78	0	0	84	10	0	0	0	16	0	0	0	0	0	3	55	0	0	0	0	6	0	4	0	7	0	1	5	19	0	1	0	0	0	21	0	71	126	0	0	0	0	0	0	0	30	0
PBANKA_0303000	81	0	91	0	0	119	63	0	0	10	5	0	0	0	0	0	2	49	0	0	0	0	4	2	9	0	0	4	0	16	5	0	0	0	0	0	83	0	41	139	0	267	0	0	0	0	0	161	0
PBANKA_0303100	0	0	0	0	0	0	39	0	0	21	0	0	0	0	0	0	0	42	0	0	45	5	0	0	0	0	0	5	0	0	0	0	0	0	0	0	0	0	19	0	0	0	0	0	0	0	2	7	0
PBANKA_0303200	0	0	0	0	0	0	0	0	0	35	0	6	0	0	0	0	0	0	0	0	74	40	0	0	0	0	0	0	0	0	0	0	0	0	0	0	0	0	2	0	4	0	0	0	9	0	0	0	18
PBANKA_0303300	286	10	60	0	50	151	275	0	5	2	9	8	52	33	0	0	1	148	1	35	0	28	3	9	1	0	0	0	0	33	14	0	0	0	0	0	91	0	118	77	1	273	0	0	0	0	2	6	0
PBANKA_0303400	66	0	103	0	0	49	81	0	0	48	1	8	0	0	0	0	0	38	8	26	115	26	0	2	0	0	25	0	23	13	15	0	4	0	0	0	11	0	11	0	21	0	0	0	7	0	2	358	13
PBANKA_0303500	0	0	0	0	0	0	0	0	0	102	0	36	65	0	0	0	0	1	36	5	0	8	0	0	0	0	0	57	47	0	0	0	11	0	0	0	0	0	0	0	47	0	0	0	98	0	13	0	1
PBANKA_0303600	4	11	0	0	0	0	0	0	0	177	0	34	128	45	0	0	0	0	13	12	199	107	4	4	0	0	0	0	27	0	1	0	1	0	0	0	18	0	54	0	8	0	0	0	79	0	0	115	14
PBANKA_0303700	139	1	96	0	0	0	10	10	0	13	57	18	0	0	0	0	11	158	42	22	63	10	16	61	34	0	71	6	7	16	68	35	7	0	0	0	123	0	146	0	20	114	0	0	6	0	0	41	27
PBANKA_0303800	145	60	86	78	80	0	63	19	0	103	0	0	0	0	0	0	0	0	0	0	64	14	3	7	0	2	7	0	0	2	8	55	0	16	0	0	68	0	11	24	3	65	0	0	45	0	0	112	2
PBANKA_0303900	3	15	0	150	0	0	0	337	48	0	0	0	1	139	0	0	58	64	0	0	0	0	0	2	2	43	0	1	0	0	2	49	11	371	247	0	63	0	3	0	30	17	14	0	0	0	8	144	0
PBANKA_0304000	0	14	5	26	0	0	0	48	27	0	0	0	0	0	0	0	0	0	0	0	0	0	0	0	0	0	0	0	11	0	0	9	0	66	0	0	5	0	0	0	0	0	61	0	3	0	0	0	0
PBANKA_0304100	0	0	0	0	0	0	0	10	7	60	0	23	0	0	0	0	19	0	11	0	0	13	0	0	0	0	0	2	0	0	0	0	0	0	0	0	0	0	0	4	2	0	0	0	39	0	4	0	0
PBANKA_0304200	0	0	0	0	0	0	0	0	0	0	0	0	0	0	0	0	0	0	0	0	0	0	0	0	0	0	0	0	0	0	0	0	0	0	0	0	0	0	0	0	0	0	0	0	0	0	0	0	0
PBANKA_0304300	0	2	0	0	1	0	0	0	0	1	0	0	2	0	0	0	0	0	0	0	0	0	0	0	0	0	0	0	0	0	0	0	0	0	6	0	0	0	0	0	0	0	0	0	0	0	0	0	2
PBANKA_0304400	0	54	0	46	55	0	0	0	0	490	0	28	103	0	0	0	0	0	14	0	153	50	0	0	0	18	0	3	1	0	0	0	4	0	2	0	0	0	85	0	16	0	0	0	21	0	5	0	15
PBANKA_0304500	8	180	16	960	0	174	0	795	729	14	7	57	65	14	0	0	466	25	35	20	45	17	5	1	153	459	4	20	13	24	93	1305	671	1116	499	0	24	0	437	89	31	111	474	0	5	0	11	0	1
PBANKA_0304600	0	0	0	0	0	0	69	0	0	0	0	13	0	0	0	0	0	0	0	0	0	8	0	0	0	0	0	0	0	0	0	0	0	0	0	0	0	0	0	0	0	0	0	0	9	0	1	0	0
PBANKA_0304700	0	0	0	0	0	0	0	0	0	0	0	0	0	0	0	0	0	0	0	0	0	0	0	0	0	0	0	0	0	0	0	0	0	0	0	0	0	0	0	0	0	0	0	0	0	0	0	0	0
PBANKA_0304800	0	0	65	0	0	0	0	0	0	553	0	0	0	33	0	0	0	0	0	35	376	65	0	0	0	0	0	0	0	0	0	0	0	0	0	0	8	0	0	0	0	0	13	0	0	0	0	0	19
PBANKA_0304900	16	546	0	1381	673	0	11	253	1222	289	0	0	7	58	0	0	780	0	0	109	64	33	0	0	132	443	0	0	0	0	362	1311	436	865	551	0	0	0	1219	0	0	0	132	0	0	0	0	22	13
PBANKA_0305000	0	3388	0	753	1732	0	0	157	549	5727	0	2	3730	1403	0	0	0	0	3	2547	1088	64	0	0	14	74	0	0	0	0	26	19	29	684	1567	0	0	0	95	0	0	0	73	0	0	0	0	0	24
PBANKA_0305100	0	5241	0	733	4518	0	0	784	85	11018	0	0	7207	3421	0	0	159	0	0	5159	4919	353	0	0	45	164	8	0	2	0	0	0	168	563	25	0	0	0	0	0	1	0	614	0	0	0	1	3	55
PBANKA_0305200	73	0	0	0	0	106	0	0	0	0	14	3	0	0	0	0	17	99	16	0	0	8	1	0	44	0	0	0	0	0	10	0	0	0	0	0	56	0	36	195	2	488	0	0	0	0	0	0	10
PBANKA_0305300	69	0	31	0	0	0	42	0	0	14	0	25	0	0	0	0	0	0	0	0	0	0	4	0	0	0	0	0	0	0	9	0	0	0	2	0	0	0	0	0	0	0	0	0	0	0	6	0	0
PBANKA_0305400	142	34	17	34	0	91	60	39	16	34	1	0	70	0	0	0	32	0	6	0	13	6	0	2	7	0	12	2	0	0	0	0	1	55	87	0	44	0	64	24	6	20	34	0	4	0	0	0	2
PBANKA_0305500	0	15	1	7	0	0	6	4	15	14	0	30	0	0	0	0	3	0	24	6	2	0	0	5	0	0	2	12	16	0	0	9	0	0	0	0	13	0	7	0	8	0	17	0	7	0	4	0	1
PBANKA_0305600	0	0	0	0	0	0	0	0	0	0	0	0	0	0	0	0	0	0	0	0	50	16	0	0	0	0	0	0	0	0	0	0	0	0	0	0	0	0	0	0	2	0	0	0	1	0	0	0	1
PBANKA_0305700	0	0	0	0	0	0	17	0	0	0	0	8	4	0	0	0	0	0	1	0	24	4	0	0	0	1	0	2	3	0	0	0	5	0	0	0	0	0	0	0	14	0	0	0	0	0	2	0	0
PBANKA_0305800	0	0	0	0	0	0	0	0	0	0	5	11	0	0	0	0	0	0	0	0	5	22	0	0	0	0	0	10	0	0	0	0	8	0	0	0	0	0	0	0	8	0	0	0	0	0	2	0	0
PBANKA_0305900	61	0	41	0	0	0	0	0	0	2	4	52	0	0	0	0	1	0	20	0	0	30	3	0	1	0	0	2	11	14	14	0	1	0	0	0	0	0	0	50	14	0	0	0	11	0	5	0	0
PBANKA_0306000	32	0	173	0	0	17	194	0	0	0	7	0	0	0	0	0	11	118	0	0	29	0	0	0	13	0	8	0	0	30	1	0	0	0	0	0	4	0	100	111	0	164	0	0	0	0	2	71	6
PBANKA_0306100	95	0	569	0	0	1165	233	0	0	0	196	0	0	0	0	0	35	950	0	0	0	7	22	61	94	0	0	0	0	77	87	0	0	0	0	0	665	0	321	638	0	1410	0	0	0	0	0	1830	0
PBANKA_0306200	0	23	0	0	0	0	0	0	130	0	0	0	0	0	0	0	0	0	0	22	9	11	0	0	6	0	1	0	7	0	1	0	24	0	0	0	0	0	11	0	2	0	0	0	6	0	12	0	2
PBANKA_0306300	0	0	0	0	0	0	0	0	0	0	0	0	0	0	0	0	0	0	0	0	0	27	0	0	0	1	0	0	0	0	0	0	0	0	0	0	0	0	0	0	1	0	0	0	13	0	0	0	0
PBANKA_0306400	0	0	0	0	0	0	0	0	0	0	0	17	0	0	0	0	0	0	0	9	0	4	0	4	0	0	0	0	0	0	0	0	0	0	0	0	0	0	42	0	1	0	0	0	5	0	1	0	0
PBANKA_0306500	51	0	0	0	0	0	0	0	7	0	2	87	0	0	0	0	19	0	63	88	0	25	0	0	0	24	0	0	9	0	0	0	6	0	0	0	0	0	2	0	50	0	0	0	29	0	28	0	0
PBANKA_0306600	0	3	0	0	0	0	0	0	17	0	0	31	0	0	0	0	0	0	89	0	0	0	0	0	4	0	0	3	9	0	0	11	25	76	0	0	0	0	0	0	12	0	0	0	28	0	0	0	1
PBANKA_0306700	0	103	0	17	165	0	0	32	62	798	0	0	933	463	0	0	0	0	0	474	474	41	0	0	0	0	1	0	0	0	0	0	0	1	254	0	0	0	0	0	0	0	54	0	0	0	0	0	3
PBANKA_0306800	201	0	0	0	0	0	0	0	0	0	0	0	0	0	0	0	0	0	11	0	55	118	0	0	0	0	0	5	0	0	0	0	3	0	0	0	4	0	63	0	14	0	0	0	28	0	12	0	5
PBANKA_0306900	0	0	0	0	0	0	0	0	0	140	0	184	0	56	0	0	0	35	64	36	262	25	0	1	0	0	3	20	112	0	0	1	10	0	0	0	0	0	0	0	38	0	0	0	208	0	25	0	2
PBANKA_0307000	34	73	0	0	23	0	0	0	0	147	10	90	192	4	0	0	0	0	48	55	123	144	0	0	0	0	0	28	15	0	0	0	2	0	149	0	18	0	11	0	26	0	33	0	88	0	18	16	13
PBANKA_0307100	836	0	361	0	0	1208	245	0	0	226	75	75	0	0	0	0	2	352	33	0	205	86	16	43	21	0	32	10	4	118	82	0	12	65	0	0	356	0	276	556	36	1494	0	0	72	0	5	1006	18
PBANKA_0307200	11	0	0	0	0	0	0	0	0	0	0	53	0	0	0	0	0	0	216	0	56	0	0	0	0	0	0	21	0	0	9	0	13	0	1	0	0	0	81	0	35	12	0	0	0	0	0	384	6
PBANKA_0307300	30	0	9	0	0	0	26	0	0	0	0	0	0	0	0	0	1	121	0	0	0	12	2	3	7	0	8	0	13	1	4	0	0	0	0	0	0	0	36	0	4	0	22	0	5	0	0	65	0
PBANKA_0307400	0	53	34	181	69	139	0	184	109	43	0	31	26	6	0	0	51	0	0	86	28	0	0	5	21	34	1	0	0	19	5	78	60	115	133	0	9	0	21	31	5	2	125	0	7	0	1	4	4
PBANKA_0307500	0	381	0	924	538	0	0	1056	543	2	0	7	36	93	0	0	8	0	0	199	0	0	0	2	18	151	0	0	0	11	0	713	81	1171	1219	0	0	0	26	2	2	0	923	0	5	0	0	16	0
PBANKA_0307600	5	18	0	18	1	0	22	233	84	25	0	42	0	21	0	0	0	0	16	0	0	0	0	0	5	2	1	3	33	0	0	8	41	19	43	0	9	0	0	0	35	0	37	0	50	0	6	0	1
PBANKA_0307700	0	0	0	0	0	0	0	0	0	0	0	0	0	0	0	0	0	0	10	0	18	2	0	0	0	0	0	3	8	0	0	0	0	0	0	0	0	0	0	0	0	0	0	0	3	0	1	0	0
PBANKA_0307800	0	2	0	12	0	224	0	0	11	35	4	71	0	0	0	0	0	15	96	0	85	27	0	0	7	0	0	19	36	9	0	1	8	0	0	0	0	0	0	4	40	0	0	0	32	0	32	0	2
PBANKA_0307900	6	6	0	0	0	0	0	0	0	2	0	1	0	0	0	0	0	0	2	0	2	0	0	3	0	0	0	0	0	0	0	0	0	0	0	0	0	0	0	0	1	0	0	0	0	0	4	0	0
PBANKA_0308000	0	87	0	0	0	0	0	0	0	12	0	0	0	87	0	0	0	0	0	0	0	0	0	0	0	0	0	0	8	0	0	0	5	0	0	0	0	0	0	0	11	0	0	0	0	0	1	0	0
PBANKA_0308100	0	0	0	0	0	0	0	0	0	0	0	68	0	0	0	0	0	0	0	0	99	36	0	0	0	0	0	0	21	0	0	0	0	0	0	0	0	0	0	48	5	0	0	0	0	0	0	0	3
PBANKA_0308200	0	0	0	0	0	0	0	23	0	0	0	0	0	0	0	0	0	0	0	0	0	0	0	0	0	0	0	1	0	0	0	0	0	8	0	0	0	0	0	0	0	0	0	0	0	0	0	0	0
PBANKA_0308300	98	30	18	198	29	0	183	329	0	124	17	0	56	126	0	0	1	276	4	77	39	0	3	6	7	7	6	13	0	15	25	38	6	162	453	0	36	0	131	150	19	301	208	0	34	0	3	80	5
PBANKA_0308400	0	0	0	0	0	0	0	0	0	0	0	0	0	0	0	0	0	0	6	0	0	14	0	0	0	0	0	0	0	0	0	0	0	0	0	0	0	0	0	0	0	0	0	0	17	0	0	0	0
PBANKA_0308500	0	7	0	19	0	49	8	19	41	0	0	0	0	0	0	0	15	25	33	0	0	20	0	0	6	28	0	0	4	0	9	0	0	38	45	0	0	0	83	0	17	0	0	0	13	0	0	0	5
PBANKA_0308600	0	1	0	24	0	0	0	2	27	0	0	4	0	0	0	0	24	5	0	0	0	37	0	0	1	29	0	9	0	0	24	0	2	4	2	0	0	0	83	0	0	0	0	0	2	0	13	0	0
PBANKA_0308700	24	1	0	0	0	0	0	8	7	8	0	2	0	2	0	0	0	0	3	0	0	0	0	0	0	0	0	0	0	0	0	0	0	0	12	0	0	0	0	0	1	0	6	0	0	0	2	0	0
PBANKA_0308800	0	12	0	50	0	0	0	0	36	65	0	0	0	0	0	0	0	0	27	0	98	0	0	0	0	0	11	0	15	0	0	0	5	3	38	0	0	0	0	0	25	0	0	0	2	0	0	0	0
PBANKA_0308900	7	1	0	0	0	0	0	131	9	26	0	0	0	0	0	0	0	0	0	0	199	9	0	0	0	0	0	0	0	0	0	0	2	0	0	0	0	0	85	0	2	141	0	0	0	0	0	0	0
PBANKA_0309000	0	0	0	0	0	0	0	0	0	0	0	0	0	0	0	0	0	0	23	0	38	15	0	0	0	0	0	0	5	8	0	0	1	0	0	0	4	0	0	0	10	0	0	0	5	0	3	0	0
PBANKA_0309100	0	0	3	0	1	0	0	0	0	87	41	0	0	0	0	0	0	0	14	0	0	77	0	0	0	0	6	0	3	18	0	0	0	0	0	0	0	0	0	0	10	0	0	0	0	0	0	461	5
PBANKA_0309200	6	0	15	6	90	95	135	179	0	27	12	19	0	15	0	0	3	30	17	0	161	18	3	6	20	0	11	0	10	41	15	11	6	131	199	0	0	0	21	79	11	82	228	0	13	0	0	4	5
PBANKA_0309400	64	0	3	5	0	0	326	0	13	17	24	29	0	0	0	0	29	46	6	14	161	117	0	0	21	20	24	3	11	1	5	0	30	0	38	0	0	0	64	54	47	0	0	0	8	0	2	0	15
PBANKA_0309500	0	254	0	699	0	0	0	103	1370	14	0	0	0	0	0	0	780	0	0	0	0	0	0	0	294	1002	0	0	0	0	299	2052	1285	309	0	0	0	0	983	0	0	0	0	0	0	0	0	0	0
PBANKA_0309600	0	0	0	0	0	0	0	0	0	0	0	0	0	0	0	0	1	0	0	0	0	23	0	5	2	0	0	0	0	0	0	0	0	0	0	0	0	0	0	0	1	0	0	0	0	0	0	0	3
PBANKA_0309700	48	0	2	0	0	0	0	0	0	0	0	0	0	0	0	0	0	0	1	0	0	33	0	0	0	0	0	1	0	0	0	0	0	0	0	0	0	0	0	0	0	0	0	0	0	0	0	0	0
PBANKA_0309800	0	0	31	0	0	0	0	0	0	30	8	0	0	0	0	0	0	15	0	0	35	24	7	0	0	0	0	0	0	1	23	0	0	0	0	0	0	0	0	0	0	0	0	0	0	0	0	0	0
PBANKA_0309900	0	5	27	0	0	0	0	0	14	0	0	11	0	0	0	0	0	0	0	0	10	0	0	0	0	0	0	0	14	0	0	0	0	0	0	0	58	0	0	0	0	0	0	0	0	0	0	0	0
PBANKA_0310000	0	0	0	0	0	80	261	0	0	0	17	5	0	0	0	0	16	130	0	0	0	0	0	2	71	0	13	0	0	0	0	0	0	0	0	0	0	0	109	0	0	0	44	0	2	0	13	1059	10
PBANKA_0310100	0	0	0	0	0	0	0	0	0	0	0	0	0	30	0	0	0	0	15	0	0	0	0	0	0	0	0	0	0	0	0	0	2	0	0	0	0	0	0	0	5	0	0	0	12	0	7	0	1
PBANKA_0310200	0	0	0	1	0	0	0	0	0	0	0	7	0	20	0	0	0	0	12	0	0	0	0	0	0	0	0	16	6	0	0	0	3	0	0	0	0	0	0	0	8	0	0	0	5	0	3	0	1
PBANKA_0310300	0	0	0	0	0	0	3	0	0	0	0	53	0	20	0	0	0	2	26	0	0	0	0	0	0	0	0	10	43	0	0	0	8	0	0	0	3	0	0	0	19	0	0	0	66	0	4	0	1
PBANKA_0310400	0	3	0	0	78	0	0	0	0	0	0	5	0	11	0	0	0	0	63	1	0	0	0	0	0	0	0	1	1	0	0	0	0	0	65	0	0	0	0	0	2	5	0	0	3	0	0	0	1
PBANKA_0310500	219	6	139	0	0	123	81	0	21	0	22	0	0	1	0	0	8	75	0	0	5	0	4	7	19	0	16	8	0	48	33	0	0	0	26	0	108	0	50	39	0	654	0	0	0	0	0	68	0
PBANKA_0310600	0	0	0	0	0	0	0	0	0	45	0	0	0	0	0	0	0	32	0	0	38	24	2	5	0	0	0	0	0	0	10	0	0	0	0	0	0	0	0	0	0	0	0	0	0	0	0	0	2
PBANKA_0310700	0	0	0	0	0	0	0	0	0	0	0	151	8	0	0	0	0	0	189	22	0	0	0	0	0	0	2	40	54	0	0	0	18	0	0	0	56	0	0	0	50	0	0	0	122	0	41	0	2
PBANKA_0310800	0	8	0	0	123	72	0	0	0	0	0	0	0	0	0	0	0	0	4	11	0	5	0	0	0	0	0	6	0	0	0	0	0	0	0	0	0	0	0	0	0	0	46	0	11	0	0	24	3
PBANKA_0310900	0	269	1	0	157	0	218	105	58	0	38	47	0	0	0	0	7	0	78	0	0	18	9	18	37	0	10	0	43	29	28	0	18	63	44	0	0	0	0	0	21	145	76	0	12	0	5	177	3
PBANKA_0311000	0	45	0	0	26	0	0	0	173	0	0	53	1	8	0	0	38	0	0	0	274	0	0	4	0	0	6	9	0	0	0	0	0	0	0	0	0	0	0	16	14	0	0	0	14	0	0	0	3
PBANKA_0311100	110	0	0	68	0	0	130	0	2	41	0	42	0	0	0	0	10	166	28	0	0	14	0	3	0	0	0	0	23	0	0	67	0	0	0	0	64	0	44	0	1	0	21	0	16	0	0	0	2
PBANKA_0311200	0	0	0	0	0	0	0	0	0	0	0	15	0	0	0	0	0	0	0	0	0	0	0	1	0	0	0	0	9	0	0	0	2	0	0	0	0	0	0	0	5	0	0	0	0	0	0	0	4
PBANKA_0311300	0	0	0	0	0	0	0	0	0	0	0	0	0	0	0	0	0	0	0	0	57	8	0	0	0	0	0	0	7	0	0	0	0	0	0	0	0	0	0	0	0	0	0	0	0	0	0	0	0
PBANKA_0311400	0	67	0	702	413	0	0	1554	217	0	0	38	1	51	0	0	2	0	50	0	0	0	0	0	36	141	0	36	61	0	9	507	154	955	2586	0	0	0	51	0	81	0	1860	0	18	0	10	0	2
PBANKA_0311500	0	88	0	282	154	0	0	372	284	0	0	0	0	68	0	0	5	0	18	39	0	0	0	0	9	16	0	2	22	0	27	179	20	868	1216	0	0	0	84	0	15	0	660	0	0	0	8	0	0
PBANKA_0311600	6	164	0	615	218	0	0	1007	563	0	1	37	13	34	0	0	372	21	9	109	0	4	1	0	68	143	0	2	6	10	78	821	288	551	1059	0	36	0	301	32	2	0	218	0	22	0	0	0	1
PBANKA_0311700	0	566	0	195	1650	0	0	823	153	0	0	0	984	1055	0	0	1	0	0	403	29	0	0	0	11	11	0	0	0	0	0	228	60	332	845	0	0	0	0	0	2	0	770	0	0	0	0	0	2
PBANKA_0311800	0	400	0	31	14	0	0	466	228	0	0	28	253	571	0	0	624	0	0	502	109	37	0	3	10	15	10	0	0	0	15	239	30	0	625	0	0	0	35	0	0	0	326	0	0	0	0	0	2
PBANKA_0311900	0	0	49	0	0	126	105	0	0	110	11	3	21	0	0	0	0	23	0	0	57	0	0	12	0	0	17	0	0	0	0	0	0	0	0	0	60	0	85	0	0	160	0	0	39	0	0	305	12
PBANKA_0312000	0	0	0	0	0	0	0	0	0	0	3	43	0	0	0	0	0	0	111	0	3	3	0	5	0	0	0	34	18	0	0	0	22	0	0	0	0	0	0	0	64	0	0	0	34	0	23	0	5
PBANKA_0312100	0	58	0	7	68	0	0	9	126	57	8	48	62	11	0	0	4	0	29	0	49	12	0	0	3	46	2	9	36	0	0	478	6	143	69	0	0	0	130	2	29	0	93	0	0	0	3	0	7
PBANKA_0312200	0	18	21	0	0	12	0	0	40	0	0	0	0	0	0	0	7	0	23	0	39	0	0	3	12	0	0	0	0	12	0	36	0	0	0	0	0	0	0	0	9	0	0	0	1	0	2	0	0
PBANKA_0312300	0	13	0	0	0	27	0	0	0	49	43	5	0	0	0	0	0	81	0	9	1	10	0	0	0	0	0	0	27	0	0	0	5	0	0	0	0	0	0	0	10	0	0	0	4	0	5	0	1
PBANKA_0312400	317	0	10	0	0	27	0	0	0	86	0	35	0	0	0	0	0	0	0	6	63	97	0	0	0	0	0	0	4	0	0	0	4	0	112	0	0	0	0	0	6	0	0	0	5	0	0	0	0
PBANKA_0312500	99	13	264	0	0	44	0	0	31	88	21	53	0	0	0	0	8	300	48	0	74	24	19	0	40	7	31	2	0	27	85	0	0	0	92	0	153	0	287	117	0	377	0	0	0	0	0	870	10
PBANKA_0312600	0	56	2	2	0	0	0	60	42	9	0	7	0	0	0	0	38	0	7	0	0	0	0	0	15	29	0	13	0	0	10	140	49	101	58	0	0	0	31	0	3	0	25	0	0	0	4	0	1
PBANKA_0312700	8	0	147	0	0	29	132	0	0	0	32	366	0	4	0	0	5	151	621	0	0	0	1	2	5	0	0	198	231	15	26	15	99	32	0	0	56	0	70	48	378	0	0	0	261	0	100	363	20
PBANKA_0312800	0	0	0	0	0	0	0	0	0	0	0	0	0	0	0	0	0	0	8	0	0	0	0	0	0	0	5	9	4	0	0	0	0	0	0	0	9	0	0	0	3	0	0	0	8	0	0	0	0
PBANKA_0312900	0	0	0	0	0	0	0	0	0	0	0	4	0	0	0	0	0	0	0	0	0	2	0	0	0	0	0	0	0	0	0	0	0	0	0	0	0	0	0	0	0	0	0	0	0	0	0	0	0
PBANKA_0313000	70	0	0	0	0	0	0	0	0	0	1	0	0	0	0	0	3	0	0	0	2	0	0	0	6	0	0	1	0	0	0	0	0	0	0	0	0	0	0	4	0	0	0	0	3	0	4	0	0
PBANKA_0313100	0	0	0	0	0	0	29	0	0	0	0	0	0	0	0	0	0	0	0	0	13	0	0	0	0	0	0	0	0	0	0	0	0	0	0	0	0	0	0	0	0	6	0	0	0	0	1	0	4
PBANKA_0313200	0	0	0	0	0	0	0	0	0	0	0	0	0	0	0	0	0	0	0	0	0	21	0	0	0	0	3	0	0	0	0	0	0	0	0	0	15	0	0	0	0	0	0	0	0	0	0	0	0
PBANKA_0313300	8	151	14	69	193	66	237	0	728	515	77	58	246	87	0	0	926	66	43	13	156	18	0	1	159	511	56	5	142	13	123	1228	600	265	0	0	71	0	548	5	49	0	169	0	57	0	33	0	12
PBANKA_0313400	0	302	63	738	45	0	0	254	1282	0	0	0	13	0	0	0	804	0	0	0	6	9	0	4	147	579	0	0	0	0	164	1239	629	890	42	0	0	0	527	0	0	0	148	0	0	0	0	0	0
PBANKA_0313500	0	8	0	0	1	0	7	76	0	62	0	0	0	0	0	0	0	8	0	1	48	0	0	0	0	0	0	0	0	0	0	0	0	0	0	0	40	0	0	0	0	21	1	0	0	0	0	0	0
PBANKA_0313600	204	4	35	0	0	249	172	0	0	57	35	0	31	61	0	0	9	230	0	11	63	0	17	5	28	0	56	0	0	36	29	0	0	0	0	0	145	0	71	77	0	169	0	0	0	0	1	43	0
PBANKA_0313700	2	0	20	0	0	21	18	0	0	13	13	49	0	21	0	0	0	2	22	18	0	0	8	2	0	0	4	6	26	5	12	0	2	0	0	0	0	0	103	18	7	0	0	0	0	0	21	22	0
PBANKA_0313800	100	0	0	0	0	0	0	0	0	9	11	63	0	0	0	0	0	0	31	0	180	58	0	21	2	0	40	3	57	0	0	122	0	0	0	0	0	0	0	0	0	0	0	0	29	0	10	9	2
PBANKA_0313900	0	1	104	0	0	71	11	0	21	14	4	11	0	1	0	0	0	83	0	0	49	0	0	4	0	4	14	0	16	15	10	6	0	0	0	0	96	0	59	96	0	272	22	0	0	0	8	59	0
PBANKA_0314000	0	21	0	0	0	0	0	0	61	0	0	0	0	0	0	0	0	0	0	0	0	0	0	0	0	0	0	0	0	0	0	0	0	0	0	0	0	0	0	78	0	0	0	0	0	0	0	0	0
PBANKA_0314100	0	8	0	0	0	0	0	0	40	0	0	45	40	0	0	0	7	0	68	0	0	0	9	14	0	0	0	12	0	1	25	0	1	38	0	0	0	0	17	0	5	0	0	0	12	0	5	0	2
PBANKA_0314200	290	753	195	0	1508	205	0	131	86	181	81	0	2201	1964	0	0	14	27	15	1053	180	0	20	120	38	1	35	2	44	27	59	0	3	63	52	0	120	0	242	132	24	681	197	0	31	0	10	667	21
PBANKA_0314300	60	31	33	0	0	0	0	0	264	0	0	21	0	0	0	0	500	0	0	0	84	22	0	0	3	52	10	1	0	0	20	144	7	26	0	0	0	0	57	0	31	19	100	0	36	0	7	50	0
PBANKA_0314400	0	0	0	0	0	0	0	0	0	0	0	16	0	0	0	0	0	0	0	0	0	0	0	0	0	0	18	0	0	0	0	0	3	0	0	0	0	0	0	0	7	0	0	0	11	0	0	0	0
PBANKA_0314500	214	1	0	0	0	130	111	0	0	0	0	30	0	0	0	0	4	0	23	0	3	205	5	24	45	0	0	16	47	21	21	0	25	0	0	0	65	0	2	0	96	0	0	0	16	0	13	0	26
PBANKA_0314600	0	43	0	0	0	0	0	0	0	0	0	25	0	0	0	0	4	0	5	59	0	0	0	0	4	5	1	0	0	0	0	5	0	0	0	0	0	0	0	0	1	1	0	0	0	0	0	0	0
PBANKA_0314700	182	0	74	0	0	123	107	0	0	0	31	19	0	0	0	0	10	254	58	0	62	0	7	7	27	0	24	0	20	72	55	0	12	0	0	0	128	0	79	123	63	510	0	0	78	0	14	541	5
PBANKA_0314800	0	13	26	0	0	0	0	0	0	0	4	71	13	9	0	0	0	0	53	37	19	10	0	0	0	0	2	53	43	0	0	4	3	0	0	0	0	0	0	0	18	0	0	0	66	0	8	1	0
PBANKA_0314900	1	0	0	0	0	0	0	0	0	0	4	31	0	0	0	0	0	0	4	0	0	3	0	0	0	0	0	0	11	14	0	0	0	0	0	0	23	0	0	0	3	0	0	0	10	0	5	0	0
PBANKA_0315000	0	0	0	0	0	0	0	0	0	0	0	0	0	0	0	0	0	0	0	0	0	0	0	0	0	0	0	0	0	0	0	0	0	0	0	0	0	0	0	0	0	0	0	0	0	0	0	0	0
PBANKA_0315100	0	0	0	0	0	0	0	92	0	26	0	9	0	0	0	0	0	5	10	0	86	5	0	0	0	0	0	0	0	2	0	0	2	0	0	0	0	0	0	0	0	0	1	0	0	0	0	0	0
PBANKA_0315200	0	0	0	0	0	0	0	0	0	0	0	34	0	0	0	0	0	0	0	0	0	73	0	0	0	0	0	0	0	0	0	9	0	0	0	0	0	0	3	0	0	32	0	0	0	0	3	0	4
PBANKA_0315300	33	19	9	65	0	0	18	93	63	33	5	1	0	0	0	0	3	57	30	45	79	28	0	1	22	11	10	12	0	6	10	70	35	197	30	0	0	0	70	0	7	168	27	0	17	0	1	0	11
PBANKA_0315400	8	11	0	0	0	0	0	80	24	0	1	5	0	0	0	0	28	6	11	0	46	30	0	0	3	9	7	0	0	0	8	30	27	0	0	0	7	0	24	38	0	0	0	0	10	0	0	8	0
PBANKA_0315600	0	7	0	17	69	0	0	6	50	156	25	50	230	0	0	0	87	0	25	0	250	99	0	13	12	48	1	43	13	0	6	190	61	87	42	0	0	0	57	0	45	0	0	0	0	0	10	0	18
PBANKA_0315700	27	0	0	0	0	5	17	0	0	22	3	4	15	0	0	0	0	9	9	0	21	4	1	2	4	0	2	0	2	1	6	0	0	0	0	0	21	0	7	0	5	23	0	0	0	0	0	0	0
PBANKA_0315800	0	27	0	0	0	0	0	0	0	102	0	190	74	0	0	0	0	0	199	0	150	28	0	0	0	0	0	143	115	0	0	0	33	0	0	0	22	0	0	0	117	0	0	0	127	0	20	0	17
PBANKA_0315900	0	31	0	0	54	0	27	193	0	0	0	19	0	51	0	0	0	143	0	32	18	39	0	10	0	0	56	14	0	30	0	0	0	0	0	0	28	0	44	70	3	0	2	0	0	0	0	163	3
PBANKA_0316000	610	25	230	0	0	4	148	0	0	65	71	9	3	0	0	0	10	133	12	88	187	83	8	64	27	0	24	0	0	96	40	0	0	0	0	0	218	0	79	86	0	518	0	0	6	0	0	173	0
PBANKA_0316100	0	11	5	3	0	0	0	0	99	16	0	10	0	0	0	0	183	0	8	0	36	8	0	2	11	24	2	2	0	0	9	29	26	1	0	0	15	0	66	29	8	46	0	0	2	0	2	0	5
PBANKA_0316200	636	0	663	0	0	1079	353	2007	375	0	86	271	153	0	0	0	1066	3015	1420	1170	102	546	438	28	270	0	164	260	642	106	1550	0	748	0	11509	1	375	0	1750	2684	2526	1391	278	0	366	0	127	15082	306
PBANKA_0316300	0	126	0	0	78	0	0	45	0	29	0	11	72	138	0	0	0	0	0	90	77	23	0	0	0	0	0	0	0	0	7	0	0	0	0	0	0	0	0	0	0	0	4	0	1	0	0	0	0
PBANKA_0316600	0	594	0	1630	207	0	0	838	997	342	0	0	780	640	0	0	190	28	0	304	324	55	0	0	139	329	4	0	0	0	66	882	561	866	1510	0	0	0	225	0	0	0	975	0	0	0	0	0	15
PBANKA_0316700	35	0	0	0	0	0	0	0	0	30	0	0	0	0	0	0	0	0	0	0	0	0	0	0	0	0	0	0	0	0	0	0	0	0	0	0	0	0	0	0	0	0	0	0	3	0	0	0	0
PBANKA_0316800	0	0	0	4	0	0	0	0	0	0	0	0	0	0	0	0	0	0	0	0	0	9	0	0	0	0	0	0	1	0	0	0	1	0	0	0	0	0	0	0	18	0	0	0	65	0	0	0	0
PBANKA_0316841	0	0	0	0	0	0	0	0	0	0	0	0	0	0	0	0	0	0	0	0	0	29	0	0	0	0	0	0	0	0	0	0	0	0	0	0	0	0	0	0	0	0	0	0	0	0	0	0	0
PBANKA_0316861	146	0	148	0	0	0	0	0	0	0	0	0	0	0	0	0	0	0	0	0	0	0	0	0	0	0	0	0	0	0	0	0	0	0	0	0	0	0	0	0	0	0	0	0	0	0	0	0	0
PBANKA_0316900	5	0	0	0	0	0	0	0	0	0	0	0	0	0	0	0	0	0	0	0	0	0	0	0	0	0	0	0	0	0	0	0	0	0	0	0	0	0	0	0	0	0	0	0	0	0	0	0	0
PBANKA_0316941	0	0	0	0	0	0	0	0	0	0	0	0	0	0	0	0	0	0	0	0	0	0	0	0	0	0	0	0	0	0	0	0	0	0	0	0	0	0	0	0	0	0	0	0	0	0	0	0	0
PBANKA_0316981	3	4	1	13	0	0	0	5	24	2	0	0	0	0	0	0	12	0	0	0	0	0	0	0	3	11	0	0	0	0	3	22	4	21	10	0	0	0	20	0	0	0	5	0	0	0	0	0	0
PBANKA_0317001	0	0	0	0	0	0	0	0	0	0	0	0	0	0	0	0	0	0	0	0	0	0	0	0	0	0	0	0	0	0	0	0	0	0	0	0	0	0	0	0	0	0	0	0	0	0	0	0	0
PBANKA_0317021	0	0	0	0	0	0	0	0	0	0	0	0	0	0	0	0	0	0	0	0	0	0	0	0	0	0	0	0	0	0	0	0	0	0	0	0	0	0	0	0	0	0	0	0	0	0	0	0	0
PBANKA_0317041	0	0	0	0	0	0	0	0	0	0	0	0	0	0	0	0	0	0	0	0	0	0	0	0	0	0	0	0	0	0	0	0	0	0	0	0	0	0	0	0	0	0	0	0	0	0	0	0	0
PBANKA_0317061	0	0	0	0	0	0	0	9	0	0	0	28	0	0	0	0	0	0	0	0	0	0	0	0	0	0	0	0	0	0	0	0	0	0	0	0	0	0	0	0	0	0	0	0	0	0	0	0	0
PBANKA_0317081	0	0	0	0	0	0	0	0	0	0	0	0	0	0	0	0	0	0	0	0	0	0	0	0	0	0	0	0	0	0	0	0	0	0	0	0	0	0	0	0	0	0	0	0	0	0	0	0	0
PBANKA_0317101	0	0	0	0	0	0	0	0	0	0	0	0	0	0	0	0	2	0	0	0	0	0	0	0	2	0	0	0	0	0	0	0	0	0	0	0	0	0	0	0	0	0	0	0	0	0	0	0	0
PBANKA_0317141	0	0	0	0	0	0	0	59	0	45	0	47	0	0	0	0	0	0	27	0	9	0	0	0	0	0	0	1	3	0	0	0	6	0	0	0	0	0	0	0	19	0	0	0	44	0	16	0	0
PBANKA_0317161	2	0	0	0	0	0	0	0	0	0	0	0	0	0	0	0	0	0	4	0	0	0	0	0	0	0	0	0	0	0	0	0	0	0	269	0	0	0	0	0	5	0	0	0	0	0	0	0	1
PBANKA_0317181	0	0	0	0	0	0	0	0	0	0	0	0	0	0	0	0	0	0	0	0	0	0	0	0	0	0	0	0	0	0	0	0	0	0	0	0	0	0	0	287	0	0	0	0	0	0	0	0	0
PBANKA_0400100	0	0	0	0	0	0	0	0	0	0	0	0	0	0	0	0	0	0	0	0	0	0	0	0	0	0	0	0	0	0	0	0	0	0	0	0	0	0	0	0	0	0	0	0	0	0	0	0	0
PBANKA_0400500	0	0	0	66	0	402	155	0	0	0	30	0	32	0	0	0	0	177	0	0	0	0	0	0	0	0	0	0	0	0	0	0	0	0	0	0	33	0	0	73	0	6	0	0	0	0	23	0	0
PBANKA_0400600	4	0	0	0	0	0	0	0	0	0	0	0	0	0	0	0	0	0	0	0	0	0	0	0	0	0	1	0	0	0	0	0	0	0	0	0	4	0	8	0	0	0	0	0	0	0	0	0	0
PBANKA_0400900	0	0	0	0	0	0	0	0	0	0	0	0	0	0	0	0	0	0	20	0	0	0	0	0	0	0	0	1	6	0	0	0	6	0	0	0	0	0	0	0	16	0	0	0	0	0	7	0	0
PBANKA_0401000	0	3	0	0	0	0	0	0	0	6	0	0	0	0	0	0	0	85	0	0	113	0	0	2	0	0	0	2	0	0	0	0	0	0	0	0	0	0	0	0	1	0	0	0	1	0	3	0	0
PBANKA_0401100	23	0	0	0	0	0	682	0	0	0	73	85	0	0	0	0	0	101	59	0	18	0	2	19	8	0	25	0	44	8	6	134	2	0	14	0	64	0	186	0	48	39	0	0	41	0	21	220	10
PBANKA_0401200	0	0	3	0	0	0	0	0	0	22	0	10	0	0	0	0	3	32	50	0	0	33	1	0	11	0	0	6	3	0	3	0	7	23	0	0	19	0	0	0	26	0	0	0	10	0	0	0	6
PBANKA_0401300	0	0	0	0	0	0	0	0	0	0	0	0	0	0	0	0	0	0	0	0	31	22	0	0	0	0	0	0	0	0	0	0	0	0	0	0	0	0	29	0	1	0	0	0	5	0	1	0	13
PBANKA_0401400	0	17	0	0	0	40	0	0	0	0	0	6	0	92	0	0	0	17	36	0	0	0	0	0	1	0	31	0	0	2	0	0	0	0	0	0	13	0	26	0	4	0	0	0	1	0	0	290	0
PBANKA_0401500	8	0	33	0	0	192	0	0	0	95	50	0	369	34	0	0	8	0	6	0	179	66	2	10	46	0	13	5	8	3	15	0	1	0	0	0	52	0	9	0	19	0	0	0	40	0	0	3	9
PBANKA_0401600	0	0	69	0	0	0	183	0	0	54	0	0	10	0	0	0	1	0	5	0	0	8	0	23	7	0	19	1	0	0	0	0	0	0	0	0	0	0	0	0	0	0	0	0	11	1	0	0	8
PBANKA_0401700	58	0	34	0	0	147	47	0	0	11	14	7	0	0	0	0	0	2	16	0	0	22	4	11	1	0	0	7	2	0	6	0	9	0	0	0	53	0	4	95	20	0	0	0	0	0	0	4	0
PBANKA_0401800	30	79	14	224	0	38	8	70	366	59	85	0	0	0	0	0	68	25	15	0	131	44	4	3	42	44	2	13	0	0	86	501	206	318	0	0	13	0	221	157	17	0	0	0	0	0	0	97	15
PBANKA_0401900	73	0	0	0	0	0	59	0	0	22	0	2	0	0	0	0	9	0	9	0	34	28	1	0	34	0	0	1	0	4	6	0	6	0	0	0	23	0	12	0	22	24	0	0	15	0	8	0	3
PBANKA_0402000	1	0	42	0	0	36	0	0	0	0	0	2	0	0	0	0	0	56	30	0	0	2	0	0	0	0	3	0	2	0	0	0	13	0	0	0	0	0	46	108	21	0	0	0	27	0	0	4	0
PBANKA_0402100	280	0	62	0	0	113	179	0	0	91	40	24	0	0	0	0	10	156	0	4	120	15	7	8	50	0	20	0	11	48	35	0	1	0	0	0	60	0	99	156	7	665	0	0	0	0	0	32	5
PBANKA_0402200	0	0	0	0	0	0	0	0	0	0	0	0	0	0	0	0	0	0	0	0	0	11	0	0	0	0	0	0	0	0	0	0	0	0	0	0	0	0	0	0	0	0	0	0	0	0	0	0	0
PBANKA_0402300	0	59	12	0	10	0	0	0	43	71	0	19	0	93	0	0	0	83	41	84	75	81	4	0	0	1	10	19	0	13	24	0	0	0	0	0	86	0	2	56	14	316	53	0	15	0	1	0	6
PBANKA_0402400	6	0	0	18	148	0	132	0	0	58	0	22	35	21	0	0	0	6	14	28	9	0	0	4	0	0	0	20	35	0	0	0	5	0	0	0	15	0	0	89	43	51	2	0	43	0	10	0	4
PBANKA_0402500	0	104	0	1	458	0	0	0	0	6	0	696	38	64	0	0	0	0	643	0	3	1	0	0	2	0	0	182	765	0	0	0	97	0	0	0	0	0	0	0	303	2	116	0	700	1	153	0	8
PBANKA_0402600	0	2	0	0	13	0	79	75	4	0	0	18	30	0	0	0	0	0	14	2	0	0	0	0	6	0	0	0	0	0	0	0	39	0	0	0	0	0	0	0	0	0	0	0	20	0	0	0	0
PBANKA_0402700	126	233	0	2560	362	609	0	3548	813	0	64	1927	0	276	0	0	7	79	4541	0	0	0	0	0	82	180	20	846	1713	0	2	767	882	3577	3310	0	18	0	9	186	2580	172	2307	0	2506	0	428	108	66
PBANKA_0402800	0	41	0	259	0	0	0	1	384	0	0	0	0	0	0	0	536	0	0	18	0	10	0	0	66	136	0	0	0	0	33	291	246	126	0	0	60	0	163	0	1	0	0	0	0	0	0	23	0
PBANKA_0402900	123	0	0	72	0	172	34	0	0	27	10	0	0	0	0	0	3	24	51	0	0	0	1	2	9	0	3	15	10	19	5	2	40	0	0	0	29	0	38	13	15	213	0	0	1	0	0	51	2
PBANKA_0403000	0	0	48	0	0	0	0	0	0	122	0	14	0	0	0	0	4	0	68	0	69	66	0	0	7	0	0	16	33	0	0	14	7	0	40	0	0	0	0	0	10	0	0	0	10	0	12	0	5
PBANKA_0403100	0	0	0	0	0	4	0	0	0	0	16	16	0	0	0	0	0	0	13	0	0	39	0	0	0	0	0	0	0	0	0	0	10	0	0	0	0	0	0	0	12	0	0	0	3	0	1	0	0
PBANKA_0403200	0	0	0	0	0	0	0	0	0	24	0	0	70	0	0	0	0	0	0	0	0	0	0	0	0	0	0	0	0	0	0	0	0	17	0	0	0	0	0	0	0	0	0	0	0	0	0	0	1
PBANKA_0403300	0	0	0	0	0	0	0	0	0	0	0	21	0	0	0	0	0	0	10	0	0	0	0	0	0	0	0	4	32	0	0	20	5	0	0	0	24	0	0	46	13	0	0	0	9	0	4	0	0
PBANKA_0403400	61	0	0	0	0	0	0	0	0	0	0	0	0	0	0	0	0	0	8	0	0	10	0	0	0	0	0	0	4	0	0	0	0	0	0	0	1	0	0	0	0	0	0	0	4	0	1	4	0
PBANKA_0403500	0	0	1	0	0	0	0	0	0	0	0	0	0	0	0	0	0	0	0	0	165	0	0	0	0	0	1	0	0	0	0	0	0	0	0	0	0	0	0	0	0	0	0	0	0	0	0	2	0
PBANKA_0403600	1338	0	493	0	16	327	51	37	0	54	82	0	0	0	0	0	21	242	76	0	74	57	14	29	54	0	13	18	12	53	55	0	7	0	0	0	157	0	211	13	17	508	0	0	19	0	6	896	26
PBANKA_0403700	40	489	32	0	492	6	4	133	0	33	14	22	224	485	0	0	9	3	73	177	1	0	4	0	10	0	2	30	69	26	13	0	5	0	0	0	28	0	55	0	35	152	60	0	2	0	25	49	2
PBANKA_0403800	0	21	16	77	27	12	0	0	99	24	33	0	0	44	0	0	60	0	0	8	72	44	1	0	10	34	0	3	14	0	18	132	41	65	40	0	57	0	33	0	13	0	0	0	4	0	6	0	1
PBANKA_0403900	24	21	4	0	0	0	2	0	119	0	4	0	0	0	0	0	79	26	18	0	15	0	3	17	38	50	0	0	15	0	4	255	125	23	0	0	27	0	14	0	5	0	0	0	0	0	1	0	1
PBANKA_0404000	95	53	0	0	12	0	122	0	74	51	23	15	121	21	0	0	21	1	43	11	66	2	5	1	25	0	4	0	20	10	21	93	63	23	185	0	125	0	35	75	13	1	68	0	12	0	6	12	20
PBANKA_0404100	180	0	60	0	0	6	58	0	0	102	9	0	0	0	0	0	0	15	36	0	255	40	0	1	0	0	1	8	0	19	2	0	0	0	0	0	0	0	20	0	8	88	0	0	4	0	0	201	10
PBANKA_0404200	142	0	38	1	0	7	0	0	0	92	0	41	0	0	0	0	3	71	0	0	325	102	9	13	15	0	0	8	13	7	29	0	12	0	0	0	68	0	246	0	46	263	0	0	42	0	9	275	15
PBANKA_0404300	575	0	124	0	0	66	211	0	0	0	52	17	0	0	0	0	4	375	0	0	21	0	3	21	26	0	81	4	16	18	25	0	4	0	0	0	78	0	125	63	2	503	0	0	11	0	0	336	0
PBANKA_0404400	178	38	0	0	1	28	0	275	0	70	0	68	130	205	0	0	0	0	74	340	77	77	9	0	0	0	0	21	55	46	40	0	0	19	138	0	0	0	3	0	28	481	159	0	118	0	28	0	6
PBANKA_0404500	0	11	0	6	0	0	0	0	0	60	0	0	56	58	0	0	0	0	0	49	58	21	0	0	0	0	0	0	8	0	0	0	0	0	0	0	10	0	37	0	0	0	8	0	0	0	0	0	3
PBANKA_0404600	0	0	0	28	17	1	0	0	0	19	0	7	46	0	0	0	0	0	0	0	0	0	0	0	0	0	5	0	0	22	0	7	1	0	0	0	0	0	0	0	1	0	0	0	0	0	0	0	0
PBANKA_0404700	0	0	0	0	57	0	0	0	0	57	0	158	98	53	0	0	0	0	90	0	0	18	0	0	0	0	0	0	89	0	0	0	8	0	0	0	0	0	0	0	52	0	0	0	143	0	3	84	11
PBANKA_0404800	0	115	0	0	0	0	0	0	0	770	0	42	247	208	0	0	0	0	1	495	715	121	0	0	0	0	0	9	27	0	0	0	20	0	0	0	0	0	0	0	57	0	0	0	48	0	32	0	8
PBANKA_0404900	0	0	78	0	0	0	0	0	0	152	0	28	0	0	0	0	0	0	0	0	155	51	0	0	0	0	0	22	0	0	21	0	1	0	0	0	0	0	35	0	1	0	0	0	90	0	0	4	5
PBANKA_0405000	0	0	0	0	0	0	31	0	0	3	0	0	39	0	0	0	0	0	37	0	86	73	0	2	0	0	0	0	15	0	2	0	1	0	0	0	0	0	3	0	3	0	0	0	4	0	1	0	5
PBANKA_0405100	0	46	0	0	0	0	0	0	0	0	0	0	0	167	0	0	0	0	1	102	0	2	0	0	0	0	0	0	55	4	0	0	3	0	0	0	0	0	0	0	21	0	0	0	28	0	3	0	6
PBANKA_0405200	6	0	0	0	0	158	0	0	0	0	0	0	0	0	0	0	0	39	0	0	0	66	0	7	0	0	0	0	0	0	0	0	0	0	0	0	0	0	0	0	0	0	0	0	0	0	9	0	6
PBANKA_0405300	0	0	0	0	0	0	0	0	0	0	0	4	0	0	0	0	0	0	22	0	0	0	0	0	0	0	0	10	0	0	0	0	6	0	0	0	0	0	0	0	23	0	0	0	17	0	0	0	0
PBANKA_0405400	0	0	0	0	0	0	0	0	0	0	53	0	0	0	0	0	0	0	131	0	75	129	0	22	0	0	0	57	0	0	0	0	12	0	0	0	0	0	0	95	38	0	0	0	21	0	29	0	10
PBANKA_0405500	0	0	12	0	59	0	6	0	0	0	18	42	0	0	0	0	0	0	27	76	88	94	0	0	0	0	1	3	3	0	0	0	10	0	78	0	0	0	0	0	30	0	0	0	3	0	11	0	11
PBANKA_0405600	0	0	4	0	0	66	0	0	0	0	0	24	0	0	0	0	0	81	20	0	0	0	4	1	0	0	5	0	2	26	14	0	0	0	0	0	143	0	5	0	3	58	0	0	4	0	14	0	2
PBANKA_0405700	13	17	0	9	0	0	0	0	39	0	1	22	0	0	0	0	0	0	0	0	4	0	0	0	2	6	2	1	20	0	0	1	19	8	0	0	0	0	0	0	6	0	4	0	10	0	8	0	0
PBANKA_0405800	0	73	0	0	0	0	10	0	0	88	0	38	256	57	0	0	0	0	48	0	135	10	0	0	0	0	0	2	6	0	0	1	3	0	0	0	0	0	0	0	13	0	0	0	20	0	10	304	11
PBANKA_0405900	14	0	0	0	0	218	0	0	0	20	9	2	6	11	0	0	1	0	8	16	19	7	0	8	5	0	0	5	6	4	0	0	0	8	0	0	67	0	31	0	8	0	0	0	4	0	2	77	0
PBANKA_0406000	689	336	432	0	445	897	1146	0	0	395	20	257	478	505	0	0	85	329	130	572	381	58	83	272	289	0	376	8	50	197	297	0	21	14	40	0	61	0	50	449	118	713	0	0	2	0	1	1069	14
PBANKA_0406100	23	0	42	0	0	76	34	0	0	23	40	0	3	16	0	0	1	118	13	0	0	8	0	7	10	0	0	6	0	0	0	0	0	0	0	0	7	0	11	0	0	23	0	0	0	0	2	14	5
PBANKA_0406200	457	0	235	0	0	521	254	0	0	4	45	0	0	2	0	0	36	293	0	0	8	1	29	62	139	0	157	0	0	61	96	100	0	0	0	0	166	0	238	438	0	1109	0	0	0	0	4	1834	0
PBANKA_0406300	11	0	6	0	0	74	15	0	0	0	3	0	0	0	0	0	0	67	0	0	0	0	1	1	1	0	1	0	0	6	15	0	0	0	0	0	0	0	44	13	0	88	0	0	0	0	0	0	0
PBANKA_0406400	1	84	0	0	36	0	0	2	0	45	0	12	79	273	0	0	0	0	13	153	155	0	0	0	0	0	0	1	0	0	0	0	4	0	0	0	0	0	0	0	8	0	0	0	7	0	4	0	0
PBANKA_0406500	435	22	0	0	0	0	0	0	90	0	36	15	0	0	0	0	0	37	0	0	23	95	18	19	0	46	0	0	1	0	62	0	0	0	0	0	162	0	1	0	10	0	0	0	0	0	0	598	3
PBANKA_0406600	0	207	0	569	0	0	0	357	823	0	0	0	0	0	0	0	197	0	0	10	0	0	0	0	72	283	0	0	0	0	76	1956	275	665	143	0	0	0	312	0	0	0	0	0	0	0	0	0	0
PBANKA_0406700	0	0	0	0	0	0	0	0	0	0	16	0	0	0	0	0	0	0	0	0	0	12	0	0	0	0	0	0	16	0	0	0	0	0	0	0	0	0	0	47	0	7	0	0	0	0	0	0	0
PBANKA_0406800	0	0	0	0	0	0	0	0	0	0	0	0	0	0	0	0	0	0	0	0	30	2	0	0	0	0	0	0	0	0	0	0	0	0	0	0	0	0	0	0	0	0	0	0	0	0	0	0	5
PBANKA_0406900	0	18	0	210	13	0	0	245	78	0	0	1	0	0	0	0	0	0	0	0	0	0	0	0	21	105	0	0	0	0	9	49	98	372	89	0	0	0	32	0	0	0	8	0	0	0	0	0	0
PBANKA_0407000	0	0	0	0	0	0	0	0	0	0	0	42	0	0	0	0	0	0	0	0	0	35	0	0	0	0	0	0	8	0	0	0	1	0	0	0	0	0	0	0	9	0	0	0	0	0	0	0	0
PBANKA_0407100	0	0	0	0	0	0	0	0	0	25	0	0	0	0	0	0	0	0	0	0	51	0	0	6	0	0	4	0	2	0	0	0	0	0	0	0	0	0	0	0	9	0	0	0	17	0	0	0	1
PBANKA_0407200	0	0	0	0	0	0	45	0	0	0	0	7	0	0	0	0	0	0	140	0	13	33	0	8	0	0	0	7	27	0	0	13	4	0	0	0	0	0	0	0	24	0	0	0	37	0	6	0	1
PBANKA_0407300	0	0	0	0	0	0	0	0	0	0	0	176	0	0	0	0	0	0	38	0	55	0	0	0	0	0	0	12	67	0	0	30	20	0	0	0	0	0	0	5	81	0	0	0	51	0	18	0	3
PBANKA_0407400	252	0	225	0	0	264	246	0	0	19	77	2	12	0	0	0	6	142	15	99	97	32	7	4	38	0	14	10	4	107	12	0	0	0	0	0	398	0	263	444	8	588	0	0	11	0	3	525	8
PBANKA_0407500	0	0	0	0	0	0	0	76	0	0	19	22	0	0	0	0	2	0	0	0	0	0	0	10	1	0	8	4	0	0	0	0	0	0	0	0	0	0	0	0	0	0	0	0	0	0	0	0	0
PBANKA_0407600	0	5	0	0	0	0	0	0	0	0	0	88	0	0	0	0	0	0	85	102	0	48	4	0	0	0	0	9	0	0	15	0	2	0	0	0	0	0	0	0	24	0	0	0	44	0	9	0	10
PBANKA_0407700	0	36	33	0	0	147	168	23	0	71	20	54	3	276	0	0	7	40	15	53	25	57	16	21	20	0	19	18	55	3	63	0	1	0	16	0	58	0	25	0	36	40	31	0	60	0	18	246	22
PBANKA_0407800	0	27	17	79	0	0	0	0	0	0	2	8	0	0	0	0	0	0	0	0	0	0	2	0	9	0	7	0	0	0	2	0	3	6	0	0	48	0	0	0	10	0	0	0	11	0	0	0	0
PBANKA_0407900	0	51	26	4	0	0	0	0	33	83	0	12	0	0	0	0	1	8	21	0	8	29	0	21	0	0	0	0	0	9	0	0	4	73	0	0	111	0	24	161	24	0	0	0	6	0	0	0	5
PBANKA_0408000	53	2	34	0	0	0	0	60	7	0	0	12	0	30	0	0	0	0	31	0	0	18	0	5	6	0	5	1	0	0	0	0	29	33	0	0	0	0	19	0	0	0	17	0	4	0	0	0	2
PBANKA_0408100	0	2	0	0	0	0	0	0	31	0	0	37	0	0	0	0	15	0	90	0	0	34	0	0	4	0	3	13	25	0	0	0	13	0	0	0	0	0	0	0	14	0	0	0	13	0	2	1	0
PBANKA_0408200	0	0	52	0	0	0	0	0	0	0	0	0	0	0	0	0	0	0	27	0	0	0	0	0	0	13	0	17	1	0	0	0	0	0	0	0	0	0	0	0	2	0	0	0	4	0	6	0	0
PBANKA_0408300	239	43	184	536	0	261	149	44	200	0	25	41	0	0	0	0	138	137	76	3	0	3	5	12	47	24	11	16	15	33	37	121	175	228	164	0	1	0	132	55	72	316	0	0	12	0	5	198	3
PBANKA_0408400	56	0	92	0	0	0	228	0	0	0	0	187	0	0	0	0	7	154	100	0	55	16	1	9	38	0	12	38	90	50	5	0	25	0	0	0	158	0	0	0	105	0	0	0	86	0	14	0	10
PBANKA_0408500	0	15	0	0	46	49	0	0	0	70	0	0	73	0	0	0	0	20	0	0	165	31	0	3	0	0	0	0	0	0	0	0	0	0	0	0	0	0	0	0	0	0	0	0	0	0	0	0	6
PBANKA_0408600	89	28	0	47	0	177	24	0	97	0	22	0	0	0	0	0	38	0	17	0	59	17	0	0	13	0	0	0	0	0	0	0	33	23	0	0	0	0	48	0	30	0	0	0	0	0	0	0	6
PBANKA_0408700	0	0	6	61	0	13	0	21	7	4	0	0	0	0	0	0	32	0	7	7	8	0	0	0	14	6	0	0	0	0	7	22	60	21	19	0	0	0	30	0	8	9	2	0	0	0	0	0	1
PBANKA_0408800	0	2	3	93	5	8	0	13	25	0	0	0	0	8	0	0	41	0	1	54	4	0	0	0	27	33	0	7	8	0	16	61	83	20	21	0	0	0	36	0	20	0	31	0	0	0	0	0	0
PBANKA_0408900	0	99	0	0	0	0	0	0	0	48	0	41	37	7	0	0	0	30	13	0	0	1	0	0	4	0	0	2	3	0	0	0	34	0	0	0	0	0	0	0	4	0	0	0	0	0	0	0	2
PBANKA_0409000	0	0	0	0	0	0	0	0	0	0	0	0	0	0	0	0	3	0	0	0	0	0	0	0	17	0	0	0	0	0	0	0	0	0	0	0	0	0	0	0	0	258	0	0	0	0	0	0	0
PBANKA_0409100	0	0	0	0	0	0	5	0	0	0	0	35	0	0	0	0	0	0	0	0	0	18	1	13	1	0	0	0	0	0	3	0	0	0	0	0	0	0	0	0	0	0	0	0	5	0	0	0	3
PBANKA_0409200	4	0	9	0	0	0	96	0	0	0	0	11	0	0	0	0	3	0	15	0	4	5	7	10	21	0	0	0	0	0	24	0	5	0	0	0	0	0	0	100	15	0	19	0	0	0	12	131	0
PBANKA_0409300	125	0	0	0	0	183	79	0	0	0	7	20	0	0	0	0	4	6	83	23	1	13	0	0	10	0	15	9	12	10	0	66	6	0	0	0	245	0	18	0	34	0	0	0	6	0	3	17	5
PBANKA_0409400	823	0	454	0	88	1777	1629	0	0	0	251	129	0	0	0	0	30	302	224	0	21	61	43	79	90	0	77	65	97	223	147	43	56	0	0	0	46	0	331	388	172	1021	10	0	161	0	16	917	4
PBANKA_0409500	0	0	0	0	0	0	0	23	0	0	0	8	0	0	0	0	0	0	12	0	0	0	0	3	0	0	0	11	13	0	0	0	0	0	0	0	0	0	0	0	5	0	0	0	34	0	7	0	0
PBANKA_0409600	0	0	0	0	0	0	0	0	0	0	0	12	0	0	0	0	0	0	18	0	0	8	0	0	0	0	0	11	19	0	0	0	0	0	0	0	0	0	0	0	1	0	0	0	0	0	8	0	0
PBANKA_0409700	0	0	0	0	0	0	0	0	0	0	0	139	0	0	0	0	0	21	202	0	0	0	0	11	0	0	1	50	147	0	0	1	15	0	0	0	0	0	0	0	107	0	0	0	77	0	41	0	3
PBANKA_0409800	216	0	3	0	0	381	91	0	0	89	43	54	8	0	0	0	12	1	26	0	137	12	8	17	28	0	9	7	0	4	8	0	3	0	0	0	0	0	0	0	13	0	0	0	0	0	6	59	7
PBANKA_0409900	0	0	0	0	0	0	10	0	9	0	7	0	0	0	0	0	58	0	7	0	0	0	1	5	0	0	0	3	32	0	4	0	7	0	0	0	0	0	0	0	20	0	0	0	54	0	7	0	0
PBANKA_0410000	0	0	0	0	0	0	0	0	0	0	0	0	0	0	0	0	0	0	30	0	0	77	0	0	0	0	0	13	0	0	0	0	0	0	0	0	0	0	0	0	21	0	0	0	0	0	0	0	2
PBANKA_0410100	0	0	0	0	0	25	0	0	0	1	6	8	0	0	0	0	0	0	30	0	0	3	2	0	6	0	0	7	0	1	0	0	8	0	0	0	26	0	47	6	7	0	0	0	14	0	3	43	6
PBANKA_0410200	18	2	5	0	0	37	130	0	0	6	8	0	0	0	0	0	0	18	17	0	0	0	2	0	7	0	4	4	7	5	6	0	0	0	13	0	30	0	16	0	3	46	0	0	7	0	1	0	0
PBANKA_0410300	0	0	0	0	0	55	0	0	0	0	0	8	0	0	0	0	0	0	16	0	0	17	0	0	0	0	0	0	1	0	0	0	1	0	0	0	0	0	67	3	10	1	0	0	33	0	0	0	1
PBANKA_0410400	167	23	43	0	0	40	129	26	0	30	2	25	81	0	0	0	0	47	0	0	0	32	0	28	0	0	1	12	34	0	3	0	0	0	0	0	0	0	108	0	2	22	0	0	71	0	1	6	0
PBANKA_0410500	0	97	0	619	297	0	0	443	320	124	0	0	215	143	0	0	55	0	0	221	0	100	9	13	47	339	37	4	0	26	102	374	214	385	869	0	0	0	290	0	2	0	537	0	0	0	0	316	5
PBANKA_0410600	17	0	27	0	0	19	6	0	2	0	11	17	0	0	0	0	13	0	12	39	88	25	0	0	2	0	2	4	32	4	0	0	1	0	0	0	38	0	19	0	7	0	0	0	6	0	4	79	18
PBANKA_0410650	0	0	0	0	0	0	0	0	0	0	0	0	0	0	0	0	0	0	0	0	0	0	0	0	0	0	0	1	0	0	0	0	0	0	0	0	0	0	0	0	0	0	0	0	0	0	0	0	0
PBANKA_0410700	0	0	0	0	0	0	0	0	0	0	0	48	0	0	0	0	0	0	23	0	0	20	0	0	0	0	0	0	15	0	0	0	2	0	0	0	0	0	0	0	8	0	0	0	0	0	4	0	2
PBANKA_0410800	0	0	0	0	0	0	0	0	0	0	0	12	0	0	0	0	0	0	0	0	34	9	0	0	0	0	4	0	0	0	0	0	0	0	0	0	0	0	0	0	0	0	0	0	5	0	0	0	0
PBANKA_0410900	0	0	0	0	0	24	0	0	0	0	0	0	0	0	0	0	0	0	0	0	12	0	0	0	0	0	0	0	0	0	0	0	1	0	0	0	0	0	0	0	2	0	0	0	12	0	0	0	0
PBANKA_0411000	0	0	0	0	0	68	0	0	0	0	0	0	0	0	0	0	0	0	0	0	0	0	0	0	0	0	0	0	0	0	0	0	0	0	0	0	0	0	0	0	0	0	0	0	8	0	0	0	0
PBANKA_0411100	0	19	0	0	0	0	0	73	74	0	0	19	0	0	0	0	33	0	13	0	0	8	0	0	8	20	0	0	0	3	0	0	21	25	19	0	0	0	14	0	6	0	0	0	0	0	0	0	1
PBANKA_0411200	15	0	0	0	0	9	37	0	0	0	81	8	0	0	0	0	0	38	0	0	0	0	1	2	0	0	6	0	9	0	2	0	0	20	0	0	0	0	0	38	8	0	4	0	0	0	1	0	0
PBANKA_0411300	93	0	301	0	0	137	899	7	0	0	28	2	0	216	0	0	24	521	0	281	0	0	88	117	69	0	107	0	0	97	299	0	1	0	0	0	294	0	344	182	0	213	111	0	0	0	0	336	1
PBANKA_0411400	10	0	38	0	0	0	469	0	0	0	24	0	0	0	0	0	0	314	0	0	37	12	20	9	0	0	33	0	0	10	73	0	0	0	0	0	125	0	120	738	4	144	0	0	1	0	0	1223	0
PBANKA_0411500	0	0	0	0	0	78	11	0	0	0	0	19	0	0	0	0	1	0	0	0	51	46	0	3	9	0	22	0	12	0	0	0	0	0	0	0	0	0	0	0	0	60	0	0	12	0	3	0	1
PBANKA_0411600	8	0	7	0	0	102	33	0	0	20	0	11	32	22	0	0	1	0	29	37	1	23	0	9	4	0	1	4	0	0	3	0	1	0	0	0	0	0	0	0	16	16	0	0	7	0	1	0	0
PBANKA_0411700	0	31	0	0	35	82	0	8	13	29	0	33	84	17	0	0	0	98	0	68	53	84	0	9	2	0	0	6	51	9	0	1	14	16	0	0	52	0	31	0	2	0	30	0	137	0	11	0	3
PBANKA_0411800	0	16	0	3	0	0	0	0	70	0	0	0	0	0	0	0	47	0	0	0	0	0	0	0	9	46	3	0	0	0	2	63	67	14	0	0	33	0	5	0	7	0	0	0	26	0	16	0	0
PBANKA_0411900	0	0	0	1	0	0	0	0	0	0	2	6	0	0	0	0	0	0	0	0	2	15	0	2	0	0	0	2	3	0	1	0	2	0	0	0	3	0	4	0	10	0	0	0	3	0	0	0	0
PBANKA_0411950	32	0	13	0	0	277	238	0	0	0	29	7	0	0	0	0	0	26	0	0	16	0	6	7	0	0	7	6	1	6	22	0	1	0	0	0	0	0	158	87	1	117	0	0	7	0	2	0	0
PBANKA_0412000	0	0	0	0	0	0	0	0	0	18	0	0	0	0	0	0	0	0	5	0	39	16	0	0	0	0	0	0	0	0	0	0	0	0	0	0	0	0	0	0	0	0	0	0	3	0	0	0	0
PBANKA_0412100	0	0	44	0	0	75	0	0	0	0	4	37	5	0	0	0	2	55	0	35	0	0	9	27	5	0	2	3	0	10	17	0	3	0	0	0	0	0	73	63	10	0	0	0	0	0	0	103	0
PBANKA_0412200	0	0	24	0	0	185	0	0	3	0	3	0	0	0	0	0	6	22	0	0	97	10	3	2	1	0	18	0	0	20	7	0	0	0	0	0	6	0	13	12	0	188	0	0	0	0	0	290	0
PBANKA_0412300	89	4	63	0	0	27	15	0	32	41	3	0	0	0	0	0	34	36	7	0	3	5	2	1	10	0	15	0	0	0	0	0	2	37	0	0	0	0	10	57	14	11	0	0	4	1	0	59	0
PBANKA_0412400	0	0	0	0	0	0	0	0	0	0	0	0	0	0	0	0	0	0	0	0	0	0	0	0	0	0	0	0	0	0	0	0	0	0	0	0	0	0	0	0	0	0	0	0	0	0	0	0	0
PBANKA_0412500	2	60	0	0	0	0	0	0	0	30	0	9	1	6	0	0	0	21	6	0	4	5	0	0	0	0	0	9	8	0	0	0	4	0	0	0	0	0	0	0	5	0	0	0	0	0	1	0	2
PBANKA_0412600	0	0	0	0	0	0	0	0	0	29	0	2	0	26	0	0	0	0	7	0	0	0	1	3	0	0	0	0	1	0	0	0	0	0	0	0	31	0	24	2	7	75	0	0	0	0	0	0	0
PBANKA_0412700	6	0	0	0	0	0	0	0	0	0	0	13	0	0	0	0	0	0	0	0	0	0	0	0	0	0	0	11	0	0	0	0	0	0	0	0	0	0	0	0	1	0	0	0	11	0	0	0	0
PBANKA_0412800	0	0	0	0	0	0	0	0	0	137	0	0	0	0	0	0	0	0	0	0	0	0	5	0	0	0	6	6	32	0	24	0	0	0	0	0	0	0	0	186	0	0	0	0	0	0	18	0	0
PBANKA_0412900	0	0	0	0	0	0	0	0	0	0	0	1	0	0	0	0	0	0	37	0	0	0	0	0	0	0	0	94	0	0	0	0	0	0	0	0	0	0	0	0	0	0	0	0	70	0	5	0	0
PBANKA_0413000	0	0	65	0	0	584	48	0	0	27	37	22	0	0	0	0	9	210	13	0	0	7	10	6	15	0	14	0	0	43	39	56	0	0	0	0	95	0	54	81	0	71	0	0	4	0	0	315	1
PBANKA_0413200	48	0	0	0	0	0	0	0	0	29	0	10	0	0	0	0	0	3	3	0	42	40	0	0	0	0	0	1	0	0	1	4	0	0	0	0	0	0	2	0	0	0	0	0	6	0	0	1	0
PBANKA_0413300	5	0	38	0	0	70	0	0	0	0	0	0	0	0	0	0	0	115	33	0	0	7	0	4	0	0	21	0	1	0	0	1	3	0	0	0	60	0	2	0	17	346	0	0	0	0	6	1218	0
PBANKA_0413400	0	0	43	0	0	11	87	0	0	0	16	0	0	0	0	0	0	31	11	0	0	0	3	1	0	0	9	0	0	12	13	0	0	0	0	0	114	0	2	35	0	95	0	0	0	0	1	0	0
PBANKA_0413500	0	0	30	43	0	0	0	0	47	0	0	141	0	0	0	0	201	0	175	0	17	0	0	1	11	21	0	24	96	0	1	0	73	0	0	0	0	0	8	0	119	0	0	0	128	0	12	0	0
PBANKA_0413600	0	0	0	6	0	0	0	0	0	0	0	0	0	0	0	0	0	0	0	0	62	0	0	0	0	0	0	0	0	0	0	0	0	0	0	0	0	0	0	0	0	0	0	0	0	0	0	0	0
PBANKA_0413700	0	0	0	0	0	159	0	0	0	0	0	1	0	0	0	0	0	0	0	0	0	0	7	0	0	0	7	0	0	20	16	0	0	0	0	0	133	0	0	90	0	0	0	0	0	0	0	0	1
PBANKA_0413800	0	0	0	0	0	0	0	0	0	0	0	24	0	0	0	0	0	0	173	0	0	5	0	0	0	0	0	2	0	0	0	0	2	0	0	0	0	0	0	3	4	0	0	0	0	0	2	0	0
PBANKA_0413900	0	0	0	0	0	0	0	0	0	0	0	0	0	0	0	0	0	0	12	0	39	15	0	0	0	0	0	0	0	0	0	0	0	0	0	0	0	0	0	0	0	0	0	0	0	0	0	0	0
PBANKA_0414000	22	2	28	27	0	20	29	0	0	14	17	35	0	0	0	0	1	72	13	0	0	2	6	8	9	0	0	0	0	7	10	0	0	0	0	0	88	0	0	94	12	220	0	0	3	0	0	236	15
PBANKA_0414100	253	0	36	0	0	154	0	0	0	7	4	19	0	0	0	0	1	0	0	0	29	0	11	0	5	0	2	0	0	17	40	0	0	0	0	0	0	0	0	43	0	161	0	0	0	0	8	39	2
PBANKA_0414200	3	0	0	0	0	0	15	4	0	0	1	0	0	0	0	0	0	17	0	0	0	10	0	2	3	0	2	0	0	0	0	0	0	0	45	0	77	0	10	0	1	193	0	0	0	0	0	60	0
PBANKA_0414300	65	109	6	0	0	212	8	4	0	52	25	0	353	66	0	0	0	75	61	57	4	42	7	1	0	0	1	11	0	0	10	0	3	0	34	0	26	0	30	55	7	41	2	0	0	0	1	0	2
PBANKA_0414400	93	0	0	0	0	0	0	0	0	85	0	0	0	0	0	0	0	117	0	0	245	0	0	0	15	1	0	0	0	2	0	0	50	133	0	0	49	0	0	0	1	0	0	0	0	0	7	0	1
PBANKA_0414500	0	0	0	0	0	0	101	0	0	3	0	0	0	0	0	0	3	70	0	0	78	19	4	0	11	0	0	0	0	0	8	0	0	0	0	0	64	0	0	0	2	393	0	0	5	0	0	79	0
PBANKA_0414600	0	0	45	0	0	0	0	0	0	0	0	4	0	0	0	0	0	0	41	0	306	88	0	11	0	0	0	2	26	0	1	0	8	0	0	0	0	0	0	0	21	0	0	0	21	0	0	234	6
PBANKA_0414700	0	0	0	0	0	0	0	78	5	15	0	41	0	0	0	0	23	0	30	1	15	1	4	0	0	0	0	20	9	0	20	0	5	0	345	0	0	0	0	55	19	95	43	0	3	0	1	0	0
PBANKA_0414800	8	0	0	0	0	0	0	0	0	0	0	39	0	0	0	0	14	0	0	36	0	0	0	0	26	0	25	11	0	0	0	136	0	1	0	0	0	0	0	0	0	0	0	0	0	0	0	0	0
PBANKA_0414900	0	0	0	0	0	0	0	0	0	0	0	1	0	0	0	0	0	0	24	0	0	0	0	0	0	0	0	11	7	0	0	0	2	0	0	0	0	0	0	0	10	0	0	0	11	0	5	0	1
PBANKA_0415000	37	0	11	0	0	378	60	0	0	0	32	0	0	0	0	0	6	194	1	0	82	0	4	9	8	0	6	0	0	9	18	39	0	0	0	0	71	0	51	0	0	466	0	0	0	0	0	801	5
PBANKA_0415100	0	0	0	0	0	0	0	0	0	22	6	45	76	0	0	0	0	20	6	0	0	15	0	0	0	0	2	0	0	0	0	4	0	0	0	0	28	0	13	0	1	0	0	0	21	0	6	70	0
PBANKA_0415200	0	89	0	0	0	0	0	0	0	44	2	7	46	0	0	0	0	0	38	43	41	23	0	0	0	18	0	2	28	0	0	6	0	0	0	0	0	0	0	0	5	0	0	0	40	0	4	0	4
PBANKA_0415300	0	40	0	10	0	2	0	64	2	54	0	6	29	11	0	0	4	0	17	56	81	0	0	0	0	0	14	31	21	0	0	0	2	1	4	0	8	0	0	0	5	22	106	0	5	0	1	0	6
PBANKA_0415500	21	3	7	5	0	0	8	0	0	4	0	1	0	0	0	0	0	0	14	0	41	0	0	0	6	0	0	2	11	0	0	1	0	2	0	0	0	0	0	6	0	0	2	0	15	0	9	0	0
PBANKA_0415600	64	0	72	0	0	32	4	4	6	19	26	9	0	0	0	0	25	0	27	0	5	17	6	4	3	0	11	0	4	12	6	0	2	50	78	0	33	0	10	144	7	5	21	0	5	0	4	0	0
PBANKA_0415700	69	0	57	0	0	4	0	0	0	0	5	28	0	0	0	0	0	0	71	0	134	0	0	30	0	0	13	25	0	24	0	0	14	0	0	0	5	0	101	3	47	28	0	0	34	0	0	3	1
PBANKA_0415800	213	0	239	0	0	265	7	0	0	0	29	2	0	0	0	0	2	261	1	6	0	0	12	5	1	0	28	1	0	19	53	0	0	0	0	0	3	0	48	106	0	324	0	0	0	0	0	28	0
PBANKA_0415900	23	41	0	3	0	0	0	97	3	37	0	0	294	124	0	0	1	0	1	125	0	32	0	6	0	5	0	0	0	2	0	3	0	86	102	0	0	0	0	0	0	0	59	0	7	0	0	0	0
PBANKA_0416000	21	49	53	0	63	0	136	194	0	1347	0	0	57	259	0	0	0	0	0	162	772	145	0	0	0	0	9	0	1	4	0	56	0	0	1	0	0	0	0	0	0	0	61	0	0	0	0	180	29
PBANKA_0416100	2274	35	2127	0	0	3080	3605	137	95	0	836	19	0	0	0	0	128	2793	16	0	0	0	140	256	482	0	273	6	1	624	493	65	51	5	0	0	1979	1	2122	2567	0	8185	0	0	0	0	4	6632	4
PBANKA_0416200	40	11	25	15	0	280	70	0	50	0	21	20	36	0	0	0	13	0	38	65	0	24	3	0	41	0	4	14	1	4	2	0	0	0	0	0	34	0	11	0	2	0	5	0	0	0	3	0	5
PBANKA_0416300	0	0	30	0	0	0	0	0	0	161	5	55	0	0	0	0	1	111	20	0	201	25	1	0	0	0	17	28	18	9	4	0	0	0	0	0	0	0	74	0	26	0	0	0	19	0	28	1	22
PBANKA_0416400	0	0	0	0	0	0	0	0	0	0	0	0	0	0	0	0	0	0	0	0	61	0	0	0	0	0	0	1	0	0	0	0	8	0	0	0	0	0	0	0	30	0	0	0	0	0	0	0	1
PBANKA_0416500	291	0	5	0	0	0	6	0	0	0	0	69	0	0	0	0	0	26	3	0	209	73	3	19	0	0	7	6	34	0	12	0	23	0	0	0	26	0	82	55	52	2	0	0	9	0	18	41	0
PBANKA_0416600	432	0	280	0	0	1788	367	0	0	0	60	33	0	0	0	0	4	619	6	0	62	0	26	13	4	0	16	0	0	62	134	0	5	0	0	1	237	0	90	764	13	543	0	0	0	0	0	709	7
PBANKA_0416700	0	0	0	0	0	0	0	0	0	214	0	0	111	55	0	0	0	7	23	0	281	31	12	0	2	0	5	0	13	0	27	0	0	0	0	0	0	0	0	46	0	13	0	0	0	0	0	0	2
PBANKA_0416800	29	0	23	0	0	0	0	0	0	115	69	38	0	0	0	0	2	0	25	0	73	16	1	0	11	0	3	9	47	21	3	0	3	0	0	0	0	0	0	0	23	0	0	0	4	0	6	0	6
PBANKA_0416900	0	0	0	12	0	0	0	0	0	0	0	21	0	0	0	0	0	0	0	0	0	0	0	0	0	1	0	0	9	0	0	0	0	0	0	0	0	0	0	0	0	0	0	0	16	0	0	0	3
PBANKA_0417000	0	0	0	0	0	0	0	0	0	0	0	12	91	0	0	0	0	41	11	0	0	0	0	0	0	0	0	9	10	0	0	0	4	0	0	0	0	0	0	0	22	0	0	0	31	0	0	0	0
PBANKA_0417100	101	0	0	0	0	0	0	0	0	0	0	0	0	0	0	0	0	0	6	0	0	0	0	20	0	7	1	0	9	0	0	0	3	0	0	0	0	0	0	0	9	0	0	0	17	0	0	0	2
PBANKA_0417200	0	0	0	0	0	0	0	0	0	0	0	481	0	0	0	0	0	0	656	0	0	0	0	0	0	0	0	271	526	0	0	0	139	0	0	0	0	0	0	0	582	0	0	0	469	0	162	0	15
PBANKA_0417300	0	0	0	0	0	0	0	0	0	0	0	38	0	0	0	0	0	0	14	0	20	5	0	0	0	0	0	1	6	0	0	0	3	0	0	0	0	0	12	6	7	0	0	0	0	0	0	0	2
PBANKA_0417400	0	0	0	0	0	0	0	0	0	0	18	84	0	0	0	0	7	0	34	0	256	28	0	0	7	0	20	0	61	0	0	0	9	0	0	0	0	0	51	0	24	0	0	0	66	0	9	0	5
PBANKA_0417500	0	0	95	0	0	0	144	53	0	0	35	145	0	0	0	0	4	0	1	0	120	115	28	20	7	0	37	17	33	13	75	0	15	0	2	0	172	0	118	254	31	0	0	0	51	0	7	553	2
PBANKA_0417600	0	0	0	0	0	0	325	0	0	0	0	401	0	0	0	0	0	95	406	0	0	0	0	0	0	0	0	120	533	0	0	0	109	0	0	0	0	0	0	0	424	20	0	0	506	0	123	0	12
PBANKA_0417700	0	409	0	0	243	7	5	98	0	389	29	331	2024	24	0	0	2	6	0	473	574	27	0	1	2	0	0	0	75	1	2	0	35	0	831	0	0	0	5	7	100	15	342	0	189	0	71	47	19
PBANKA_0417800	0	599	0	460	391	0	0	1030	197	275	4	30	830	610	0	0	3	23	120	640	131	0	0	0	29	110	0	8	18	0	9	432	110	421	2601	0	63	0	57	0	30	0	817	0	0	0	2	0	11
PBANKA_0417900	0	0	0	0	0	0	0	0	0	3	0	0	0	0	0	0	0	0	19	14	101	3	0	6	0	0	0	6	0	0	0	0	0	0	0	0	0	0	0	0	2	0	0	0	0	0	5	0	9
PBANKA_0418000	20	0	0	0	0	0	183	0	0	0	26	28	0	0	0	0	0	0	13	0	29	40	0	0	0	0	61	7	5	0	0	0	0	0	0	0	94	0	19	0	0	0	0	0	0	0	1	0	2
PBANKA_0418100	2	98	150	0	0	3	0	0	0	258	0	19	283	98	0	0	3	1	17	142	147	49	1	14	4	0	6	0	9	8	11	0	1	0	0	0	16	0	14	0	2	104	0	0	15	0	0	312	6
PBANKA_0418200	140	0	21	0	0	0	0	0	0	151	7	36	0	0	0	0	0	25	27	0	248	75	0	36	0	0	0	0	8	35	0	0	0	0	0	0	0	0	49	0	13	0	0	0	51	0	2	0	19
PBANKA_0418300	93	154	0	0	175	0	0	69	0	30	0	16	459	71	0	0	0	140	38	271	105	0	3	8	7	0	1	0	0	17	19	0	5	0	0	0	0	0	80	38	14	96	0	0	29	0	11	0	0
PBANKA_0418400	0	0	0	0	0	0	0	0	0	0	0	8	0	0	0	0	0	0	0	0	4	3	0	0	0	0	0	0	0	0	0	0	0	0	0	0	0	0	0	0	0	0	0	0	0	0	0	0	0
PBANKA_0418500	0	11	0	103	0	0	0	330	517	0	0	0	0	0	0	0	1426	0	0	0	5	0	0	0	0	0	0	0	0	0	90	72	0	0	1	0	0	0	328	0	0	0	0	0	0	0	0	0	5
PBANKA_0500200	0	0	0	0	0	0	0	0	0	0	0	0	0	0	0	0	0	0	0	0	0	0	0	0	0	0	0	0	0	0	0	0	0	0	0	0	0	0	0	0	0	0	0	0	0	0	0	0	0
PBANKA_0500600	0	0	0	0	0	0	0	0	0	0	0	0	0	0	0	0	0	0	0	0	0	0	0	0	0	0	0	0	0	0	0	0	0	0	0	0	0	0	0	0	0	0	0	0	0	0	0	0	0
PBANKA_0500700	0	0	0	0	0	0	0	25	45	6	0	0	0	0	0	0	144	0	0	0	0	4	0	0	0	9	0	0	0	0	9	0	0	76	5	0	0	0	35	0	0	0	0	0	0	0	0	0	0
PBANKA_0500741	0	0	0	0	0	0	0	0	0	0	0	0	0	0	0	0	0	0	0	0	0	0	0	0	0	0	0	0	0	0	0	1	0	0	0	0	0	0	0	0	0	0	0	0	0	0	0	0	0
PBANKA_0500781	0	0	0	0	0	0	0	0	0	0	0	0	0	0	0	0	0	0	0	0	0	2	0	0	0	0	0	0	0	0	0	0	0	0	0	0	0	0	0	0	0	0	0	0	0	0	0	0	0
PBANKA_0500971	0	0	0	0	0	0	0	0	0	0	0	0	0	0	0	0	0	0	0	0	0	0	0	0	0	0	0	0	0	0	0	0	0	0	0	0	0	0	0	0	0	0	0	0	0	0	0	0	0
PBANKA_0501000	0	0	0	0	0	0	0	0	37	0	0	0	0	0	0	0	92	0	0	0	0	0	0	0	0	0	0	0	0	0	0	0	0	0	0	0	0	0	0	0	0	0	0	0	0	0	0	0	0
PBANKA_0501051	0	0	0	0	0	0	0	0	0	0	0	0	0	0	0	0	0	0	0	0	0	0	0	0	0	0	0	0	0	0	0	0	0	0	0	0	0	0	0	0	0	0	0	0	0	0	0	0	0
PBANKA_0501100	0	0	38	0	0	373	0	0	8	14	14	9	0	0	0	0	26	198	19	0	0	0	0	14	0	0	9	0	12	18	2	0	0	0	0	0	3	0	65	66	4	443	0	0	28	0	0	262	0
PBANKA_0501200	0	0	0	0	0	0	0	0	0	90	0	4	0	0	0	0	0	0	0	42	0	0	0	0	0	0	0	0	0	0	0	0	0	0	0	0	0	0	0	0	0	0	0	0	0	0	0	0	0
PBANKA_0501300	108	0	309	0	0	502	92	0	0	0	3	0	0	0	0	0	4	438	0	0	0	1	25	0	20	0	13	0	0	61	80	0	0	0	0	0	188	0	183	353	0	652	0	0	0	0	0	596	4
PBANKA_0501400	0	1066	0	0	1915	0	0	345	0	144	0	0	2587	1158	0	0	0	51	0	703	0	0	1	0	0	0	0	0	0	0	0	0	0	47	349	0	0	0	0	0	0	0	264	0	0	0	0	0	0
PBANKA_0501500	0	61	0	5	36	0	0	0	0	20	0	0	174	59	0	0	0	0	0	126	0	11	0	0	0	0	0	6	6	0	0	0	0	0	0	0	0	0	0	0	0	0	21	0	1	0	2	0	0
PBANKA_0501600	0	174	0	188	706	0	0	655	68	64	0	0	0	30	0	0	0	20	41	0	0	0	0	0	22	35	0	0	0	0	0	151	57	216	529	0	0	0	2	0	0	0	218	0	0	0	0	0	0
PBANKA_0501700	0	35	0	70	0	0	0	0	91	80	0	39	0	167	0	0	0	0	87	0	93	20	0	0	12	0	0	13	55	0	6	0	90	205	259	0	98	0	22	0	73	0	119	0	98	0	44	0	5
PBANKA_0501800	0	201	0	750	0	0	0	32	2553	0	0	0	0	0	0	0	5298	68	24	0	0	26	0	4	315	778	2	3	0	0	380	1945	1205	611	32	0	0	0	1265	0	1	0	0	1	0	0	1	0	0
PBANKA_0501900	0	0	0	0	0	0	0	0	0	0	0	0	0	0	0	0	0	0	0	0	23	23	0	0	0	0	0	0	7	0	0	0	0	0	0	0	7	0	0	0	0	0	0	0	0	0	0	0	10
PBANKA_0502000	114	0	0	0	0	107	186	0	0	0	0	169	0	0	0	0	8	44	162	0	0	0	2	2	23	0	0	68	120	13	16	0	55	0	0	0	0	0	27	105	221	4	0	0	68	0	31	15	2
PBANKA_0502100	0	0	0	0	0	0	0	0	0	0	0	0	0	0	0	0	0	0	0	0	0	0	0	0	0	0	0	2	0	0	0	0	0	0	0	0	0	0	20	0	0	0	0	0	7	0	1	0	0
PBANKA_0502200	0	33	0	0	0	0	0	0	0	0	0	33	0	0	0	0	0	0	38	0	0	0	0	0	0	0	0	6	0	0	0	0	14	0	0	0	0	0	0	0	30	0	0	0	45	0	10	0	2
PBANKA_0502300	0	0	0	0	0	0	0	0	0	2	0	0	0	0	0	0	0	1	0	0	28	0	0	0	0	0	0	2	0	0	0	0	0	0	0	0	9	0	0	0	0	8	0	0	0	0	0	0	1
PBANKA_0502400	76	0	32	0	0	0	77	0	0	0	1	0	0	0	0	0	0	61	0	0	0	0	0	0	0	0	2	0	0	38	5	0	0	0	0	0	13	0	179	66	0	232	0	0	0	0	2	73	0
PBANKA_0502500	217	535	0	0	1183	0	51	300	0	351	0	181	1242	1130	0	0	0	0	404	551	43	0	10	1	0	0	2	141	100	0	26	42	93	0	722	0	0	0	0	82	299	0	382	0	131	0	65	0	1
PBANKA_0502600	0	0	0	0	0	0	45	0	0	10	0	3	0	0	0	0	0	0	25	12	308	70	0	0	0	0	3	5	0	0	0	0	0	0	0	0	23	0	0	0	0	0	0	0	2	0	0	0	7
PBANKA_0502650	0	0	0	0	0	0	0	0	0	0	0	255	0	0	0	0	0	0	306	0	0	0	0	0	0	0	0	58	142	0	0	0	80	0	0	0	0	0	0	0	250	0	0	0	303	0	44	0	2
PBANKA_0502700	0	0	0	0	0	0	0	0	0	0	0	42	0	0	0	0	0	0	86	0	0	0	0	0	0	0	0	36	60	0	0	0	14	0	0	0	0	0	0	0	49	0	0	0	54	0	9	0	1
PBANKA_0502800	107	12	11	41	23	31	152	116	36	62	1	31	25	48	0	0	65	92	47	1	22	27	1	14	29	63	2	12	19	1	5	65	73	0	0	0	15	0	11	0	80	32	0	0	11	0	8	0	7
PBANKA_0502900	15	1	5	0	134	14	95	0	0	15	13	0	29	0	0	0	1	40	0	11	0	0	0	12	7	0	23	0	0	16	5	1	4	0	0	0	54	0	63	15	6	111	0	0	6	0	1	11	4
PBANKA_0503000	0	0	0	0	3	0	0	13	0	0	0	0	0	0	0	0	0	0	1	0	0	0	0	0	0	0	0	0	1	7	0	18	1	0	0	0	0	0	0	0	5	0	3	0	0	0	0	0	0
PBANKA_0503100	0	15	0	23	0	0	0	44	9	0	0	3	0	11	0	0	1	0	3	0	0	0	0	0	1	0	0	9	6	0	0	0	4	4	35	0	0	0	0	0	6	0	30	0	3	0	0	0	0
PBANKA_0503200	51	0	35	0	0	0	0	0	0	217	7	122	5	1	0	0	1	58	11	0	123	32	0	10	18	0	20	27	52	9	0	0	3	0	0	0	0	0	0	0	37	0	0	0	65	0	3	16	14
PBANKA_0503300	130	47	75	19	405	0	11	132	36	39	0	254	278	105	0	0	9	80	256	136	28	0	0	21	13	0	7	148	125	9	1	9	79	0	265	0	56	0	0	21	276	107	298	0	235	0	30	18	17
PBANKA_0503400	0	21	0	0	44	0	17	18	0	23	0	9	46	23	0	0	0	19	0	15	0	0	0	0	3	6	0	0	0	23	0	27	3	46	63	0	0	0	2	0	0	3	93	0	0	0	0	5	0
PBANKA_0503500	21	0	61	0	0	82	20	0	0	9	8	520	0	0	0	0	0	75	535	0	66	0	1	17	0	0	22	162	272	0	13	0	73	0	0	0	0	0	102	224	345	0	0	0	238	0	76	34	6
PBANKA_0503600	0	0	0	0	0	0	0	0	11	49	16	24	0	0	0	0	46	50	0	0	52	148	0	19	0	0	3	5	17	0	0	0	24	0	0	0	0	0	21	83	73	0	0	0	45	0	0	210	6
PBANKA_0503700	29	0	0	61	0	130	0	0	0	0	0	35	0	0	0	0	0	18	0	0	0	16	3	0	0	51	0	0	0	0	11	51	0	0	0	0	2	0	0	125	0	0	0	0	1	0	0	0	1
PBANKA_0503800	0	2	69	104	0	108	0	0	25	19	72	44	0	0	0	0	0	0	45	0	0	12	6	0	0	0	2	13	32	16	19	5	22	26	0	0	38	0	11	0	35	0	0	0	48	0	7	0	1
PBANKA_0503900	0	0	0	0	24	0	0	0	0	50	0	11	3	39	0	0	0	0	3	55	86	0	0	0	0	0	0	2	11	0	0	0	2	0	0	0	0	0	0	0	4	0	0	0	14	0	0	0	0
PBANKA_0504000	186	0	3	0	6	40	0	0	0	26	18	3	0	0	0	0	5	34	21	0	0	19	3	0	11	0	0	13	15	0	8	0	3	0	0	0	31	0	40	102	21	75	0	0	23	0	6	10	14
PBANKA_0504100	56	54	21	0	127	0	2	56	0	0	0	35	232	73	0	0	3	63	2	98	0	0	0	0	10	0	0	1	5	7	0	0	0	0	127	0	23	0	0	51	0	74	83	0	18	0	0	72	0
PBANKA_0504200	122	1	0	26	197	0	0	154	2	0	0	13	0	16	0	0	0	0	0	0	0	0	0	0	4	0	29	5	3	0	0	35	28	51	208	0	0	0	0	0	18	0	100	0	0	0	5	0	0
PBANKA_0504300	404	0	50	0	0	687	0	0	0	0	34	61	0	0	0	0	0	510	31	0	0	0	32	0	0	0	18	14	69	19	115	38	7	0	0	0	256	2	480	833	38	446	0	0	28	0	12	1385	0
PBANKA_0504400	83	0	53	0	0	0	0	0	0	0	0	792	0	0	0	0	0	0	1044	0	0	0	0	0	0	0	0	289	656	0	0	0	193	0	0	0	0	0	0	0	713	0	0	0	483	0	186	0	11
PBANKA_0504500	0	0	0	0	0	0	0	0	0	0	0	4	0	0	0	0	0	0	15	0	0	2	0	0	0	0	0	0	26	0	0	0	2	0	0	0	0	0	0	3	14	0	0	0	0	0	1	0	0
PBANKA_0504600	0	0	0	0	0	0	0	0	0	0	0	0	0	0	0	0	0	0	0	0	0	14	0	0	0	0	6	0	0	0	0	0	0	0	0	0	42	0	0	2	0	0	0	0	0	0	0	0	2
PBANKA_0504700	0	0	0	0	0	0	0	0	0	7	0	0	0	0	0	0	0	0	0	0	0	15	0	0	0	0	1	0	0	0	0	0	0	0	0	0	0	0	0	0	0	0	0	0	0	0	0	0	6
PBANKA_0504800	278	0	92	17	0	290	74	11	0	26	35	0	0	0	0	0	4	115	0	0	93	14	8	14	20	0	29	0	5	13	49	6	0	9	0	0	76	0	98	27	0	252	0	0	0	0	0	35	3
PBANKA_0504900	0	0	10	0	0	0	0	0	2	54	0	10	0	0	0	0	13	0	0	0	65	0	1	0	0	0	6	0	0	4	4	5	0	0	0	0	0	0	0	0	0	29	0	0	3	0	0	0	0
PBANKA_0505000	0	0	0	0	0	0	0	0	0	0	0	0	0	0	0	0	0	0	0	0	0	0	0	0	0	0	0	10	0	0	0	0	0	0	0	0	0	0	0	0	23	0	0	0	0	0	0	0	2
PBANKA_0505100	0	4	0	0	0	165	0	4	0	793	0	0	16	0	0	0	0	0	70	6	81	35	0	0	0	0	0	0	31	0	0	0	0	0	0	0	0	0	0	0	5	0	0	0	0	0	0	0	11
PBANKA_0505200	0	0	0	0	0	0	0	0	0	0	0	17	0	0	0	0	0	0	82	0	53	2	0	0	0	0	0	47	39	0	0	0	9	0	0	0	0	0	0	40	23	0	0	0	66	0	25	0	6
PBANKA_0505300	0	0	0	0	0	0	0	0	0	26	0	26	0	0	0	0	0	0	9	15	58	9	0	9	2	0	0	4	2	0	5	0	19	0	0	0	0	0	4	0	6	0	0	0	0	0	0	0	3
PBANKA_0505400	25	9	125	0	0	27	167	0	28	88	33	16	18	38	0	0	40	34	0	40	2	22	4	7	11	15	5	0	1	30	8	0	25	0	29	0	81	0	69	50	5	92	0	0	12	0	1	96	1
PBANKA_0505500	8	41	36	0	0	155	107	0	0	0	42	21	10	4	0	0	9	169	13	46	15	14	2	3	12	0	38	6	61	20	8	0	11	0	0	0	286	0	133	44	49	1	0	0	10	0	0	66	0
PBANKA_0505600	0	0	0	0	0	0	0	0	0	0	0	10	0	0	0	0	0	0	0	0	322	22	0	0	0	0	0	0	0	0	0	0	2	0	0	0	0	0	0	0	9	0	0	0	0	0	0	0	5
PBANKA_0505700	0	0	0	0	0	0	0	0	0	1	0	43	16	0	0	0	0	0	64	0	53	11	0	0	0	0	0	5	29	0	0	0	5	0	50	0	0	0	0	0	18	0	0	0	22	0	10	0	1
PBANKA_0505800	0	54	0	0	0	0	0	0	0	0	0	151	0	0	0	0	0	0	97	0	0	17	0	0	0	0	0	11	61	0	0	0	7	0	106	0	0	0	0	0	52	0	0	0	44	0	20	0	4
PBANKA_0505900	213	188	40	344	2573	54	51	2795	190	31	42	23	242	786	0	0	16	49	68	106	160	0	3	18	52	42	7	29	23	8	34	68	208	577	3818	0	10	0	95	284	24	112	3050	0	24	0	0	10	18
PBANKA_0506000	0	258	0	0	128	0	0	410	0	243	0	0	172	251	0	0	0	0	14	278	22	54	0	0	0	0	0	9	4	0	0	0	1	63	287	0	0	0	0	0	6	0	100	0	36	0	2	0	8
PBANKA_0506100	157	2	0	0	0	0	0	0	0	240	0	15	158	0	0	0	0	0	8	10	502	54	0	0	0	0	0	10	14	0	0	0	7	0	16	0	0	0	0	0	13	0	0	0	91	0	9	0	25
PBANKA_0506200	0	0	0	0	0	210	0	0	0	0	0	0	0	0	0	0	0	0	42	0	8	19	0	0	0	0	0	0	0	0	0	0	0	0	0	0	0	0	0	0	0	0	0	0	0	0	0	0	3
PBANKA_0506300	0	0	0	0	0	0	0	0	0	0	0	49	0	0	0	0	0	24	8	0	0	0	0	0	0	0	0	14	70	0	0	14	8	0	0	0	28	0	0	0	21	0	0	0	2	0	0	0	0
PBANKA_0506400	0	0	0	0	0	0	0	0	0	0	0	2	0	0	0	0	0	0	0	0	0	4	0	0	0	0	0	0	1	0	0	0	0	0	0	0	0	0	0	0	0	0	0	0	0	0	0	0	0
PBANKA_0506500	0	0	0	0	0	0	0	0	0	0	0	0	0	0	0	0	0	0	0	0	0	18	0	10	0	0	0	0	17	0	0	0	0	47	0	0	0	0	0	0	0	0	0	0	30	0	0	0	3
PBANKA_0506600	163	0	57	0	0	0	417	0	0	118	0	252	0	0	0	0	8	0	314	0	38	109	8	27	31	0	101	35	283	0	22	0	58	0	0	0	57	0	0	0	215	0	0	0	301	0	86	513	17
PBANKA_0506700	12	0	0	0	0	0	0	0	0	0	0	7	0	0	0	0	1	0	21	0	74	0	0	1	0	14	0	9	41	0	0	76	0	111	0	0	30	0	10	0	3	0	0	0	55	0	1	0	0
PBANKA_0506800	0	0	0	45	0	0	0	0	0	0	0	0	0	0	0	0	0	80	87	0	0	0	2	0	0	0	0	5	6	4	4	29	0	0	0	0	0	0	0	0	0	0	0	0	16	0	3	0	0
PBANKA_0506900	133	133	0	0	594	0	0	837	186	326	0	67	379	323	0	0	0	0	77	124	0	0	0	17	0	15	0	8	25	0	3	151	7	179	964	0	0	0	0	155	20	260	897	0	45	0	21	0	0
PBANKA_0507000	168	45	89	0	44	515	0	2	18	71	0	5	0	94	0	0	0	13	20	50	119	36	0	0	28	0	0	0	5	15	0	0	83	0	522	0	68	0	0	0	15	3	2	0	1	0	0	0	12
PBANKA_0507100	26	0	0	0	30	28	0	17	0	12	0	0	0	0	0	0	10	0	29	0	162	47	0	69	84	0	10	1	53	0	0	0	34	2	7	0	0	0	0	0	83	0	8	0	127	0	6	155	3
PBANKA_0507200	0	1	0	0	7	0	0	0	0	12	0	36	31	2	0	0	0	0	4	77	0	10	0	0	0	0	0	0	5	0	0	0	0	0	0	0	6	0	0	0	2	0	0	0	2	0	0	0	0
PBANKA_0507300	1406	0	1365	1	0	2787	1281	0	0	0	703	0	0	0	0	0	93	1518	53	0	94	36	95	232	350	0	181	0	7	448	372	71	2	0	0	1	1893	0	1981	2304	15	5659	0	0	10	0	4	6152	8
PBANKA_0507400	0	0	0	0	0	0	0	0	0	47	0	22	0	0	0	0	4	0	7	0	0	20	0	0	11	0	0	0	0	0	0	0	0	0	0	0	0	0	0	0	0	0	0	0	3	0	0	0	0
PBANKA_0507500	0	0	0	0	0	0	0	7	0	0	0	4	10	0	0	0	0	0	14	0	8	0	0	0	0	0	0	4	13	0	0	0	8	0	0	0	0	0	0	0	12	0	0	0	25	0	8	0	0
PBANKA_0507600	10	0	5	0	0	10	3	0	0	0	0	0	0	0	0	0	0	1	0	0	23	31	0	0	0	0	0	4	23	4	0	0	5	0	0	0	3	0	14	0	12	19	0	0	0	0	0	0	1
PBANKA_0507700	0	0	1	0	0	23	30	0	0	0	0	0	0	0	0	0	0	12	0	0	0	10	0	0	0	0	4	1	1	5	1	0	1	0	0	0	19	0	9	10	1	50	0	0	1	0	4	0	0
PBANKA_0507800	148	0	137	0	0	119	243	0	0	35	44	0	0	0	0	0	5	201	0	0	12	22	13	37	11	0	31	0	0	79	41	0	0	0	0	0	124	0	64	437	3	507	0	0	0	0	1	416	1
PBANKA_0507900	49	0	0	0	0	0	218	0	0	0	0	0	0	0	0	0	0	69	0	0	0	0	1	0	0	0	5	0	0	20	2	0	0	0	0	0	0	0	12	164	0	0	0	0	0	0	1	74	0
PBANKA_0508000	0	0	0	0	0	0	4	0	0	11	0	0	0	0	0	0	0	73	0	0	0	0	0	0	0	0	5	0	0	11	0	0	0	0	0	0	0	0	0	0	0	0	0	0	0	0	0	0	0
PBANKA_0508100	372	244	81	1	882	709	4	174	84	427	46	132	559	614	0	0	235	35	45	257	240	136	38	36	66	0	51	87	63	88	162	33	5	194	989	0	312	0	252	72	51	7	1455	0	42	0	29	515	23
PBANKA_0508200	0	0	0	0	0	0	0	0	0	0	0	0	0	0	0	0	0	0	12	0	22	18	0	0	0	0	0	0	0	0	0	0	1	0	0	0	0	0	0	0	2	0	0	0	0	0	0	0	3
PBANKA_0508300	0	0	0	0	0	0	0	0	0	2	0	16	0	0	0	0	0	0	27	0	0	0	0	0	0	0	0	0	0	0	0	0	5	0	0	0	0	0	0	73	15	0	0	0	4	0	8	0	0
PBANKA_0508400	0	0	0	0	0	0	0	0	0	99	0	0	0	0	0	0	0	0	0	0	112	0	0	0	0	0	0	2	0	0	0	0	0	0	0	0	0	0	0	0	1	0	0	0	17	0	3	0	0
PBANKA_0508500	4	0	0	0	0	0	0	0	0	24	0	12	0	0	0	0	0	0	13	0	71	0	0	0	0	0	2	1	2	0	0	0	2	0	0	0	0	0	0	0	4	0	0	0	5	0	0	0	0
PBANKA_0508600	552	0	109	0	0	233	133	0	0	10	43	6	0	0	0	0	10	111	15	0	42	21	8	49	43	0	74	1	0	18	31	0	0	0	0	0	161	0	223	59	0	400	0	0	2	0	3	529	0
PBANKA_0508700	0	0	34	0	0	13	0	0	0	0	0	0	0	0	0	0	0	0	0	0	0	0	0	0	5	0	4	0	0	0	0	0	0	0	0	0	22	0	47	40	0	101	0	0	3	0	0	34	0
PBANKA_0508800	0	0	6	0	0	44	0	0	0	0	0	145	0	0	0	0	0	0	9	0	0	0	0	0	0	0	2	3	0	0	0	0	2	0	0	0	7	0	5	4	7	24	0	0	0	0	1	0	1
PBANKA_0508900	0	0	0	0	0	0	0	0	0	0	0	5	0	0	0	0	0	0	13	0	8	5	0	0	0	0	0	9	7	0	0	0	7	0	0	0	0	0	0	0	9	0	0	0	6	0	3	18	10
PBANKA_0509000	428	0	151	0	0	0	82	0	0	7	59	84	0	0	0	0	3	148	23	0	20	41	4	0	12	0	13	23	16	51	18	0	7	0	6	0	59	0	50	18	31	437	0	0	31	0	13	426	2
PBANKA_0509100	0	0	2	148	0	19	0	53	0	0	1	6	0	0	0	0	0	2	5	0	0	0	3	0	12	9	1	0	7	0	18	29	37	143	65	0	30	0	26	0	4	0	73	0	6	0	0	0	2
PBANKA_0509200	0	3	149	0	0	37	84	0	11	214	5	19	0	0	0	0	1	73	32	1	42	15	1	3	7	9	6	4	0	5	6	0	0	24	15	0	98	0	136	2	12	0	29	0	8	0	0	1	3
PBANKA_0509300	207	0	203	0	0	243	0	0	0	131	0	137	250	0	0	0	0	50	81	0	194	10	0	0	0	0	0	6	64	14	0	0	21	0	0	0	0	0	0	262	87	0	0	0	5	0	10	285	4
PBANKA_0509400	0	0	0	0	0	0	0	0	0	1	0	9	12	0	0	0	0	8	2	0	2	32	0	0	0	0	0	3	22	0	0	0	0	0	0	0	0	0	0	0	10	0	0	0	5	0	0	0	2
PBANKA_0509500	0	0	0	0	0	0	0	0	0	0	2	41	0	0	0	0	0	35	18	0	0	18	0	12	0	0	0	2	37	0	0	0	21	0	0	0	2	0	38	0	65	0	0	0	30	0	6	0	3
PBANKA_0509600	0	277	0	0	886	0	0	124	0	95	0	14	784	512	0	0	0	0	0	518	0	16	0	0	0	0	0	0	0	0	2	0	0	6	77	0	0	0	0	0	3	0	102	0	25	0	0	0	3
PBANKA_0509700	298	6	243	6	0	280	294	34	6	22	34	13	0	0	0	0	6	251	0	0	72	0	9	38	40	6	21	0	5	62	58	0	0	0	52	0	152	0	180	335	9	561	116	0	33	0	1	138	7
PBANKA_0509800	10	9	0	0	0	26	12	0	26	0	8	32	0	0	0	0	1	18	27	0	8	6	3	1	2	0	15	1	2	0	8	0	2	17	0	0	12	0	50	0	1	79	11	0	0	0	1	0	0
PBANKA_0509900	7	1	10	1	0	131	5	0	4	30	6	26	0	0	0	0	2	17	39	0	3	27	3	0	11	0	5	12	8	0	21	0	7	0	0	0	14	0	209	67	4	0	4	0	0	0	2	0	0
PBANKA_0510000	0	134	0	0	104	0	106	0	0	329	2	34	198	65	0	0	1	0	44	271	60	2	6	3	4	0	4	26	16	11	33	0	27	0	0	1	0	0	31	0	93	165	0	0	1	0	8	218	2
PBANKA_0510100	510	376	16	0	263	458	44	163	125	280	6	60	1002	318	0	0	35	35	44	197	97	0	13	0	10	60	23	33	156	51	28	11	12	26	15	0	213	0	95	105	12	328	95	0	21	0	13	105	4
PBANKA_0510200	3	47	30	208	0	14	29	0	232	0	14	6	0	0	0	0	321	2	9	0	16	28	7	5	13	99	2	3	12	9	55	1259	74	210	0	0	17	0	143	58	9	89	34	0	14	0	0	8	0
PBANKA_0510300	7	0	0	9	0	0	0	0	0	0	4	111	0	0	0	0	0	0	101	0	0	7	0	0	0	0	3	62	51	0	1	0	24	0	0	0	22	0	4	5	121	18	0	0	56	0	11	0	1
PBANKA_0510400	0	0	0	0	0	0	13	0	0	0	0	73	0	0	0	0	0	0	10	0	0	0	0	0	3	0	4	13	5	0	0	0	5	0	0	0	0	0	0	0	14	0	0	0	20	0	8	0	0
PBANKA_0510500	21	0	10	0	0	0	3	0	0	0	0	10	0	0	0	0	0	1	0	0	0	0	0	0	0	0	2	0	0	8	0	0	0	0	0	0	34	0	0	11	2	42	0	0	0	0	0	0	0
PBANKA_0510600	75	0	91	0	0	54	43	0	0	0	0	0	0	0	0	0	4	154	0	0	0	17	1	5	37	0	24	0	0	6	16	0	0	0	0	0	56	0	100	99	0	56	0	0	0	0	0	8	0
PBANKA_0510700	0	0	0	0	0	0	0	0	0	0	0	0	0	0	0	0	0	0	0	0	53	0	0	0	0	0	0	0	0	0	0	0	0	0	0	0	0	0	0	0	0	0	0	0	0	0	0	0	0
PBANKA_0510800	66	275	28	1218	0	2	18	170	1126	74	0	6	0	0	0	0	745	29	9	31	63	0	0	2	225	644	11	2	0	0	202	1978	964	1049	76	0	0	0	618	0	6	0	63	0	14	0	6	0	3
PBANKA_0510900	0	50	0	33	0	0	0	129	118	0	0	122	0	0	0	0	0	0	61	0	0	69	0	1	0	0	0	28	155	0	0	0	10	18	0	1	1	0	0	0	47	0	0	0	110	0	1	0	8
PBANKA_0511000	0	6	0	0	0	0	0	0	0	0	0	0	0	0	0	0	0	0	0	0	0	0	0	0	0	0	0	0	0	0	0	0	0	0	0	0	0	0	0	0	0	0	0	0	0	0	0	0	0
PBANKA_0511100	0	14	0	0	0	0	0	0	0	26	0	0	0	0	0	0	0	0	0	0	46	28	0	0	0	0	0	0	0	0	0	0	0	0	0	0	0	0	0	0	0	0	0	0	0	0	0	0	1
PBANKA_0511200	0	19	0	0	19	0	0	17	0	68	0	12	0	0	0	0	0	0	32	27	1	13	12	0	0	0	0	11	24	0	47	0	9	0	100	0	0	0	0	0	34	1	0	0	10	0	1	0	2
PBANKA_0511300	0	0	0	0	0	0	0	0	0	0	0	2	0	0	0	0	0	0	2	0	0	0	0	0	0	0	0	0	0	0	0	0	0	1	0	0	0	0	0	0	0	0	0	0	0	0	0	0	1
PBANKA_0511400	0	2535	3	1649	2564	0	0	4220	522	1624	2	37	2950	3044	0	0	2	14	174	1973	195	1	0	0	76	281	0	3	45	0	10	1117	395	2779	9419	1	56	0	32	44	92	0	5062	0	46	0	5	0	25
PBANKA_0511500	0	0	0	0	0	0	0	74	0	203	0	0	0	0	0	0	0	0	49	0	3	0	0	0	0	0	0	0	10	0	0	0	10	0	0	0	0	0	0	0	31	0	0	0	0	0	0	0	2
PBANKA_0511600	0	0	0	0	0	0	0	0	0	20	0	2	0	0	0	0	0	0	3	0	15	4	0	0	0	0	0	8	3	1	0	0	1	0	3	0	0	0	0	0	5	0	0	0	3	0	2	0	2
PBANKA_0511700	0	0	0	0	0	40	0	0	0	0	0	113	0	0	0	0	0	0	123	0	48	22	0	9	0	0	0	37	34	16	0	0	36	0	0	0	0	0	14	0	74	0	0	0	58	0	6	19	3
PBANKA_0511800	12	19	0	0	0	0	9	0	30	0	0	0	0	51	0	0	0	0	0	0	0	0	0	0	0	0	0	0	0	61	12	0	0	0	0	0	0	0	39	153	0	45	4	0	0	0	0	0	0
PBANKA_0511900	0	0	0	0	0	0	0	114	0	1	0	143	0	0	0	0	0	0	83	0	6	165	9	0	0	0	2	26	62	0	25	0	9	0	0	0	0	0	0	0	40	0	0	0	51	0	30	0	8
PBANKA_0512000	0	0	14	0	0	0	0	0	0	0	0	550	0	0	0	0	0	0	254	0	0	0	0	0	0	8	0	42	314	1	0	0	78	0	0	0	0	0	0	0	252	0	0	0	363	0	48	0	2
PBANKA_0512100	0	0	0	113	0	0	0	4	21	0	0	0	0	0	0	0	36	0	42	0	10	0	0	0	19	0	1	0	0	0	18	29	11	9	0	0	0	0	57	0	0	0	0	0	0	0	0	0	1
PBANKA_0512200	0	0	0	0	0	0	0	0	0	0	0	13	0	0	0	0	0	0	34	0	0	0	0	0	0	0	0	14	23	0	0	0	2	0	4	0	0	0	0	0	12	0	0	0	18	0	21	23	0
PBANKA_0512300	0	0	0	0	0	0	0	0	0	0	0	0	0	0	0	0	0	0	0	0	0	32	7	0	0	0	0	4	22	0	22	0	6	0	0	0	0	0	0	0	13	0	0	0	0	0	8	0	5
PBANKA_0512400	17	0	1	2	0	0	0	18	1	0	18	8	0	0	0	0	10	2	12	0	1	0	2	0	4	3	0	0	28	0	8	0	1	33	0	0	54	0	6	8	12	31	0	0	5	0	1	107	0
PBANKA_0512500	0	0	0	2	0	0	0	0	0	0	0	21	0	0	0	0	0	11	14	0	1	0	0	0	0	4	0	4	7	0	0	0	2	0	0	0	0	0	0	33	12	0	0	0	3	0	1	0	0
PBANKA_0512600	1	37	5	0	94	0	0	167	0	0	0	5	91	0	0	0	0	0	0	105	7	1	0	0	0	2	0	5	0	0	0	64	3	10	117	0	0	0	0	0	9	0	43	0	6	0	0	75	0
PBANKA_0512700	4	118	128	244	0	114	100	102	288	75	22	65	218	67	0	0	173	57	14	102	112	2	18	19	71	125	15	17	41	17	98	303	205	93	100	0	103	0	196	0	26	117	36	0	25	0	0	308	10
PBANKA_0512800	21	866	586	1325	0	1141	584	436	3539	0	40	123	0	0	0	0	2528	430	83	0	0	0	28	121	783	1677	50	0	220	96	588	4021	2231	1415	0	0	472	0	2041	367	0	186	91	0	69	0	46	1374	0
PBANKA_0512900	0	148	0	177	104	0	0	2	90	0	0	45	636	364	0	0	25	0	83	269	184	72	0	1	5	51	6	16	12	0	15	144	52	10	2	0	0	0	31	0	29	0	22	0	8	0	6	0	11
PBANKA_0513000	0	0	0	8	643	0	0	516	0	0	0	41	511	330	0	0	0	0	0	101	0	0	0	0	0	62	0	24	66	0	0	119	4	124	179	0	0	0	0	0	20	2	674	0	128	0	0	0	2
PBANKA_0513100	0	0	39	0	0	0	0	27	0	0	5	0	0	0	0	0	0	0	0	0	0	0	0	0	0	0	2	0	0	0	0	0	0	20	84	0	12	0	0	0	0	0	119	0	7	0	14	0	3
PBANKA_0513200	0	0	0	0	0	0	0	0	0	0	0	0	0	0	0	0	0	0	12	0	0	0	0	1	0	0	0	0	0	0	0	15	0	0	0	0	27	0	0	0	1	0	18	0	0	0	10	0	0
PBANKA_0513300	0	7	0	9	0	0	0	0	15	0	0	7	0	0	0	0	20	2	11	0	0	0	0	10	0	7	0	3	0	0	1	11	0	8	0	0	0	0	2	0	0	0	30	0	0	0	5	0	0
PBANKA_0513400	58	26	3	83	196	0	0	180	4	40	11	13	4	80	0	0	1	0	25	145	24	17	0	0	8	5	0	1	0	3	6	49	47	49	120	0	0	0	19	2	10	13	88	0	0	0	1	32	9
PBANKA_0513500	0	0	5	0	0	31	0	0	0	0	0	8	0	0	0	0	0	41	0	0	0	0	1	0	3	0	2	3	7	18	10	0	0	0	0	0	26	0	0	2	0	40	0	0	0	0	0	6	0
PBANKA_0513600	0	0	0	9	0	0	0	0	1	0	0	5	0	0	0	0	0	0	62	0	0	6	0	0	17	0	5	0	0	0	0	0	54	3	55	0	0	0	0	0	4	0	2	0	6	0	16	0	1
PBANKA_0513700	0	0	0	51	0	0	0	0	0	0	0	0	0	0	0	0	0	9	0	0	0	0	0	0	0	0	0	0	0	0	0	40	0	0	0	0	0	0	0	0	0	0	0	0	0	0	0	0	0
PBANKA_0513800	0	0	0	0	0	0	0	0	0	48	0	0	0	0	0	0	0	0	66	20	284	3	1	0	1	0	0	2	0	0	5	0	0	0	0	0	12	0	5	0	0	0	0	0	0	0	0	0	12
PBANKA_0513900	560	319	155	9	302	270	471	0	0	742	165	0	809	772	0	0	45	346	193	669	688	26	26	45	156	0	72	47	28	87	99	40	0	0	133	0	263	0	340	422	43	211	31	0	0	0	1	575	30
PBANKA_0514000	0	1	0	0	55	0	0	0	15	0	0	0	0	61	0	0	0	97	65	0	33	56	0	0	0	0	0	27	0	0	0	0	0	0	0	0	0	0	0	0	8	0	0	0	50	0	0	0	0
PBANKA_0514100	0	162	0	18	7	0	0	0	3	0	0	5	1	22	0	0	8	0	5	14	0	27	0	0	0	0	0	1	0	0	1	50	0	33	46	0	16	0	0	0	5	0	17	0	0	0	0	0	7
PBANKA_0514200	0	41	0	135	921	0	0	625	157	0	0	0	121	272	0	0	0	0	0	0	0	0	0	0	7	0	0	0	47	0	0	0	43	236	747	0	0	0	0	0	0	0	563	0	0	0	11	0	0
PBANKA_0514300	267	32	55	0	52	452	46	7	7	1	99	95	75	2	0	0	27	38	361	97	175	17	3	46	1	0	27	129	55	53	39	26	59	0	292	0	137	0	211	119	257	250	0	0	63	0	16	8	2
PBANKA_0514400	0	0	0	0	0	0	0	0	0	0	0	0	0	0	0	0	0	0	0	0	0	0	0	0	0	0	12	3	0	0	9	0	2	0	0	0	0	0	0	0	2	0	0	0	0	0	0	0	0
PBANKA_0514500	0	0	0	0	0	0	18	0	0	0	7	72	0	0	0	0	0	38	16	0	0	31	3	0	0	0	0	7	0	0	14	0	0	0	0	0	17	0	0	101	0	0	0	0	0	0	0	0	0
PBANKA_0514600	0	19	0	0	0	0	0	0	0	0	0	0	0	0	0	0	0	25	5	0	0	30	0	0	0	0	0	0	0	0	0	0	0	0	15	0	0	0	0	0	0	0	0	0	0	0	0	0	2
PBANKA_0514700	0	0	0	0	0	0	0	0	0	0	0	0	0	0	0	0	0	0	4	0	0	0	0	0	0	0	0	0	0	0	0	0	0	0	0	0	0	0	0	0	0	0	0	0	1	0	0	0	0
PBANKA_0514800	0	35	0	0	0	0	0	40	0	33	0	41	0	0	0	0	0	0	22	1	0	0	0	0	0	0	0	0	7	0	0	0	4	0	0	0	0	0	0	0	12	0	38	0	0	0	0	0	0
PBANKA_0514900	0	0	96	0	0	0	0	1	0	0	0	13020	0	0	0	2	1	188	20530	0	0	0	5	1	4	0	12	4437	9651	0	30	2	3676	0	0	0	130	0	172	0	14466	0	0	1	8191	0	2024	295	278
PBANKA_0515000	0	4	88	4	1	0	1	0	2	0	1	22605	0	1	0	0	3	1	28086	1	0	1	0	8	1	0	28	5394	16029	8	0	240	5740	0	2	2	131	1	0	0	22486	0	2	2	17311	0	3717	1	419
PBANKA_0515100	0	0	0	0	0	0	0	0	0	0	0	27	0	0	0	0	0	0	4	0	0	0	0	0	0	0	0	1	15	0	0	27	0	0	0	0	0	0	0	0	7	0	0	0	0	0	0	0	0
PBANKA_0515200	0	221	18	252	1325	0	0	1375	2	0	0	2	0	230	0	0	0	0	14	0	0	23	0	0	0	0	0	0	16	0	0	0	0	438	2703	0	0	0	0	0	0	0	2124	0	7	0	0	0	0
PBANKA_0515300	0	23	0	4	54	0	0	0	0	92	0	45	558	261	0	0	0	10	111	137	82	14	0	0	0	0	0	34	44	0	0	0	30	0	0	0	0	0	32	0	102	0	0	0	76	0	5	0	1
PBANKA_0515350	0	0	0	0	0	0	0	0	0	0	0	0	0	0	0	0	0	47	11	0	0	0	0	0	7	0	2	6	0	0	0	0	31	0	0	0	0	0	0	0	3	0	0	0	0	0	2	0	2
PBANKA_0515400	0	0	63	6	0	0	0	0	0	0	33	13	0	0	0	0	0	28	68	0	62	3	0	0	0	0	0	26	1	0	5	4	16	0	0	0	67	0	0	0	65	0	0	0	22	0	3	0	12
PBANKA_0515500	0	63	19	0	171	0	0	63	55	0	0	0	151	130	0	0	0	0	21	79	0	0	0	0	0	0	0	0	0	0	0	0	0	0	0	0	55	0	10	0	0	0	283	0	0	0	0	0	0
PBANKA_0515600	0	0	0	0	0	0	0	0	0	20	0	0	0	0	0	0	4	0	0	0	0	37	0	0	8	0	0	0	0	0	0	0	0	0	0	0	0	0	0	0	0	0	0	0	0	0	0	0	0
PBANKA_0515700	0	0	0	0	0	0	0	0	0	0	0	0	0	0	0	0	0	0	0	0	0	0	0	0	0	0	0	0	0	0	0	0	0	0	0	0	0	0	0	0	0	0	0	0	3	0	0	0	6
PBANKA_0515800	30	0	0	0	0	0	0	0	0	0	0	0	0	0	0	0	0	0	13	0	0	0	0	0	0	0	0	1	0	0	0	0	2	0	0	0	46	0	0	0	5	0	0	0	0	0	0	0	8
PBANKA_0515900	150	0	79	0	0	267	135	0	0	45	11	15	0	0	0	0	9	55	5	5	57	56	5	10	11	0	19	14	21	16	27	0	4	0	12	0	50	0	139	204	42	134	0	0	22	0	4	59	26
PBANKA_0516000	0	0	0	0	0	0	0	0	0	0	0	116	0	0	0	0	0	0	99	0	0	0	0	0	1	0	3	24	58	0	0	83	18	0	0	0	0	0	0	0	51	0	0	0	91	0	9	0	2
PBANKA_0516100	0	3	1	20	0	0	0	101	9	2	0	0	0	0	0	0	3	0	12	0	4	0	0	2	5	11	1	7	2	12	1	11	17	6	7	0	0	0	18	31	4	12	20	0	4	0	0	0	0
PBANKA_0516200	0	0	0	1	0	0	0	0	0	0	1	63	0	0	0	0	0	0	86	0	0	122	0	21	0	4	4	11	0	0	0	0	17	6	0	0	0	0	0	0	39	0	0	0	48	0	0	0	12
PBANKA_0516300	0	0	1	0	0	0	0	0	0	0	0	10	0	0	0	0	0	99	1	0	0	0	0	0	0	0	0	0	0	0	0	0	0	0	0	0	0	0	0	0	1	0	0	0	41	0	6	326	0
PBANKA_0516400	64	0	0	0	0	0	25	0	0	13	0	20	0	0	0	0	0	0	42	0	0	0	0	0	0	0	1	8	0	33	1	0	1	0	0	0	0	0	8	4	0	0	0	0	20	0	0	0	0
PBANKA_0516500	145	0	26	0	0	2	210	0	0	7	13	3	0	0	0	0	0	19	0	0	44	44	1	9	0	12	12	2	0	22	14	0	0	0	0	0	37	0	85	41	0	7	0	0	16	0	0	82	15
PBANKA_0516600	0	0	42	0	0	8	128	0	0	0	22	0	0	0	0	0	4	101	17	0	0	0	2	7	13	0	7	0	0	43	9	0	6	0	0	0	48	0	6	193	5	2	0	0	0	0	5	116	0
PBANKA_0516700	0	0	0	0	0	0	0	0	0	0	0	2	0	0	0	0	0	0	0	0	0	0	0	0	0	0	0	0	0	0	0	18	0	0	0	0	0	0	0	0	2	2	0	0	13	0	2	0	0
PBANKA_0516800	0	0	0	0	0	0	0	0	0	0	0	5	0	0	0	0	0	0	53	0	0	2	0	0	0	0	0	7	0	0	0	0	1	0	0	0	0	0	0	0	10	0	0	0	14	0	0	0	0
PBANKA_0516900	0	0	0	0	0	0	0	0	99	12	0	0	0	0	0	0	312	3	41	0	0	0	0	0	0	0	0	0	4	11	2	2	0	0	121	0	0	0	136	12	2	167	3	0	60	0	0	2	2
PBANKA_0517000	0	0	0	24	2	562	224	0	364	27	0	107	163	38	0	0	1131	0	205	0	0	110	10	3	66	0	0	6	93	80	90	352	265	112	121	0	0	0	202	0	4	469	280	0	84	0	16	494	2
PBANKA_0517100	0	0	59	0	0	0	0	0	0	0	0	0	0	0	0	0	0	96	0	0	0	0	0	0	0	0	0	0	0	0	0	0	0	0	0	0	377	0	178	0	0	0	0	0	0	0	8	522	0
PBANKA_0517200	0	0	70	0	0	413	0	0	0	0	15	0	0	0	0	0	0	0	21	0	0	0	12	0	0	0	0	8	0	17	38	0	0	0	0	0	0	0	0	0	0	0	0	0	11	0	0	0	0
PBANKA_0517300	0	27	0	0	0	0	0	0	0	20	0	10	116	129	0	0	0	0	4	0	0	7	0	0	0	0	0	0	0	0	0	0	0	0	0	0	0	0	98	0	1	4	0	0	0	0	0	0	8
PBANKA_0517400	103	53	167	0	12	41	0	0	0	41	33	0	634	48	0	0	0	0	49	10	52	103	0	163	4	0	0	10	0	44	0	0	9	0	0	0	96	0	0	0	30	87	0	0	95	0	0	0	11
PBANKA_0517500	0	4	0	0	0	0	0	0	23	16	0	23	31	0	0	0	71	39	20	26	78	0	0	47	0	0	0	6	41	0	0	0	42	0	0	0	0	0	0	0	154	7	0	0	142	0	21	0	6
PBANKA_0517600	0	0	0	0	0	0	0	0	1	0	0	595	0	0	0	0	1	0	847	0	0	0	0	0	0	0	0	370	563	1	0	0	148	0	1	0	0	0	0	0	648	0	0	0	503	0	128	0	14
PBANKA_0517700	2	23	0	0	0	0	0	0	0	0	0	1	0	0	0	0	0	250	92	0	124	0	3	1	0	0	2	7	0	0	7	0	0	0	0	0	0	0	3	0	7	108	0	0	25	0	0	262	1
PBANKA_0517800	0	0	0	0	0	0	0	0	0	0	0	0	0	0	0	0	0	0	0	0	0	12	0	0	0	0	0	5	0	0	5	0	0	0	0	0	0	0	0	0	2	0	0	0	8	0	0	32	0
PBANKA_0517900	0	0	0	0	0	0	24	0	0	0	0	24	0	0	0	0	0	0	28	0	0	34	0	0	0	0	0	0	0	0	0	0	0	0	0	0	0	0	0	0	3	0	0	0	54	0	0	0	8
PBANKA_0518000	0	0	0	0	0	0	0	0	0	0	0	16	0	0	0	0	0	0	0	0	0	0	0	0	0	0	0	0	52	0	0	0	3	0	0	0	0	0	0	0	37	0	0	0	22	0	3	0	5
PBANKA_0518100	0	0	0	0	0	0	0	0	0	0	0	35	0	0	0	0	0	0	0	0	0	0	0	0	0	0	0	0	0	0	0	0	0	0	0	0	0	0	0	0	3	0	0	0	0	0	0	0	0
PBANKA_0518200	0	0	0	0	0	0	0	0	0	0	0	99	0	0	0	0	0	0	0	0	0	0	0	0	0	0	0	0	0	0	0	0	0	0	0	0	0	0	0	0	14	0	0	0	0	0	2	0	1
PBANKA_0518300	0	29	0	0	0	0	0	0	0	0	0	0	0	0	0	0	0	27	0	0	0	10	0	0	0	0	12	9	2	0	0	0	2	0	0	0	0	0	0	0	5	0	0	0	2	0	0	0	0
PBANKA_0518400	0	6	0	0	0	51	0	0	0	26	0	0	0	43	0	0	0	31	0	0	0	0	0	0	2	0	3	0	0	0	1	0	2	0	0	0	10	0	0	0	13	57	0	0	0	0	0	4	5
PBANKA_0518500	0	0	62	0	0	0	0	0	0	0	0	142	134	85	0	0	0	0	55	0	0	0	5	0	0	0	0	54	72	0	22	0	10	0	0	0	0	0	0	0	45	0	0	0	85	0	2	67	4
PBANKA_0518600	0	0	0	0	0	0	0	0	0	0	0	52	0	0	0	0	0	0	0	0	0	27	0	0	0	0	0	0	0	0	0	0	10	0	0	0	0	0	0	0	22	0	0	0	0	0	5	0	0
PBANKA_0518700	0	0	28	0	0	0	0	233	0	0	0	169	0	0	0	0	0	0	34	0	12	34	0	0	0	0	0	1	12	0	0	0	0	0	0	0	0	0	0	0	6	0	0	0	10	0	13	0	7
PBANKA_0518800	0	0	0	0	0	0	0	0	0	0	0	0	0	0	0	0	0	0	0	0	0	0	0	0	0	0	0	0	0	0	0	5	0	0	0	0	0	0	0	0	0	0	0	0	0	0	0	0	0
PBANKA_0518900	0	0	0	0	0	0	0	0	0	78	0	0	82	157	0	0	0	0	54	0	0	0	0	0	0	0	0	0	0	0	0	0	0	0	0	0	0	0	0	0	0	0	0	0	0	0	0	0	2
PBANKA_0519000	0	5551	1	1238	4796	0	0	2535	3291	3192	0	0	4982	4240	0	0	0	0	1	2772	1311	6	0	0	225	957	0	101	146	0	0	3021	878	5172	5158	0	1	0	0	0	23	0	3564	0	60	0	0	3	29
PBANKA_0519100	2	4411	0	7352	1908	0	0	5711	11164	3842	0	0	1991	1380	0	0	1880	0	0	1729	908	22	0	0	1217	7278	0	0	1	0	1117	10473	5158	10766	7024	0	0	0	3789	1	0	126	5253	0	0	0	0	0	19
PBANKA_0519200	0	4518	0	14546	1159	0	0	9902	14403	822	0	0	0	127	0	0	3300	0	0	143	0	5	0	0	2451	11187	0	0	0	0	2378	15442	10336	16333	6400	0	0	0	8087	1	0	0	3386	0	0	0	0	0	10
PBANKA_0519300	0	551	0	524	613	0	0	390	173	995	0	0	1260	314	0	0	2	0	0	545	432	0	0	0	42	70	0	0	0	0	0	67	155	1201	1835	0	0	0	4	0	9	0	1692	0	0	0	4	0	3
PBANKA_0519400	0	1728	0	141	783	0	0	767	93	2020	0	2	1991	2408	0	0	0	0	0	1505	1135	150	0	0	0	1	26	5	0	0	0	0	14	116	58	0	0	0	0	0	56	0	586	0	56	0	9	0	65
PBANKA_0519500	0	0	0	0	0	0	0	0	0	0	0	0	9	86	0	0	0	0	0	0	0	0	0	0	0	0	0	0	0	0	0	0	0	0	0	0	0	0	0	0	6	0	0	0	0	0	0	0	1
PBANKA_0519600	69	3	17	4	0	19	0	0	5	88	0	7	0	0	0	0	0	0	5	0	0	1	0	0	0	0	0	2	0	0	0	2	5	0	0	0	3	0	0	0	0	0	0	0	3	0	3	0	0
PBANKA_0519700	31	0	44	0	0	9	0	0	0	19	0	26	0	0	0	0	0	0	0	0	1	25	0	4	0	0	6	0	3	0	0	0	3	0	0	0	109	0	6	40	21	4	0	0	26	0	0	466	0
PBANKA_0519800	0	0	0	0	52	0	218	0	0	126	0	64	0	0	0	0	0	0	187	0	483	64	0	0	0	0	0	12	95	0	0	0	0	0	0	0	23	0	3	0	0	0	0	0	4	0	25	0	6
PBANKA_0519900	146	0	9	0	0	30	215	0	0	126	0	47	0	0	0	0	4	108	29	0	7	97	0	7	8	0	1	6	92	1	0	26	9	0	4	0	19	0	39	38	33	2	0	0	28	0	8	29	21
PBANKA_0520000	0	0	0	0	0	0	0	0	0	46	0	0	0	0	0	0	0	0	3	0	52	62	0	0	0	0	0	0	0	0	0	6	0	0	0	0	0	0	0	0	0	0	0	0	16	0	0	0	1
PBANKA_0520100	0	0	0	0	0	0	0	0	0	0	0	122	0	0	0	0	0	0	28	0	0	14	0	0	0	0	0	5	13	0	0	0	7	0	0	0	0	0	0	0	7	0	0	0	31	0	7	0	0
PBANKA_0520200	0	0	0	0	0	0	0	0	0	74	0	17	0	0	0	0	0	0	0	0	32	3	0	0	0	0	0	6	48	0	0	0	25	0	105	0	0	0	0	0	68	0	0	0	137	0	13	0	0
PBANKA_0520300	0	28	0	0	73	0	31	0	0	21	0	0	95	30	0	0	0	82	0	66	0	12	2	0	0	0	4	4	0	0	2	0	1	0	0	0	0	0	32	0	7	93	0	0	15	0	0	109	0
PBANKA_0520400	0	395	0	0	225	0	0	0	0	114	0	0	393	264	0	0	0	0	0	226	119	16	0	0	0	0	0	18	0	0	0	0	0	0	314	0	0	0	0	0	10	0	39	0	0	0	0	0	14
PBANKA_0520500	0	0	0	0	0	0	0	0	0	0	0	18	0	0	0	0	0	0	24	0	12	37	0	0	0	0	3	1	38	0	0	0	0	0	0	0	0	0	0	0	4	0	0	0	0	0	5	0	0
PBANKA_0520600	0	0	9	0	0	0	4	0	0	0	17	0	0	0	0	0	0	7	9	0	0	15	0	0	1	0	0	0	9	0	0	0	0	0	0	0	8	0	0	0	0	43	0	0	0	0	0	0	4
PBANKA_0520700	51	0	23	0	0	186	50	0	0	16	0	0	0	0	0	0	2	32	8	0	27	0	2	4	17	0	2	3	25	12	14	0	0	0	0	0	107	0	12	8	0	696	0	0	10	0	0	116	0
PBANKA_0520800	0	8	17	0	0	0	0	0	0	27	0	5	0	0	0	0	1	2	6	0	39	0	1	0	6	0	0	0	0	0	3	0	0	0	0	0	0	0	23	18	4	26	0	0	7	0	0	0	3
PBANKA_0520900	0	809	1	56	1001	0	107	642	0	2053	1	74	1414	843	0	0	16	211	200	1479	956	336	73	102	34	1	19	1	59	58	250	137	30	0	613	0	168	0	58	165	107	562	280	0	74	0	21	37	96
PBANKA_0521000	0	14	0	0	0	18	0	0	44	0	0	0	0	0	0	0	0	0	0	0	20	0	3	4	0	0	0	0	0	0	13	0	0	0	0	0	0	0	26	0	0	0	0	0	8	0	0	0	0
PBANKA_0521100	0	0	10	0	0	31	0	0	0	0	0	0	0	0	0	0	1	4	0	0	4	3	1	0	3	0	1	0	0	6	8	0	1	0	0	0	1	0	29	0	2	94	0	0	0	0	0	62	0
PBANKA_0521200	8	0	338	0	0	250	302	0	0	0	103	11	0	0	0	0	6	156	17	0	1	1	19	7	32	0	28	4	16	139	134	0	4	0	0	0	201	0	630	432	15	899	0	0	54	0	0	364	0
PBANKA_0521300	6	6	138	0	0	0	139	36	60	101	7	32	0	0	0	0	88	25	79	23	29	49	3	0	2	119	10	20	0	24	4	5	10	89	203	0	0	0	0	1	25	0	0	0	41	0	9	0	19
PBANKA_0521400	0	0	3	0	0	0	0	0	0	0	0	0	0	0	0	0	0	0	0	0	20	0	1	0	2	0	3	0	2	1	4	20	0	0	48	0	0	0	0	0	6	0	0	0	3	0	0	3	0
PBANKA_0521500	0	0	20	12	0	0	0	0	0	0	20	30	0	0	0	0	0	18	15	0	0	0	7	0	0	0	4	7	10	0	20	5	0	0	0	0	0	0	0	0	14	71	0	0	0	0	2	0	0
PBANKA_0521600	69	0	0	0	0	0	61	0	0	39	8	0	0	0	0	0	0	0	21	0	0	5	0	0	3	1	0	1	17	0	2	1	13	0	0	0	0	0	76	17	9	0	0	0	2	0	2	0	0
PBANKA_0521700	62	1088	65	5172	314	0	0	561	5311	0	0	0	0	0	0	0	3772	7	87	82	0	0	0	4	756	2370	4	10	0	10	694	10151	3180	3409	1508	0	22	0	2473	79	62	586	355	0	61	0	19	0	0
PBANKA_0521800	0	1	0	3	0	0	18	0	2	0	0	3	0	0	0	0	0	0	0	0	0	3	0	0	2	2	0	0	3	2	0	0	7	7	13	0	0	0	14	0	12	7	0	0	0	0	0	0	0
PBANKA_0521900	4	2	0	34	0	0	102	0	0	21	9	24	0	0	0	0	3	154	6	6	0	0	7	0	2	8	3	2	12	11	20	0	8	39	0	0	104	0	58	103	23	277	0	0	13	0	0	50	0
PBANKA_0522000	59	27	25	6	13	48	40	10	0	5	6	0	0	30	0	0	3	22	0	25	37	0	0	3	2	0	9	0	0	5	0	9	6	0	0	0	17	0	16	0	1	28	0	0	1	0	0	23	0
PBANKA_0522100	295	1	136	0	3	265	197	4	0	0	16	14	0	6	0	0	8	285	0	0	4	1	4	13	22	0	13	0	0	42	26	13	1	0	0	0	30	0	50	176	0	712	0	0	0	0	0	259	0
PBANKA_0522200	0	0	10	0	0	50	0	0	0	0	0	66	0	0	0	0	0	19	77	0	0	0	0	0	4	0	0	29	73	10	0	0	17	0	0	0	0	0	3	45	33	0	0	0	60	0	11	0	0
PBANKA_0522300	0	16	0	0	0	0	0	0	0	5	0	124	43	19	0	0	0	0	55	17	20	0	0	0	0	0	0	27	31	0	0	0	12	0	0	0	0	0	0	0	53	0	0	0	36	0	18	0	3
PBANKA_0522400	0	0	0	0	0	0	0	0	0	0	0	37	0	0	0	0	0	0	18	0	0	0	0	0	0	0	0	6	29	0	0	0	0	0	0	0	0	0	0	0	6	0	0	0	2	0	9	0	1
PBANKA_0522500	0	0	0	37	0	0	0	0	11	2	0	7	0	0	0	0	41	0	0	42	17	7	0	0	0	9	0	4	0	0	0	23	2	0	0	0	6	0	0	0	8	0	0	0	0	0	0	0	3
PBANKA_0522600	67	0	89	7	47	165	56	0	0	9	35	84	0	0	0	0	33	25	88	48	115	34	0	9	104	0	33	8	6	13	0	0	6	0	0	0	33	0	47	0	19	231	0	0	46	0	11	0	1
PBANKA_0522700	2282	1	2648	2	0	8702	3994	0	0	1	464	209	0	0	0	0	293	8459	283	2	479	20	562	488	860	0	70	35	284	1139	2247	0	31	0	2	0	3334	0	5055	9806	150	20275	1	1	79	0	68	36183	25
PBANKA_0522800	0	0	0	0	0	0	112	3	0	94	0	85	0	0	0	0	0	0	53	0	114	96	3	2	0	0	5	0	16	11	5	0	8	0	110	0	0	0	0	123	30	297	0	0	23	0	15	95	44
PBANKA_0522900	0	15	114	49	0	0	146	0	47	55	17	24	2	0	0	0	111	49	27	40	50	98	0	10	7	3	2	7	6	21	16	185	30	92	0	0	38	0	127	0	40	61	0	0	27	0	2	171	18
PBANKA_0523000	0	0	0	0	0	19	0	0	2	2	0	0	0	0	0	0	1	22	0	0	30	8	0	0	0	0	1	0	0	0	1	0	1	0	0	0	0	0	31	0	1	38	0	0	0	0	0	0	0
PBANKA_0523100	0	0	2	0	0	0	0	0	0	0	0	39	0	0	0	0	0	0	0	0	0	42	0	0	0	0	0	0	0	12	5	0	0	0	0	0	0	0	0	0	3	0	0	0	0	0	0	0	4
PBANKA_0523200	0	0	0	0	0	0	0	0	0	0	0	0	0	0	0	0	0	18	0	0	0	3	0	0	0	0	0	3	12	0	0	0	0	0	0	0	0	0	0	0	0	0	3	0	0	0	0	0	0
PBANKA_0523300	44	0	0	0	0	0	0	0	0	0	0	40	67	0	0	0	0	33	9	45	14	0	0	0	0	0	2	1	3	0	0	0	1	0	0	0	0	0	0	0	18	0	0	0	0	0	5	18	0
PBANKA_0523400	0	0	0	0	0	0	0	0	0	4	0	5	20	0	0	0	0	2	1	0	16	2	0	0	2	0	0	0	0	0	0	0	3	18	0	0	0	0	2	0	6	0	0	0	2	0	2	0	0
PBANKA_0523500	0	0	0	0	0	0	0	0	0	0	0	10	16	0	0	0	0	0	0	0	0	2	0	0	0	0	0	0	0	0	0	0	0	24	0	0	0	0	5	0	4	0	0	0	0	0	3	0	1
PBANKA_0523600	0	4	31	0	0	0	0	0	0	0	0	1	0	0	0	0	0	18	85	0	0	32	0	0	0	0	0	14	15	0	0	1	10	0	1	0	0	0	0	0	22	0	0	0	59	0	4	0	0
PBANKA_0523700	137	1481	23	7	5153	351	33	1144	0	107	33	2	3419	4143	0	0	2	207	0	1023	43	0	0	4	10	0	5	0	0	28	0	0	0	24	1626	0	42	0	86	315	0	318	1729	0	0	0	0	293	0
PBANKA_0523800	0	404	0	50	830	0	0	726	53	1	0	0	613	956	0	0	0	0	0	484	0	0	0	0	0	0	0	0	0	0	0	0	0	276	1003	0	16	0	0	0	0	0	333	0	0	0	0	0	0
PBANKA_0523900	336	2825	113	2742	6010	0	401	4989	1795	2379	1	1549	4973	2281	0	0	117	244	2403	2398	305	0	0	58	16	152	0	480	877	0	4	963	547	3620	7171	0	0	0	14	40	1936	0	5743	0	1185	0	298	1198	71
PBANKA_0524000	54	0	86	17	0	0	1	0	0	32	2	3	0	0	0	0	4	0	32	0	77	8	0	0	7	0	1	4	25	0	0	0	7	0	0	0	8	0	2	145	21	32	0	0	9	0	0	0	0
PBANKA_0524100	0	0	0	0	0	0	0	0	18	0	0	0	0	0	0	0	30	0	0	0	0	0	0	0	1	0	0	0	0	0	0	0	11	7	0	0	0	0	0	0	0	0	0	0	0	0	0	0	0
PBANKA_0524200	20	0	82	0	0	42	31	0	3	76	28	12	2	2	0	0	48	46	0	0	32	44	1	10	53	0	0	3	0	1	11	0	0	0	50	0	6	0	8	191	1	76	0	0	6	0	9	447	4
PBANKA_0524300	304	0	126	0	0	341	138	8	0	538	16	0	2	92	0	0	1	52	0	140	104	80	6	179	10	0	0	0	47	42	42	57	2	272	0	0	313	0	56	362	13	276	0	0	22	0	5	0	3
PBANKA_0524400	0	36	0	0	31	14	0	0	0	67	0	0	0	0	0	0	0	0	0	0	8	0	0	0	0	0	0	0	0	0	0	0	0	0	0	0	0	0	0	0	0	0	0	0	1	0	0	0	0
PBANKA_0524500	0	99	0	493	0	0	0	556	364	0	0	0	0	0	0	0	0	0	0	0	0	0	0	0	23	53	0	0	0	0	12	263	134	281	880	0	0	0	29	0	0	0	541	0	0	0	0	0	0
PBANKA_0524600	72	34	59	108	0	84	76	135	110	2	0	3	58	0	0	0	79	114	22	0	0	0	5	5	28	38	4	0	3	8	47	67	116	130	78	0	0	0	177	170	0	0	52	0	8	0	2	0	0
PBANKA_0524700	49	74	143	0	0	0	10	22	0	223	11	46	25	0	0	0	1	35	14	0	254	1	2	13	7	0	2	21	32	21	14	0	19	0	0	0	51	0	1	0	58	210	0	0	32	0	17	0	7
PBANKA_0524800	0	0	1	42	0	157	243	0	105	334	0	146	356	46	0	0	358	85	31	62	618	213	8	19	16	0	8	15	28	36	42	0	4	0	0	0	0	0	86	0	31	373	70	0	99	0	4	791	24
PBANKA_0524821	0	0	0	0	0	0	0	0	0	0	0	0	0	0	0	0	0	0	0	0	4	0	0	0	0	0	0	0	0	0	0	0	0	0	0	0	0	0	0	0	0	0	0	0	0	0	0	0	0
PBANKA_0600011	0	0	0	0	0	0	0	0	0	0	0	0	0	0	0	0	0	0	0	0	0	0	0	0	0	0	0	0	0	0	0	0	0	0	0	0	0	0	0	0	0	0	0	0	0	0	0	0	0
PBANKA_0600021	0	0	0	0	0	0	0	0	0	0	0	0	0	0	0	0	0	0	0	0	0	0	0	0	0	0	0	0	0	0	0	0	0	0	0	0	0	0	0	0	0	0	0	0	0	0	0	0	0
PBANKA_0600031	0	0	0	0	0	0	0	0	0	0	0	0	0	0	0	0	0	0	0	0	0	0	0	0	0	0	0	0	0	0	0	0	0	0	0	0	0	0	0	0	0	0	0	0	0	0	0	0	0
PBANKA_0600041	0	0	0	0	0	0	0	0	0	1	0	0	0	0	0	0	0	0	0	1	0	0	0	0	0	0	0	0	0	0	0	0	0	0	0	0	0	0	0	0	0	0	0	0	0	0	0	0	0
PBANKA_0600051	346	0	0	0	0	0	0	0	0	0	0	0	0	0	0	0	25	0	0	0	0	0	0	2	75	0	4	0	0	0	0	0	0	0	0	0	0	0	0	0	0	0	0	0	0	0	0	0	0
PBANKA_0600061	0	0	0	0	0	0	0	0	0	0	0	0	0	0	0	0	0	0	0	0	0	0	0	0	0	0	0	0	0	0	0	0	0	0	71	0	0	0	0	0	0	0	0	0	0	0	0	0	0
PBANKA_0600071	0	0	0	0	0	0	0	0	0	0	0	0	0	0	0	0	0	0	0	0	0	0	0	0	0	0	0	0	0	0	0	0	0	0	0	0	0	0	0	0	0	0	0	0	0	0	0	0	0
PBANKA_0600081	0	0	0	0	0	0	0	0	0	0	0	0	0	0	0	0	0	0	0	0	0	0	0	0	0	0	0	0	0	0	0	0	0	0	0	0	0	0	0	0	3	0	0	0	0	0	0	0	0
PBANKA_0600086	0	0	0	0	0	0	0	0	0	0	0	0	0	0	0	0	4	0	0	0	0	0	0	0	32	0	7	0	0	0	0	0	0	0	0	0	0	0	2	0	3	0	0	0	0	0	0	0	1
PBANKA_0600091	0	0	0	0	0	0	0	0	0	0	0	0	0	0	0	0	0	0	0	0	0	0	0	0	0	0	0	0	0	0	0	0	0	0	0	0	0	0	0	0	0	0	0	0	0	0	0	0	0
PBANKA_0600100	8	0	0	0	0	0	0	0	0	0	0	0	0	0	0	0	0	0	0	0	0	0	0	6	0	0	0	0	0	0	0	0	0	0	0	0	0	0	0	0	0	0	0	0	0	0	0	0	0
PBANKA_0600200	255	0	0	0	0	0	0	0	0	0	0	0	0	0	0	0	0	0	0	0	0	0	0	0	0	0	0	0	0	0	0	0	0	0	0	0	66	0	0	0	0	0	0	0	0	0	0	0	0
PBANKA_0600300	0	0	0	0	0	0	0	0	0	0	0	0	0	0	0	0	0	0	0	0	0	0	0	0	0	0	0	0	0	0	0	0	0	0	0	0	0	0	0	0	0	0	0	0	0	0	0	0	0
PBANKA_0600351	0	0	0	0	0	0	0	0	424	0	0	0	0	0	0	0	1191	0	2	0	0	0	0	1	0	519	0	6	0	0	0	0	0	324	0	0	0	0	0	0	0	0	0	0	0	0	0	0	0
PBANKA_0600400	0	0	0	0	0	0	0	0	0	0	0	0	0	0	0	0	0	0	28	0	0	0	0	0	0	0	0	0	72	0	0	0	12	0	0	0	73	0	0	0	34	0	0	0	14	0	0	0	2
PBANKA_0600500	0	0	0	0	0	0	0	0	0	0	0	0	0	0	0	0	0	0	0	0	7	3	0	0	0	0	0	0	0	0	0	0	0	0	0	0	0	0	0	0	10	3	0	0	0	0	0	0	9
PBANKA_0600600	8744	0	4263	0	0	8365	11386	0	0	9	577	77	7	0	0	0	204	4218	108	0	0	0	120	512	716	0	422	23	88	1060	521	0	27	0	0	0	4633	0	4649	5882	98	7990	0	0	92	0	19	1648	5
PBANKA_0600700	211	0	68	0	0	3	213	0	0	1	3	0	0	0	0	0	0	21	0	0	43	0	8	3	0	0	33	2	0	3	42	0	7	0	0	0	114	0	56	171	2	145	0	0	0	0	0	118	0
PBANKA_0600800	0	52	0	0	0	0	0	0	0	23	0	4	39	0	0	0	0	10	14	8	48	41	0	4	0	0	0	9	8	0	0	30	3	0	0	0	0	0	0	0	8	0	0	0	9	0	3	0	1
PBANKA_0600900	142	3	85	0	0	306	32	0	0	19	90	0	19	0	0	0	3	47	4	0	2	0	1	5	10	1	13	0	0	8	6	0	5	0	0	0	54	0	7	21	19	131	12	0	0	0	0	70	1
PBANKA_0601000	0	0	0	0	6	0	0	0	0	0	23	2	70	86	0	0	9	92	11	0	101	0	0	0	42	0	0	3	25	0	0	0	2	0	0	0	0	0	0	0	7	0	0	0	17	0	0	0	4
PBANKA_0601100	0	0	0	0	0	183	0	0	0	308	18	39	0	0	0	0	0	0	248	0	294	62	0	41	0	0	0	13	141	0	0	0	80	0	0	0	0	0	0	0	229	0	0	0	158	0	50	360	9
PBANKA_0601200	836	0	577	0	0	1240	877	2	0	6	168	26	0	0	0	0	33	883	12	0	0	0	56	107	98	0	72	12	3	232	235	0	12	0	2	0	541	0	426	572	34	2054	0	0	4	0	0	2249	0
PBANKA_0601300	6	0	4	0	0	2	162	0	0	3	0	0	0	0	0	0	0	0	28	0	0	0	3	30	3	0	0	0	58	2	19	87	1	0	0	0	1	0	16	13	2	20	0	0	9	0	3	8	0
PBANKA_0601500	15	38	6	26	91	0	0	60	26	0	0	31	24	96	0	0	35	0	0	0	0	14	0	0	14	0	5	23	26	0	11	14	69	37	0	0	0	0	21	0	37	0	0	0	27	0	1	0	4
PBANKA_0601600	0	309	0	27	54	0	98	154	142	438	0	110	413	202	0	0	1	24	220	209	222	67	0	2	35	29	0	19	3	0	0	370	158	2	0	0	0	0	0	0	116	0	31	0	54	0	44	0	27
PBANKA_0601700	0	0	0	0	0	0	0	0	0	0	0	0	0	0	0	0	0	0	0	0	64	13	0	0	0	0	0	0	0	0	0	0	0	0	0	0	0	0	0	0	0	0	0	0	0	0	0	0	0
PBANKA_0601800	0	0	4	0	0	25	0	0	0	0	0	10	0	0	0	0	0	0	4	0	0	29	2	0	0	0	0	0	0	0	7	0	0	0	0	0	0	0	13	28	6	12	0	0	0	0	1	0	0
PBANKA_0601900	124	453	214	0	631	120	135	133	54	1088	90	7	868	909	0	1	7	337	45	677	322	43	16	22	28	0	101	0	52	35	97	0	1	90	642	0	271	0	282	350	1	579	255	0	0	0	1	2636	56
PBANKA_0602000	248	0	40	0	0	366	376	0	0	106	23	8	0	0	0	0	0	81	2	0	46	32	6	87	9	0	26	0	5	2	22	0	2	0	0	0	107	0	22	694	8	369	0	0	20	0	1	183	14
PBANKA_0602100	2	0	46	45	0	0	0	0	0	14	0	7	0	0	0	0	6	0	0	0	0	0	0	0	0	0	0	0	12	0	0	24	0	0	0	0	0	0	0	0	0	0	0	0	0	0	0	0	1
PBANKA_0602200	0	0	7	0	0	0	0	0	0	0	6	1	0	0	0	0	0	51	4	0	0	8	0	4	0	0	0	0	0	4	0	0	3	0	0	0	0	0	0	6	1	0	0	0	8	0	0	0	1
PBANKA_0602300	120	16	25	36	0	0	65	4	32	0	4	6	0	0	0	0	4	21	23	0	81	1	7	3	25	0	3	2	0	2	21	53	5	82	16	0	12	0	17	20	0	92	0	0	3	0	9	0	0
PBANKA_0602400	0	125	0	126	0	0	0	140	90	66	0	14	167	0	0	0	0	0	32	61	47	5	1	2	0	27	0	1	20	6	24	31	11	90	0	0	0	0	1	0	24	0	0	0	26	0	1	46	9
PBANKA_0602500	0	0	0	0	1	0	0	0	0	0	0	63	0	0	0	0	0	0	2	0	0	0	0	0	0	0	0	0	6	0	0	0	12	0	0	0	0	0	0	0	31	0	0	0	0	0	0	0	0
PBANKA_0602600	0	0	0	0	0	0	0	0	0	0	0	0	0	0	0	0	0	0	0	0	0	0	0	0	0	0	0	0	0	0	0	0	0	0	0	0	0	0	0	0	0	0	0	0	0	0	0	0	0
PBANKA_0602700	273	0	55	0	0	140	117	0	0	242	48	53	32	0	0	0	0	107	94	0	190	160	3	9	3	0	0	10	140	54	9	0	2	0	0	0	159	0	5	13	29	30	0	0	70	0	23	12	16
PBANKA_0602800	97	34	258	124	0	636	156	126	134	147	129	326	211	0	0	0	76	394	406	62	0	144	45	95	205	39	20	316	693	79	181	65	108	50	0	0	44	0	194	936	499	119	0	0	423	0	81	2748	24
PBANKA_0602900	174	0	100	0	0	701	148	0	0	0	60	2	0	0	0	0	7	138	2	0	0	0	19	51	19	0	6	0	0	20	84	0	0	0	0	0	130	0	204	336	0	139	0	0	1	0	1	752	0
PBANKA_0603000	400	0	224	0	0	652	648	0	0	0	63	27	0	0	0	0	2	273	2	0	0	0	18	24	18	0	63	2	0	27	77	15	0	0	0	0	431	0	170	423	6	994	0	0	50	0	1	118	0
PBANKA_0603100	0	0	0	0	0	0	0	0	0	0	0	0	0	0	0	0	0	0	0	0	0	4	0	0	0	0	0	1	5	0	0	0	0	0	0	0	0	0	0	0	0	0	0	0	24	0	0	0	0
PBANKA_0603200	1	0	0	0	0	28	0	69	0	0	0	0	0	0	0	0	0	0	9	0	0	66	1	0	0	0	0	0	0	0	11	0	0	0	130	0	0	0	0	0	0	0	0	0	22	0	0	0	3
PBANKA_0603300	5	0	0	0	0	0	0	0	0	0	2	241	0	0	0	0	0	0	359	0	4	0	0	0	0	0	0	90	155	6	0	0	86	0	0	0	0	0	0	0	260	0	0	0	255	0	97	0	3
PBANKA_0603400	0	0	0	0	0	0	0	0	0	15	0	0	0	0	0	0	0	0	8	0	0	0	0	0	0	0	0	3	0	3	0	0	1	0	0	0	0	0	0	0	4	0	0	0	0	0	0	0	0
PBANKA_0603500	0	0	0	0	0	0	0	0	2	0	0	0	0	0	0	0	8	0	0	0	0	9	0	0	0	0	0	2	0	0	0	0	0	0	0	0	0	0	0	0	0	0	0	0	0	0	0	0	0
PBANKA_0603600	0	17	0	92	0	0	98	0	95	0	0	0	0	0	0	0	62	0	0	0	0	0	0	0	1	5	0	0	0	0	20	34	2	2	4	0	0	0	81	0	0	0	0	0	0	0	10	0	0
PBANKA_0603650	0	751	6	2812	0	0	0	387	2850	0	0	0	0	0	0	0	419	2	0	0	0	0	0	0	512	1435	0	21	43	0	298	5036	1972	2145	77	0	33	0	1006	0	0	0	132	0	24	0	5	0	0
PBANKA_0603700	537	0	2	0	0	0	273	0	0	177	21	12	0	25	0	0	13	153	4	44	62	1	8	36	72	4	19	0	0	46	41	16	0	0	8	0	118	0	0	0	1	0	0	0	0	0	3	215	2
PBANKA_0603800	0	0	0	0	0	0	0	0	0	0	0	0	0	0	0	0	0	0	0	0	12	10	0	0	0	0	0	0	0	0	0	0	0	0	0	0	0	0	0	0	0	0	0	0	0	0	0	0	1
PBANKA_0603900	0	1	0	8	14	0	0	77	2	14	0	0	0	35	0	0	0	0	0	3	0	7	0	0	0	0	0	0	0	0	0	0	0	32	3	0	0	0	0	0	0	0	122	0	0	0	0	0	0
PBANKA_0604000	0	0	0	0	0	0	0	0	0	0	0	0	0	0	0	0	0	24	0	0	14	11	0	0	0	0	0	0	0	0	0	0	0	0	0	0	46	0	0	0	0	0	0	0	10	0	0	0	0
PBANKA_0604100	0	0	0	0	0	0	2	0	32	29	4	0	35	0	0	0	93	1	27	7	138	42	3	0	10	0	4	6	0	11	8	0	46	0	0	0	25	0	0	0	3	0	0	0	58	0	3	0	7
PBANKA_0604200	6	0	0	0	0	0	0	0	57	71	0	41	0	0	0	0	199	3	48	0	0	2	0	7	4	0	0	1	3	0	6	0	21	0	0	0	4	0	7	15	1	0	0	0	42	0	1	0	1
PBANKA_0604300	889	0	251	0	1	2074	831	0	34	71	439	0	0	1	0	0	128	951	0	0	259	215	89	129	110	0	153	0	62	306	356	6	5	0	0	0	732	0	792	2384	28	4264	0	0	4	0	3	5621	86
PBANKA_0604400	47	0	20	0	0	303	36	0	0	0	12	0	0	0	0	0	0	55	2	0	0	0	5	12	0	0	6	0	0	11	13	15	2	0	0	0	44	0	29	0	13	167	0	0	26	0	0	4	1
PBANKA_0604500	0	269	118	62	502	0	0	56	7	295	0	53	774	607	0	0	21	3	26	298	380	27	3	0	3	0	26	13	0	12	16	65	3	25	57	0	0	0	11	113	25	0	286	0	15	0	3	0	7
PBANKA_0604600	0	30	132	0	157	0	111	0	0	125	0	207	104	122	0	0	14	61	127	49	309	32	0	3	53	0	19	26	45	0	0	0	30	0	16	0	132	0	10	0	145	75	0	0	172	0	16	6	9
PBANKA_0604700	169	0	61	0	0	147	0	0	0	20	0	19	0	0	0	0	0	0	0	0	67	13	0	1	0	0	8	0	2	0	0	0	0	0	0	0	0	0	44	75	0	0	0	0	0	0	0	48	1
PBANKA_0604800	0	0	84	0	0	0	0	0	0	12	6	7	0	0	0	0	0	0	42	0	0	43	2	0	0	0	0	6	0	0	26	0	0	0	19	0	36	0	0	0	13	114	0	0	35	0	0	0	11
PBANKA_0604900	0	347	0	3	846	0	0	158	44	170	0	0	465	775	0	0	0	0	6	640	0	0	0	0	1	0	0	0	0	0	0	0	10	85	1710	0	0	0	0	0	4	0	539	0	17	0	0	0	10
PBANKA_0605000	0	6	0	0	94	0	0	0	0	67	0	0	161	0	0	0	0	0	0	0	0	0	0	0	0	0	0	4	3	0	0	0	7	0	86	0	0	0	0	0	12	0	4	0	29	0	0	0	2
PBANKA_0605100	53	0	0	0	0	0	25	0	0	0	0	92	0	0	0	0	0	0	71	0	0	0	0	0	0	0	0	27	8	0	0	31	19	0	0	0	0	0	0	0	85	0	0	0	87	0	11	0	5
PBANKA_0605200	0	0	0	0	183	0	0	1	13	19	0	5	0	0	0	0	81	0	0	0	48	3	14	0	24	1	0	0	0	0	68	251	67	0	0	0	0	0	11	0	0	0	65	0	0	0	0	0	0
PBANKA_0605300	4	15	20	13	62	0	0	5	48	0	0	4	0	3	0	0	19	0	110	0	0	13	0	5	19	0	2	1	1	0	2	0	9	65	22	1	27	0	26	0	15	9	48	0	20	0	4	54	0
PBANKA_0605400	0	0	21	0	0	0	0	10	0	0	0	0	0	0	0	0	0	29	0	0	0	0	0	0	1	0	0	0	0	0	0	0	0	0	0	0	0	0	0	0	0	0	0	0	0	0	2	0	0
PBANKA_0605500	0	0	62	0	17	132	199	19	0	0	22	20	0	0	0	0	0	72	40	0	0	0	6	3	7	0	16	0	12	12	29	0	0	0	0	0	128	0	19	15	0	88	0	0	2	0	2	24	0
PBANKA_0605600	455	22	318	1	4	354	989	0	0	281	151	104	365	40	0	0	4	285	102	261	249	42	32	31	59	0	112	44	27	130	167	5	41	0	0	0	429	0	309	248	135	1046	0	0	66	0	26	570	21
PBANKA_0605700	125	10	5	0	70	124	3	0	0	0	38	11	99	105	0	0	0	3	10	32	0	12	0	5	8	0	0	0	6	10	1	3	6	0	0	0	3	0	17	80	19	156	182	0	8	0	5	61	2
PBANKA_0605800	0	0	0	0	0	0	0	0	0	0	0	309	0	0	0	0	0	0	471	0	0	0	0	0	0	0	0	119	301	0	0	0	36	0	0	0	0	0	0	0	181	0	0	0	189	0	36	0	5
PBANKA_0605900	0	0	0	0	0	0	0	0	1	0	0	14	0	0	0	0	0	0	76	0	0	0	0	0	0	0	0	32	76	0	0	0	4	0	0	0	0	0	0	0	18	0	0	0	55	0	10	0	0
PBANKA_0606000	0	0	0	0	0	0	0	0	0	35	0	0	0	0	0	0	0	0	0	0	0	0	0	0	0	0	0	0	0	0	0	0	5	0	0	0	0	0	0	0	17	0	0	0	0	0	0	0	1
PBANKA_0606100	0	0	0	0	0	0	0	0	0	0	14	0	0	0	0	0	0	0	0	0	0	0	0	0	0	0	0	0	0	14	0	0	2	0	0	0	0	0	0	0	2	0	0	0	2	0	4	0	0
PBANKA_0606200	0	0	0	0	0	0	0	0	0	0	0	919	0	0	0	0	0	0	1759	0	0	9	0	0	0	0	1	514	822	0	0	0	203	1	0	0	0	0	0	0	865	0	0	0	879	0	157	0	24
PBANKA_0606300	935	0	311	0	0	338	292	0	0	0	544	0	0	0	0	0	18	943	69	0	0	0	70	115	29	0	110	7	29	133	229	0	22	0	0	0	334	0	668	1315	84	776	0	0	34	0	7	1505	1
PBANKA_0606400	0	0	53	0	0	139	23	0	0	0	90	14	0	0	0	0	0	18	1	0	0	0	0	0	9	0	2	9	17	0	0	0	0	0	0	0	0	0	0	0	7	0	0	0	0	0	5	0	0
PBANKA_0606500	0	0	0	0	0	0	0	0	0	0	1	0	30	0	0	0	0	0	7	0	0	5	0	0	0	0	0	2	0	0	3	0	0	0	0	0	0	0	0	5	4	0	0	0	0	0	0	0	1
PBANKA_0606600	0	0	58	0	0	0	0	0	0	0	0	8	0	0	0	0	0	0	102	0	8	0	0	0	0	0	0	3	53	0	0	17	5	0	0	0	7	0	0	99	19	0	0	0	18	0	1	51	12
PBANKA_0606700	0	0	108	31	0	0	0	0	0	0	0	0	0	0	0	0	0	0	0	0	0	0	0	0	0	0	21	18	12	0	0	0	2	0	0	0	71	0	0	0	6	0	0	0	0	0	0	0	0
PBANKA_0606800	82	0	0	0	0	0	0	0	0	0	0	13	0	0	0	0	0	0	0	0	0	9	0	0	1	0	0	2	0	0	0	0	0	0	0	0	0	0	0	0	2	0	0	0	0	0	3	0	1
PBANKA_0606900	0	0	0	0	0	0	0	0	0	0	0	0	0	0	0	0	0	0	3	0	0	0	0	0	0	0	0	7	0	0	0	0	0	0	0	0	0	0	0	0	4	0	0	0	0	0	0	0	1
PBANKA_0607000	31	30	0	0	0	100	84	0	0	0	10	86	0	64	0	0	0	103	47	0	0	0	13	4	0	0	0	7	0	8	49	0	11	0	0	0	57	0	37	61	49	58	0	0	36	0	25	0	2
PBANKA_0607100	0	2	0	0	0	0	0	0	0	0	0	0	0	0	0	0	1	0	0	0	0	25	0	0	0	0	0	5	0	0	0	0	3	0	0	0	0	0	0	0	11	0	0	0	0	0	0	0	0
PBANKA_0607200	129	0	38	0	0	116	0	0	0	0	17	14	0	0	0	0	7	65	0	0	0	0	3	0	20	0	11	0	3	2	13	0	0	0	0	0	38	0	46	0	0	63	0	0	0	0	0	0	1
PBANKA_0607300	10	0	57	0	0	141	158	0	0	0	22	20	0	0	0	0	0	39	0	0	44	0	1	0	3	0	0	16	10	17	2	0	0	0	34	0	146	0	116	178	0	259	0	0	8	0	0	299	0
PBANKA_0607400	395	124	175	0	1	440	286	0	0	469	90	2	194	155	0	0	0	150	0	267	319	62	36	40	0	0	4	7	10	70	144	0	1	0	9	0	127	0	67	107	24	394	0	0	0	0	20	879	7
PBANKA_0607500	0	0	0	0	0	0	0	0	0	5	0	3	0	0	0	0	0	0	0	0	0	25	0	0	0	0	0	0	25	0	0	0	0	0	0	0	0	0	0	0	0	0	0	0	13	0	0	0	0
PBANKA_0607600	0	0	55	62	0	0	8	0	0	0	0	46	0	0	0	0	0	4	42	0	225	54	1	0	0	0	1	46	73	6	6	0	2	119	208	0	33	0	0	0	55	486	0	0	30	0	0	0	1
PBANKA_0607700	492	264	35	94	0	173	215	122	324	603	6	101	147	111	0	0	43	29	124	292	418	106	0	2	77	75	26	12	98	8	24	370	64	293	204	0	373	0	88	0	28	36	64	0	57	0	18	530	29
PBANKA_0607800	27	225	105	567	8	196	1	128	766	20	36	0	0	0	0	0	0	47	3	0	6	0	0	5	77	229	6	4	0	29	63	799	297	737	21	0	23	0	312	120	1	70	7	0	15	0	2	0	9
PBANKA_0607900	23	0	24	0	91	86	96	1	0	0	0	0	0	1	0	0	3	31	34	0	0	0	5	5	5	0	5	4	0	24	26	0	0	32	0	0	56	0	15	44	0	42	33	0	21	0	0	16	2
PBANKA_0608000	0	0	0	0	0	0	0	0	0	0	0	29	42	0	0	0	0	0	0	0	0	0	0	0	0	0	0	8	29	0	0	0	1	0	0	0	0	0	0	0	3	0	0	0	1	0	0	0	0
PBANKA_0608100	0	63	18	0	56	0	0	62	0	112	2	0	110	239	0	0	0	0	49	68	0	33	4	4	0	0	0	0	15	2	9	0	2	0	0	0	2	0	0	80	15	0	0	0	2	0	0	20	1
PBANKA_0608200	0	25	53	0	33	0	2	44	0	14	6	0	74	35	0	0	0	0	10	0	0	5	0	6	0	0	0	0	4	0	17	0	4	0	0	0	0	0	0	0	10	0	0	0	0	0	0	47	0
PBANKA_0608300	2	44	0	155	59	0	26	127	88	0	17	0	0	26	0	0	1	14	2	0	59	0	0	0	15	0	7	0	1	0	0	66	0	139	19	0	3	0	0	42	5	0	31	0	9	0	0	0	0
PBANKA_0608400	16	0	42	0	0	39	34	0	0	28	8	2	0	0	0	0	2	61	0	0	18	11	0	0	1	0	2	0	0	0	3	0	0	0	0	0	28	0	58	2	4	44	0	0	4	0	1	0	0
PBANKA_0608500	0	16	0	0	12	7	17	41	36	8	0	0	71	16	0	0	0	0	2	21	0	6	0	0	1	12	0	2	1	0	0	9	10	23	50	0	0	0	0	0	1	0	67	0	14	0	0	20	0
PBANKA_0608600	0	0	0	0	0	0	0	0	0	0	0	519	0	0	0	0	0	0	1030	0	0	0	0	0	4	0	0	240	319	1	0	0	181	0	0	0	0	0	0	0	714	0	0	0	474	0	97	0	17
PBANKA_0608700	0	0	21	0	0	0	0	0	5	1	16	1	0	0	0	0	8	0	7	0	0	42	0	0	0	0	0	0	0	0	2	0	3	0	0	0	0	0	12	0	4	0	0	0	0	0	0	0	2
PBANKA_0608800	0	0	0	0	0	0	0	0	0	46	0	1	0	0	0	0	0	0	0	32	0	0	0	0	0	0	0	0	1	4	0	0	0	0	0	0	0	0	0	0	0	0	0	0	0	0	0	0	0
PBANKA_0608900	0	7	1	19	0	0	0	0	53	0	0	11	0	0	0	0	10	38	14	0	25	8	0	0	0	3	1	0	0	0	4	31	1	0	0	0	0	0	19	0	0	0	0	0	0	0	1	0	7
PBANKA_0609000	0	0	18	0	0	0	0	0	0	0	0	0	0	0	0	0	0	0	0	0	0	0	0	0	0	0	0	0	8	0	5	34	0	0	0	0	0	0	9	0	2	0	0	0	2	0	0	0	0
PBANKA_0609100	317	47	44	96	0	17	0	179	128	15	0	23	0	9	0	0	90	0	26	0	0	15	0	8	37	51	0	2	0	0	21	179	132	60	0	0	0	0	68	41	19	0	0	0	3	0	5	0	6
PBANKA_0609200	0	0	0	0	0	0	0	0	0	0	0	18	0	0	0	0	0	0	19	0	0	0	0	0	0	0	0	7	0	0	0	18	8	0	0	0	22	0	0	0	11	0	0	0	20	0	1	0	0
PBANKA_0609300	0	0	0	0	0	0	0	0	0	0	0	0	0	0	0	0	0	0	9	0	120	45	0	0	0	0	0	8	32	0	0	0	8	0	0	0	0	0	0	0	16	0	0	0	0	0	0	0	0
PBANKA_0609500	0	0	0	0	0	0	0	0	0	0	0	1011	0	0	0	0	0	0	1954	2	0	0	0	3	0	0	0	662	858	0	0	0	419	0	0	0	0	0	1	152	1672	0	0	0	1054	0	244	0	54
PBANKA_0609600	0	0	0	0	0	0	0	0	0	0	0	0	0	0	0	0	0	0	0	0	0	0	0	0	0	0	0	0	0	0	0	0	0	0	0	0	0	0	0	0	0	0	0	0	0	0	0	0	0
PBANKA_0609700	5	0	23	0	0	0	21	0	0	0	0	0	0	0	0	0	3	36	0	0	37	16	0	8	13	0	11	1	11	6	0	0	1	0	0	0	0	0	11	0	7	20	14	0	0	0	0	0	2
PBANKA_0609800	0	0	0	0	0	0	0	0	0	0	0	77	0	0	0	0	0	0	13	0	0	5	0	0	0	0	0	10	0	0	0	0	0	0	0	0	0	0	0	0	7	0	0	0	2	0	1	0	0
PBANKA_0609900	106	0	156	0	0	389	94	0	0	5	74	62	0	0	0	0	20	185	0	0	2	6	0	25	90	0	15	0	0	32	0	228	0	0	0	0	126	0	292	243	9	857	0	0	54	0	5	10	9
PBANKA_0610000	0	0	0	0	0	0	0	0	0	5	0	11	0	0	0	0	0	0	0	0	2	0	0	0	0	0	3	11	0	8	0	0	0	0	0	0	0	0	0	0	2	0	0	0	4	0	0	0	0
PBANKA_0610100	123	7	39	0	0	0	2	0	25	58	53	6	123	31	0	0	0	13	52	0	118	37	3	1	17	0	48	0	0	4	8	0	75	0	0	0	0	0	4	174	25	84	0	0	24	0	0	664	7
PBANKA_0610200	1217	0	421	0	0	716	0	0	0	883	69	140	0	0	0	0	152	1074	0	0	447	23	46	107	602	0	0	16	92	109	150	0	0	0	0	0	56	0	644	1834	0	1086	0	0	68	0	45	596	13
PBANKA_0610300	61	87	15	85	129	6	71	208	42	55	3	3	263	140	0	0	9	42	5	60	100	17	8	2	9	0	2	7	1	14	15	37	32	57	212	0	24	0	40	41	4	151	77	0	9	0	4	154	5
PBANKA_0610400	0	0	2	325	2	0	0	302	6	0	8	91	0	0	0	0	0	0	38	1	0	1	0	0	0	30	0	2	38	16	2	70	27	481	271	0	9	0	0	0	101	245	166	0	0	0	13	489	1
PBANKA_0610500	0	44	0	158	0	0	0	121	49	12	0	64	206	36	0	0	50	26	0	0	95	0	1	0	25	25	0	0	0	0	3	0	85	29	0	0	48	0	0	41	0	0	108	0	0	0	0	0	0
PBANKA_0610600	0	0	0	39	0	2	5	0	2	0	1	0	23	0	0	0	13	71	7	0	34	0	1	0	1	19	0	1	33	0	4	62	3	17	0	0	0	0	4	0	22	28	0	0	20	0	1	0	2
PBANKA_0610700	80	0	50	0	0	0	22	0	0	54	0	0	0	0	0	0	2	87	17	0	156	13	0	8	4	0	3	0	2	0	0	48	0	0	0	0	35	0	35	177	0	250	0	0	9	0	0	62	0
PBANKA_0610800	0	0	13	0	0	0	0	0	0	41	0	5	0	0	0	0	0	78	0	0	19	35	0	0	0	0	2	2	7	10	2	0	0	0	0	0	0	0	28	0	7	0	0	0	0	0	0	0	6
PBANKA_0610900	28	13	2	23	0	7	30	9	8	0	59	12	0	0	0	0	21	4	45	0	0	45	0	2	4	2	5	0	0	0	7	71	0	39	0	0	43	0	13	6	0	0	52	0	0	0	0	0	0
PBANKA_0611000	2	8	25	104	0	0	0	64	29	0	0	0	0	0	0	0	0	46	3	0	0	3	0	0	10	10	2	19	0	0	44	42	50	0	0	0	31	0	116	0	0	0	0	0	0	0	0	0	1
PBANKA_0611100	0	0	0	0	0	0	0	0	0	0	0	30	0	0	0	0	0	0	0	0	18	0	0	0	0	0	0	5	0	0	1	0	0	0	0	0	0	0	0	0	0	0	0	0	0	0	3	0	4
PBANKA_0611200	0	1	0	20	0	0	0	0	6	0	0	0	0	0	0	0	0	0	17	0	0	0	0	0	0	0	0	0	0	0	11	0	0	0	0	0	0	0	30	0	0	0	0	0	0	0	0	0	0
PBANKA_0611300	0	18	0	0	0	0	0	0	65	0	0	0	0	0	0	0	82	0	0	2	5	0	0	0	16	29	4	5	0	4	38	18	61	55	0	0	0	0	157	0	0	0	0	0	3	0	0	0	0
PBANKA_0611400	79	97	0	100	134	0	0	89	25	0	0	0	415	110	0	0	0	20	0	86	0	0	0	5	3	0	0	0	0	0	0	0	49	36	112	0	0	0	0	0	0	0	111	0	0	0	0	0	0
PBANKA_0611500	82	372	26	11	1271	79	93	69	2	0	5	0	675	722	0	0	10	0	0	256	0	0	2	0	54	11	10	0	0	0	13	0	17	0	43	0	43	0	99	37	3	0	301	0	0	0	1	76	0
PBANKA_0611600	1070	1	1236	0	0	3410	1368	0	2	142	422	1045	0	0	0	0	93	2222	774	0	207	112	155	255	396	0	146	235	799	539	600	0	218	0	0	0	1068	0	1368	2982	878	6519	0	0	388	0	202	10628	157
PBANKA_0611700	0	0	0	0	0	206	130	0	0	54	0	85	0	0	0	0	1	101	0	0	0	26	10	13	20	0	0	26	2	42	36	0	0	0	0	0	73	0	41	25	4	222	0	0	0	0	7	0	6
PBANKA_0611800	0	0	2	0	0	281	145	0	0	39	27	25	0	26	0	0	0	60	48	0	143	0	0	14	2	0	6	0	11	0	9	0	0	0	0	0	2	0	5	148	3	22	0	0	6	0	4	187	0
PBANKA_0611900	9	0	56	0	0	17	0	0	0	0	10	23	27	0	0	0	2	0	29	0	0	38	0	0	3	0	9	11	11	0	0	6	0	0	0	0	0	0	0	0	15	0	0	0	35	0	9	30	2
PBANKA_0612000	0	0	0	0	44	0	0	0	0	0	0	2	39	0	0	0	0	0	0	0	0	17	0	0	0	0	0	0	0	0	0	17	0	0	0	0	0	0	0	0	0	0	46	0	0	0	0	0	0
PBANKA_0612100	48	0	10	0	0	0	0	0	0	18	3	14	0	0	0	0	0	0	74	0	0	1	0	0	0	0	0	1	13	0	0	0	0	0	0	0	0	0	0	0	8	0	3	0	0	0	3	0	0
PBANKA_0612200	693	244	158	0	1241	443	304	0	18	330	30	6	758	894	0	0	12	202	73	291	54	0	5	73	28	0	8	5	1	26	19	0	3	0	83	0	304	0	93	98	9	363	79	0	4	0	5	403	7
PBANKA_0612300	95	0	61	0	0	2	70	0	0	0	3	12	0	0	0	0	1	105	4	0	0	8	4	5	3	0	4	0	0	28	18	0	0	0	0	0	76	0	19	65	17	103	0	0	0	0	2	39	2
PBANKA_0612400	129	0	0	0	0	0	40	0	0	0	0	1794	0	0	0	0	1	519	4094	0	0	0	0	0	1	0	0	748	1657	0	0	0	647	14	0	0	0	0	3	0	2697	2	0	0	1577	0	484	135	55
PBANKA_0612500	8	0	0	0	0	0	0	0	0	0	8	1	0	0	0	0	0	0	6	0	0	8	0	5	0	0	0	11	3	0	0	0	0	0	0	0	0	0	3	0	5	0	0	0	3	0	12	0	2
PBANKA_0612600	30	1	18	5	0	31	30	0	6	69	3	8	0	0	0	0	5	61	11	0	0	0	1	13	6	30	6	3	0	4	10	3	8	68	21	0	19	0	37	39	6	138	8	0	0	0	0	0	0
PBANKA_0612700	0	0	16	0	0	0	53	0	0	0	5	0	0	0	0	0	0	28	8	0	0	18	5	0	0	0	0	1	9	0	11	0	1	1	0	0	12	0	0	0	2	0	0	0	12	0	3	0	3
PBANKA_0612800	0	17	1	8	51	36	49	0	54	37	0	0	0	46	0	0	0	0	10	67	33	9	0	3	0	0	2	1	0	4	6	1	6	0	0	0	9	0	61	46	25	88	62	0	4	0	0	0	5
PBANKA_0612900	23	0	8	0	0	25	3	40	0	4	0	41	0	0	0	0	0	0	82	0	0	0	0	0	0	0	0	24	37	0	6	0	8	0	0	0	0	0	6	0	48	0	0	0	37	0	4	0	1
PBANKA_0613000	0	37	0	0	0	0	36	7	0	1	0	0	0	100	0	0	0	19	0	22	25	25	0	1	0	0	0	0	0	4	6	0	2	0	0	0	11	0	21	0	0	28	0	0	0	0	0	1	9
PBANKA_0613100	162	35	34	97	0	31	28	61	20	299	0	24	41	0	0	0	11	8	76	45	166	20	1	0	57	39	7	8	8	9	41	194	127	95	236	0	15	0	152	5	15	234	22	0	11	0	13	24	4
PBANKA_0613200	389	0	150	0	24	512	396	0	0	293	107	96	34	0	0	0	1	262	44	122	264	6	2	34	9	0	23	9	0	54	33	0	0	0	0	0	246	0	106	459	18	997	9	0	9	0	16	1535	15
PBANKA_0613300	42	16	24	18	0	0	0	34	3	45	9	20	140	141	0	0	0	13	21	98	13	5	0	19	0	0	0	3	0	0	10	0	0	0	87	0	0	0	0	2	4	0	13	0	0	0	0	0	1
PBANKA_0613400	0	0	0	0	0	0	0	0	0	0	0	0	0	0	0	0	0	0	0	0	0	0	0	0	0	0	0	0	0	0	0	0	0	0	0	0	0	0	0	0	0	0	0	0	0	0	0	0	0
PBANKA_0613500	0	0	0	0	0	0	0	0	0	0	0	0	0	0	0	0	0	0	0	0	0	14	0	0	0	0	0	0	0	0	0	0	0	0	0	0	0	0	0	0	0	0	0	0	0	0	4	0	0
PBANKA_0613600	0	0	0	0	0	0	0	0	0	54	0	0	0	0	0	0	0	0	4	0	0	0	0	0	1	0	0	5	5	0	0	0	2	0	0	0	0	0	0	0	55	0	0	0	10	0	18	0	5
PBANKA_0613700	139	0	52	0	0	191	39	68	0	120	57	54	0	0	0	0	3	178	168	0	57	120	5	2	0	0	10	70	234	5	10	0	23	1	18	0	0	0	12	11	99	29	0	0	62	0	42	588	40
PBANKA_0613800	0	5	7	1	0	44	0	0	32	0	6	19	0	0	0	0	134	0	5	0	0	0	0	1	0	0	1	0	0	0	0	0	0	0	90	0	0	0	0	0	0	0	0	0	0	0	0	0	0
PBANKA_0613900	0	0	0	0	0	0	0	0	44	0	0	1	0	0	0	0	142	0	3	0	0	0	0	0	0	0	0	0	0	0	1	47	0	0	0	0	0	0	2	23	0	0	0	0	0	0	5	0	2
PBANKA_0614000	0	0	0	0	0	0	14	0	0	100	0	6	0	0	0	0	1	18	12	0	615	41	0	0	3	0	0	1	24	23	0	0	0	0	0	0	57	0	0	0	3	1	0	0	25	0	0	2	4
PBANKA_0614100	72	50	0	0	0	0	0	0	7	47	23	0	0	34	0	0	5	0	0	43	34	39	0	0	0	0	0	0	0	0	10	75	6	0	111	0	0	0	16	0	11	0	0	0	0	0	0	0	4
PBANKA_0614200	62	0	0	0	0	0	13	0	3	0	0	0	0	0	0	0	13	0	0	0	0	0	0	0	0	0	5	0	0	0	0	0	0	0	0	0	10	0	0	0	0	0	0	0	0	0	0	0	1
PBANKA_0614300	0	16	0	0	9	0	117	6	0	0	0	1	123	227	0	0	0	0	0	0	82	26	0	0	0	0	0	0	0	0	0	0	0	0	0	0	29	0	0	0	0	0	0	0	0	0	0	0	2
PBANKA_0614400	0	15	42	0	1	0	0	0	0	0	0	0	7	0	0	0	4	0	20	0	0	8	3	2	7	0	0	5	11	6	12	0	4	0	0	0	34	0	0	4	7	41	0	0	1	0	3	0	0
PBANKA_0614500	0	0	0	0	0	0	0	0	0	0	0	0	0	0	0	0	0	0	0	0	0	0	0	0	0	0	0	0	0	3	0	0	3	0	0	0	0	0	0	0	2	0	0	0	0	0	0	0	0
PBANKA_0614600	0	0	0	0	0	0	0	0	0	0	0	0	0	0	0	0	0	0	0	0	0	20	0	0	0	0	0	0	0	0	0	0	0	0	0	0	0	0	0	0	0	0	0	0	0	0	0	0	0
PBANKA_0614700	143	0	142	0	0	500	275	0	0	0	26	49	0	0	0	0	32	225	0	0	45	0	2	0	92	0	11	1	0	27	20	0	0	0	0	0	112	0	116	152	0	309	0	0	0	0	1	674	0
PBANKA_0614800	18	0	30	0	0	0	2	151	2	12	11	26	0	0	0	0	14	13	47	0	28	25	1	25	15	0	3	28	3	30	5	0	0	0	0	0	48	0	116	3	9	97	14	0	33	0	4	20	2
PBANKA_0614900	0	0	0	0	0	0	0	0	0	110	0	47	0	0	0	0	0	0	19	0	32	11	0	0	0	0	0	2	0	0	0	0	0	0	0	0	0	0	38	1	16	0	0	0	43	0	1	0	5
PBANKA_0615000	0	0	0	0	0	0	0	0	0	0	0	1	0	0	0	0	1	0	32	0	0	18	0	18	0	0	9	0	0	0	0	0	0	0	0	0	64	0	0	0	1	0	0	0	0	0	0	8	1
PBANKA_0615100	262	0	106	0	0	0	0	8	0	20	0	0	0	0	0	0	1	1	4	98	0	0	0	0	8	0	1	0	0	16	0	0	3	23	5	0	0	0	115	0	0	0	0	0	0	0	1	130	0
PBANKA_0615200	378	181	431	0	0	1049	125	0	0	303	37	109	114	78	0	0	6	456	7	338	252	2	16	9	36	0	27	0	0	101	59	0	11	0	0	1	417	0	258	448	22	1436	0	0	12	0	2	933	7
PBANKA_0615300	93	192	69	0	124	213	128	171	3	46	26	160	207	297	0	0	9	72	527	52	0	0	3	13	28	0	14	100	206	32	3	0	79	0	0	0	94	0	52	125	360	25	145	0	257	0	67	96	6
PBANKA_0615400	0	0	26	0	0	0	0	0	0	2	0	19	160	49	0	0	0	0	27	0	0	72	0	6	0	0	0	0	0	0	0	0	0	0	1	0	0	0	9	0	0	0	0	0	0	0	24	0	1
PBANKA_0615500	0	0	0	90	0	0	0	67	0	0	0	0	0	0	0	0	0	0	92	0	0	0	0	0	0	59	0	16	67	0	0	2	19	88	396	0	0	0	0	0	85	0	247	0	29	0	5	0	3
PBANKA_0615600	0	0	0	0	0	0	31	0	0	0	0	0	0	0	0	0	0	0	20	0	0	0	0	0	0	0	4	2	0	0	0	0	0	0	0	0	0	0	0	0	0	94	0	0	0	0	20	0	0
PBANKA_0615700	1063	0	179	0	0	561	52	0	4	0	271	10	0	0	0	0	35	627	124	0	0	0	66	69	93	0	62	10	9	193	293	36	15	0	0	0	193	0	362	1122	45	2592	0	0	16	0	7	1340	18
PBANKA_0615800	66	0	286	0	0	799	332	0	0	8	96	12	0	0	0	0	6	181	19	53	116	32	14	1	27	0	1	13	0	89	33	0	1	0	0	0	50	0	309	142	5	357	0	0	19	0	1	76	10
PBANKA_0615900	0	0	0	0	0	0	0	0	0	0	0	0	0	0	0	0	0	0	0	0	0	0	0	5	0	0	0	0	0	0	0	0	0	0	0	0	0	0	0	17	0	0	0	0	0	0	0	0	0
PBANKA_0616000	0	0	0	0	0	0	0	0	0	0	0	0	0	0	0	0	0	0	0	0	0	0	0	0	0	0	0	0	0	0	0	0	0	0	0	0	0	0	0	0	0	0	0	0	0	0	0	0	0
PBANKA_0616100	131	0	0	0	0	21	0	0	0	0	0	0	0	0	0	0	0	0	48	0	0	0	0	0	0	0	0	0	8	25	0	0	0	0	0	0	0	0	0	0	0	0	0	0	0	0	4	0	22
PBANKA_0616200	6	0	1	0	0	0	0	0	0	81	0	0	0	0	0	0	22	0	0	0	44	0	0	0	46	0	16	0	22	0	2	0	0	0	0	0	0	0	45	75	0	33	0	0	0	0	0	0	0
PBANKA_0616300	0	0	11	0	0	0	52	0	0	0	0	0	0	0	0	0	1	0	0	0	28	0	0	0	2	0	0	0	0	0	0	0	0	0	0	0	0	0	0	0	0	3	0	0	0	0	0	90	2
PBANKA_0616400	0	0	0	0	0	0	0	0	0	0	0	0	0	0	0	0	0	0	106	0	0	0	0	17	0	0	0	6	54	0	0	0	1	0	0	0	0	0	0	0	13	0	0	0	42	0	18	0	0
PBANKA_0616500	0	0	0	0	0	0	0	0	0	0	0	0	0	0	0	0	5	0	0	0	0	17	0	0	5	0	4	0	13	0	0	0	0	0	0	0	0	0	0	0	8	0	0	0	61	0	1	0	2
PBANKA_0616600	0	1	0	0	0	0	0	0	1	55	0	28	0	0	0	0	0	33	30	0	48	66	0	0	0	0	0	34	26	31	0	0	2	0	0	0	0	0	0	0	12	3	0	0	24	0	16	44	2
PBANKA_0616700	0	0	0	0	0	0	0	0	0	131	0	111	0	0	0	0	0	19	87	0	0	0	0	0	0	0	0	28	61	2	0	0	19	38	0	0	0	0	0	0	86	0	0	0	141	0	40	119	1
PBANKA_0616800	2	0	0	0	0	142	0	0	12	1	0	14	0	0	0	0	63	0	8	0	0	10	2	0	0	0	0	10	0	4	4	0	2	0	0	0	0	0	1	0	9	0	0	0	0	0	2	0	3
PBANKA_0616900	210	0	1	51	0	50	1	28	4	39	24	10	3	0	0	0	17	1	32	0	36	0	4	0	13	0	18	1	14	1	15	0	34	28	2	0	112	0	1	16	13	94	25	0	9	0	2	18	1
PBANKA_0617000	7	0	1	18	0	0	2	3	2	0	0	26	0	0	0	0	0	0	11	0	0	0	0	0	0	0	1	4	14	2	0	73	1	0	15	0	4	0	0	0	6	0	39	0	8	0	7	0	0
PBANKA_0617100	64	0	2	0	0	0	7	0	6	0	9	170	0	0	0	0	28	0	129	0	14	74	0	0	2	0	0	34	67	12	0	0	14	7	114	0	89	0	1	0	67	0	0	0	122	0	26	0	5
PBANKA_0617200	67	2	0	0	0	0	77	0	29	0	11	24	0	0	0	0	1	0	20	0	114	96	0	0	8	0	0	10	38	6	0	0	1	0	0	0	4	0	47	84	17	0	0	0	39	0	13	0	9
PBANKA_0617300	0	0	12	0	0	0	14	0	0	9	0	0	0	0	0	0	0	6	0	0	0	19	0	0	0	0	2	0	0	0	0	0	0	0	0	0	0	0	22	75	0	0	0	0	0	0	0	0	0
PBANKA_0617400	30	0	0	0	0	20	0	0	0	152	0	0	0	0	0	0	0	0	0	0	88	29	0	1	0	0	0	0	0	7	0	36	0	0	0	0	0	0	0	159	0	0	0	0	0	0	0	15	4
PBANKA_0617500	0	0	0	0	0	0	0	0	0	0	0	0	0	0	0	0	0	0	0	0	0	0	0	0	0	0	0	0	0	2	0	0	9	0	0	0	0	0	0	0	14	0	0	0	12	0	0	0	0
PBANKA_0617600	0	0	0	11	0	0	0	39	9	0	0	6	0	0	0	0	15	0	0	17	24	0	0	0	2	8	2	9	0	7	1	2	6	0	0	0	0	0	6	0	0	0	0	0	0	0	13	0	0
PBANKA_0617700	0	4	0	75	0	0	0	0	25	77	0	7	0	0	0	0	54	0	0	0	27	0	0	0	0	37	2	0	0	0	3	63	0	0	20	0	0	0	25	0	0	0	20	0	0	0	6	0	0
PBANKA_0617800	0	1	0	0	0	0	0	1	2	4	0	7	0	0	0	0	0	0	3	0	0	1	0	0	0	0	1	6	0	0	0	0	1	0	0	0	0	0	0	0	4	0	0	0	2	0	2	0	0
PBANKA_0617900	0	0	16	0	273	0	23	118	0	0	0	20	0	42	0	0	0	0	72	0	0	0	0	0	0	0	3	18	3	0	2	0	4	0	0	0	0	0	0	0	2	0	35	0	6	0	4	0	0
PBANKA_0618000	0	0	0	0	0	0	0	0	0	0	0	0	39	0	0	0	0	0	0	0	0	0	0	0	0	0	0	0	0	0	0	0	0	0	0	0	0	0	0	0	0	0	0	0	0	0	0	0	0
PBANKA_0618100	0	22	0	0	0	0	0	0	0	83	0	74	0	0	0	0	0	12	20	114	0	31	0	0	0	0	0	7	0	3	0	0	0	0	0	0	0	0	0	10	7	0	0	0	0	0	4	0	13
PBANKA_0618200	101	24	37	0	0	27	119	0	0	81	23	17	0	44	0	0	13	95	9	75	336	76	3	15	57	0	51	26	74	42	14	0	5	0	23	0	62	0	46	11	13	3	0	0	17	0	9	32	18
PBANKA_0618300	0	0	0	0	0	0	5	0	0	0	0	0	0	0	0	0	0	1	2	0	2	1	0	0	1	0	0	0	0	0	2	0	0	0	0	0	6	0	7	5	0	0	0	0	0	0	0	0	0
PBANKA_0618400	0	0	113	0	0	0	154	0	0	0	0	0	0	0	0	0	18	74	32	0	103	77	10	21	77	0	4	0	32	0	28	0	4	0	0	0	91	0	307	149	29	0	0	0	0	0	8	0	15
PBANKA_0618500	11	0	0	0	0	0	108	0	0	0	2	22	0	0	0	0	0	0	9	0	36	8	0	0	3	0	8	6	5	14	0	0	22	1	0	0	24	0	26	0	13	0	7	0	35	0	0	4	0
PBANKA_0618600	0	0	9	0	0	0	0	0	0	30	3	0	0	0	0	0	0	7	22	0	138	24	0	0	0	0	4	0	0	4	0	0	1	0	0	0	5	0	0	17	1	0	0	0	5	0	0	0	2
PBANKA_0618700	0	0	0	0	0	0	0	0	9	0	0	17	0	0	0	0	32	0	16	0	0	12	0	0	0	0	0	0	0	0	0	0	0	0	0	0	0	0	0	0	0	0	0	0	0	0	0	0	0
PBANKA_0618800	0	0	0	0	0	0	0	0	24	11	0	13	0	0	0	0	79	0	0	0	47	0	0	0	0	1	0	0	0	0	0	0	3	0	0	0	0	0	0	0	0	0	0	0	0	0	0	0	2
PBANKA_0618900	0	0	0	0	0	0	0	0	0	0	0	0	0	0	0	0	0	0	0	0	161	90	0	0	0	0	5	0	0	0	0	0	0	115	0	0	0	0	0	0	0	0	0	0	41	0	2	0	2
PBANKA_0619000	0	103	0	11	220	0	0	25	4	86	0	1	440	62	0	0	0	39	2	16	52	8	0	0	0	0	0	12	3	0	0	0	0	45	82	0	0	0	0	0	7	0	31	0	22	0	0	0	0
PBANKA_0619100	1	0	150	0	0	564	173	99	0	0	70	70	0	0	0	0	3	474	242	92	46	147	1	0	10	0	0	20	143	0	0	0	1	0	0	0	145	0	91	0	83	194	0	0	83	0	4	721	24
PBANKA_0619200	195	0	82	0	0	174	32	0	0	0	17	29	0	0	0	0	0	38	15	0	0	0	4	14	1	0	32	2	9	25	26	0	12	0	0	0	109	0	242	85	52	383	0	1	36	0	21	10	2
PBANKA_0619300	0	0	0	0	0	0	5	0	0	36	0	0	0	0	0	0	0	0	24	0	56	28	7	0	0	0	0	13	0	27	18	0	4	0	0	0	72	0	96	0	33	0	0	0	26	0	6	0	28
PBANKA_0619400	0	84	50	242	136	0	0	232	80	157	0	172	176	206	0	0	127	0	300	113	120	50	3	0	39	213	5	55	58	10	27	423	102	86	567	0	153	0	62	106	160	121	469	0	129	0	29	444	20
PBANKA_0619500	201	0	4	0	0	0	0	0	4	0	0	0	0	0	0	0	1	4	0	0	0	15	0	0	6	0	0	3	0	2	1	0	15	3	0	0	0	0	12	0	1	0	13	0	0	0	0	0	0
PBANKA_0619600	0	65	0	0	42	0	0	0	0	19	0	6	63	0	0	0	0	0	3	43	0	19	0	0	0	0	0	0	0	0	0	0	0	0	0	0	0	0	0	0	2	0	0	0	0	0	0	0	2
PBANKA_0619700	1	849	0	0	2417	0	0	231	0	42	0	0	965	1331	0	0	0	0	0	738	0	0	0	0	0	0	0	0	0	0	0	0	0	2	1076	0	0	0	0	0	0	0	1281	0	0	0	4	0	0
PBANKA_0619800	36	0	57	0	0	0	0	0	0	0	15	5	0	31	0	0	6	0	22	0	0	31	0	2	19	0	3	8	0	0	1	0	20	19	0	0	43	0	31	0	9	0	0	0	9	0	1	0	0
PBANKA_0619900	6	0	0	0	0	0	0	0	0	20	0	40	0	0	0	0	0	0	12	0	0	12	0	0	0	0	0	8	11	0	0	8	0	0	0	0	0	0	0	22	23	2	0	0	1	0	0	0	6
PBANKA_0620000	0	0	0	0	0	0	0	0	0	0	0	0	0	0	0	0	0	0	1	0	0	1	0	1	0	0	0	0	0	0	0	12	0	0	0	0	0	0	0	0	10	0	0	0	0	0	1	0	0
PBANKA_0620100	8	80	7	254	5	0	0	71	149	40	17	17	0	0	0	0	182	87	44	0	0	60	0	3	9	45	0	10	6	1	8	137	38	121	72	0	0	0	14	0	2	3	145	0	12	0	8	36	0
PBANKA_0620200	260	81	125	488	171	35	109	333	109	120	25	137	231	0	0	0	127	119	130	60	0	0	14	42	49	114	5	37	73	48	98	239	132	288	551	0	139	0	49	0	145	222	614	0	228	0	62	1312	11
PBANKA_0620300	237	0	0	16	0	23	0	0	0	4	0	274	0	0	0	0	0	0	776	0	0	0	0	0	0	0	6	157	196	0	0	0	73	0	0	0	0	0	0	0	332	279	0	0	279	0	87	0	5
PBANKA_0620400	0	0	0	0	0	90	1	0	0	97	0	250	65	101	0	0	0	188	284	231	0	17	0	13	0	0	3	85	113	15	0	0	35	0	0	0	19	0	7	0	167	0	0	0	103	0	33	0	4
PBANKA_0620500	0	0	0	37	0	0	0	0	0	0	0	0	0	0	0	0	0	0	0	0	81	0	0	0	0	0	0	0	0	0	0	0	0	0	0	0	32	0	0	0	0	0	0	0	0	0	0	0	0
PBANKA_0620600	0	0	0	0	0	0	0	0	0	0	0	47	0	0	0	0	2	109	0	0	0	0	4	0	6	0	0	39	15	12	8	0	3	0	0	0	0	0	0	100	6	0	0	0	39	0	0	0	0
PBANKA_0620700	0	0	0	0	0	0	0	0	0	0	0	32	178	0	0	0	0	0	90	0	0	0	0	0	0	0	0	7	0	0	0	43	8	0	0	0	0	0	0	0	21	0	0	0	12	0	15	0	2
PBANKA_0620800	0	0	0	69	0	124	0	0	0	0	0	0	0	0	0	0	0	0	44	17	61	0	0	0	0	0	0	14	13	11	0	0	5	90	0	0	0	0	0	47	30	0	0	0	39	0	14	0	1
PBANKA_0620900	0	30	79	14	183	0	0	2	0	96	3	5	62	106	0	0	0	167	0	0	0	41	0	2	0	0	0	8	0	38	9	0	0	40	140	0	1	0	38	83	0	0	8	0	0	0	0	0	4
PBANKA_0621000	0	0	0	0	4	0	0	18	0	4	0	0	0	0	0	0	0	0	0	0	0	3	0	4	0	0	0	0	0	0	0	0	0	0	0	0	1	0	0	0	0	0	0	0	0	0	0	0	0
PBANKA_0621100	0	0	0	0	0	0	0	0	0	0	0	0	0	0	0	0	0	0	0	0	0	0	0	0	5	0	0	0	2	0	2	0	15	17	0	0	7	0	13	0	1	0	0	0	0	0	0	0	0
PBANKA_0621200	21	33	28	10	0	127	0	0	0	0	6	0	0	0	0	0	0	71	0	0	0	0	1	0	3	0	0	1	0	7	9	0	34	21	0	0	5	0	7	0	0	17	0	0	0	0	0	0	0
PBANKA_0621300	377	386	39	0	469	128	276	33	44	291	38	37	456	288	0	0	3	20	118	312	193	12	16	4	2	0	23	22	8	50	46	0	7	0	295	0	2	0	24	108	45	305	129	0	62	0	19	286	4
PBANKA_0621400	0	1	20	0	0	0	0	0	0	15	0	23	3	0	0	0	2	0	0	0	5	4	0	0	0	0	0	1	0	0	1	0	10	0	0	0	1	0	9	0	25	0	0	0	10	0	0	0	2
PBANKA_0621500	22	0	0	2	39	73	0	0	0	163	13	30	0	0	0	0	4	37	8	10	0	68	13	2	2	0	34	1	4	1	40	52	10	0	0	0	20	0	68	17	12	0	2	0	3	0	0	11	0
PBANKA_0621600	0	3	0	12	0	0	0	0	7	59	0	32	0	114	0	0	19	0	19	0	50	0	0	0	7	23	2	3	4	38	0	0	29	0	0	0	0	0	2	0	5	131	24	0	12	0	5	0	14
PBANKA_0621700	0	0	0	0	0	79	0	0	0	3	0	25	0	0	0	0	2	61	0	0	0	0	0	0	12	0	0	0	0	6	0	0	0	0	0	0	48	0	18	23	9	50	0	0	0	0	1	0	0
PBANKA_0621800	0	0	51	0	0	0	0	0	0	0	0	0	0	0	0	0	0	0	27	0	0	4	3	2	0	0	14	26	13	5	4	0	9	0	0	0	0	0	2	34	39	0	0	0	30	0	16	24	0
PBANKA_0621900	0	0	0	0	0	0	84	0	0	0	0	42	0	0	0	0	0	27	62	0	0	2	0	0	0	0	0	4	10	0	0	0	7	0	0	0	45	0	0	0	16	0	0	0	35	0	3	0	0
PBANKA_0622000	866	71	386	0	10	927	454	0	0	0	161	33	136	130	0	0	43	376	0	24	0	3	38	50	171	0	169	7	30	100	129	0	4	2	0	0	431	0	572	657	8	913	41	0	0	0	2	973	1
PBANKA_0622100	147	264	159	0	169	134	105	106	0	159	20	26	247	288	0	0	39	205	99	480	217	17	3	51	117	0	2	0	4	24	33	119	1	0	18	0	143	0	106	82	5	277	60	0	23	0	5	211	14
PBANKA_0622200	129	6	32	111	1	1	1	3	12	149	0	46	1	0	0	0	16	79	44	0	73	27	0	4	24	6	36	3	10	0	17	28	2	0	0	0	4	0	49	47	28	114	0	0	6	0	0	0	9
PBANKA_0622300	0	23	0	59	0	0	0	0	54	0	0	26	0	0	0	0	0	0	0	0	0	0	0	0	15	32	6	0	0	0	12	67	59	0	0	0	0	0	41	0	1	0	0	0	17	0	0	0	0
PBANKA_0622400	0	40	0	101	0	0	0	0	23	0	0	449	0	0	0	0	0	22	1258	0	0	16	0	0	0	39	0	385	425	0	0	77	279	10	0	0	0	0	0	0	1317	0	61	0	716	0	186	0	49
PBANKA_0622500	0	0	0	0	0	0	0	0	5	109	0	21	0	0	0	0	20	0	0	0	0	19	0	0	0	1	1	0	0	0	0	76	2	0	0	0	0	0	0	0	7	0	0	0	0	0	0	0	2
PBANKA_0622600	37	83	75	0	0	39	44	38	92	7	0	0	6	0	0	0	47	34	3	0	4	8	1	0	7	1	5	0	0	12	16	48	0	92	95	0	0	0	31	2	0	147	15	0	11	0	0	0	0
PBANKA_0622700	0	0	0	55	0	0	0	0	0	0	0	0	97	6	0	0	0	0	0	24	55	0	0	0	0	0	0	0	0	0	0	0	0	0	0	0	30	0	0	0	0	0	0	0	0	0	0	0	0
PBANKA_0622800	0	0	0	70	0	0	0	19	0	0	0	0	0	0	0	0	0	0	56	0	126	3	0	0	1	0	0	7	7	0	0	0	3	0	0	0	0	0	0	80	15	0	0	0	13	0	1	0	0
PBANKA_0622900	0	347	0	1101	0	0	0	37	1461	0	0	0	0	0	0	0	840	30	0	0	0	0	0	0	159	614	0	0	0	0	266	1475	711	599	14	0	0	0	876	0	0	0	58	0	0	0	0	0	0
PBANKA_0623000	0	73	0	0	0	0	0	152	547	10	0	53	0	0	0	0	560	0	0	1	0	0	2	2	3	67	0	0	0	0	33	1	7	0	0	0	0	0	97	0	0	0	0	0	0	0	0	0	11
PBANKA_0623100	437	882	231	306	1695	302	313	457	346	982	146	23	1667	1107	0	0	276	463	16	993	462	327	31	65	129	25	64	21	3	72	116	188	27	670	2601	0	115	0	376	133	114	1038	1353	0	138	0	0	3330	103
PBANKA_0623150	85	0	18	0	0	0	0	0	0	0	1	4	0	0	0	0	0	0	18	0	0	0	2	5	0	0	0	5	6	0	6	0	2	0	3	0	0	0	0	0	12	0	0	0	12	0	9	0	0
PBANKA_0623200	0	0	35	0	0	0	0	386	67	0	0	50	0	0	0	0	220	0	0	0	0	0	0	0	0	0	0	0	0	51	0	109	0	0	0	0	260	0	3	178	0	0	0	0	3	0	0	0	7
PBANKA_0623300	0	0	0	0	0	0	0	103	31	0	0	16	0	0	0	0	47	0	41	295	0	12	0	6	1	0	0	17	39	0	0	0	0	0	531	0	0	0	0	0	2	0	0	0	0	0	17	0	3
PBANKA_0623400	0	11	0	0	982	0	0	0	0	107	0	0	989	513	0	0	0	0	0	263	293	0	0	0	0	0	0	0	0	0	0	0	0	0	62	0	0	0	0	0	0	0	0	0	0	0	0	0	0
PBANKA_0623500	12	37	11	0	0	0	0	2	182	0	0	0	0	0	0	0	244	0	57	56	11	9	8	0	0	11	0	0	0	4	45	0	0	96	0	0	0	0	66	0	0	0	0	0	0	0	0	0	7
PBANKA_0623600	65	0	0	0	0	0	0	0	0	0	0	0	0	0	0	0	0	0	0	0	0	0	0	9	0	0	0	4	0	0	0	0	0	0	0	0	0	0	0	0	0	0	0	0	0	0	0	0	0
PBANKA_0623700	0	0	0	0	0	0	0	0	0	0	0	0	0	0	0	0	0	0	0	0	0	1	0	0	0	0	0	0	0	0	0	0	0	0	0	0	0	0	0	0	0	0	0	0	0	0	0	0	0
PBANKA_0700031	0	0	0	0	0	0	0	0	0	0	0	0	0	0	0	0	0	0	0	0	0	0	0	0	0	0	0	0	0	0	0	0	0	0	0	0	0	0	0	0	0	0	0	0	0	0	0	0	0
PBANKA_0700041	0	0	0	0	0	0	0	0	0	0	0	0	0	0	0	0	0	0	0	0	0	0	0	0	0	0	0	0	0	0	0	0	0	0	0	0	0	0	0	0	0	0	0	0	0	0	0	0	0
PBANKA_0700051	0	0	0	0	0	0	0	0	0	0	0	0	0	0	0	0	0	0	0	0	0	0	0	0	5	0	0	0	0	0	0	0	0	0	0	0	0	0	0	2	0	0	0	0	0	0	0	0	0
PBANKA_0700061	0	0	0	0	0	0	0	0	0	0	0	0	0	0	0	0	8	0	0	0	0	0	0	0	24	0	0	0	0	0	0	0	0	0	0	0	0	0	0	0	0	0	0	0	0	0	0	0	0
PBANKA_0700071	0	0	0	0	0	0	0	0	0	0	0	0	0	0	0	0	0	0	0	0	0	0	0	0	0	0	5	0	0	0	0	0	0	0	0	0	204	0	0	0	0	0	0	0	0	0	0	0	0
PBANKA_0700081	0	0	0	0	0	0	0	0	0	0	0	0	0	0	0	0	0	0	0	0	0	0	0	0	1	0	0	0	0	0	0	0	0	0	0	0	0	0	0	0	0	0	0	0	0	0	0	0	0
PBANKA_0700100	1	0	0	0	0	0	0	0	0	0	0	0	0	0	0	0	0	0	0	0	0	0	0	0	0	0	0	0	0	0	0	0	0	0	0	0	0	0	0	0	0	0	0	0	0	0	0	0	0
PBANKA_0700200	1	0	0	0	0	0	0	0	0	0	0	0	0	0	0	0	0	0	0	0	0	0	0	0	0	0	0	0	0	0	0	0	0	0	0	0	0	0	0	0	0	0	0	0	0	0	0	0	0
PBANKA_0700300	3	0	0	0	0	0	0	0	0	0	0	0	0	0	0	0	0	0	1	0	0	0	0	0	0	0	0	0	0	0	0	0	0	0	0	0	0	0	0	0	0	0	0	0	0	0	0	0	0
PBANKA_0700400	0	0	0	0	0	0	0	0	0	0	0	0	0	0	0	0	0	0	0	0	0	0	0	0	0	0	0	0	0	0	0	0	0	0	0	0	0	0	0	0	0	0	0	0	0	0	0	0	0
PBANKA_0700500	0	0	0	0	0	0	0	0	0	0	0	0	0	0	0	0	0	0	0	0	0	0	0	0	0	0	0	0	0	0	0	0	0	0	0	0	0	0	0	0	0	0	0	0	0	0	0	0	0
PBANKA_0700521	0	0	0	0	0	0	6	0	0	1	0	0	0	0	0	0	0	0	0	18	6	1	0	0	0	0	0	0	0	0	0	0	0	0	0	0	0	0	0	0	0	0	0	0	0	0	0	0	0
PBANKA_0700541	0	0	0	0	0	0	0	0	0	0	0	0	0	0	0	0	0	0	0	0	0	75	0	0	0	0	0	0	0	0	0	0	0	0	0	0	0	0	0	0	0	0	0	0	0	0	0	0	0
PBANKA_0700561	0	0	0	0	0	0	0	48	0	0	0	0	0	0	0	0	0	0	12	0	0	0	0	0	0	8	0	1	0	0	0	0	0	0	0	0	0	0	0	0	0	0	0	0	0	0	0	0	0
PBANKA_0700600	0	0	0	0	0	6	0	0	0	0	0	36	0	0	0	0	0	0	0	0	0	0	0	0	0	0	0	0	0	0	0	0	0	0	0	0	0	0	0	47	0	0	0	0	0	0	0	0	0
PBANKA_0700700	0	0	2	0	0	10	88	0	0	0	34	27	0	0	0	0	0	0	0	0	0	47	3	0	0	0	2	0	0	0	11	0	0	0	165	0	44	0	22	155	0	226	0	0	0	0	1	126	0
PBANKA_0700800	0	0	0	0	0	5	160	0	0	259	0	166	0	0	0	0	7	6	0	0	87	65	0	0	9	0	0	0	0	0	0	0	0	0	0	0	0	0	0	0	0	0	0	0	0	0	0	0	17
PBANKA_0700900	0	41	0	113	0	0	0	0	215	0	0	0	0	0	0	0	160	0	0	0	0	0	0	0	41	32	6	0	3	0	14	185	160	83	5	0	0	0	46	0	0	0	0	0	0	0	0	0	0
PBANKA_0701100	243	77	90	0	32	63	14	0	0	219	66	0	65	31	0	0	2	142	27	104	306	159	10	15	12	0	4	0	18	35	33	0	0	0	0	0	74	0	29	0	0	273	0	0	13	0	0	281	13
PBANKA_0701200	0	295	15	0	205	83	0	16	0	113	0	125	683	434	0	0	0	181	15	530	62	0	1	11	12	0	11	1	7	11	0	0	0	5	0	0	61	0	0	0	0	0	52	0	49	0	0	0	0
PBANKA_0701300	0	0	0	0	41	0	0	32	0	6	0	0	228	0	0	0	0	0	0	0	0	0	0	0	0	0	0	0	0	0	0	0	0	19	0	0	0	0	0	0	0	0	16	0	0	0	0	0	0
PBANKA_0701400	0	0	21	0	0	0	5	0	0	0	3	10	0	0	0	0	0	0	0	0	5	0	0	0	10	0	0	1	1	0	0	0	2	0	0	0	0	0	0	0	0	0	0	0	0	0	0	0	0
PBANKA_0701500	0	0	0	0	0	0	0	0	0	0	0	0	0	0	0	0	1	0	86	0	0	0	0	0	0	0	0	0	0	0	0	0	5	0	0	0	0	0	0	0	21	0	0	0	0	0	6	0	0
PBANKA_0701600	0	6	0	0	0	0	0	19	16	0	0	16	0	0	0	0	0	0	0	17	0	5	0	0	6	0	0	3	0	0	0	0	28	0	0	0	0	0	0	0	0	0	0	0	0	0	5	0	0
PBANKA_0701700	0	0	11	0	0	16	88	9	0	44	0	16	24	83	0	0	1	0	0	0	0	20	0	5	2	0	2	11	6	11	0	0	0	0	0	0	134	0	1	31	16	206	0	0	0	0	0	0	4
PBANKA_0701800	0	0	0	0	0	0	0	0	0	83	0	2	0	0	0	0	0	0	0	0	16	0	0	0	0	0	0	0	0	0	0	0	0	0	0	0	0	0	0	0	0	0	0	0	18	0	0	0	2
PBANKA_0701900	0	159	0	440	0	6	0	290	609	0	0	0	0	0	0	0	93	0	0	0	0	0	5	0	180	279	1	0	0	0	125	715	776	574	75	0	0	0	373	4	0	0	63	0	0	0	0	0	0
PBANKA_0702000	390	60	181	203	22	317	470	69	187	26	67	143	0	63	0	0	32	122	37	6	27	0	9	28	63	61	57	10	42	54	69	65	60	414	88	0	138	0	212	272	63	317	15	0	59	0	3	321	3
PBANKA_0702100	201	83	87	71	282	0	41	93	93	0	0	23	116	0	0	0	0	35	31	9	0	0	0	8	10	0	0	0	0	15	0	0	48	166	96	0	5	0	4	0	0	4	56	0	31	0	2	189	0
PBANKA_0702200	92	17	0	36	0	0	0	37	39	0	5	39	94	0	0	0	0	0	16	32	0	56	1	0	11	0	3	0	0	0	1	64	34	159	53	0	0	0	0	0	9	0	63	0	25	0	1	0	0
PBANKA_0702300	90	0	35	0	0	180	36	0	0	0	23	7	0	0	0	0	0	39	0	0	0	0	8	2	0	0	8	0	0	16	16	0	0	0	0	0	40	0	32	152	4	112	0	0	9	0	6	58	3
PBANKA_0702400	70	13	0	0	101	159	21	0	0	78	12	29	154	212	0	0	0	7	20	28	96	33	2	25	0	0	9	14	5	18	9	0	13	0	5	0	0	0	14	11	36	37	0	0	9	0	1	9	1
PBANKA_0702500	0	0	4	0	0	0	32	0	0	0	0	59	4	16	0	0	0	116	35	0	52	0	1	0	0	0	7	6	0	11	3	11	0	0	0	0	0	0	32	0	2	6	0	0	2	0	6	19	1
PBANKA_0702600	13	0	0	0	0	0	0	0	0	0	0	49	0	0	0	0	0	34	20	0	0	0	4	0	0	0	5	0	0	1	24	38	3	0	0	0	62	0	61	48	13	89	0	0	11	0	4	25	1
PBANKA_0702700	0	0	0	0	0	0	0	0	0	0	0	277	0	0	0	0	0	0	55	0	0	0	2	0	0	0	1	15	77	0	9	0	8	0	0	0	66	0	0	36	62	0	0	0	37	0	11	85	5
PBANKA_0702800	83	0	139	0	0	0	407	0	0	1408	0	651	0	81	0	0	0	0	155	16	1270	430	0	0	0	0	10	28	121	17	0	0	34	0	0	0	0	0	0	0	147	0	0	0	189	0	50	210	33
PBANKA_0702900	0	0	0	0	18	3	0	0	0	82	3	58	0	0	0	0	0	61	308	26	162	83	0	6	2	0	3	26	55	0	0	0	15	56	3	0	0	0	0	0	32	32	0	0	55	0	2	0	11
PBANKA_0703000	0	0	0	0	0	0	0	0	0	0	0	15	0	19	0	0	0	0	28	0	0	0	0	0	0	0	0	0	0	0	0	0	0	0	0	0	0	0	0	0	7	111	0	0	0	0	0	0	0
PBANKA_0703100	0	0	27	0	0	0	0	0	0	0	0	49	0	17	0	0	0	0	1	0	0	20	0	1	0	0	0	0	6	0	0	0	2	0	0	0	88	0	0	0	10	53	0	0	0	0	0	0	0
PBANKA_0703200	0	0	0	0	0	0	0	0	0	0	0	0	0	0	0	0	0	0	0	0	70	64	0	0	0	0	0	0	0	0	0	29	0	0	0	0	0	0	0	0	0	0	0	0	0	0	0	0	5
PBANKA_0703300	0	0	0	0	0	0	0	0	3	13	8	112	0	0	0	0	12	0	296	0	10	0	0	1	0	0	2	73	166	0	0	4	32	0	0	0	0	0	0	0	153	0	0	0	182	0	41	0	5
PBANKA_0703400	0	3	42	0	0	0	23	0	20	0	0	0	0	0	0	0	24	3	1	0	38	14	0	1	5	0	0	2	1	8	6	3	0	0	0	0	127	0	16	0	0	0	0	0	0	0	12	0	0
PBANKA_0703500	179	0	11	0	0	38	359	0	0	0	17	117	0	0	0	0	5	86	352	0	0	0	8	19	8	0	28	131	242	19	24	0	57	0	0	0	56	0	20	62	256	20	0	0	305	0	60	47	3
PBANKA_0703600	80	0	0	0	0	0	9	0	0	25	0	11	0	0	0	0	0	3	62	0	113	2	0	6	3	0	8	8	6	0	0	0	8	0	0	0	20	0	0	41	23	0	0	0	16	0	2	0	3
PBANKA_0703700	0	0	0	30	0	49	10	47	0	19	0	2	0	20	0	0	0	0	52	12	16	4	2	0	0	8	7	14	5	5	24	0	0	0	0	0	7	0	11	0	17	0	0	0	10	0	2	0	5
PBANKA_0703800	268	0	79	0	0	2	0	0	0	78	13	2	19	0	0	0	0	60	0	31	32	0	1	10	0	0	7	1	2	10	7	0	1	26	0	0	23	0	0	23	6	32	0	0	1	0	1	12	3
PBANKA_0703900	0	0	0	0	0	0	0	0	0	0	42	0	0	0	0	0	0	0	10	0	0	226	16	0	0	0	0	17	0	0	54	0	15	0	0	0	0	0	0	0	50	0	0	0	128	0	55	0	4
PBANKA_0704000	0	0	0	0	0	0	0	0	0	40	0	0	0	0	0	0	0	0	0	0	0	0	0	0	0	0	10	0	0	0	0	0	0	0	0	0	0	0	0	0	2	0	0	0	0	0	2	0	1
PBANKA_0704100	0	90	4	0	0	0	0	128	0	3	0	0	41	4	0	0	0	0	16	20	13	14	0	0	0	0	4	15	33	0	1	0	19	12	112	0	0	0	7	0	17	0	40	0	14	0	10	0	0
PBANKA_0704200	0	4	0	0	0	0	0	0	15	0	0	0	0	0	0	0	0	2	20	3	50	12	0	0	0	0	0	4	11	12	9	0	4	0	0	0	45	0	0	0	16	0	0	0	38	0	0	4	2
PBANKA_0704300	0	0	0	0	0	0	0	0	0	0	0	0	56	0	0	0	0	0	0	0	91	15	0	3	0	0	0	0	5	0	0	0	0	0	0	0	0	0	0	3	1	0	0	0	0	0	0	0	3
PBANKA_0704400	26	0	0	0	50	66	27	3	0	0	1	0	0	15	0	0	2	0	0	49	21	2	0	0	2	0	3	10	0	6	0	0	2	0	0	0	7	0	56	1	5	0	2	0	14	0	0	0	0
PBANKA_0704500	36	0	172	0	127	420	172	0	0	12	100	61	64	0	0	0	3	303	112	0	171	141	18	36	8	0	8	26	46	76	61	0	11	0	0	0	290	0	130	61	57	36	0	0	73	0	6	350	20
PBANKA_0704600	0	0	0	0	0	0	0	0	0	0	0	0	0	0	0	0	0	0	5	0	55	20	0	0	0	0	0	5	0	0	0	0	1	0	0	0	0	0	0	0	10	0	0	0	6	0	0	0	3
PBANKA_0704700	0	0	0	0	0	0	0	0	0	0	0	159	0	0	0	0	0	0	215	0	0	0	0	0	0	0	0	35	138	0	0	0	26	0	0	0	0	0	0	0	115	0	0	0	121	0	27	0	6
PBANKA_0704800	0	0	0	0	0	1	0	0	0	0	0	465	0	0	0	0	2	0	616	0	0	0	0	0	0	0	0	296	306	0	0	0	95	0	0	0	0	0	0	0	508	0	0	0	433	0	110	0	16
PBANKA_0704900	0	0	19	0	0	0	69	0	0	0	2	403	0	0	0	0	0	0	344	0	0	0	0	0	0	0	0	117	183	1	0	0	90	2	0	0	0	0	3	0	296	19	0	0	241	0	65	2	6
PBANKA_0705000	0	0	19	0	0	0	0	0	0	0	17	13	0	0	0	0	0	0	0	0	0	0	0	0	0	0	0	0	0	0	0	0	0	0	0	0	0	0	11	0	0	1	0	0	12	0	4	0	0
PBANKA_0705100	0	0	87	0	0	0	0	0	0	0	3	8	0	0	0	0	0	57	11	41	0	0	0	4	0	0	6	11	0	8	0	0	0	0	21	0	0	0	2	0	5	0	0	0	0	0	0	0	3
PBANKA_0705200	0	0	0	0	0	0	0	0	0	93	0	33	0	0	0	0	0	0	13	0	233	43	0	0	0	0	0	0	0	0	0	0	0	0	0	0	0	0	0	0	0	0	0	0	35	0	0	0	4
PBANKA_0705300	0	0	0	0	0	0	0	0	0	3	0	6	0	0	0	0	0	0	20	0	3	4	0	0	0	0	0	0	0	0	0	0	0	0	0	0	0	0	0	0	2	0	0	0	9	0	0	0	0
PBANKA_0705400	0	0	0	0	0	0	0	0	0	141	0	5	33	0	0	0	0	29	0	0	45	0	0	0	0	0	0	0	0	0	0	0	0	0	0	0	0	0	0	0	0	0	0	0	0	0	0	0	0
PBANKA_0705500	154	0	107	0	0	512	103	0	0	0	4	0	0	0	0	0	3	55	0	0	0	0	8	5	9	0	1	0	25	44	48	0	0	0	0	0	83	0	67	73	5	191	0	0	0	0	0	198	0
PBANKA_0705600	0	51	34	0	74	3	0	0	0	65	0	200	55	28	0	0	0	0	477	47	54	47	0	0	0	0	0	129	232	0	1	0	89	0	0	0	16	0	6	0	348	0	0	0	140	0	52	1	11
PBANKA_0705700	0	10	7	0	0	0	0	52	24	31	0	15	0	75	0	0	2	0	19	0	46	15	0	0	0	0	0	0	0	0	0	0	0	0	6	0	0	0	0	0	2	0	14	0	0	0	0	0	0
PBANKA_0705800	11	1	58	0	0	151	74	0	0	27	0	31	2	0	0	0	0	0	73	0	1	1	5	0	1	0	26	8	10	6	14	0	3	0	75	0	2	0	4	73	14	0	1	0	21	0	10	29	16
PBANKA_0705900	0	0	77	0	0	0	0	0	0	0	0	0	0	0	0	0	3	0	3	0	0	19	0	0	10	0	3	19	18	0	0	14	0	0	0	0	0	0	0	0	0	0	0	0	61	0	10	0	0
PBANKA_0706000	0	0	17	0	45	29	51	5	0	0	34	0	14	0	0	0	0	0	0	0	0	5	4	0	0	0	9	0	0	2	22	33	0	0	0	0	7	0	0	46	2	19	0	0	0	0	0	0	0
PBANKA_0706100	0	0	0	0	0	0	0	0	0	0	0	0	0	0	0	0	0	0	0	0	0	0	0	0	0	0	0	0	0	0	0	0	0	0	0	0	0	0	0	0	0	0	0	0	0	0	0	0	0
PBANKA_0706200	0	0	15	0	0	0	0	0	0	0	0	0	0	0	0	0	0	0	0	0	0	9	0	0	0	0	0	0	0	0	0	0	0	0	0	0	0	0	0	0	0	0	0	0	0	0	0	0	4
PBANKA_0706300	0	0	0	0	0	0	59	0	0	0	0	4	0	0	0	0	0	0	9	0	0	0	0	0	0	0	0	3	12	0	0	0	1	0	0	0	0	0	0	5	6	0	0	0	2	0	0	0	0
PBANKA_0706400	38	0	7	0	0	104	335	0	0	0	23	28	0	0	0	0	2	149	45	0	9	14	2	13	7	0	16	20	28	38	6	0	4	0	0	0	46	0	43	54	28	122	0	0	32	0	2	36	4
PBANKA_0706500	0	0	0	0	0	0	75	0	0	0	0	0	0	0	0	0	0	0	0	0	0	17	0	0	0	0	0	0	0	0	0	0	0	0	0	0	0	0	0	0	0	0	0	0	0	0	0	0	0
PBANKA_0706600	0	0	0	0	0	0	0	0	0	0	0	0	0	33	0	0	0	0	0	0	0	0	0	0	0	0	0	0	0	0	0	0	0	0	0	0	0	0	0	0	6	0	0	0	0	0	0	0	0
PBANKA_0706700	0	0	0	0	0	0	0	0	0	86	0	275	0	0	0	0	0	0	140	237	0	0	0	0	0	0	0	98	140	0	0	0	18	0	0	0	0	0	0	0	156	0	0	0	385	0	40	0	1
PBANKA_0706800	0	0	0	0	0	0	0	0	0	2	0	3	0	0	0	0	0	0	4	0	50	29	0	0	0	0	0	0	0	0	0	0	1	0	0	0	0	0	0	0	3	0	0	0	2	0	0	0	2
PBANKA_0706900	0	0	19	0	0	0	0	0	0	0	0	1	0	0	0	0	0	43	0	0	29	0	0	0	0	0	0	1	16	0	0	0	0	0	0	0	11	0	0	0	6	0	0	0	4	0	0	0	0
PBANKA_0707000	0	0	0	0	0	0	0	0	0	0	0	22	0	0	0	0	0	0	0	0	0	0	0	0	0	0	0	0	0	0	0	0	2	0	0	0	0	0	0	0	10	0	0	0	0	0	0	0	0
PBANKA_0707100	223	0	45	0	0	0	0	0	0	0	6	2498	0	0	0	0	0	170	2687	0	0	0	0	26	0	0	6	709	1513	10	2	0	271	0	0	0	100	0	135	40	1060	0	0	0	846	0	299	52	25
PBANKA_0707200	245	0	8	0	0	286	252	0	0	0	6	18	0	0	0	0	5	195	18	0	0	0	29	24	25	0	15	5	0	61	94	0	3	0	0	0	228	0	107	436	9	250	0	0	17	0	3	521	0
PBANKA_0707300	0	13	54	0	253	53	0	0	15	200	66	42	40	35	0	0	69	18	225	109	221	74	2	0	0	0	0	12	23	46	4	110	48	0	0	0	20	0	0	18	153	0	2	0	20	0	7	3	26
PBANKA_0707400	0	0	0	0	0	0	0	0	0	0	0	0	0	0	0	0	0	0	0	0	15	0	0	0	0	0	0	0	1	42	0	0	3	0	0	0	0	0	0	316	11	721	0	0	0	0	0	117	4
PBANKA_0707500	0	0	0	0	0	0	0	0	0	0	0	8	0	0	0	0	0	0	48	0	0	0	0	0	0	0	0	24	123	14	0	0	5	0	0	0	0	0	0	0	15	0	0	0	39	0	7	0	0
PBANKA_0707600	0	6	32	14	2	0	0	21	28	36	0	6	0	0	0	0	22	0	33	0	83	32	0	0	1	5	0	0	22	0	2	17	2	75	0	0	11	0	1	76	14	0	34	0	12	0	0	0	4
PBANKA_0707700	0	665	0	3241	74	0	0	1684	3077	2	0	1	9	15	0	0	1756	0	0	0	0	0	0	0	401	1763	0	0	0	0	316	7061	1805	3204	3061	0	0	0	1052	0	9	0	1831	0	0	0	0	0	0
PBANKA_0707800	0	0	0	0	0	0	0	0	0	0	0	0	145	0	0	0	0	0	0	0	140	68	0	0	0	0	2	0	0	0	0	0	0	0	0	0	0	0	0	0	0	0	0	0	0	0	0	0	1
PBANKA_0707900	27	0	0	0	0	0	0	0	0	0	0	10	0	0	0	0	0	0	0	0	0	0	0	0	0	0	0	1	0	13	0	0	0	0	0	0	0	0	0	0	0	0	0	0	30	0	0	0	0
PBANKA_0708000	35	0	0	0	124	0	0	0	0	72	0	28	284	11	0	0	0	0	0	49	0	0	0	0	0	0	0	0	0	0	0	0	0	0	7	0	0	0	0	0	0	0	0	0	3	0	0	0	0
PBANKA_0708100	213	0	89	0	71	391	243	0	0	0	27	25	80	0	0	0	19	203	65	0	0	7	3	24	65	0	4	4	8	40	18	0	2	13	0	0	51	0	137	587	22	453	124	0	15	0	2	1374	1
PBANKA_0708200	378	0	71	5	32	242	218	0	0	0	42	19	14	90	0	0	5	170	17	0	0	0	6	15	32	0	22	16	7	62	14	0	2	0	0	0	118	0	117	105	10	465	24	0	8	0	2	52	1
PBANKA_0708400	0	0	0	0	0	0	0	0	0	27	0	0	0	0	0	0	2	26	0	0	41	42	0	1	6	0	1	4	2	0	0	0	0	0	0	0	0	0	3	0	3	0	0	0	1	0	0	0	2
PBANKA_0708500	39	0	40	0	0	292	0	0	13	2	9	0	0	78	0	0	0	228	11	12	0	5	1	0	0	0	10	4	0	8	9	1	9	18	0	0	6	0	61	135	26	250	0	0	27	0	1	172	4
PBANKA_0708600	0	0	0	0	0	0	0	0	0	0	0	0	0	0	0	0	0	0	0	0	0	0	0	0	0	0	0	0	0	0	0	0	0	0	0	0	0	0	0	0	0	0	0	0	0	0	0	0	0
PBANKA_0708700	26	0	0	0	0	0	0	0	0	0	0	3	0	0	0	0	0	0	0	0	0	28	0	0	0	0	0	2	3	0	5	3	0	0	0	0	9	0	0	0	0	0	0	0	0	0	2	0	1
PBANKA_0708800	178	0	0	2	0	0	0	0	0	0	0	0	0	0	0	0	20	0	0	0	0	61	0	24	59	0	0	0	2	0	0	59	0	0	0	0	15	0	15	0	13	0	0	0	31	0	10	0	2
PBANKA_0708900	0	0	7	0	0	0	0	0	0	0	0	0	0	0	0	0	0	0	0	0	35	7	0	0	0	0	0	0	14	0	0	0	5	0	0	0	67	0	0	0	10	0	0	0	0	0	0	0	5
PBANKA_0709000	158	55	0	0	0	162	0	0	0	234	0	68	169	0	0	0	0	140	123	0	108	78	0	0	0	0	0	74	247	0	0	0	25	0	0	0	0	0	46	0	98	121	0	0	148	0	76	0	12
PBANKA_0709100	0	0	0	0	0	0	0	0	0	0	0	27	0	0	0	0	0	0	1	0	0	4	2	0	0	0	0	1	4	0	1	0	0	0	0	0	0	0	0	0	0	0	0	0	8	0	2	0	0
PBANKA_0709200	0	0	0	0	0	0	0	0	0	0	0	0	0	0	0	0	0	0	15	0	0	13	0	0	0	0	0	0	0	0	0	0	0	0	0	0	0	0	0	0	5	0	0	0	0	0	0	0	0
PBANKA_0709300	0	0	0	0	0	0	0	0	0	0	0	0	0	0	0	0	0	0	0	0	0	11	0	0	0	0	0	0	0	0	0	0	0	0	0	0	0	0	0	0	0	0	0	0	0	0	0	0	0
PBANKA_0709400	0	48	0	21	36	37	0	71	70	118	0	3	79	20	0	0	58	22	1	33	24	13	0	0	15	87	0	0	14	3	9	130	65	61	142	0	14	0	23	0	5	96	79	0	0	0	5	0	1
PBANKA_0709500	0	3	0	21	0	0	0	0	61	0	0	42	0	0	0	0	107	0	17	68	3	11	0	0	4	35	0	21	0	0	0	33	10	157	90	0	0	0	3	0	14	0	86	0	18	0	6	0	1
PBANKA_0709600	0	30	0	0	146	0	0	0	6	15	0	74	1	0	0	0	13	0	110	36	7	0	0	0	0	0	6	16	25	0	0	36	18	0	16	0	54	0	0	0	48	1	2	0	22	0	5	22	1
PBANKA_0709700	0	89	2	0	257	0	0	44	0	3	0	16	0	41	0	0	0	0	15	106	87	0	0	0	0	0	0	12	2	0	0	0	0	0	69	0	0	0	0	0	11	0	0	0	2	0	0	0	4
PBANKA_0709800	0	0	7	0	0	0	0	0	0	128	0	8	0	0	0	0	0	0	0	0	49	0	0	0	1	3	0	6	0	0	5	30	7	0	0	0	0	0	6	0	0	0	0	0	0	0	0	0	2
PBANKA_0709900	0	3	0	106	0	58	0	1	19	58	0	6	0	0	0	0	24	0	0	5	0	27	2	17	2	15	6	0	0	0	30	84	15	40	23	0	1	0	62	0	2	0	0	0	5	0	3	0	0
PBANKA_0710000	0	0	11	32	0	0	0	71	8	10	0	0	0	0	0	0	23	0	0	0	38	7	0	0	19	2	1	1	8	0	6	0	40	20	18	0	0	0	30	0	14	0	0	0	2	0	0	20	0
PBANKA_0710100	12	7	5	0	0	0	34	0	0	16	11	123	51	51	0	0	0	0	70	114	184	6	1	30	0	0	0	62	52	0	2	0	11	0	0	0	0	0	25	0	46	0	0	0	49	0	60	60	7
PBANKA_0710200	298	0	39	48	0	335	318	0	0	89	17	68	6	0	0	0	8	111	42	0	0	6	7	1	30	0	11	17	14	39	25	2	6	0	0	0	0	0	52	181	26	53	0	0	14	0	0	7	2
PBANKA_0710300	0	4	3	0	358	68	14	0	0	6	0	5	4	254	0	0	5	1	0	88	23	0	0	0	5	0	0	0	0	26	0	0	3	0	0	0	32	0	3	8	8	92	0	0	6	0	2	57	1
PBANKA_0710400	0	0	0	0	0	0	0	0	0	0	0	21	0	0	0	0	0	0	0	0	0	0	0	0	0	0	0	0	0	0	0	18	0	0	0	0	0	0	0	0	7	0	0	0	1	0	0	0	1
PBANKA_0710500	0	57	38	0	3	79	74	0	0	37	1	16	0	19	0	0	0	3	28	0	10	16	1	1	0	0	3	8	0	11	5	0	2	0	0	0	97	0	19	57	7	139	5	0	10	0	2	0	0
PBANKA_0710600	0	0	0	0	0	0	0	0	0	0	0	0	0	0	0	0	0	25	0	0	0	0	0	0	0	0	0	0	0	0	0	0	0	0	0	0	0	0	8	36	9	0	0	0	0	0	3	0	0
PBANKA_0710700	0	0	0	55	0	62	0	0	0	0	0	12	0	0	0	0	0	0	1	0	0	0	0	0	0	4	0	0	6	0	0	0	0	57	0	0	0	0	0	0	8	0	0	0	2	0	4	0	0
PBANKA_0710800	9	129	1	85	0	0	274	155	146	138	10	14	0	0	0	0	56	20	70	57	88	55	11	0	16	124	33	44	80	0	37	129	65	78	4	0	173	0	108	0	12	0	49	0	4	0	5	162	8
PBANKA_0710900	1	0	0	0	0	0	0	0	0	20	0	0	74	48	0	0	0	0	9	69	30	0	5	10	3	0	0	10	0	13	6	0	15	0	0	0	0	0	1	5	4	0	0	0	0	0	8	18	2
PBANKA_0711000	219	0	122	0	0	502	657	0	0	0	44	6	0	0	0	0	7	209	0	0	0	0	15	20	20	0	5	0	0	39	71	0	0	0	0	0	63	0	108	135	0	507	0	0	0	0	3	610	0
PBANKA_0711100	0	0	0	0	0	231	0	0	0	0	0	0	0	0	0	0	0	0	10	0	24	27	4	0	0	0	0	3	0	0	6	0	0	0	0	0	0	0	0	0	0	4	0	0	0	0	0	0	0
PBANKA_0711200	127	235	0	212	0	0	0	0	661	129	0	33	101	172	0	0	213	41	105	9	2	18	0	0	75	399	1	36	12	0	79	1004	285	484	95	0	79	0	304	0	67	213	0	0	5	0	0	20	9
PBANKA_0711300	105	0	0	0	0	0	0	0	0	0	0	24	0	0	0	0	0	0	0	0	0	0	0	0	4	0	0	0	0	7	0	1	5	0	0	0	0	0	4	0	15	77	0	0	5	0	0	0	0
PBANKA_0711400	0	0	0	0	0	0	0	0	0	0	0	44	0	0	0	0	0	0	0	0	0	0	0	0	0	0	0	0	0	0	0	0	0	0	0	0	0	0	0	0	0	0	0	0	0	0	0	0	0
PBANKA_0711500	0	11	6	0	0	6	47	0	27	0	5	0	0	0	0	0	1	0	0	0	0	0	4	0	0	0	0	0	11	0	12	0	1	0	0	0	0	0	25	0	4	0	0	0	5	0	2	0	0
PBANKA_0711600	0	0	0	0	0	0	0	0	0	0	0	0	0	0	0	0	0	0	0	0	0	0	0	0	0	0	0	0	0	0	2	0	5	0	0	0	0	0	0	0	21	0	0	0	0	0	0	0	0
PBANKA_0711700	0	0	0	0	0	0	0	2	0	0	0	1	0	0	0	0	0	0	0	0	0	0	0	0	0	0	0	1	0	0	0	0	1	0	0	0	0	0	0	0	4	0	0	0	14	0	0	0	0
PBANKA_0711800	4	0	0	83	0	44	89	0	0	47	16	26	0	0	0	0	0	42	12	0	43	38	0	3	6	0	0	0	6	0	11	0	19	0	4	0	74	0	18	0	13	0	0	0	18	0	0	0	7
PBANKA_0711900	343	0	222	0	0	209	1057	48	3	0	77	336	0	0	0	0	320	629	903	0	70	906	16	69	1183	0	180	132	228	23	53	0	83	0	260	0	739	0	82	192	466	55	0	0	118	0	19	127	111
PBANKA_0712000	0	0	0	0	0	0	0	0	0	0	0	2	0	0	0	0	0	0	19	14	0	0	0	0	0	0	0	9	6	0	3	0	0	0	1	0	0	0	23	0	9	0	0	0	5	0	0	0	0
PBANKA_0712100	271	26	73	56	2	170	181	0	16	210	44	4	75	96	0	0	6	179	16	19	55	24	8	15	29	22	36	7	11	36	41	167	28	79	25	0	120	0	225	320	7	643	2	0	60	0	15	407	1
PBANKA_0712200	116	12	79	48	0	514	70	0	10	0	32	161	42	15	0	0	2	58	108	0	0	0	0	10	9	0	12	68	217	6	0	0	48	0	0	0	245	0	9	0	137	47	20	0	251	0	21	0	1
PBANKA_0712300	47	20	14	119	56	280	0	56	104	37	4	18	62	0	0	0	61	64	3	106	36	1	13	0	58	45	4	8	3	24	58	70	80	120	338	0	3	0	49	13	19	56	125	0	14	0	7	24	0
PBANKA_0712400	0	20	0	41	0	0	0	0	75	0	0	0	0	0	0	0	0	0	117	0	8	11	0	1	0	15	0	9	0	0	0	7	0	0	0	0	0	0	0	0	12	0	0	0	7	0	0	0	0
PBANKA_0712500	0	0	0	0	0	0	0	0	0	0	3	23	0	0	0	0	0	0	6	0	0	0	0	0	0	0	5	11	11	0	0	0	1	0	0	0	0	0	0	0	7	0	0	0	13	0	10	0	1
PBANKA_0712600	80	101	138	0	0	18	2	0	0	254	27	90	238	0	0	0	2	261	0	117	309	184	19	0	12	1	17	2	8	52	58	0	18	0	0	0	6	0	13	504	59	219	0	0	22	0	0	139	16
PBANKA_0712700	9	326	0	1354	0	0	0	199	1123	0	4	0	0	0	0	0	8	5	0	0	10	7	0	0	193	550	0	11	3	0	40	3303	756	1931	526	0	7	0	119	0	1	3	0	0	3	0	0	0	3
PBANKA_0712800	0	85	0	0	81	0	16	0	12	0	0	4	0	165	0	0	20	0	29	0	0	0	0	0	0	0	0	0	0	0	0	0	0	0	0	0	0	0	0	0	11	0	0	0	0	0	0	0	2
PBANKA_0712900	0	0	13	0	0	2	0	3	2	0	2	645	0	0	0	0	21	1	479	0	0	6	0	0	0	0	0	289	706	1	10	0	87	0	3	0	0	0	0	0	433	0	0	0	539	0	85	0	20
PBANKA_0713000	0	76	12	9	159	0	0	66	32	97	0	34	162	192	0	0	0	0	21	26	30	41	0	0	9	0	0	11	9	0	5	0	31	47	60	0	0	0	12	0	7	0	88	0	49	0	8	26	4
PBANKA_0713100	0	3716	0	3	6374	0	0	1018	0	599	0	0	3966	3691	0	0	0	0	11	2812	434	26	0	0	0	0	0	0	1	0	0	0	10	232	1041	0	0	0	0	0	21	0	1476	0	0	0	0	0	1
PBANKA_0713200	0	283	0	268	490	0	0	975	12	10	0	1	639	590	0	0	0	78	19	161	40	0	0	0	22	45	0	28	44	0	0	4	97	415	1709	0	0	0	0	0	50	0	1273	0	50	0	10	2	0
PBANKA_0713300	0	10	0	0	0	0	0	0	0	0	0	0	0	0	0	0	0	0	0	0	97	145	0	0	0	0	0	1	58	0	0	0	8	0	0	0	0	0	0	0	61	0	0	0	11	0	0	0	34
PBANKA_0713400	112	0	58	49	0	147	95	0	0	0	7	10	0	0	0	0	1	37	14	0	41	2	0	19	5	12	2	0	0	9	0	0	0	0	0	0	31	0	21	33	0	126	33	0	0	0	1	0	1
PBANKA_0713500	48	0	0	0	0	0	45	0	0	0	0	0	0	9	0	0	0	60	108	0	0	5	0	6	0	0	1	3	15	10	0	0	5	0	0	0	0	0	8	0	27	0	0	0	3	0	5	8	1
PBANKA_0713600	0	0	0	0	0	0	0	0	0	8	1	1	0	0	0	0	0	0	0	0	27	4	0	0	0	0	1	0	0	0	0	0	2	0	0	0	0	0	0	0	5	0	0	0	2	0	0	0	0
PBANKA_0713700	0	39	0	0	35	0	0	7	7	0	0	0	0	0	0	0	17	11	8	0	2	22	0	0	0	0	2	12	1	0	0	6	9	0	7	0	0	0	0	0	21	0	0	0	5	0	0	0	4
PBANKA_0713800	36	0	39	0	0	20	0	0	0	0	0	0	0	0	0	0	0	0	0	0	0	0	0	7	0	0	0	0	0	0	0	0	0	0	0	0	0	0	13	0	0	0	0	0	0	0	0	0	0
PBANKA_0713900	0	0	52	0	0	24	85	0	0	0	0	0	0	4	0	0	0	57	2	0	136	4	5	1	3	0	5	0	0	2	38	0	0	0	63	0	1	0	108	4	3	96	0	0	0	0	0	0	7
PBANKA_0714000	0	2	0	0	0	0	0	0	0	0	0	2314	0	0	0	0	0	0	3019	0	17	30	0	0	0	14	0	972	2365	1	0	0	465	0	1	0	0	0	0	0	2140	0	145	2	1651	0	551	0	62
PBANKA_0714100	0	0	4	0	0	0	0	0	0	0	0	29	0	0	0	0	0	0	20	0	21	5	0	0	0	0	0	20	34	0	0	0	9	0	0	0	0	0	0	0	30	0	0	0	21	0	2	0	2
PBANKA_0714200	0	0	0	0	0	0	0	0	0	0	0	208	0	0	0	0	0	0	143	0	0	38	0	0	0	0	0	17	44	0	0	0	2	0	0	0	0	0	0	0	34	0	0	0	18	0	29	0	0
PBANKA_0714300	0	0	0	0	0	0	0	0	0	0	0	45	0	0	0	0	0	0	242	0	0	0	0	0	0	0	0	34	103	0	0	163	45	0	0	0	0	0	0	0	200	0	0	0	129	0	32	0	5
PBANKA_0714400	3	0	0	0	0	3	10	0	0	0	0	14	0	0	0	0	0	0	4	0	0	0	0	0	0	0	0	0	0	0	0	0	0	0	0	0	0	0	0	3	2	0	0	0	1	0	0	0	0
PBANKA_0714500	82	0	177	3	0	161	17	0	0	0	13	0	0	0	0	0	5	152	0	0	0	19	4	0	6	0	0	0	0	39	17	0	0	0	0	0	33	0	96	76	0	297	0	0	0	0	0	155	0
PBANKA_0714600	0	8	0	70	77	0	0	0	34	2	0	26	0	0	0	0	7	0	44	0	20	0	0	0	20	18	0	5	31	0	3	84	122	23	0	0	0	0	8	0	20	0	6	0	45	0	4	0	3
PBANKA_0714700	0	2	0	0	0	0	0	0	2	0	0	0	0	0	0	0	0	0	0	0	0	0	0	0	0	0	0	0	0	0	0	0	0	0	0	0	0	0	0	0	0	0	0	0	0	0	0	0	0
PBANKA_0714800	0	0	0	0	0	0	0	0	0	0	0	0	0	0	0	0	0	0	0	0	0	19	0	0	0	0	0	0	0	0	0	75	0	0	0	0	0	0	0	0	0	0	0	0	0	0	0	0	0
PBANKA_0714900	0	0	0	0	0	0	0	0	0	0	0	0	0	0	0	0	0	0	0	0	0	0	0	0	0	0	0	0	0	0	0	0	0	0	0	0	0	0	0	0	0	0	0	0	0	0	0	0	0
PBANKA_0715000	83	78	17	0	161	214	0	0	0	38	4	13	390	354	0	0	4	47	15	261	51	17	0	10	45	0	16	0	8	4	0	19	4	0	75	0	0	0	0	54	2	153	131	0	32	0	3	90	9
PBANKA_0715100	0	0	0	0	3	0	0	0	0	12	0	0	0	0	0	0	0	0	0	0	60	50	0	1	0	0	3	0	0	0	0	0	0	0	0	0	0	0	0	0	0	0	0	0	0	0	0	0	1
PBANKA_0715200	0	0	0	0	0	0	0	11	51	51	0	2	0	0	0	0	186	58	114	0	34	0	0	0	0	0	2	7	0	0	2	5	23	2	0	0	5	0	29	0	88	0	0	0	15	0	0	0	3
PBANKA_0715300	128	0	54	0	0	0	37	0	2	192	93	3	0	0	0	0	4	336	4	0	111	31	5	1	25	0	7	0	0	42	17	0	3	0	0	0	212	0	152	31	8	9	0	0	23	0	0	0	2
PBANKA_0715400	0	30	23	105	0	0	0	0	57	165	0	36	0	0	0	0	22	0	27	53	116	27	0	0	2	44	0	0	15	14	0	47	24	90	0	0	0	0	8	67	20	117	0	0	18	0	6	0	0
PBANKA_0715500	0	100	45	0	0	0	31	0	0	157	1	3	89	299	0	0	2	112	1	15	0	49	4	8	16	0	0	0	0	4	29	0	0	9	0	0	149	0	40	0	5	0	79	0	0	0	0	125	13
PBANKA_0715600	0	0	0	0	0	0	15	0	0	4	3	0	0	0	0	0	0	0	0	0	24	36	0	0	0	0	0	0	0	0	0	0	0	0	0	0	8	0	0	0	2	22	0	0	0	0	0	0	5
PBANKA_0715700	0	0	0	0	0	0	0	0	0	23	0	0	0	115	0	0	0	0	0	0	0	0	0	0	0	0	0	0	0	0	0	0	0	0	0	0	0	0	0	0	11	0	0	0	0	0	0	0	0
PBANKA_0715800	0	0	0	0	0	0	0	0	0	41	0	47	0	0	0	0	0	0	0	0	0	39	0	0	0	0	0	0	10	0	0	26	6	0	0	0	0	0	0	0	19	1	0	0	16	0	4	17	1
PBANKA_0715900	0	0	14	12	1	0	92	0	0	70	0	10	0	43	0	0	13	1	31	65	0	32	7	0	29	0	0	0	39	0	26	0	8	0	0	0	14	0	0	4	34	117	0	0	14	0	3	65	1
PBANKA_0716000	179	0	46	0	0	420	151	0	0	122	14	126	0	0	0	0	15	23	141	0	107	76	20	0	66	0	8	27	50	32	57	0	15	0	0	0	0	0	150	67	100	31	0	0	104	0	46	233	30
PBANKA_0716100	0	0	0	0	0	0	51	0	0	0	0	4	0	0	0	0	0	21	4	0	0	0	0	0	0	0	6	0	0	0	0	7	0	0	0	0	0	0	0	0	2	0	0	0	12	0	4	0	0
PBANKA_0716200	0	0	0	0	0	0	0	0	0	0	0	16	0	0	0	0	0	0	61	0	55	0	0	0	0	0	0	4	24	0	0	0	4	0	0	0	0	0	31	0	34	0	0	0	0	0	2	0	1
PBANKA_0716300	81	0	0	0	0	0	0	0	0	0	0	0	0	0	0	0	0	0	0	0	44	6	0	0	0	0	0	0	0	0	0	0	3	0	0	0	0	0	0	45	6	0	0	0	0	0	7	0	2
PBANKA_0716400	62	0	0	0	0	0	202	151	0	0	0	0	0	32	0	0	1	0	0	0	0	0	4	2	5	0	17	6	0	0	3	0	5	0	0	0	30	0	77	43	11	5	0	0	0	0	0	0	0
PBANKA_0716500	113	0	3	0	0	340	9	0	0	0	11	0	0	0	0	0	1	238	0	0	0	0	0	86	11	0	1	0	0	42	0	0	0	0	0	0	5	0	125	7	0	28	0	0	0	0	0	58	0
PBANKA_0716600	1	17	0	110	91	0	71	125	39	0	29	46	167	40	0	0	2	0	23	13	35	23	0	0	37	85	15	5	60	0	38	297	144	149	194	0	18	0	161	96	52	0	315	0	20	0	15	278	4
PBANKA_0716700	4	67	71	51	35	2	5	124	93	0	33	58	0	148	0	0	13	44	0	0	1	0	1	5	19	15	36	4	7	22	9	84	53	13	249	0	11	0	63	0	3	144	105	0	53	0	13	30	2
PBANKA_0716800	0	0	0	0	0	0	0	0	0	0	0	0	0	0	0	0	0	0	0	0	0	0	0	0	0	0	0	0	0	0	0	0	0	0	28	0	0	0	0	0	1	0	0	0	0	0	0	0	0
PBANKA_0716900	0	629	0	2009	127	0	0	2112	2357	2	0	0	0	0	0	0	834	0	84	0	0	0	0	0	598	1624	5	0	94	0	539	3823	2377	2834	2611	0	0	0	1850	0	8	0	1729	0	22	0	0	0	0
PBANKA_0717000	0	11	0	64	72	0	0	203	61	17	8	0	0	0	0	0	0	0	0	0	0	11	0	5	4	24	2	0	0	0	0	75	5	55	0	0	0	0	0	0	0	0	25	0	16	0	0	0	0
PBANKA_0717100	0	7	2	0	0	0	4	27	15	10	0	0	0	0	0	0	0	0	0	0	2	0	0	0	1	0	0	0	1	0	1	0	11	0	2	0	9	0	0	0	0	5	10	0	0	0	0	0	1
PBANKA_0717200	63	10	173	0	0	230	318	26	0	51	85	15	48	80	0	0	12	162	1	32	27	0	23	40	33	0	12	6	15	70	85	0	15	13	0	0	154	0	154	0	2	190	0	0	21	0	0	251	0
PBANKA_0717300	523	24	56	25	0	674	177	0	87	225	49	38	0	0	0	0	55	193	0	0	88	93	46	69	142	7	51	30	48	48	152	203	66	105	0	0	74	0	250	26	46	688	158	0	46	0	15	3630	33
PBANKA_0717400	0	16	0	64	0	0	0	18	53	3	0	2	0	30	0	0	19	0	0	0	0	23	0	0	0	8	7	0	0	0	0	0	0	5	0	0	27	0	3	0	0	0	0	0	0	0	2	0	2
PBANKA_0717500	0	57	98	0	0	0	0	0	188	115	0	45	0	0	0	0	0	0	23	16	36	33	0	0	18	31	0	2	40	0	0	0	53	9	0	0	0	0	0	0	26	0	2	0	4	0	3	0	5
PBANKA_0717600	10	0	0	0	0	0	0	0	2	0	0	45	0	0	0	0	0	0	16	0	0	0	0	0	1	7	2	0	30	0	2	23	2	1	0	0	0	0	6	0	5	14	0	0	16	0	7	0	2
PBANKA_0717700	0	0	0	0	0	0	0	0	0	0	0	33	0	0	0	0	0	0	0	0	19	8	0	0	0	0	0	1	0	0	0	0	0	0	0	0	0	0	0	0	5	0	0	0	0	0	6	0	3
PBANKA_0717800	0	6	0	77	0	0	0	176	79	130	23	101	0	0	0	0	168	0	118	2	226	161	0	1	0	0	9	57	6	0	0	1	23	0	0	0	20	0	0	0	115	48	0	0	60	0	19	1611	55
PBANKA_0717900	15	24	2	0	19	31	9	12	1	95	8	0	17	29	0	0	0	13	6	6	108	16	3	5	5	0	0	10	7	2	3	0	1	0	23	1	7	0	0	57	4	0	21	0	5	0	1	0	1
PBANKA_0718000	0	0	0	0	0	0	0	0	0	0	5	0	0	0	0	0	0	0	0	0	0	0	0	0	0	0	3	0	0	0	0	0	0	0	0	0	0	0	0	0	0	0	0	0	0	0	0	0	0
PBANKA_0718100	0	25	0	34	0	0	0	43	86	0	0	2	207	0	0	0	2	0	0	111	0	1	0	0	0	0	0	0	0	0	0	104	6	4	0	0	0	0	0	0	0	0	22	0	0	0	0	0	1
PBANKA_0718200	0	0	0	0	0	0	0	0	8	0	0	0	0	0	0	0	34	0	3	0	55	0	0	0	0	18	0	0	0	0	2	0	0	0	0	0	0	0	4	0	0	0	0	0	0	0	0	0	0
PBANKA_0718300	0	0	0	0	0	0	0	0	0	0	0	0	0	0	0	0	0	0	74	0	0	0	0	0	0	0	0	0	0	0	0	0	3	0	0	0	0	0	0	0	7	0	0	0	0	0	0	0	3
PBANKA_0718400	0	0	0	0	0	0	0	0	0	44	0	21	0	0	0	0	0	0	60	0	19	88	0	0	0	0	0	10	0	0	0	0	17	0	0	0	0	0	0	0	53	0	0	0	9	0	0	0	7
PBANKA_0718500	0	20	0	0	0	0	0	0	42	0	0	10	0	0	0	0	0	0	0	0	77	0	0	0	0	0	0	0	18	0	0	0	6	0	0	0	0	0	5	0	24	0	0	0	4	0	0	0	0
PBANKA_0718600	46	0	0	0	0	33	0	0	0	0	1	9	0	0	0	0	0	0	0	0	0	0	2	1	0	0	0	0	2	0	8	0	0	0	0	0	7	0	5	0	0	5	0	0	0	0	0	0	0
PBANKA_0718700	0	2	32	0	2	141	0	38	0	20	3	0	51	0	0	0	3	0	0	0	0	0	1	0	3	0	0	0	0	6	5	0	0	0	0	0	15	0	50	0	0	46	2	0	8	0	5	155	0
PBANKA_0718800	228	857	0	54	925	222	0	265	112	611	0	0	352	418	0	0	6	326	49	948	202	38	9	0	48	0	0	7	32	8	70	2	108	0	757	0	99	0	87	344	40	567	217	0	27	0	13	1218	5
PBANKA_0718900	0	27	0	0	7	0	2	21	88	1	0	11	2	6	1	0	5	0	25	0	0	58	0	0	8	34	0	9	11	0	7	29	24	34	2	0	1	0	9	0	23	1	0	1	10	0	4	0	3
PBANKA_0719100	0	2	0	0	0	0	0	0	2	0	0	112	0	0	0	0	0	0	70	0	0	0	0	0	0	0	0	3	18	0	0	0	12	0	0	0	0	0	0	0	32	0	0	0	46	0	3	0	0
PBANKA_0719200	0	0	0	0	0	3	1	0	0	0	0	0	0	0	0	0	0	0	9	42	0	0	0	0	10	0	0	0	0	0	0	0	2	0	0	0	1	0	0	1	0	0	0	0	5	0	0	0	0
PBANKA_0719300	0	37	19	0	53	0	0	0	0	124	0	8	3	0	0	0	8	48	0	0	0	29	0	0	18	0	0	0	0	25	0	0	10	0	0	0	0	0	0	5	14	123	0	0	0	0	0	0	0
PBANKA_0719400	57	1	1	3	178	0	0	41	0	6	6	49	10	113	0	0	0	41	0	0	0	30	0	4	2	0	1	0	43	7	0	0	0	13	14	0	0	0	20	54	4	1	40	0	1	0	0	0	3
PBANKA_0719500	30	217	84	141	259	17	24	213	0	45	48	42	530	194	0	0	3	250	114	122	101	51	2	7	19	0	24	41	60	28	21	10	100	84	629	0	30	0	129	103	91	71	422	0	37	0	12	80	4
PBANKA_0719600	67	0	0	41	10	43	44	0	0	0	0	9	2	0	0	0	0	0	16	0	0	0	0	0	0	0	0	22	55	0	0	0	0	0	18	0	0	0	17	0	2	0	0	0	2	0	16	0	3
PBANKA_0719700	190	14	341	0	0	390	261	0	0	24	114	22	0	0	0	0	21	224	15	0	0	0	18	12	59	0	47	6	36	30	84	0	3	0	0	0	245	0	183	130	33	720	0	0	19	0	6	720	2
PBANKA_0719800	172	0	42	0	0	126	131	0	0	0	3	57	0	0	0	0	1	0	44	0	0	0	3	14	4	0	2	17	14	0	11	0	13	0	0	0	50	0	52	0	44	14	0	0	104	0	4	0	1
PBANKA_0719900	0	0	0	0	5	0	0	0	0	0	0	4	0	23	0	0	0	0	19	37	0	31	0	0	0	0	0	6	2	0	0	0	4	5	0	0	0	0	36	31	17	1	14	0	13	0	2	0	0
PBANKA_0720000	93	0	50	0	0	105	102	0	0	13	42	1	0	0	0	0	3	197	3	22	0	0	8	18	18	0	42	0	6	72	18	0	0	0	0	0	108	0	62	143	0	390	0	0	0	0	1	139	3
PBANKA_0720100	601	0	240	26	0	571	1007	0	0	0	314	0	1	0	0	0	24	248	0	0	27	0	52	30	67	0	108	0	0	149	219	0	22	0	0	0	366	0	163	578	0	1590	0	0	0	0	0	622	0
PBANKA_0720200	75	0	191	4	0	208	3	59	0	2	9	16	12	0	0	0	1	83	3	0	0	26	0	3	25	7	10	5	5	11	6	29	68	0	0	0	64	0	64	118	1	64	12	0	0	0	6	45	0
PBANKA_0720300	0	0	0	0	0	0	0	0	0	3	0	0	0	0	0	0	0	0	14	0	0	0	0	0	0	0	3	0	0	1	0	0	3	0	0	0	11	0	1	0	4	13	0	0	14	0	0	0	0
PBANKA_0720400	372	28	6	288	503	4	200	343	178	179	30	61	41	31	0	0	167	125	191	195	70	117	9	5	30	73	0	51	42	1	81	427	50	235	909	0	30	0	188	0	88	119	886	0	93	0	20	443	15
PBANKA_0720500	0	0	0	2	0	0	0	0	4	0	0	1	0	0	0	0	0	0	0	0	0	0	0	0	0	0	0	2	11	0	0	2	4	0	0	0	0	0	0	0	7	0	2	0	0	0	0	0	1
PBANKA_0720600	0	62	0	96	0	0	0	0	285	0	0	0	0	0	0	0	40	0	39	0	0	23	0	0	115	72	0	0	0	0	8	371	461	237	0	0	0	0	22	0	0	0	0	0	0	0	0	1	0
PBANKA_0720700	0	243	0	772	0	0	0	462	916	0	0	0	0	0	0	0	27	24	0	0	0	0	0	0	71	273	0	0	0	0	52	783	299	759	646	0	0	0	120	0	0	0	546	0	0	0	0	0	0
PBANKA_0720800	0	0	0	4	0	0	0	5	0	0	0	25	0	0	0	0	6	0	6	26	0	0	0	0	14	15	0	0	0	0	3	57	3	0	40	0	0	0	3	0	13	0	5	0	0	0	10	0	0
PBANKA_0720900	0	79	0	98	272	0	0	294	0	0	0	762	0	228	0	0	0	0	1557	191	0	0	0	0	0	112	0	326	1065	2	0	0	320	69	221	0	0	0	0	0	1175	0	90	0	1148	0	173	0	34
PBANKA_0721000	0	34	0	0	67	0	131	0	0	0	4	44	0	98	0	0	0	87	0	67	0	0	0	0	3	0	0	0	2	0	0	0	28	0	187	0	0	0	0	0	34	0	32	0	13	0	13	0	1
PBANKA_0721100	150	1	153	1	0	231	85	0	6	0	51	19	0	0	0	0	7	80	1	0	0	7	5	23	21	1	20	4	1	22	26	0	25	20	0	0	115	0	68	128	10	371	0	0	0	0	10	112	0
PBANKA_0721200	0	0	0	2	0	2	38	8	0	0	0	0	0	0	0	0	0	0	0	0	0	0	0	2	0	0	0	0	0	0	0	0	0	0	20	0	2	0	0	0	3	10	11	0	11	0	0	0	0
PBANKA_0721300	0	0	0	0	160	0	0	0	0	0	0	0	62	2	0	0	0	0	16	44	0	8	0	0	0	0	0	0	0	7	0	0	0	0	11	0	0	0	0	0	0	0	0	0	6	0	0	0	0
PBANKA_0721400	0	0	0	0	0	0	0	0	0	0	0	0	0	0	0	0	0	0	0	0	8	0	0	0	2	0	0	4	0	0	0	0	0	0	0	0	0	0	4	0	0	0	0	0	0	0	0	30	0
PBANKA_0721500	261	0	3	57	1	254	236	0	0	0	3	15	69	0	0	0	0	106	34	45	44	6	0	3	2	0	6	2	41	16	1	0	14	0	0	0	7	0	60	0	56	113	0	0	47	0	7	0	9
PBANKA_0721600	0	8	0	0	0	0	0	0	12	46	0	0	0	0	0	0	2	77	0	0	0	0	2	0	4	0	1	0	0	8	0	0	5	0	0	0	45	0	0	0	7	0	0	0	6	0	0	0	1
PBANKA_0721700	0	0	0	0	0	0	0	0	0	101	26	44	0	0	0	0	0	0	20	61	47	23	0	0	0	0	0	3	45	12	0	0	3	0	0	0	0	0	10	0	64	0	0	0	46	0	7	0	9
PBANKA_0721800	53	103	0	0	385	0	0	70	9	20	0	44	277	252	0	0	0	0	28	88	0	0	0	0	0	0	0	19	19	0	0	8	10	0	295	0	0	0	0	0	71	0	149	0	32	0	2	0	1
PBANKA_0721900	0	6	10	0	0	15	4	0	39	0	5	11	0	0	0	0	0	0	0	0	0	1	0	0	0	0	0	0	0	0	0	1	0	0	0	0	0	0	0	2	0	0	0	0	8	0	0	0	3
PBANKA_0722000	197	54	69	78	124	91	12	90	51	44	0	42	114	177	0	0	28	54	61	141	75	38	3	0	20	6	0	9	15	16	24	12	13	15	46	0	55	0	96	179	22	43	0	0	16	0	0	126	9
PBANKA_0722600	0	0	14	0	0	0	0	0	0	28	0	9	0	0	0	0	0	0	4	0	16	24	0	0	0	0	0	12	1	0	2	15	13	0	0	0	0	0	19	0	25	0	0	0	4	0	0	0	0
PBANKA_0722801	0	0	0	0	0	0	0	0	0	0	0	0	0	0	0	0	0	0	0	0	0	0	0	0	0	0	0	0	0	0	0	0	0	0	0	0	49	0	0	0	0	0	0	0	0	0	0	0	1
PBANKA_0722921	0	3	0	0	22	0	0	0	6	16	0	0	127	0	0	0	0	0	0	137	171	174	0	0	3	74	0	0	0	0	0	5	36	0	0	0	0	0	0	0	0	0	2	0	0	0	0	0	5
PBANKA_0722941	42	0	0	0	0	0	0	0	0	15	0	0	0	3	0	0	0	0	0	0	0	0	0	0	0	0	0	0	0	0	0	0	0	0	0	0	0	0	0	0	0	0	0	0	0	0	0	0	3
PBANKA_0722961	0	0	0	0	0	0	0	0	0	0	0	0	0	0	0	0	0	0	0	0	0	0	0	0	0	0	0	0	0	0	0	0	0	0	0	0	0	0	0	0	0	0	0	0	0	0	0	0	0
PBANKA_0800021	0	0	0	0	0	0	0	0	0	0	0	0	0	0	0	0	2	0	0	0	0	0	0	0	0	0	0	0	0	0	0	0	0	0	0	0	0	0	0	0	0	0	0	0	0	0	0	0	0
PBANKA_0800061	39	0	0	0	0	0	0	0	0	0	0	0	0	0	0	0	0	0	0	0	0	0	0	0	0	0	0	0	0	0	0	0	0	0	0	0	0	0	0	0	0	0	0	0	0	0	0	0	0
PBANKA_0800100	125	0	0	0	0	0	0	0	0	0	0	0	0	0	0	0	3	0	0	0	0	0	0	11	15	0	52	0	0	0	0	0	0	0	0	0	0	0	4	0	0	0	0	0	0	0	0	0	0
PBANKA_0800300	0	0	0	0	0	0	0	0	0	0	0	64	0	0	0	0	0	0	0	0	0	0	0	0	0	0	0	0	0	0	0	0	0	0	0	0	0	0	0	0	0	0	0	0	16	0	0	0	0
PBANKA_0800400	197	263	31	62	257	229	0	67	0	235	0	91	935	403	0	0	4	192	4	431	431	78	10	5	24	0	1	6	1	17	45	0	8	78	60	0	103	0	86	134	16	0	43	0	36	0	3	35	3
PBANKA_0800500	0	0	0	0	0	0	0	0	0	0	0	0	0	0	0	0	0	0	0	0	0	0	0	0	0	0	0	0	0	0	0	0	0	0	0	0	0	0	0	0	0	0	0	0	0	0	0	0	0
PBANKA_0800600	0	0	0	0	0	0	0	0	0	0	0	0	0	0	0	0	0	28	0	0	1	16	0	0	0	0	0	0	0	0	0	0	0	0	0	0	29	0	4	55	0	0	0	0	12	0	3	0	0
PBANKA_0800700	0	0	0	0	0	0	0	0	0	26	1	9	0	0	0	0	0	0	0	0	9	14	0	8	0	0	0	0	0	4	0	0	0	0	0	0	35	0	0	0	2	0	0	0	3	0	0	0	7
PBANKA_0800800	76	23	0	0	0	0	0	0	0	0	0	0	0	80	0	0	0	0	0	0	25	0	0	7	0	0	0	0	0	19	4	0	2	0	0	0	50	0	0	44	14	342	0	0	12	0	4	80	6
PBANKA_0800900	0	14	0	7	0	0	0	0	44	0	0	16	0	0	0	0	27	0	0	0	0	35	0	0	3	11	0	9	25	0	0	0	11	0	0	0	0	0	0	0	3	0	0	0	0	0	0	0	2
PBANKA_0801000	0	17	0	123	0	0	0	0	72	0	0	0	0	0	0	0	62	0	0	0	0	0	0	0	23	29	0	0	0	0	10	84	108	52	0	0	0	0	19	0	0	0	0	0	0	0	0	0	1
PBANKA_0801100	11	2	0	0	12	0	12	0	0	2	5	25	0	0	0	0	0	22	24	41	0	6	0	0	6	0	2	0	12	2	0	9	5	0	3	0	14	0	14	0	20	64	0	0	34	0	0	23	1
PBANKA_0801200	0	29	3	0	6	1	187	0	0	0	14	6	159	416	0	0	12	32	66	34	0	24	0	2	54	0	0	9	21	0	6	0	1	0	0	0	266	0	8	0	9	96	6	0	13	0	2	200	0
PBANKA_0801300	0	122	0	0	5	0	0	0	0	71	0	0	183	164	0	0	0	0	0	42	23	17	0	0	0	0	0	0	0	0	0	0	0	0	60	0	0	0	0	9	0	0	0	0	0	0	0	0	0
PBANKA_0801400	0	0	0	0	0	0	0	0	0	0	0	14	0	0	0	0	0	0	0	0	0	0	0	0	0	0	0	4	7	0	0	0	0	0	0	0	0	0	15	0	0	0	0	0	0	0	1	0	1
PBANKA_0801500	234	0	68	0	0	121	106	0	0	0	63	0	0	0	0	0	6	67	0	0	0	0	8	4	25	0	54	0	0	18	17	0	0	0	0	0	56	0	116	212	0	293	0	0	0	0	0	147	0
PBANKA_0801600	187	0	25	0	0	125	32	30	0	89	67	1	0	0	0	0	12	68	27	0	63	23	0	17	22	3	37	2	1	30	2	0	3	0	0	0	77	0	27	97	22	356	0	0	0	0	1	9	2
PBANKA_0801700	0	0	15	0	0	0	71	0	0	0	0	9	0	0	0	0	12	0	19	0	0	0	0	1	19	0	17	0	0	10	0	0	6	0	0	0	116	0	120	98	8	0	0	0	0	0	0	0	0
PBANKA_0801800	0	210	0	0	276	0	0	182	0	185	0	205	590	438	0	0	0	0	424	474	354	20	0	0	0	0	0	157	145	0	0	1	81	0	0	0	0	0	0	0	329	0	0	0	272	0	67	0	1
PBANKA_0801900	0	0	0	0	0	0	0	0	0	0	0	28	0	0	0	0	0	0	17	0	54	6	0	0	0	0	0	3	0	7	0	0	0	0	0	0	39	0	0	0	0	0	0	0	0	0	0	0	0
PBANKA_0802000	0	458	0	130	600	0	0	258	0	502	0	0	895	831	0	0	0	18	0	457	432	23	0	0	0	0	0	0	0	0	0	351	0	41	1082	0	0	0	0	0	0	0	489	0	0	0	0	0	27
PBANKA_0802100	0	0	0	0	0	0	0	0	0	56	0	12	0	0	0	0	6	0	0	0	22	0	0	0	15	0	0	1	6	0	0	0	0	0	0	0	0	0	31	0	1	0	0	0	0	0	14	0	0
PBANKA_0802200	0	101	0	0	77	0	0	2	0	170	0	12	267	328	0	0	0	0	29	335	61	0	0	0	9	2	0	0	0	0	0	1	45	0	57	0	0	0	0	0	0	0	155	0	8	0	2	0	1
PBANKA_0802300	238	94	56	1	0	21	489	0	1	54	83	15	0	7	2	0	5	120	72	119	149	44	6	64	22	0	16	24	44	37	29	1	32	26	82	1	301	2	86	69	77	752	25	2	167	0	11	62	26
PBANKA_0802400	5	12	0	0	0	0	0	0	0	49	0	24	0	0	0	0	0	0	16	0	0	17	0	0	0	0	0	0	13	0	0	0	5	0	0	0	0	0	0	0	17	0	0	0	6	0	0	0	0
PBANKA_0802500	0	243	0	360	194	0	0	317	472	0	0	18	54	43	0	0	0	0	8	106	0	17	0	0	24	103	0	4	0	0	9	325	114	333	398	0	0	0	17	0	21	0	190	0	5	0	8	0	1
PBANKA_0802600	0	0	53	0	0	0	0	0	0	0	36	5	0	0	0	0	0	0	1	0	24	10	2	0	0	0	3	0	0	4	7	0	1	0	0	0	3	0	0	55	0	72	0	0	0	0	0	0	2
PBANKA_0802700	90	77	65	5	153	52	55	14	2	51	43	0	164	58	0	0	0	120	10	67	0	2	1	10	6	5	2	0	0	7	10	0	0	0	77	0	89	0	45	83	0	149	89	0	0	0	0	6	3
PBANKA_0802800	29	64	31	0	57	43	179	0	0	82	16	0	492	196	0	0	0	12	1	28	0	0	0	0	6	0	2	0	0	20	6	0	0	0	0	0	30	0	21	44	0	16	0	0	0	0	0	49	1
PBANKA_0802900	57	0	8	0	0	117	74	0	0	43	4	42	0	0	0	0	5	75	1	14	0	0	0	5	16	0	12	1	1	0	0	1	3	0	5	0	18	0	49	21	4	2	2	0	14	0	6	0	0
PBANKA_0803000	87	7	85	0	0	73	97	0	0	71	17	0	63	0	0	0	13	126	0	74	110	21	7	8	28	0	12	0	0	18	20	0	0	0	0	0	95	0	46	0	0	268	0	0	5	0	8	37	8
PBANKA_0803100	146	0	731	0	0	1115	222	0	0	451	356	146	0	0	0	0	80	501	61	0	277	51	59	146	280	0	44	13	38	91	187	0	23	0	192	0	235	0	675	65	56	1465	0	0	0	0	19	918	35
PBANKA_0803200	293	456	85	0	723	799	21	17	0	522	5	53	97	381	0	0	0	79	143	155	385	243	5	8	0	0	6	37	1	19	10	0	4	0	35	0	63	0	21	234	45	317	149	0	54	0	14	9	36
PBANKA_0803300	0	0	7	0	0	0	185	0	0	0	0	4	0	0	0	0	0	0	0	0	0	0	0	0	0	0	1	5	0	0	0	0	5	0	0	0	0	0	0	0	3	0	0	0	6	0	0	0	0
PBANKA_0803400	83	0	40	0	0	0	69	49	0	31	0	37	0	0	0	0	0	35	0	0	36	23	0	9	0	0	0	5	15	11	0	0	7	0	0	0	38	0	39	0	43	83	0	0	40	0	6	0	10
PBANKA_0803500	112	0	27	0	0	0	0	0	0	0	1	65	0	0	0	0	0	0	31	0	162	135	0	0	0	0	3	8	19	0	0	2	0	0	0	0	0	0	0	0	1	0	0	0	66	0	21	0	6
PBANKA_0803600	165	0	0	0	0	0	0	0	0	0	0	15	0	0	0	0	5	0	23	0	50	43	0	0	37	0	0	0	5	0	0	0	0	0	0	0	0	0	0	0	3	0	0	0	10	0	19	0	3
PBANKA_0803700	2	41	32	10	86	0	0	27	3	168	5	0	0	67	0	0	18	0	47	0	24	6	0	2	33	0	0	0	10	0	0	0	37	0	53	0	0	0	50	0	5	0	155	0	0	0	0	0	3
PBANKA_0803800	0	45	0	17	15	0	0	20	44	0	0	22	0	0	0	0	0	0	59	0	0	0	0	0	2	0	0	0	30	0	0	0	12	0	0	0	38	0	0	0	3	0	0	0	0	0	0	0	0
PBANKA_0803900	0	73	0	148	89	0	0	471	277	0	0	0	0	4	0	0	0	0	0	0	0	0	1	0	36	317	0	0	0	0	35	455	164	419	547	0	0	0	89	0	0	0	281	0	0	0	0	0	1
PBANKA_0804000	2	0	0	0	0	98	0	0	20	33	34	93	0	0	0	0	53	23	20	0	104	67	0	18	13	0	3	0	23	7	0	0	17	0	0	0	56	0	16	182	34	45	0	0	74	0	6	79	14
PBANKA_0804100	2	19	74	0	0	11	20	0	0	14	14	6	0	0	0	0	11	2	84	2	125	48	0	70	49	1	35	9	50	21	0	14	45	45	61	0	26	0	4	0	132	35	0	0	39	0	6	78	7
PBANKA_0804200	22	0	0	0	0	0	0	0	0	0	0	0	0	0	0	0	0	0	0	0	0	0	0	0	0	0	0	0	0	0	0	0	0	0	0	0	0	0	0	0	0	0	0	0	20	0	0	0	0
PBANKA_0804300	2	0	229	0	0	20	392	0	0	0	66	69	0	0	0	0	24	86	22	0	0	0	35	11	78	0	12	0	9	24	119	0	3	0	0	0	282	0	149	564	19	265	0	0	0	0	0	292	0
PBANKA_0804400	240	112	221	0	50	443	180	10	0	51	34	0	323	138	0	0	22	181	12	76	0	9	17	2	73	0	18	2	1	27	54	0	0	0	39	0	33	0	68	52	2	608	0	0	12	0	9	566	5
PBANKA_0804500	0	3689	0	13	5182	0	0	2588	103	59	0	0	3273	4191	2	0	0	0	12	3343	0	22	0	1	0	0	0	4	0	0	0	0	0	101	7455	0	0	0	0	1	2	0	6786	0	0	0	0	1	1
PBANKA_0804600	0	0	0	0	0	0	0	0	0	0	0	0	0	0	0	0	0	0	0	0	0	0	0	0	0	0	0	9	0	0	0	0	0	0	0	0	26	0	0	0	0	0	0	0	0	0	0	0	0
PBANKA_0804700	0	0	94	0	0	8	0	0	0	0	0	10	23	0	0	0	0	0	26	47	1	12	0	4	0	0	0	1	0	19	4	0	3	0	0	0	0	0	21	0	14	0	0	0	15	0	0	0	2
PBANKA_0804800	0	0	0	0	0	0	0	0	0	0	0	0	0	0	0	0	0	0	0	0	0	6	0	0	0	0	0	0	0	0	0	0	0	0	0	0	0	0	0	236	2	0	0	0	0	0	0	0	1
PBANKA_0804900	0	0	0	0	218	0	0	0	0	63	0	0	17	106	0	0	16	0	0	0	0	73	0	0	74	0	0	11	0	0	0	0	4	0	0	0	0	0	0	0	10	0	0	0	0	0	0	6	0
PBANKA_0805000	0	0	3	0	0	0	135	0	0	0	0	40	0	0	0	0	0	2	4	0	14	0	0	0	0	0	0	0	0	6	0	0	0	0	0	0	64	0	0	0	0	0	0	0	0	0	0	386	4
PBANKA_0805100	0	0	0	0	0	0	0	18	0	0	0	12	0	0	0	0	0	0	0	0	0	2	0	0	8	0	0	0	2	0	0	0	32	0	0	0	0	0	0	0	0	0	0	0	5	0	10	0	0
PBANKA_0805200	39	1	0	0	0	15	0	0	5	0	0	2	0	0	0	0	5	1	0	0	0	0	0	3	0	0	0	0	0	11	0	8	0	0	0	0	0	0	5	61	0	49	0	0	1	0	0	11	0
PBANKA_0805300	0	21	25	0	0	0	0	0	0	0	0	5	0	1	0	0	0	7	3	23	0	0	0	0	0	0	0	0	2	0	2	0	0	0	1	0	0	0	6	0	4	0	0	0	15	0	2	0	0
PBANKA_0805400	0	3	5	0	36	0	0	0	0	1	0	9	0	0	0	0	0	0	1	0	26	4	0	0	5	0	8	0	7	0	0	0	0	0	0	0	0	0	2	0	1	0	0	0	7	0	0	0	3
PBANKA_0805500	99	0	42	0	0	490	302	0	0	0	10	0	0	0	0	0	3	276	0	0	0	0	7	7	18	0	3	0	0	31	33	0	0	0	0	0	105	0	76	101	0	272	0	0	0	0	1	402	0
PBANKA_0805600	0	0	142	0	0	60	0	0	0	0	18	1	0	0	0	0	0	72	0	0	0	15	12	0	3	0	0	0	0	0	46	0	0	0	0	0	162	0	65	38	0	83	0	0	0	0	0	80	0
PBANKA_0805700	447	0	0	0	0	126	64	0	0	0	14	219	0	0	0	0	58	0	250	0	0	124	14	2	176	0	31	49	94	53	39	0	59	0	149	0	270	0	15	0	190	0	0	0	222	0	74	247	9
PBANKA_0805800	0	0	0	0	0	0	0	0	0	0	0	0	0	0	0	0	0	164	0	0	0	0	0	0	0	0	0	0	0	0	0	0	0	0	0	0	0	0	0	0	0	0	0	0	0	0	0	0	16
PBANKA_0805900	269	0	261	0	0	433	140	0	0	15	83	0	0	0	0	0	16	395	23	0	102	90	1	20	42	0	49	28	39	33	31	152	0	0	0	0	161	0	218	122	7	171	0	0	0	0	0	84	11
PBANKA_0806000	0	0	45	0	0	0	0	90	0	0	3	0	0	0	0	0	0	0	0	0	0	0	2	8	0	0	4	0	0	0	0	0	0	0	0	0	61	0	0	29	2	10	0	0	55	0	0	0	1
PBANKA_0806100	0	0	0	0	0	0	0	0	0	0	0	0	0	0	0	0	0	0	0	0	117	15	0	0	0	0	0	0	0	0	0	0	0	0	0	0	0	0	0	0	0	0	0	0	24	0	2	0	0
PBANKA_0806200	0	0	0	0	0	0	259	0	0	0	17	26	0	0	0	0	7	89	0	0	79	44	38	0	33	0	0	6	0	16	141	0	0	0	0	0	73	0	0	0	0	0	0	0	0	0	15	0	1
PBANKA_0806300	0	0	0	0	0	0	0	0	0	0	0	0	0	0	0	0	0	0	185	0	0	8	0	0	0	0	0	6	11	0	4	0	3	0	0	0	0	0	31	0	57	0	0	0	26	0	1	0	4
PBANKA_0806400	0	0	0	0	0	225	0	0	0	43	10	23	0	0	0	0	0	0	0	0	0	16	1	0	0	0	0	0	0	41	10	0	1	0	0	0	149	0	30	0	6	0	0	0	14	0	5	175	0
PBANKA_0806500	0	0	0	0	0	0	0	0	0	0	0	23	0	0	0	0	0	259	7	0	0	0	0	0	0	0	0	0	35	0	0	0	0	0	0	0	0	0	41	30	1	0	0	0	0	0	1	0	0
PBANKA_0806600	0	0	0	0	0	0	0	0	0	0	0	0	0	0	0	0	0	0	0	0	0	0	0	0	0	0	0	0	0	0	0	0	0	0	0	0	0	0	0	0	0	0	0	0	0	0	0	0	0
PBANKA_0806700	808	235	127	0	685	69	0	2	0	309	89	7	980	426	0	0	8	0	91	492	221	28	1	20	25	0	0	21	42	17	11	46	15	0	104	0	0	0	127	43	36	93	102	0	76	0	44	0	25
PBANKA_0806800	1541	0	637	0	0	1267	584	0	0	0	183	0	0	0	0	0	43	510	38	0	0	0	41	104	174	0	116	0	0	210	161	0	0	0	0	0	478	0	664	421	0	1475	0	0	0	0	3	1361	2
PBANKA_0806900	0	0	0	0	0	49	9	0	0	0	0	0	0	0	0	0	0	98	0	0	0	7	0	10	0	0	5	0	0	1	0	0	0	0	0	0	0	0	0	0	0	0	0	0	0	0	0	0	2
PBANKA_0807000	21	18	0	0	0	0	0	0	58	149	0	137	0	0	0	0	29	0	67	0	66	38	0	19	7	3	0	28	39	12	12	0	45	0	206	0	0	0	81	0	15	0	0	0	23	0	38	0	25
PBANKA_0807100	0	0	0	0	0	0	0	0	0	0	0	0	0	0	0	0	0	0	0	0	0	0	0	0	0	0	0	0	0	7	0	0	0	0	0	0	0	0	0	0	0	0	0	0	0	0	5	53	0
PBANKA_0807200	0	0	0	0	0	0	0	0	0	6	3	104	0	0	0	0	0	0	135	0	85	0	0	0	0	0	0	78	78	0	0	0	43	0	0	0	0	0	0	0	200	0	0	0	105	0	27	0	2
PBANKA_0807300	0	0	0	0	0	0	0	0	0	0	0	0	0	0	0	0	0	0	0	0	0	0	0	0	0	0	0	0	0	0	0	0	0	0	0	0	0	0	0	0	0	0	0	0	0	0	0	0	0
PBANKA_0807400	3	0	3	0	0	23	0	0	2	0	0	0	0	0	0	0	0	0	21	0	0	44	0	0	0	0	0	0	0	0	0	2	0	0	0	0	0	0	0	0	0	0	0	0	0	0	0	0	0
PBANKA_0807500	174	15	6	94	0	52	8	0	53	0	5	80	0	0	0	0	12	21	17	0	0	15	4	3	1	1	5	4	6	0	18	232	19	0	2	0	95	0	38	296	19	11	0	0	0	0	0	0	2
PBANKA_0807600	13	0	7	32	0	123	0	0	0	0	12	2	0	0	0	0	0	16	2	0	143	67	0	0	0	0	13	13	60	5	0	0	13	0	6	0	23	0	0	0	24	108	0	0	16	0	1	0	10
PBANKA_0807700	259	44	115	72	8	229	48	197	37	144	51	16	28	0	0	0	9	51	32	0	0	7	21	6	27	0	19	0	0	93	38	0	5	18	128	0	101	0	305	255	4	197	87	0	25	0	1	199	1
PBANKA_0807800	60	16	0	0	0	0	0	0	8	54	0	12	0	0	0	0	0	0	29	0	0	3	0	2	0	0	0	0	0	3	0	0	0	0	0	0	0	0	3	0	0	0	0	0	8	0	5	0	0
PBANKA_0807900	342	453	142	159	879	115	402	778	33	355	11	11	966	805	0	0	28	492	78	510	140	163	28	126	109	52	54	24	23	150	146	115	43	243	1691	0	180	0	347	256	45	659	785	0	91	0	21	697	24
PBANKA_0808000	0	71	0	0	81	0	0	0	0	309	0	13	4	252	0	0	0	0	24	48	147	44	0	0	0	0	0	10	12	0	0	0	7	0	0	0	25	0	0	0	23	152	0	0	0	0	9	0	28
PBANKA_0808100	0	0	0	0	0	0	0	0	0	0	0	0	0	0	0	0	0	0	0	0	0	30	0	0	0	0	0	0	0	0	0	0	0	0	0	0	0	0	0	0	0	0	0	0	0	0	0	0	0
PBANKA_0808200	0	6	21	32	0	53	34	0	30	0	6	6	0	0	0	0	11	0	13	0	0	80	5	3	14	61	0	7	0	23	17	63	57	0	0	0	15	0	32	0	3	0	0	0	6	0	6	0	3
PBANKA_0808300	0	28	0	3	191	0	195	11	7	40	0	19	0	5	0	0	0	0	19	31	0	0	0	0	1	8	0	0	6	5	0	26	9	112	229	0	0	0	0	0	0	0	72	0	0	0	0	0	0
PBANKA_0808380	10	13	19	70	74	0	2	35	16	7	0	0	23	0	0	0	4	6	0	5	0	0	0	0	9	15	0	0	0	2	6	26	31	45	17	0	12	0	34	0	0	0	38	0	1	0	0	0	0
PBANKA_0808420	114	10	21	142	87	0	88	84	40	19	5	0	72	0	0	0	10	15	0	13	4	0	0	0	7	16	0	0	0	3	8	22	30	92	36	0	6	0	78	0	4	0	65	0	3	0	2	0	0
PBANKA_0808500	0	7	0	1	1	0	0	21	36	12	0	0	0	18	0	0	0	0	1	0	11	0	0	0	5	4	0	0	4	0	0	6	13	0	14	0	0	0	0	17	0	0	33	0	0	0	1	0	0
PBANKA_0808600	43	21	27	0	0	55	0	2	0	28	3	0	0	0	0	0	1	31	32	0	1	0	0	8	5	3	4	2	6	0	3	0	15	2	1	0	53	0	14	31	4	186	4	0	0	0	4	96	0
PBANKA_0808700	42	8	12	0	0	0	0	6	21	12	0	13	0	0	0	0	0	0	12	0	0	0	1	0	0	14	4	4	0	0	13	2	0	0	51	0	3	0	2	0	0	0	0	0	17	0	0	0	0
PBANKA_0808800	0	0	0	0	0	0	0	0	0	0	0	0	0	0	0	0	0	0	1	0	0	0	0	0	0	0	0	0	8	0	0	0	0	0	0	0	0	0	0	0	1	0	0	0	0	0	0	0	0
PBANKA_0808900	20	1	33	0	0	162	0	0	3	0	13	12	0	0	0	0	21	52	4	0	32	36	0	0	0	0	5	4	5	12	7	0	2	0	0	0	40	0	8	1	10	161	0	0	10	0	6	167	3
PBANKA_0809000	214	0	69	0	0	348	304	0	0	0	0	6	0	0	0	0	18	317	0	0	0	30	21	67	30	0	25	13	0	2	82	0	2	0	0	0	98	0	232	111	9	366	0	0	0	0	0	771	0
PBANKA_0809100	0	0	18	0	16	0	0	0	0	38	0	5	34	0	0	0	0	21	0	0	58	18	0	0	0	0	0	0	0	0	0	0	0	0	0	0	2	0	0	58	0	0	0	0	0	0	0	0	0
PBANKA_0809200	0	0	12	0	0	0	0	0	0	28	0	0	0	0	0	0	4	1	11	0	0	1	0	0	11	0	3	0	9	8	0	0	0	0	0	0	0	0	0	0	0	0	0	0	0	0	0	0	0
PBANKA_0809300	0	0	0	0	0	0	0	0	9	0	0	16	0	0	0	0	12	0	0	0	35	23	0	0	0	0	0	0	0	0	0	73	0	0	0	0	0	0	0	0	1	0	0	0	0	0	0	0	6
PBANKA_0809400	0	136	9	72	230	0	0	63	0	294	0	5	248	95	0	0	0	0	4	51	6	0	0	0	0	0	0	1	12	0	0	0	0	0	21	0	0	0	2	0	5	0	33	0	22	0	7	0	1
PBANKA_0809500	0	40	12	0	0	76	0	15	0	0	5	0	29	15	0	0	0	0	6	18	0	0	1	4	4	0	4	0	0	4	5	0	0	18	0	0	4	0	7	2	0	0	0	0	0	0	0	1	0
PBANKA_0809600	0	143	0	44	0	0	0	0	0	122	9	6	356	156	0	0	4	0	0	146	116	46	0	0	14	0	0	7	19	0	0	0	1	0	72	0	1	0	0	0	9	0	50	0	0	0	0	0	2
PBANKA_0809700	26	0	0	7	0	0	0	74	0	0	0	17	0	0	0	0	0	1	0	0	0	32	0	4	13	0	2	0	14	15	0	8	8	0	0	0	0	0	26	74	14	0	0	0	0	0	1	0	0
PBANKA_0809800	0	0	0	0	0	0	0	0	0	0	0	17	0	0	0	0	0	0	22	0	0	4	0	0	0	0	0	0	0	0	0	0	0	0	0	0	0	0	0	0	0	10	0	0	2	0	0	0	0
PBANKA_0809900	0	1	0	0	0	0	0	0	0	0	0	0	41	43	0	0	0	0	27	0	4	12	0	0	2	4	3	2	0	0	0	0	5	46	0	0	0	0	0	0	2	0	0	0	17	0	2	0	0
PBANKA_0810000	4	0	0	30	0	0	0	0	0	3	0	4	0	0	0	0	0	0	26	0	0	0	0	0	0	0	0	0	0	0	0	0	5	0	0	0	0	0	0	0	15	0	0	0	18	0	0	0	1
PBANKA_0810100	0	17	0	0	0	0	0	0	0	0	0	7	0	0	0	0	0	0	6	0	0	0	0	0	0	0	0	0	2	0	0	0	0	0	0	0	0	0	0	0	15	0	19	0	0	0	6	0	0
PBANKA_0810200	0	0	0	0	0	0	0	50	0	0	0	17	0	0	0	0	0	9	7	0	0	2	0	4	0	0	9	1	7	11	0	0	0	0	0	0	0	0	5	7	0	0	36	0	19	0	9	49	2
PBANKA_0810300	0	0	31	0	0	0	0	0	0	0	6	12	0	0	0	0	0	0	10	0	0	0	4	2	0	0	10	4	0	0	12	0	0	0	0	0	65	0	5	37	4	0	0	0	5	0	6	0	0
PBANKA_0810400	0	0	0	0	0	115	0	0	0	0	0	1	0	0	0	0	0	0	5	0	0	0	0	0	0	0	0	1	3	0	1	0	1	0	0	0	0	0	0	9	8	0	0	0	16	0	0	0	0
PBANKA_0810500	0	0	0	0	0	0	0	0	0	0	0	26	0	0	0	0	0	0	110	0	0	38	15	32	0	0	0	14	82	0	46	0	0	0	0	0	0	0	0	156	28	0	0	0	122	0	17	522	6
PBANKA_0810600	0	0	0	0	0	16	0	0	0	0	0	6	0	0	0	0	2	0	6	0	446	30	0	3	11	0	19	0	0	14	0	0	3	0	0	0	0	0	0	302	10	227	0	0	24	0	25	49	14
PBANKA_0810700	0	0	0	0	0	0	0	0	0	0	0	372	0	0	0	0	0	0	623	0	0	4	0	0	0	0	0	187	425	0	0	0	154	0	0	0	0	0	0	0	525	0	0	0	602	0	113	0	8
PBANKA_0810800	136	0	0	0	0	161	160	0	0	46	0	0	0	0	0	0	0	27	7	0	11	0	0	0	0	0	8	0	0	10	0	0	6	0	0	0	8	0	0	51	16	0	0	0	43	0	7	0	0
PBANKA_0810900	111	12	75	72	68	0	79	130	55	0	25	0	0	9	0	0	0	0	18	0	0	0	0	2	3	0	0	4	0	14	0	84	19	30	59	0	20	0	26	10	8	232	33	0	16	0	6	0	0
PBANKA_0811000	0	0	0	0	0	0	0	0	0	112	0	0	0	0	0	0	0	0	0	0	0	53	0	0	0	0	0	18	0	0	0	0	0	0	0	0	0	0	0	0	0	0	0	0	0	0	0	0	11
PBANKA_0811100	0	0	0	0	0	0	0	0	0	0	0	0	0	0	0	0	0	0	0	0	0	0	0	0	0	0	0	0	0	0	0	0	0	0	0	0	0	0	0	0	0	0	0	0	0	0	0	0	0
PBANKA_0811200	0	0	1	0	27	0	0	0	0	0	0	0	0	0	0	0	4	0	0	4	0	0	0	0	16	0	0	1	0	0	0	0	0	28	0	0	0	0	0	0	0	0	0	0	0	0	0	0	0
PBANKA_0811300	43	0	2	0	0	0	2	0	0	1	40	0	0	110	0	0	5	62	0	76	44	5	6	30	6	0	4	0	0	5	29	0	0	0	0	0	85	0	40	88	2	142	0	0	0	0	6	0	2
PBANKA_0811400	245	91	143	0	456	616	382	0	0	94	29	1	79	0	0	0	3	407	112	55	173	12	20	33	13	0	16	12	23	10	52	0	0	0	66	0	43	0	146	118	6	140	0	0	3	0	4	222	6
PBANKA_0811500	0	0	0	0	0	0	0	0	0	0	0	27	0	0	0	0	0	0	0	0	0	0	0	0	0	0	0	0	4	0	0	0	7	0	0	0	0	0	0	0	6	0	0	0	0	0	0	0	0
PBANKA_0811600	0	0	2	0	0	0	0	0	0	38	0	23	0	1	0	0	4	0	0	0	35	0	0	0	24	0	0	0	0	0	0	0	0	0	0	0	36	0	2	0	7	0	0	0	0	0	0	0	0
PBANKA_0811700	135	4	0	0	106	0	6	0	0	0	4	3	0	143	0	0	0	0	0	6	26	0	0	1	0	0	0	0	0	0	8	0	0	0	36	0	0	0	22	0	0	0	74	0	0	0	7	0	0
PBANKA_0811800	0	0	219	0	0	535	110	0	0	0	8	2	0	0	0	0	9	200	17	0	0	0	1	6	32	0	14	10	0	31	6	0	8	0	0	0	123	0	148	90	11	927	0	0	24	0	3	199	0
PBANKA_0811900	0	15	0	0	0	0	0	36	0	0	0	7	144	0	0	0	0	0	0	55	0	14	0	0	0	0	0	0	0	0	0	0	0	0	0	0	0	0	0	0	5	0	54	0	0	0	0	0	10
PBANKA_0812000	16	0	1	0	0	32	4	0	0	0	6	0	0	0	0	0	8	16	2	0	12	0	4	14	30	0	8	0	0	7	23	0	0	0	0	0	0	0	54	272	0	23	0	0	0	0	0	44	2
PBANKA_0812100	0	0	0	0	0	0	0	0	0	0	1	0	0	0	0	0	14	0	3	0	53	0	2	2	65	0	0	1	1	3	3	0	17	0	0	0	0	0	0	6	0	1	0	0	0	0	0	0	0
PBANKA_0812200	0	375	0	1832	194	0	0	441	1396	0	0	54	52	9	0	0	522	0	8	80	0	0	0	2	335	658	0	3	5	0	195	2203	1360	1009	1087	0	0	0	772	61	64	0	470	0	18	0	1	0	0
PBANKA_0812300	0	0	0	0	0	0	0	0	0	30	0	7	1	0	0	0	1	0	6	0	1	14	0	0	0	0	0	0	2	0	0	0	0	0	0	0	0	0	11	0	4	0	0	0	1	0	3	0	4
PBANKA_0812400	0	0	0	0	2	0	0	0	0	0	0	0	3	0	0	0	0	0	0	38	0	64	0	0	0	0	0	0	0	0	0	0	0	0	0	0	0	0	0	0	0	0	0	0	0	0	0	0	0
PBANKA_0812500	0	0	25	0	0	0	0	0	0	0	3	0	0	0	0	0	0	0	6	0	0	10	0	0	0	0	0	0	3	0	0	0	0	0	0	0	0	0	0	0	0	0	0	0	0	0	0	0	0
PBANKA_0812600	46	0	37	0	0	96	26	0	0	0	11	247	0	0	0	0	1	67	323	0	0	0	0	0	6	0	8	137	389	22	9	0	49	0	0	0	61	0	35	36	221	0	0	1	329	0	51	24	1
PBANKA_0812700	5	0	0	0	0	40	0	0	0	132	0	6	0	0	0	0	3	0	8	0	21	61	0	0	22	0	3	5	7	0	0	0	4	0	0	0	5	0	26	5	14	0	0	0	18	0	2	52	12
PBANKA_0812800	11	0	0	0	0	0	0	0	0	0	0	19	0	0	0	0	0	93	96	0	0	60	2	2	0	0	4	31	84	32	20	0	30	0	0	0	0	0	0	0	108	0	0	0	48	0	3	0	4
PBANKA_0812900	30	0	0	0	0	0	0	0	0	0	18	276	0	0	0	0	0	0	534	0	42	0	0	0	0	0	6	148	219	0	0	0	88	0	0	0	0	0	0	0	285	0	0	0	196	0	39	2	7
PBANKA_0813000	0	82	2	185	0	310	201	0	420	78	20	81	158	0	0	0	445	0	0	0	60	8	0	3	23	148	0	19	87	24	67	678	90	177	171	0	227	0	287	0	32	321	0	0	14	0	10	39	6
PBANKA_0813100	0	0	0	0	0	0	0	0	2	68	0	6	0	0	0	0	4	0	24	0	60	8	0	0	0	0	0	2	9	3	0	0	0	0	0	0	0	0	4	0	0	0	0	0	15	0	0	0	6
PBANKA_0813200	0	0	0	0	0	0	0	0	0	0	0	6	0	0	0	0	0	0	0	0	0	0	0	0	0	0	0	0	3	0	0	0	0	0	0	0	0	0	0	10	4	0	0	0	0	0	0	0	4
PBANKA_0813300	5	5	0	56	0	43	0	10	0	0	0	99	0	53	0	0	5	0	117	102	40	0	0	0	4	0	0	27	41	0	0	32	30	0	0	0	43	0	0	0	95	0	0	0	92	0	5	0	2
PBANKA_0813400	27	0	0	65	21	0	0	1	0	38	0	70	0	23	0	0	0	0	0	12	41	0	2	10	1	0	2	4	2	9	5	0	6	17	0	0	0	0	13	0	4	0	0	0	7	0	0	8	0
PBANKA_0813500	0	24	0	0	0	0	73	0	0	2	0	0	0	35	0	0	7	10	9	80	37	27	2	28	18	0	37	9	0	0	14	0	2	0	6	0	87	0	21	0	6	0	0	0	0	0	0	0	1
PBANKA_0813600	0	0	88	0	0	77	106	0	0	0	11	12	0	0	0	0	5	8	0	0	0	0	2	0	35	0	36	0	0	13	6	0	0	0	0	0	45	0	0	5	0	33	0	0	0	0	0	152	0
PBANKA_0813700	0	2	0	14	0	0	0	0	13	0	0	0	0	0	0	0	0	0	13	0	0	0	0	0	3	0	0	0	0	0	0	0	6	0	0	0	0	0	0	34	3	0	0	0	0	0	0	0	1
PBANKA_0813800	0	0	0	0	0	0	0	0	0	0	0	0	0	0	0	0	0	0	2	0	0	9	0	0	0	0	3	2	0	0	0	0	1	0	0	0	0	0	0	0	1	0	0	0	0	0	0	0	1
PBANKA_0813900	0	0	0	0	0	0	0	0	0	83	8	2	0	0	0	0	0	78	19	0	0	49	0	0	1	0	0	1	0	0	0	47	0	0	0	0	0	0	0	0	3	161	0	0	0	0	0	0	7
PBANKA_0814000	10	0	0	0	0	0	0	58	6	0	0	0	69	0	0	0	29	0	25	0	0	20	0	0	2	0	0	6	17	0	0	0	9	0	157	0	0	0	0	0	5	0	0	0	14	0	4	0	1
PBANKA_0814100	7	0	0	0	0	0	0	0	0	0	0	0	0	0	0	0	0	19	0	0	0	0	0	0	0	0	0	0	0	7	0	0	0	0	0	0	0	0	42	0	1	0	0	0	0	0	2	0	0
PBANKA_0814200	0	0	19	0	0	0	0	0	0	0	0	33	0	0	0	0	4	0	0	0	24	36	0	0	10	0	0	0	8	0	2	0	2	0	0	0	0	0	24	0	6	0	0	0	11	0	5	0	1
PBANKA_0814300	0	0	0	0	0	0	47	0	0	0	0	0	0	0	0	0	0	0	0	0	0	0	0	0	0	0	0	0	0	0	3	0	0	0	0	0	0	0	0	0	1	0	0	0	0	0	0	0	0
PBANKA_0814400	0	312	0	0	0	0	0	65	48	0	0	0	248	75	0	0	0	0	0	3	0	0	0	0	0	0	0	3	7	0	0	0	5	41	88	1	0	0	0	0	21	0	24	0	36	0	10	0	0
PBANKA_0814500	0	6	9	0	0	0	0	0	0	0	0	199	0	15	0	0	0	0	80	46	0	0	0	0	0	0	0	61	65	0	0	0	31	0	0	0	0	0	0	0	103	0	0	0	4	0	28	0	0
PBANKA_0814600	0	0	12	0	0	0	0	0	0	0	0	0	0	0	0	0	0	0	0	0	0	13	0	0	0	0	14	0	0	0	4	0	0	0	0	0	0	0	0	0	0	66	0	0	0	0	0	0	2
PBANKA_0814700	0	0	0	4	0	0	0	0	0	0	0	0	0	0	0	0	0	0	0	0	0	42	0	0	2	0	0	0	0	0	0	1	0	0	0	0	0	0	0	0	0	0	0	0	0	0	0	0	2
PBANKA_0814800	0	28	0	5	0	0	0	0	154	0	0	0	0	0	0	0	124	0	0	0	0	0	0	6	1	7	0	0	0	0	13	51	14	5	0	0	0	0	25	0	0	0	0	0	0	0	0	0	0
PBANKA_0814900	0	0	0	0	0	2	0	0	0	39	0	5	0	0	0	0	0	0	0	0	25	8	0	0	0	0	10	7	1	0	0	0	0	0	0	0	0	0	0	0	3	0	0	0	0	0	0	0	0
PBANKA_0815000	0	0	0	15	0	35	0	5	0	0	11	0	0	0	0	0	0	68	4	0	0	0	15	2	6	0	0	0	0	0	46	46	8	12	35	0	0	0	1	0	0	0	41	0	0	0	0	0	0
PBANKA_0815100	0	130	32	482	58	0	22	552	391	0	12	59	0	5	0	0	3	8	49	0	0	0	0	3	16	155	0	15	73	0	18	443	115	595	290	0	0	0	117	11	61	0	198	0	38	0	12	0	1
PBANKA_0815200	0	55	0	0	4	0	0	0	0	0	0	0	0	0	0	0	0	0	0	0	86	36	0	14	12	0	0	10	43	0	3	0	38	0	0	0	127	0	0	0	15	0	0	0	26	0	0	77	0
PBANKA_0815300	4	0	0	0	4	0	0	0	0	0	0	0	0	2	0	0	0	31	0	0	137	12	0	0	0	0	0	0	10	4	0	0	0	0	0	0	2	0	4	2	1	0	0	0	51	0	0	0	0
PBANKA_0815400	0	390	2	0	1229	105	0	75	0	44	0	881	365	431	0	0	0	0	568	195	38	0	0	0	0	0	0	138	551	4	0	0	122	0	147	0	33	0	38	24	462	0	210	0	348	0	127	102	5
PBANKA_0815500	141	13	54	23	0	262	137	95	38	2	13	27	69	0	0	0	6	79	3	0	0	0	15	19	11	0	15	11	11	27	50	0	3	27	56	0	41	0	92	59	1	258	47	0	17	0	5	29	2
PBANKA_0815600	34	41	6	138	0	3	0	17	158	0	0	0	0	0	0	0	33	28	0	0	0	14	0	0	41	119	0	3	0	13	16	202	199	104	0	0	0	0	73	45	0	77	0	0	5	0	1	0	0
PBANKA_0815700	0	0	0	0	43	0	0	53	0	48	0	1	0	0	0	0	0	0	37	0	0	0	0	0	6	0	0	0	20	0	0	0	55	25	0	0	0	0	7	0	26	0	0	0	13	0	0	0	0
PBANKA_0815800	0	0	0	0	0	0	0	0	0	79	9	38	0	0	0	0	0	64	14	0	41	0	0	4	6	0	0	12	26	9	0	0	3	0	0	0	26	0	0	0	8	66	0	0	13	0	11	42	3
PBANKA_0815900	71	40	11	0	0	119	48	0	0	55	3	15	51	0	0	0	1	40	105	0	0	2	0	1	3	0	0	8	37	6	1	0	25	0	0	0	0	0	27	26	58	6	0	0	30	0	11	31	3
PBANKA_0816000	0	0	19	0	0	0	0	0	0	42	3	69	157	25	0	0	0	0	2	0	66	0	0	4	0	0	2	3	10	6	0	0	0	0	0	0	35	0	0	0	0	0	0	0	12	0	1	0	3
PBANKA_0816100	404	0	87	0	0	92	101	0	0	2	43	38	0	0	0	0	0	53	24	0	52	29	0	5	0	0	5	5	11	22	1	0	0	0	0	0	26	0	60	212	6	0	0	0	0	0	3	0	7
PBANKA_0816200	259	0	44	0	0	137	207	0	0	0	27	3	0	0	0	0	15	193	4	0	0	0	4	13	60	0	21	5	0	35	24	0	3	0	0	0	173	0	136	93	13	173	0	0	0	0	0	101	1
PBANKA_0816300	0	0	36	0	0	33	163	0	0	0	12	122	0	0	0	0	0	135	75	0	0	16	0	0	0	0	24	29	35	27	1	0	5	0	0	0	0	0	0	0	54	81	0	0	70	0	4	0	2
PBANKA_0816400	0	2	0	0	0	0	4	0	0	0	20	38	0	0	0	0	0	2	12	0	0	0	9	0	0	0	0	17	0	3	43	0	2	0	0	0	26	0	0	0	45	0	0	0	34	0	16	0	1
PBANKA_0816500	100	0	18	0	0	0	91	0	0	0	0	0	0	0	0	0	0	0	0	0	15	0	0	0	0	0	0	0	0	0	5	0	0	2	0	0	20	0	9	0	0	0	0	0	0	0	0	0	0
PBANKA_0816600	0	1	0	0	0	0	0	0	14	2	0	3	0	0	0	0	25	0	0	0	6	13	0	0	0	0	0	0	0	0	0	0	0	0	7	0	0	0	2	0	0	0	14	0	0	0	0	0	0
PBANKA_0816700	0	147	0	0	0	0	0	45	0	165	0	16	80	59	0	0	0	0	46	0	0	0	0	0	1	0	0	24	48	0	0	0	19	1	52	0	0	0	0	0	13	0	43	0	28	0	16	0	2
PBANKA_0816800	0	0	0	0	96	0	0	0	2	0	0	144	45	0	0	0	0	0	241	0	0	0	0	0	0	18	0	18	84	0	11	0	44	0	0	0	0	0	45	0	148	0	25	0	139	0	27	0	5
PBANKA_0816900	69	0	0	0	0	100	87	0	0	0	90	0	0	0	0	0	2	0	0	0	17	28	0	0	0	0	11	3	0	15	0	0	3	0	0	0	22	0	14	0	9	72	0	0	10	0	3	65	4
PBANKA_0817000	35	143	177	0	423	92	168	0	0	60	19	16	96	360	0	0	2	50	0	260	69	0	5	4	7	0	9	13	7	56	17	0	10	0	67	0	161	0	17	54	25	67	7	0	13	0	0	1437	3
PBANKA_0817100	0	129	10	60	3	0	0	70	41	2	0	60	207	59	0	0	5	0	74	134	0	29	0	14	1	0	0	7	9	0	0	0	20	4	19	0	37	0	0	0	21	0	14	0	13	0	3	0	1
PBANKA_0817200	0	0	0	21	31	0	18	21	0	0	0	0	0	0	0	0	0	28	1	0	0	27	0	1	0	0	0	0	0	9	0	0	3	0	26	0	33	0	0	0	10	36	0	0	0	0	1	36	2
PBANKA_0817300	0	0	0	104	313	0	0	326	0	0	0	0	11	0	0	0	0	29	0	0	0	0	0	0	0	0	4	1	0	0	0	434	9	33	461	0	0	0	0	0	34	0	251	0	4	0	0	0	0
PBANKA_0817400	13	62	61	130	24	0	92	99	189	25	3	2	0	11	0	0	130	72	0	0	0	41	3	5	20	14	0	8	1	9	30	345	78	61	92	0	65	0	126	45	0	46	61	0	0	0	2	13	2
PBANKA_0817500	0	0	0	0	0	0	0	0	0	0	0	0	0	0	0	0	0	0	0	0	0	0	0	0	0	0	0	0	0	0	0	1	0	0	0	0	0	0	0	0	2	0	0	0	0	0	0	0	2
PBANKA_0817600	0	1	0	0	127	0	0	0	0	0	0	0	0	0	0	0	0	0	0	0	0	0	0	0	1	0	0	0	0	0	0	0	3	0	0	0	0	0	0	0	0	0	1	0	0	0	0	0	0
PBANKA_0817700	0	40	48	0	25	0	0	0	0	113	0	19	0	0	0	0	0	0	13	19	0	33	0	0	7	2	3	0	3	0	0	0	44	0	247	0	0	0	0	0	36	0	0	0	9	0	0	0	6
PBANKA_0817800	0	0	0	0	0	0	0	0	0	0	0	1	0	0	0	0	0	0	0	0	0	13	0	0	0	0	0	0	0	0	0	0	2	0	0	0	0	0	0	0	4	0	0	0	5	0	0	0	0
PBANKA_0817900	0	4	0	0	158	0	0	31	36	152	0	0	225	44	0	0	71	1	14	123	185	0	0	0	0	0	0	4	0	0	0	30	0	26	253	0	0	0	4	0	5	0	47	0	0	0	0	0	11
PBANKA_0818000	432	0	183	0	0	367	100	0	0	205	10	58	0	0	0	0	5	224	42	0	33	29	13	17	18	0	39	8	8	52	45	0	5	0	0	0	83	0	126	61	16	613	0	0	53	0	1	373	13
PBANKA_0818100	21	14	0	0	0	105	0	0	0	0	0	1	18	0	0	0	0	15	11	3	0	9	1	2	0	0	0	4	0	0	1	0	0	18	0	0	0	0	19	0	1	0	0	0	0	0	8	32	0
PBANKA_0818200	2	0	13	0	4	0	0	0	0	36	6	4	69	71	0	0	0	105	50	71	0	0	12	0	0	0	0	0	0	16	41	0	0	0	0	0	0	0	0	0	0	208	12	0	34	0	7	70	0
PBANKA_0818300	0	3	0	0	134	0	0	0	0	232	0	15	137	39	0	0	0	0	0	171	78	0	0	0	0	0	0	0	0	0	0	0	0	0	2	0	0	0	0	0	0	0	0	0	0	0	0	0	0
PBANKA_0818400	0	10	0	0	0	0	0	45	0	0	0	0	0	65	0	0	0	0	9	6	56	0	0	0	0	0	0	0	0	0	0	0	3	0	54	0	0	0	0	0	11	0	0	0	0	0	0	0	0
PBANKA_0818500	18	0	0	0	7	30	108	0	0	64	8	0	30	0	0	0	8	128	4	140	17	32	8	17	24	0	11	0	3	13	18	0	0	0	0	0	15	0	93	36	0	123	0	0	0	0	1	18	0
PBANKA_0818600	0	0	0	0	0	0	0	0	0	0	0	0	0	0	0	0	0	0	0	0	0	0	0	0	0	0	0	0	0	0	0	0	0	0	0	0	0	0	0	0	0	0	0	0	0	0	0	0	0
PBANKA_0818700	0	0	0	0	0	0	0	0	0	0	0	9	0	0	0	0	0	0	0	0	0	0	0	0	0	0	3	0	0	0	0	0	0	0	12	0	0	0	0	0	0	0	0	0	2	0	0	0	0
PBANKA_0818800	0	0	0	0	0	0	0	0	0	0	0	0	0	0	0	0	0	0	0	0	0	0	0	0	0	0	0	0	0	0	0	0	0	0	0	0	0	0	0	0	0	0	0	0	7	0	0	4	0
PBANKA_0818900	0	13	8	0	7	0	249	0	0	1481	0	96	0	0	0	0	2	166	145	0	1557	593	0	0	18	0	21	13	57	0	1	0	13	0	0	0	0	0	27	2	58	277	0	0	41	0	14	0	164
PBANKA_0819000	0	403	0	332	888	5	12	1836	175	1181	0	536	1660	924	0	1	7	161	618	1501	199	0	10	0	51	30	11	200	274	10	37	0	238	236	3883	0	0	0	170	219	460	292	1423	0	410	0	149	195	10
PBANKA_0819100	0	7	0	28	264	0	0	68	6	0	0	26	0	16	0	0	0	0	0	0	13	0	0	0	2	24	0	0	0	0	2	21	23	9	31	0	0	0	5	0	8	0	10	0	28	0	9	0	0
PBANKA_0819200	0	5	0	145	55	0	0	104	36	0	0	47	0	85	0	0	93	0	36	1	3	103	0	0	40	88	0	19	0	0	34	142	128	123	116	0	0	0	106	0	14	0	143	0	13	0	4	0	3
PBANKA_0819300	0	0	14	67	0	0	69	0	0	0	0	0	0	0	0	0	0	0	0	103	71	0	0	0	18	21	1	4	0	0	14	151	76	0	0	0	0	0	72	0	6	0	0	0	28	0	0	0	5
PBANKA_0819400	129	0	7	0	0	0	23	0	0	0	13	12	0	0	0	0	0	0	14	0	0	0	1	1	1	0	8	10	12	0	19	0	27	0	0	0	30	0	73	0	29	0	0	0	16	0	10	0	3
PBANKA_0819500	0	0	0	2	0	0	26	0	0	14	0	0	0	0	0	0	0	0	4	0	10	2	0	0	0	0	0	6	0	0	1	0	0	0	0	0	58	0	4	0	0	0	0	0	0	0	0	0	4
PBANKA_0819600	0	162	0	963	0	0	0	174	619	0	0	8	0	0	0	0	17	0	0	0	0	0	0	0	91	360	0	2	0	0	107	1463	336	619	345	0	0	0	399	0	11	0	122	0	0	0	12	0	3
PBANKA_0819700	0	0	0	13	0	0	0	0	0	18	0	0	0	0	0	0	0	0	0	0	15	0	0	0	0	0	0	6	30	0	0	0	2	0	0	0	0	0	0	0	2	0	0	0	2	0	0	0	0
PBANKA_0819800	114	66	0	8	2	43	0	26	0	0	1	23	0	25	0	0	0	74	68	0	0	0	0	0	0	0	5	16	22	2	1	0	13	0	61	0	0	0	0	173	43	61	11	0	41	0	0	132	2
PBANKA_0819900	629	0	250	0	0	1019	298	0	0	117	226	64	0	2	0	0	27	1105	10	136	0	157	43	61	109	0	93	0	0	114	136	120	3	0	229	0	511	0	316	435	8	1957	8	0	47	0	26	1760	9
PBANKA_0820000	10	0	0	0	0	0	0	0	33	248	0	0	0	0	0	0	145	0	0	0	247	47	0	0	1	1	0	5	10	0	14	23	5	0	0	0	0	0	39	2	0	0	0	0	0	0	0	0	3
PBANKA_0820100	0	92	0	212	0	0	0	0	526	0	0	62	0	0	0	0	385	0	18	0	0	19	0	0	76	343	0	5	0	0	69	1081	333	379	0	0	0	0	268	0	20	0	39	0	33	0	2	0	0
PBANKA_0820200	0	0	0	0	0	0	0	0	0	0	1	0	0	0	0	0	0	0	0	0	0	0	0	0	0	0	0	0	0	0	0	2	0	0	0	0	0	0	0	0	0	0	0	0	0	0	0	0	0
PBANKA_0820300	0	0	61	0	0	0	122	0	0	57	1	0	0	0	0	0	2	56	0	0	3	0	0	0	9	0	0	0	0	2	0	0	0	0	0	0	169	0	24	2	0	284	0	0	0	0	0	0	0
PBANKA_0820400	0	0	0	0	0	0	0	0	0	0	3	0	0	0	0	0	0	0	0	0	0	0	0	0	0	0	4	0	0	0	0	0	0	0	0	0	0	0	0	0	0	0	0	0	0	0	0	0	0
PBANKA_0820500	5	0	4	19	0	0	11	0	2	0	0	0	0	0	0	0	0	0	0	0	0	0	0	0	0	0	3	0	0	1	0	9	0	0	0	0	0	0	4	0	0	0	0	0	0	0	0	0	0
PBANKA_0820600	0	0	0	48	0	0	0	0	0	0	0	2	0	0	0	0	0	0	0	0	0	0	0	0	2	0	0	0	0	0	1	11	8	0	0	0	0	0	0	0	0	0	0	0	0	0	0	0	0
PBANKA_0820700	21	21	3	93	18	201	4	140	7	64	11	30	0	60	0	0	0	44	4	37	1	45	3	24	0	3	3	0	16	15	19	0	0	73	228	0	8	0	37	82	3	118	83	0	6	0	8	88	5
PBANKA_0820800	0	202	9	0	17	0	32	0	0	367	23	0	588	468	0	0	0	33	35	151	359	1	0	0	0	0	10	2	46	0	0	0	6	0	0	0	0	0	58	0	20	339	0	0	14	0	4	291	12
PBANKA_0820900	0	0	0	0	0	0	0	0	0	31	0	0	0	0	0	0	0	0	0	0	0	0	0	0	0	0	0	0	0	0	0	0	0	0	0	0	0	0	0	0	0	0	0	0	0	0	0	0	0
PBANKA_0821000	0	0	0	0	0	0	0	0	0	0	0	0	0	0	0	0	0	0	18	0	0	0	0	0	0	0	0	0	21	0	0	0	0	0	0	0	0	0	0	0	3	0	0	0	0	0	7	0	0
PBANKA_0821100	0	0	0	0	0	0	0	0	0	43	0	51	0	0	0	0	0	0	95	0	117	29	0	0	0	0	0	19	12	0	0	0	7	0	0	0	0	0	0	0	16	0	0	0	16	0	0	0	21
PBANKA_0821200	0	0	14	0	0	0	0	0	0	0	0	404	0	0	0	0	0	0	356	0	0	0	0	0	0	0	0	114	287	0	0	0	121	0	0	0	0	0	0	0	369	0	0	0	334	0	41	0	9
PBANKA_0821300	54	0	35	0	0	44	0	0	0	20	4	0	0	0	0	0	0	0	4	0	0	0	0	9	0	0	1	3	2	20	0	0	8	0	0	0	26	0	33	47	18	0	0	0	4	0	0	3	0
PBANKA_0821400	139	0	30	0	0	0	0	0	0	0	0	366	0	0	0	0	0	0	1085	0	0	0	0	0	0	0	0	73	494	0	0	0	90	0	0	0	0	0	0	0	535	0	0	0	453	0	76	224	18
PBANKA_0821500	47	0	0	0	0	28	0	0	0	11	0	7	0	0	0	0	0	8	10	0	52	16	0	0	0	0	0	20	0	0	0	0	0	0	0	0	0	0	0	0	2	0	0	0	0	0	5	2	2
PBANKA_0821600	0	0	0	0	44	0	81	0	9	9	2	8	0	1	0	0	0	32	26	0	40	0	0	0	2	0	1	4	5	0	1	4	7	5	0	0	0	0	34	0	1	0	0	0	13	0	2	4	1
PBANKA_0821700	0	0	0	0	0	0	0	0	0	0	0	0	0	0	0	0	0	0	0	0	0	0	0	0	0	0	0	0	0	0	0	0	0	0	0	0	0	0	0	0	0	0	0	0	53	0	0	0	0
PBANKA_0821800	0	0	0	0	0	0	0	51	0	0	0	75	0	0	0	0	0	0	0	0	0	7	0	0	2	0	0	1	6	0	0	0	0	0	0	0	0	0	0	0	1	0	0	0	16	0	4	0	0
PBANKA_0821900	0	0	0	0	0	0	0	0	0	58	0	155	0	0	0	0	0	0	5	0	0	0	0	0	0	0	0	18	45	0	0	1	8	0	0	0	0	0	0	0	49	0	0	0	23	0	14	0	0
PBANKA_0822000	0	0	0	17	0	0	0	0	2	11	4	14	0	20	0	0	0	4	14	0	26	13	0	0	1	0	0	2	2	0	1	0	1	0	0	0	0	0	4	32	1	2	0	0	0	0	0	0	3
PBANKA_0822100	38	0	20	5	35	36	23	67	3	42	10	26	113	77	0	0	1	7	36	61	27	2	2	0	6	0	0	4	12	5	4	0	28	0	11	0	12	0	27	30	10	112	16	0	4	0	12	4	0
PBANKA_0822200	0	0	0	0	13	0	0	0	0	0	0	31	0	0	0	0	0	0	0	0	7	0	0	0	0	0	0	0	0	1	5	7	0	0	0	0	9	0	1	0	2	0	0	0	16	0	1	0	0
PBANKA_0822300	0	0	0	7	0	0	0	0	0	0	0	0	0	0	0	0	0	0	0	0	0	0	0	0	0	2	0	0	0	0	9	0	10	0	63	0	0	0	19	0	0	0	54	0	0	0	0	0	2
PBANKA_0822400	66	19	0	94	36	0	0	12	6	7	0	0	67	0	0	0	0	0	0	0	0	7	0	0	1	2	0	0	0	0	4	13	26	46	33	0	0	0	7	0	0	0	7	0	0	0	0	0	0
PBANKA_0822500	127	0	117	0	0	2	192	0	0	20	40	15	0	0	0	0	2	116	0	0	33	0	8	0	11	0	6	5	17	0	19	0	0	0	4	0	55	0	80	0	4	109	0	0	9	0	2	79	6
PBANKA_0822600	40	0	0	0	0	0	128	0	0	54	44	12	0	0	0	0	0	32	0	0	14	0	0	4	18	12	0	2	13	0	8	47	59	0	0	0	0	0	31	0	4	0	0	0	3	0	5	0	5
PBANKA_0822700	0	0	0	0	10	0	0	0	23	0	0	1	0	16	0	0	6	0	0	0	0	0	0	0	0	0	0	3	0	0	0	11	0	0	0	0	0	0	0	0	0	0	0	0	3	0	0	0	1
PBANKA_0822800	11	9	7	0	0	0	31	13	17	0	0	11	0	0	0	0	3	0	16	0	2	23	0	0	3	0	4	1	3	0	0	0	4	0	0	0	0	0	0	0	18	0	1	0	6	0	8	0	1
PBANKA_0822900	635	0	143	0	0	405	140	0	2	0	34	0	0	0	0	0	2	100	0	0	0	0	48	11	17	0	54	0	0	17	147	0	0	0	0	1	177	0	201	105	0	237	0	0	11	0	1	1336	0
PBANKA_0823000	333	0	68	1	0	177	514	0	0	55	27	28	0	2	0	0	16	179	23	0	104	94	5	11	45	0	20	3	3	30	12	3	8	0	0	0	91	0	21	43	26	291	0	0	5	0	2	280	11
PBANKA_0823100	0	114	0	71	0	0	0	0	518	0	0	197	0	0	0	0	438	0	159	0	0	0	0	1	10	129	0	57	8	0	74	615	68	184	0	0	0	0	216	0	78	0	0	0	124	0	34	0	1
PBANKA_0823200	0	0	0	7	0	0	0	0	0	0	0	534	0	0	0	0	0	0	1490	0	0	0	0	0	0	0	0	192	354	0	0	0	173	0	0	0	0	0	0	0	697	0	0	0	244	0	141	0	13
PBANKA_0823300	0	0	0	0	0	0	105	0	0	0	0	112	0	0	0	0	0	0	5	0	0	0	0	0	0	0	0	7	103	0	0	0	13	0	0	0	0	0	0	22	24	0	0	0	23	0	3	0	0
PBANKA_0823400	182	0	145	0	1	12	134	0	0	35	15	106	6	2	0	0	22	99	50	0	3	35	5	11	77	4	15	20	0	58	24	41	14	0	0	0	0	0	7	447	34	605	0	0	57	0	11	1050	10
PBANKA_0823500	53	0	79	0	0	0	12	67	0	0	0	49	50	0	0	0	0	0	0	0	0	0	0	0	0	0	0	0	9	0	0	0	1	0	0	0	0	0	0	173	12	255	2	0	12	0	3	0	1
PBANKA_0823600	70	0	40	0	0	45	29	0	1	0	55	45	0	0	0	0	0	86	0	0	0	37	0	8	0	0	0	5	1	17	0	0	0	0	0	0	4	0	0	34	1	0	0	0	3	0	0	166	0
PBANKA_0823700	156	63	46	151	423	23	155	146	54	115	28	25	2	7	0	0	5	36	10	78	21	10	10	23	31	14	16	4	0	61	32	39	10	122	295	0	119	0	4	89	8	70	106	0	19	0	0	0	2
PBANKA_0823800	0	0	0	0	0	0	0	0	0	0	0	18	0	0	0	0	0	0	0	0	0	0	0	0	0	0	0	0	0	0	0	0	0	0	0	0	0	0	0	0	0	0	0	0	0	0	0	0	1
PBANKA_0823900	0	0	0	0	0	0	0	0	0	0	0	0	0	0	0	0	0	0	0	0	0	3	0	0	0	0	0	0	0	0	0	0	0	0	0	0	0	0	0	0	0	0	0	0	0	0	0	0	0
PBANKA_0824000	0	0	0	0	6	0	0	0	0	0	0	6	0	0	0	0	0	0	14	0	0	0	0	0	0	0	0	0	0	0	0	0	3	0	0	0	0	0	0	0	3	0	0	0	20	0	0	0	0
PBANKA_0824100	0	0	0	0	0	0	0	0	0	0	0	30	115	0	0	0	0	0	3	41	0	0	0	0	0	0	0	7	0	0	0	0	6	0	0	0	0	0	0	0	6	0	0	0	0	0	0	0	0
PBANKA_0824200	0	0	0	0	0	0	0	0	0	0	0	0	0	0	0	0	0	0	45	0	0	0	0	0	0	0	0	8	47	0	0	0	6	0	0	0	0	0	0	0	22	0	0	0	10	0	4	0	2
PBANKA_0824300	310	0	16	0	0	200	58	0	0	25	76	42	0	0	0	0	0	69	129	0	66	14	7	3	0	0	19	19	27	19	30	0	10	0	0	0	52	0	203	45	60	116	0	0	1	0	3	208	13
PBANKA_0824400	161	0	19	0	3	305	138	0	0	89	108	75	98	12	0	0	1	53	98	53	26	0	14	39	0	2	28	21	110	37	39	0	9	0	0	0	126	0	125	371	54	645	0	0	137	0	11	445	4
PBANKA_0824500	0	11	0	0	0	0	0	0	18	0	0	0	41	0	0	0	0	0	0	0	0	0	0	0	0	0	0	2	0	0	0	14	0	0	0	0	0	0	0	54	0	0	0	0	0	0	0	0	0
PBANKA_0824600	125	0	0	0	0	384	5	0	0	0	11	0	0	0	0	0	0	0	0	0	0	0	0	30	0	0	2	0	0	11	0	0	0	0	0	0	0	0	35	87	0	354	0	0	0	0	1	302	0
PBANKA_0824700	648	0	164	8	0	395	61	0	0	0	0	0	0	0	0	0	7	162	0	0	0	61	23	37	29	0	19	0	31	17	79	0	0	0	0	0	232	0	188	115	0	312	0	0	49	0	17	0	0
PBANKA_0824800	0	0	5	0	0	0	0	0	0	0	0	62	0	0	0	0	9	10	0	0	147	26	12	37	77	0	13	1	0	0	57	0	72	0	0	0	0	0	66	0	11	0	0	0	0	0	28	0	5
PBANKA_0824900	0	3	3	120	101	0	0	302	17	0	0	55	0	0	0	0	155	0	25	0	0	5	0	0	2	2	0	0	1	0	8	29	25	175	122	0	0	0	17	0	4	0	160	0	1	0	2	2	1
PBANKA_0825000	0	0	0	0	0	11	13	0	0	0	0	0	0	0	0	0	2	16	0	0	0	0	0	0	2	0	1	0	0	0	0	0	0	0	0	0	0	0	14	0	2	0	0	0	0	0	0	0	0
PBANKA_0825100	0	0	0	0	0	0	33	0	0	0	0	0	0	0	0	0	0	0	21	0	18	0	0	0	0	0	7	2	0	0	0	0	10	0	0	0	56	0	0	0	26	0	0	0	0	0	0	0	0
PBANKA_0825200	0	0	17	0	0	0	0	0	0	0	0	0	0	0	0	0	0	0	26	0	0	0	0	0	0	0	0	7	10	0	0	0	3	0	0	0	0	0	0	0	10	0	0	0	0	0	3	0	0
PBANKA_0825300	0	7	0	78	0	0	0	4	96	14	0	3	13	0	0	0	276	0	0	0	20	20	0	0	11	47	0	5	9	5	30	241	50	58	0	0	0	0	78	0	4	3	0	0	0	0	9	0	0
PBANKA_0825400	449	78	16	0	0	15	77	0	0	30	0	41	0	0	0	0	2	0	0	68	96	0	0	0	9	0	4	9	21	20	0	0	6	0	0	0	15	0	65	115	19	64	0	0	35	0	10	215	1
PBANKA_0825500	0	0	25	0	0	13	128	0	0	1	0	321	0	0	0	0	0	0	411	0	0	23	1	0	0	0	6	196	282	2	2	0	87	0	0	0	36	0	12	0	386	0	0	0	306	0	54	0	7
PBANKA_0825600	55	3	0	28	0	0	0	6	31	0	0	3	0	0	0	0	2	0	13	0	6	0	0	2	1	15	0	0	0	0	8	29	0	1	91	0	39	0	26	0	1	0	2	0	0	0	0	0	0
PBANKA_0825700	0	0	26	0	0	52	79	0	0	42	6	120	0	0	0	0	1	40	118	0	6	10	3	4	5	0	0	43	126	23	5	0	22	0	0	0	139	0	34	70	91	103	0	0	101	0	28	60	8
PBANKA_0825800	1	0	426	0	2	397	111	0	0	40	42	0	0	0	0	0	14	283	0	0	4	0	26	37	48	0	10	1	0	44	155	0	0	0	0	0	296	0	332	964	3	324	0	0	1	0	0	64	2
PBANKA_0825900	0	0	0	0	0	0	0	0	0	0	0	191	0	0	0	0	0	0	211	0	36	0	0	0	0	0	0	25	66	0	0	0	17	0	0	0	0	0	0	0	120	0	0	0	106	0	33	0	0
PBANKA_0826000	0	0	0	0	2	0	0	0	0	11	0	11	9	0	0	0	0	0	0	0	103	7	0	0	0	0	0	0	0	0	3	9	2	0	2	0	0	0	0	0	0	0	0	0	3	0	1	0	4
PBANKA_0826100	0	0	0	0	0	0	0	0	0	0	0	1	0	0	0	0	0	0	0	0	4	5	0	0	0	0	0	0	0	0	0	0	0	0	0	0	0	0	0	0	0	0	0	0	0	0	0	0	1
PBANKA_0826200	0	0	0	0	0	148	1	0	0	0	0	2	0	0	0	0	0	263	0	10	2	70	1	1	0	0	0	0	11	0	2	0	0	0	0	0	49	0	59	102	0	8	0	0	42	0	0	57	0
PBANKA_0826300	0	0	5	0	0	0	0	0	0	0	0	2	0	0	0	0	0	0	0	0	0	0	0	1	0	0	0	0	2	0	0	0	0	0	0	0	0	0	14	0	3	0	0	0	4	0	0	0	0
PBANKA_0826400	114	0	49	0	0	244	421	0	0	0	37	243	0	0	0	0	9	108	42	0	109	0	17	89	30	0	5	75	53	31	31	271	38	0	0	0	5	0	69	129	26	2	0	0	62	0	31	0	1
PBANKA_0826500	0	0	0	0	0	0	0	0	290	653	14	0	324	0	0	0	813	0	0	0	560	109	0	0	0	0	1	12	0	0	0	0	0	0	0	1	0	0	0	0	17	0	0	0	0	0	6	0	9
PBANKA_0826600	193	0	10	20	32	47	33	0	3	4	10	31	0	0	0	0	12	52	2	0	0	0	6	5	6	0	5	2	22	24	14	0	0	29	42	0	25	0	37	1	4	2	28	0	2	0	0	31	0
PBANKA_0826700	406	0	1	0	0	485	79	49	0	32	27	13	0	0	0	0	8	2	11	0	108	51	0	25	23	0	6	0	11	38	0	0	0	0	133	0	4	0	45	207	4	101	0	0	14	0	0	123	4
PBANKA_0826800	58	0	30	0	67	110	0	0	0	0	26	26	0	0	0	0	2	23	4	0	1	0	3	9	9	0	9	0	2	10	11	0	0	0	0	0	62	0	94	118	8	137	0	0	29	0	0	0	0
PBANKA_0826900	24	0	7	0	12	94	241	77	11	52	18	51	0	0	0	0	27	104	52	2	106	7	0	4	10	0	21	15	43	0	0	0	17	4	21	0	83	0	2	55	9	72	0	0	0	0	5	60	13
PBANKA_0827000	0	20	0	167	57	0	0	74	102	13	0	0	0	15	0	0	124	0	7	0	0	33	0	0	14	95	0	2	0	0	14	131	105	109	62	0	0	0	72	0	0	27	40	0	8	0	8	1	0
PBANKA_0827100	315	78	238	19	60	330	219	0	47	32	12	69	0	13	0	0	24	521	0	18	0	30	30	45	118	7	40	13	18	27	74	129	104	0	94	0	324	0	118	294	35	978	190	0	35	0	3	547	1
PBANKA_0827200	0	0	0	0	0	0	0	0	0	86	0	0	0	0	0	0	0	0	12	0	26	11	0	0	0	0	0	0	0	0	0	0	0	0	0	0	30	0	0	0	0	0	0	0	0	0	0	0	6
PBANKA_0827300	142	0	120	0	0	15	27	0	0	0	0	0	0	0	0	0	24	122	30	0	0	3	0	20	31	0	15	0	0	28	2	0	0	0	0	0	22	0	2	202	0	107	24	0	0	0	4	798	0
PBANKA_0827400	51	0	10	0	0	0	0	0	0	0	0	141	0	0	0	0	0	0	240	0	0	0	0	0	0	0	1	30	128	0	0	0	26	0	0	0	1	0	0	0	111	0	0	0	77	0	23	0	5
PBANKA_0827500	0	0	0	21	0	112	0	0	72	1	0	0	0	0	0	0	286	24	1	0	6	0	3	0	0	0	0	0	0	0	9	0	0	121	0	0	0	0	8	0	0	0	0	0	20	0	0	87	2
PBANKA_0827600	170	0	62	1	0	160	53	0	2	128	75	22	0	0	0	0	7	171	23	0	1	1	16	9	14	0	112	13	121	30	65	0	1	1	0	0	62	0	66	276	19	416	0	0	103	0	0	305	5
PBANKA_0827700	0	4	0	0	0	19	0	0	0	0	0	0	0	17	0	0	0	0	13	0	46	0	0	0	0	0	0	1	0	0	0	0	0	0	0	0	0	0	10	0	5	0	0	0	12	0	2	374	0
PBANKA_0827800	0	0	0	0	0	74	49	0	0	74	0	24	83	0	0	0	0	39	8	0	89	10	0	0	0	0	0	3	20	0	0	0	4	0	0	0	0	0	10	0	14	0	0	0	23	0	3	0	0
PBANKA_0827900	0	0	0	0	0	0	0	0	0	78	0	0	0	0	0	0	0	40	0	0	40	0	0	0	0	0	0	3	0	0	0	0	2	0	0	0	0	0	0	59	15	0	0	0	30	0	1	40	0
PBANKA_0828000	0	0	0	0	0	95	51	0	0	0	12	41	0	0	0	0	4	89	35	42	0	0	7	3	19	0	9	14	5	2	15	0	18	0	0	0	158	0	36	0	68	97	0	0	41	0	12	0	2
PBANKA_0828100	0	118	7	0	312	0	0	35	0	34	0	11	176	145	0	0	13	83	37	33	41	0	4	0	44	0	1	6	71	0	26	0	7	28	0	0	0	0	18	32	40	0	0	0	43	0	10	12	0
PBANKA_0828200	29	4	88	0	139	43	56	0	0	28	24	21	13	2	0	0	10	72	3	3	0	8	2	6	28	0	19	15	19	20	11	55	2	0	0	0	71	0	84	204	11	517	0	0	9	0	0	80	2
PBANKA_0828300	84	0	23	0	0	310	167	0	0	12	22	4	31	0	0	0	0	25	0	0	7	0	19	27	0	0	2	11	14	8	66	0	0	0	0	0	18	0	34	24	0	236	0	0	2	0	1	39	1
PBANKA_0828400	0	95	3	0	19	0	0	0	0	19	0	10	93	184	0	0	0	0	15	48	2	11	1	0	0	0	1	10	25	0	3	0	1	0	6	0	0	0	0	2	10	0	20	0	12	0	3	0	2
PBANKA_0828500	0	10	0	0	0	0	0	0	0	17	0	29	46	0	0	0	0	0	38	0	17	0	0	0	0	0	0	14	0	0	0	0	0	0	0	0	0	0	42	0	2	0	0	0	5	0	3	0	0
PBANKA_0828600	0	0	0	0	23	0	0	0	0	11	0	21	268	0	0	0	0	0	32	44	88	0	0	0	0	0	0	3	29	0	0	0	5	0	146	0	0	0	0	0	26	0	0	0	33	0	1	0	9
PBANKA_0828700	0	0	0	83	0	0	0	0	0	25	0	61	0	0	0	0	0	0	22	0	106	0	0	0	19	0	6	6	3	0	3	24	88	0	0	0	0	0	19	0	20	0	46	0	18	0	2	0	0
PBANKA_0828800	0	6	0	17	0	0	0	3	18	0	0	0	0	0	0	0	0	0	21	3	0	0	0	0	0	3	0	0	72	0	4	0	0	0	0	0	0	0	1	0	2	0	0	0	0	0	0	0	0
PBANKA_0828900	117	0	69	0	0	836	155	0	0	0	109	0	0	0	0	0	44	231	0	0	0	0	59	54	91	0	45	0	0	164	223	0	0	0	0	0	451	0	150	432	0	873	0	0	0	0	1	975	0
PBANKA_0829000	19	46	92	44	0	4	0	0	11	0	14	0	0	0	0	0	1	24	6	0	0	7	0	0	14	5	3	0	0	0	2	0	42	7	0	0	11	0	6	55	0	10	0	0	0	0	0	0	0
PBANKA_0829100	23	22	39	14	0	0	0	51	79	0	0	21	0	0	0	0	12	44	0	0	0	24	0	13	13	12	16	0	19	0	5	197	82	8	59	0	41	0	10	3	14	0	63	0	4	0	5	0	0
PBANKA_0829200	0	54	0	0	0	0	16	0	177	99	0	0	0	0	0	0	6	0	0	0	59	0	0	0	0	0	0	0	0	0	1	108	0	40	0	0	0	0	3	0	0	0	9	0	0	0	0	0	0
PBANKA_0829300	0	16	0	21	0	18	0	0	28	10	0	0	0	29	0	0	0	0	3	18	2	4	0	0	11	23	1	0	0	0	5	31	47	36	39	0	0	0	19	0	5	11	20	0	0	0	0	0	0
PBANKA_0829400	0	0	3	0	0	31	0	0	0	0	0	2	0	0	0	0	0	0	0	0	26	7	1	0	0	0	2	1	1	0	9	0	0	0	0	0	0	0	30	0	0	0	0	0	0	0	0	0	0
PBANKA_0829500	123	90	0	0	52	0	23	0	0	0	0	0	51	0	0	0	0	0	0	4	0	0	0	0	0	0	0	10	0	0	0	0	0	21	54	0	0	0	6	0	0	0	47	0	0	0	0	0	0
PBANKA_0829600	0	0	0	0	0	0	2	0	0	1	2	3	0	0	0	0	1	45	0	0	0	0	0	5	1	0	1	0	0	8	3	12	0	0	0	0	0	0	13	0	0	101	0	0	0	0	0	10	0
PBANKA_0829700	0	0	52	0	0	100	107	0	0	0	6	1	0	0	0	0	2	25	3	0	0	0	3	0	10	0	0	2	0	19	3	0	0	0	0	0	18	0	0	24	1	32	0	0	17	0	0	10	1
PBANKA_0829800	144	8	0	30	0	68	23	0	17	0	12	16	1	0	0	0	7	0	0	0	9	11	0	0	21	0	2	14	20	0	2	22	0	50	0	0	3	0	64	31	2	0	0	0	0	0	4	0	0
PBANKA_0829900	31	1	0	46	0	0	82	0	3	0	15	0	0	0	0	0	0	21	0	0	0	0	1	0	0	0	0	4	15	9	3	0	0	0	0	0	110	0	11	28	2	73	0	0	0	0	1	0	0
PBANKA_0830000	0	0	55	0	0	222	0	0	0	0	8	23	78	0	0	0	0	0	0	0	0	3	0	0	0	0	3	0	0	0	0	0	2	0	0	0	0	0	0	69	6	0	0	0	0	0	1	0	0
PBANKA_0830100	9	17	0	39	0	3	17	44	12	14	2	6	0	3	0	0	0	17	44	7	24	5	0	3	2	4	0	0	0	7	0	37	0	35	34	0	13	0	1	0	3	42	8	0	3	0	0	28	0
PBANKA_0830200	95	1	97	1	0	3	67	0	21	1742	18	12	0	0	0	0	82	57	41	0	1881	669	13	29	45	0	6	4	11	45	52	0	45	0	0	0	71	0	114	13	56	236	0	0	35	0	5	130	87
PBANKA_0830300	137	0	26	0	0	234	197	0	0	46	36	0	0	0	0	0	3	247	0	0	22	14	13	1	0	0	5	0	0	11	57	0	2	0	0	0	145	0	72	193	5	242	0	0	3	0	0	323	0
PBANKA_0830400	0	0	9	0	0	38	42	0	0	0	11	935	0	79	0	0	0	234	747	59	0	0	16	0	0	0	0	290	839	54	73	0	154	0	0	0	141	0	47	188	753	0	0	0	1104	0	257	69	42
PBANKA_0830450	0	0	27	0	0	0	45	0	0	0	0	0	0	0	0	0	0	0	0	0	107	4	0	0	0	0	0	0	0	0	0	0	0	79	0	0	5	0	0	0	0	0	0	0	0	0	0	0	0
PBANKA_0830500	0	0	6	0	0	0	0	0	0	0	0	0	0	0	0	0	0	0	0	0	4	0	0	0	0	0	0	0	0	0	0	0	0	0	0	0	2	0	0	0	1	0	0	0	0	0	0	0	0
PBANKA_0830600	0	0	0	0	82	0	0	0	0	55	0	38	0	0	0	0	0	0	0	0	42	15	0	5	0	0	7	0	0	0	0	0	1	0	0	0	2	0	28	0	9	0	0	0	7	0	10	0	0
PBANKA_0830700	0	0	0	0	0	0	0	0	0	0	0	89	0	0	0	0	0	0	37	0	0	0	0	0	0	0	0	7	19	0	0	0	11	0	0	0	0	0	0	0	49	0	0	0	59	0	29	0	3
PBANKA_0830800	0	0	0	0	0	0	0	0	0	0	0	30	0	0	0	0	0	0	2	0	76	15	0	4	0	0	2	0	3	5	0	0	0	0	0	0	0	0	0	15	2	0	0	0	15	0	0	0	3
PBANKA_0830900	358	0	191	23	109	437	314	238	0	0	48	14	103	0	0	0	2	199	0	0	0	0	10	6	27	15	10	0	0	60	55	0	0	2	92	0	161	0	210	421	1	478	113	0	20	0	2	93	0
PBANKA_0831000	0	9875	0	20014	11690	0	0	23767	14549	6233	2	0	10175	8050	0	1	214	0	68	4578	3084	88	0	0	1371	5885	14	7	18	9	529	21387	5463	21244	28789	0	0	1	1797	3	0	0	20396	0	0	0	0	1	46
PBANKA_0831100	102	0	56	2	0	52	143	0	4	2	37	20	0	0	0	0	21	127	13	0	0	0	1	2	50	5	3	7	25	16	12	0	0	61	3	0	28	0	81	10	11	0	5	0	38	0	3	4	1
PBANKA_0831200	77	597	151	133	514	106	244	332	45	351	8	23	225	458	0	0	3	118	58	662	101	0	24	23	8	0	34	9	16	29	72	72	6	82	494	0	66	0	120	0	11	295	312	0	49	0	1	213	2
PBANKA_0831300	0	0	0	0	0	11	0	0	0	18	0	0	0	2	0	0	0	2	0	43	0	2	0	0	0	0	1	0	0	0	0	0	2	0	0	0	0	0	0	0	2	0	1	0	3	0	4	0	0
PBANKA_0831400	0	0	0	0	0	0	0	0	0	0	0	17	0	0	0	0	0	0	9	40	0	0	0	0	0	0	0	0	7	0	0	0	1	0	0	0	37	0	0	0	9	0	0	0	0	0	0	0	0
PBANKA_0831500	42	0	10	30	0	0	0	30	0	0	0	22	0	0	0	0	7	0	25	0	2	74	1	0	34	0	5	1	9	0	3	0	4	0	3	0	20	0	1	0	20	0	85	0	0	0	3	0	2
PBANKA_0831600	0	0	10	0	0	0	0	0	0	0	0	77	0	0	0	0	0	39	13	0	0	0	4	0	0	0	0	12	14	0	0	0	8	0	0	0	4	0	3	2	21	0	15	0	18	0	7	1	0
PBANKA_0831700	0	0	10	0	0	0	0	0	0	0	7	0	0	0	0	0	0	12	0	0	46	0	0	0	0	0	0	1	0	8	0	21	0	0	0	0	0	0	0	10	5	21	10	0	12	0	0	0	0
PBANKA_0831800	15	65	30	0	0	2	7	0	0	0	12	11	114	0	0	0	1	30	14	76	0	2	4	0	9	0	0	11	0	18	13	0	0	0	0	0	0	0	67	0	0	31	0	0	21	0	10	0	0
PBANKA_0831900	0	0	0	0	0	0	0	0	5	0	0	0	0	0	0	0	13	0	3	0	0	15	0	0	1	0	0	7	0	0	0	0	0	0	0	0	0	0	0	0	2	23	1	0	0	0	3	0	1
PBANKA_0832000	0	0	0	0	0	0	0	0	0	0	0	0	0	0	0	0	0	0	27	0	0	0	0	0	0	0	0	9	0	0	0	0	0	0	0	0	0	0	0	0	7	0	0	0	2	0	1	0	0
PBANKA_0832100	0	0	0	0	0	0	0	0	0	0	0	0	0	0	0	0	0	0	0	0	10	4	0	0	0	0	0	0	0	0	0	0	0	0	0	0	0	0	0	0	0	0	0	0	0	0	0	0	3
PBANKA_0832200	0	0	0	0	1	0	0	2	3	9	0	0	1	0	0	0	0	0	0	0	4	27	0	0	0	0	0	0	0	0	0	0	1	0	2	0	0	0	0	0	0	1	1	0	0	0	0	0	0
PBANKA_0832300	0	6	13	0	212	0	0	12	24	24	0	0	0	0	0	0	0	0	0	0	0	4	0	0	0	0	0	2	6	0	6	0	0	0	35	0	0	0	9	26	0	88	34	0	11	0	0	0	0
PBANKA_0832400	51	0	45	37	0	344	46	0	0	0	11	2	11	0	0	0	0	83	31	22	0	0	3	0	2	0	23	1	0	19	24	0	12	9	2	0	140	0	22	10	12	314	2	0	10	0	1	130	0
PBANKA_0832500	265	0	64	0	0	52	253	0	0	0	0	15	0	0	0	0	1	31	11	0	24	2	8	53	23	0	15	12	59	10	28	0	66	0	0	0	95	0	64	42	5	4	0	0	0	0	0	205	0
PBANKA_0832600	0	0	0	0	0	0	0	0	0	0	0	24	0	0	0	0	1	0	13	0	5	15	0	0	6	0	0	0	0	0	0	0	0	0	0	0	33	0	0	0	0	0	0	0	8	0	2	0	4
PBANKA_0832700	108	0	0	0	0	203	0	11	0	0	0	0	0	0	0	0	1	82	0	0	0	0	3	3	4	0	0	0	0	17	23	0	0	0	0	0	10	0	18	68	0	15	0	0	4	0	0	117	0
PBANKA_0832800	0	1459	0	4094	118	0	0	4310	4865	53	0	14	158	26	0	0	18	0	0	154	24	0	0	0	429	2248	3	0	0	0	364	6472	1776	7567	6053	0	0	0	1304	0	0	0	1693	0	0	0	0	1	1
PBANKA_0832900	0	385	0	372	218	0	0	239	190	438	12	45	751	358	0	1	9	0	0	430	79	28	0	0	31	71	0	14	0	25	24	277	155	255	414	0	0	0	65	0	1	0	280	0	0	0	0	0	6
PBANKA_0833000	176	28	87	74	0	0	183	0	329	226	0	109	0	0	0	0	809	0	102	0	683	250	0	0	54	295	0	43	91	0	127	252	220	32	0	0	0	0	430	0	26	19	0	0	87	0	16	0	44
PBANKA_0833100	0	0	0	0	0	0	0	0	0	0	0	112	0	0	0	0	0	0	0	0	0	0	0	0	0	0	0	0	0	0	0	0	6	0	0	0	0	0	0	106	11	0	0	0	32	0	0	0	0
PBANKA_0833200	2	0	24	0	0	0	0	0	0	72	0	23	0	0	0	0	0	0	42	0	13	2	1	0	6	0	0	1	0	0	8	0	0	0	0	0	0	0	0	0	1	71	0	0	0	0	5	0	3
PBANKA_0833300	0	0	0	1	0	0	0	0	0	99	0	17	37	0	0	0	0	0	0	0	152	0	0	0	0	0	0	11	2	3	20	1	1	0	0	0	0	0	0	0	15	42	0	0	12	0	4	0	6
PBANKA_0833400	0	12	8	0	0	0	0	34	14	82	8	10	0	59	0	0	25	23	1	40	14	18	2	0	12	0	0	0	1	10	0	49	41	5	3	0	0	0	1	55	7	132	36	0	0	0	0	0	3
PBANKA_0833500	0	38	0	0	0	0	0	0	74	21	9	0	0	0	0	0	7	1	9	0	34	0	0	0	0	0	8	38	0	0	0	3	0	0	3	0	0	0	0	0	4	4	41	0	0	0	0	0	0
PBANKA_0833600	5	7	7	0	0	49	0	0	0	17	0	2	137	9	0	0	3	27	13	34	0	19	2	0	0	0	0	0	2	6	1	0	0	0	0	0	0	0	0	30	3	4	0	0	0	0	0	0	4
PBANKA_0833700	1	0	4	0	0	64	165	0	0	0	8	0	0	8	0	0	3	23	0	18	0	0	5	11	13	0	12	0	0	8	9	0	0	0	0	0	33	0	39	23	4	127	0	0	1	0	0	0	3
PBANKA_0833800	0	26	28	361	0	19	5	0	129	34	10	0	19	0	0	0	129	0	0	14	72	0	0	4	18	51	3	6	0	0	25	0	66	0	95	0	0	0	103	0	8	0	0	0	17	0	4	0	2
PBANKA_0833900	19	0	13	0	0	2	36	2	0	44	1	15	0	0	0	0	0	17	3	0	0	5	5	10	5	0	1	17	0	44	20	0	0	0	0	0	116	0	113	87	3	51	22	0	9	0	2	49	1
PBANKA_0834000	87	0	0	0	13	14	4	0	0	41	3	0	0	0	0	0	0	0	3	3	4	8	0	0	0	0	0	0	0	3	0	0	0	1	0	0	0	0	0	0	11	14	13	0	19	0	8	0	1
PBANKA_0834100	75	0	40	0	0	14	56	0	0	19	5	6	0	0	0	0	2	4	17	0	34	21	4	0	4	0	0	3	3	7	5	0	5	0	0	0	0	0	0	6	33	0	0	0	33	0	2	33	1
PBANKA_0834200	0	0	0	9	0	0	0	0	38	0	0	40	0	0	0	0	125	0	0	0	0	0	0	0	6	13	0	1	18	0	6	0	27	0	0	0	0	0	21	0	14	0	0	0	12	0	6	0	0
PBANKA_0834300	511	12	146	37	0	134	229	0	50	37	55	15	0	9	0	0	72	322	4	49	46	48	13	69	134	0	57	4	15	18	49	0	1	0	0	0	328	0	154	204	7	564	1	0	9	0	17	900	11
PBANKA_0834400	39	7	0	0	106	24	0	0	0	38	0	17	0	0	0	0	0	0	36	0	0	23	0	0	0	0	0	10	17	0	0	0	2	0	0	0	113	0	0	0	9	0	0	0	91	0	15	0	2
PBANKA_0834500	53	0	0	0	0	199	14	0	0	0	45	24	0	0	0	0	3	34	25	0	0	8	0	2	13	0	10	0	15	0	0	0	0	0	0	0	11	0	51	0	5	0	0	0	22	0	1	77	0
PBANKA_0834600	42	0	155	0	26	116	71	0	0	2	36	0	27	0	0	0	0	134	4	25	13	15	4	12	2	0	33	1	15	37	24	0	0	0	0	0	3	0	10	1	1	182	2	0	37	0	0	815	2
PBANKA_0834700	70	0	0	0	0	12	0	0	0	0	19	66	58	17	0	0	0	1	28	64	0	35	0	0	0	1	0	10	0	0	0	0	15	0	0	0	0	0	33	5	53	3	0	0	0	0	0	0	12
PBANKA_0834800	0	0	0	27	0	6	0	0	7	0	0	0	0	0	0	0	7	0	0	0	0	0	0	8	0	0	4	11	7	0	9	21	3	0	27	0	0	0	39	41	19	0	24	0	0	0	0	0	0
PBANKA_0834900	0	2	0	13	0	0	0	0	10	29	0	21	0	0	0	0	16	0	31	0	2	20	4	9	8	39	0	14	14	0	14	35	27	150	0	0	0	0	0	0	15	0	0	0	15	0	3	0	4
PBANKA_0835000	0	0	0	0	0	0	0	0	0	0	0	15	0	0	0	0	0	0	2	0	0	0	0	0	0	0	1	4	22	0	0	0	3	0	0	0	0	0	0	0	13	0	0	0	14	0	5	0	0
PBANKA_0835100	0	0	0	0	0	0	0	0	3	0	0	0	0	45	0	0	9	0	0	0	83	11	0	0	2	0	0	4	0	0	0	0	20	0	0	0	0	0	0	0	10	0	0	0	13	0	3	0	0
PBANKA_0835200	0	0	0	0	0	0	0	0	0	76	0	0	0	0	0	0	0	0	76	0	259	0	0	0	0	0	0	13	59	0	0	0	8	0	0	0	0	0	0	0	29	0	0	0	0	0	10	1	3
PBANKA_0835300	0	38	12	0	0	0	0	0	158	0	0	33	0	0	0	0	40	57	24	0	0	63	4	30	21	56	0	13	21	0	23	48	66	3	0	0	66	0	64	99	8	122	0	0	0	0	3	443	6
PBANKA_0835400	0	131	0	528	0	0	0	15	600	3	0	123	44	0	0	0	515	0	31	3	0	0	0	0	64	134	4	12	54	0	60	307	273	189	12	0	0	0	175	0	18	0	0	0	70	0	6	0	2
PBANKA_0835500	86	214	33	0	279	0	78	0	0	30	15	163	445	22	0	0	0	0	149	101	12	18	0	0	2	0	13	23	54	0	0	79	19	109	59	0	0	0	18	0	90	129	34	0	111	0	30	76	8
PBANKA_0835600	311	76	110	0	240	206	0	0	0	50	2	0	194	150	0	0	1	28	0	206	10	9	1	0	12	0	0	0	0	7	10	0	0	0	0	0	73	0	3	84	0	59	35	0	0	0	0	277	0
PBANKA_0835700	0	7	0	0	0	0	0	26	39	0	0	0	11	0	0	0	0	0	0	0	14	10	0	0	2	0	0	0	0	0	0	34	11	41	0	0	0	0	0	33	0	0	1	0	6	0	0	0	0
PBANKA_0835800	0	7	0	0	0	0	0	0	36	0	0	0	0	0	0	0	0	0	0	0	62	30	0	0	0	0	0	0	0	0	0	0	8	26	0	0	0	0	0	0	8	0	0	0	0	0	0	0	2
PBANKA_0835900	0	9	0	0	0	0	0	0	36	0	0	0	0	0	0	0	0	0	0	0	46	18	0	0	0	0	0	0	0	0	0	0	0	28	0	0	0	0	0	0	0	0	0	0	0	0	0	0	3
PBANKA_0836000	0	35	0	114	0	0	0	0	115	0	0	0	0	0	0	0	25	0	35	0	79	34	0	0	0	0	0	4	0	0	3	10	6	66	29	0	0	0	4	0	7	0	0	0	0	0	0	0	10
PBANKA_0836100	0	0	0	0	0	0	0	0	7	0	0	0	0	0	0	0	32	0	0	0	0	3	0	0	0	3	0	0	0	0	7	0	0	0	1	0	0	0	33	0	2	0	0	0	0	0	0	0	3
PBANKA_0836200	0	0	0	0	0	0	0	0	24	0	0	32	0	0	0	0	63	0	0	70	0	0	0	0	0	0	0	0	0	0	0	0	0	0	35	0	0	0	0	0	0	0	0	0	0	0	0	0	1
PBANKA_0836300	32	0	20	0	0	0	8	0	0	136	24	3	86	18	0	0	8	96	9	21	66	46	3	12	19	0	4	5	0	17	21	0	0	0	0	0	219	0	92	127	2	788	0	0	0	0	9	0	7
PBANKA_0836400	0	0	0	0	0	25	15	0	0	0	0	0	0	0	0	0	0	0	0	0	0	3	0	0	0	0	0	0	0	2	0	0	0	0	0	0	2	0	38	0	0	7	0	0	0	0	0	34	0
PBANKA_0836500	0	0	0	0	0	0	0	0	2	0	0	0	0	0	0	0	7	0	0	0	0	0	0	0	0	0	0	9	0	0	0	0	0	0	0	0	0	0	0	0	0	0	0	0	0	0	0	0	0
PBANKA_0836600	0	28	0	78	0	0	0	26	85	9	0	0	0	0	0	0	63	0	0	0	0	0	0	0	7	29	0	0	0	0	23	90	37	133	0	0	0	0	93	0	0	0	0	0	0	0	0	0	1
PBANKA_0836700	0	80	0	0	0	0	0	0	0	0	0	0	0	0	0	0	0	0	0	0	190	60	0	0	0	0	0	0	0	0	0	12	0	0	0	0	17	0	0	0	4	0	0	0	0	0	0	0	0
PBANKA_0836800	0	0	93	0	0	0	0	154	0	0	10	42	0	0	0	0	0	0	25	0	0	0	0	0	0	0	0	0	0	0	0	0	0	0	0	0	0	0	0	0	0	0	0	0	22	0	0	0	0
PBANKA_0836900	13	0	0	0	0	0	0	0	0	0	10	0	0	0	0	0	6	0	0	0	0	0	0	7	40	0	7	0	0	0	0	0	0	0	0	0	0	0	0	0	0	0	0	0	0	0	0	0	0
PBANKA_0836921	0	0	0	0	0	0	0	0	0	0	0	0	0	0	0	0	0	0	0	0	0	0	0	0	0	0	0	0	0	0	0	0	0	0	0	0	0	0	0	0	0	0	0	0	0	0	0	0	0
PBANKA_0836941	0	0	0	0	0	0	0	0	1	0	0	0	0	0	0	0	0	0	0	0	0	0	0	0	0	0	0	0	0	0	0	0	0	0	0	0	0	0	0	0	0	0	0	0	0	0	0	0	0
PBANKA_0836961	0	0	0	0	0	0	0	0	0	0	0	0	0	0	0	0	0	0	0	0	0	0	0	0	0	0	0	0	0	0	0	0	0	0	0	0	0	0	0	0	0	0	0	0	0	0	0	0	0
PBANKA_0836981	0	0	0	0	0	0	0	0	0	0	0	0	0	0	0	0	0	0	0	0	0	0	0	0	0	0	0	0	0	0	0	0	0	0	0	0	0	0	0	0	0	0	0	0	0	0	0	0	0
PBANKA_0837001	0	0	0	0	0	0	0	0	0	0	0	0	0	0	0	0	0	0	0	0	0	0	0	0	0	0	0	0	0	0	0	0	0	0	0	0	0	0	0	0	0	0	0	0	0	0	0	0	0
PBANKA_0837041	0	0	0	0	0	0	0	0	0	0	0	0	0	0	0	0	0	0	0	0	0	0	0	0	0	0	0	0	0	0	0	0	0	0	0	0	0	0	0	0	0	0	0	0	0	0	0	0	0
PBANKA_0837061	0	0	0	0	0	0	0	0	0	0	0	0	0	0	0	0	0	0	0	0	0	0	0	0	0	0	0	0	0	0	0	0	0	0	0	0	0	0	0	0	0	0	0	0	0	0	0	0	0
PBANKA_0837081	0	0	0	0	0	0	0	0	0	0	0	0	0	0	0	0	0	0	0	0	0	0	0	0	0	0	0	0	0	0	0	0	0	0	0	0	0	0	0	0	0	0	0	0	0	0	0	0	0
PBANKA_0837101	0	0	0	0	0	0	0	0	0	0	0	0	0	0	0	0	0	0	0	0	0	0	0	0	0	0	0	0	0	0	0	0	0	0	0	0	0	0	0	0	0	0	0	0	0	0	0	0	0
PBANKA_0837121	0	0	0	0	0	0	0	0	0	0	0	0	0	0	0	0	0	0	0	0	0	0	0	0	0	0	0	0	0	0	0	0	0	0	0	0	0	0	0	0	0	0	0	0	0	0	0	0	0
PBANKA_0837141	0	0	0	0	0	0	0	0	0	0	0	0	0	0	0	0	0	0	0	0	0	0	0	0	0	0	0	0	0	0	0	0	0	0	0	0	0	0	0	0	0	0	0	0	0	0	0	0	0
PBANKA_0837161	2	0	1	0	0	0	5	0	0	0	0	0	0	0	0	0	0	0	0	0	0	0	0	0	9	0	0	0	0	0	0	0	0	0	0	0	0	0	0	0	0	0	0	0	0	0	0	0	0
PBANKA_0837181	1	0	0	0	0	0	0	0	0	0	0	0	0	0	0	0	0	0	0	0	0	0	0	0	0	0	0	0	0	0	0	0	0	0	0	0	0	0	0	0	0	0	0	0	0	0	0	0	0
PBANKA_0837201	0	0	0	0	0	0	0	1	0	0	0	0	0	0	0	0	0	0	0	0	0	0	0	0	0	0	0	0	0	0	0	0	0	0	0	0	0	0	0	0	0	0	0	0	0	0	0	0	0
PBANKA_0900600	0	0	0	0	0	0	0	0	0	0	0	0	0	0	0	0	0	0	0	0	0	0	0	0	0	0	0	0	0	0	0	0	0	0	0	0	0	0	0	0	0	0	0	0	0	0	0	0	0
PBANKA_0900900	35	146	8	768	31	0	0	393	544	15	0	0	0	0	0	0	33	52	0	0	0	5	0	0	136	227	0	2	0	0	81	1056	446	850	140	0	0	0	244	0	0	0	240	0	0	0	0	0	0
PBANKA_0901000	281	75	57	0	314	67	0	55	277	0	16	0	0	0	0	0	0	257	0	0	0	0	6	0	17	0	32	10	51	0	39	329	37	390	3	0	211	0	51	0	25	260	172	0	79	0	15	0	0
PBANKA_0901100	0	0	0	0	0	0	0	0	0	26	0	0	0	0	0	0	0	0	22	0	139	31	0	0	0	0	0	0	20	0	0	0	0	0	0	0	0	0	0	0	0	0	0	0	6	0	9	0	10
PBANKA_0901200	0	0	59	0	0	0	0	0	0	133	10	0	242	0	0	0	0	0	35	110	115	1	0	0	0	0	0	4	22	0	0	0	0	0	0	0	40	0	1	0	0	0	0	0	0	0	11	0	9
PBANKA_0901300	187	0	67	0	0	20	1	0	0	5	92	0	0	0	0	0	6	315	0	0	0	0	17	16	16	0	1	0	20	22	81	0	0	0	0	0	217	0	71	102	0	272	0	0	0	0	0	485	1
PBANKA_0901400	0	0	0	0	0	0	0	0	0	33	33	34	0	0	0	0	12	0	40	0	125	40	6	0	51	0	0	8	28	27	49	0	0	0	0	0	246	0	0	0	5	0	0	0	10	0	0	422	13
PBANKA_0901500	5	0	0	0	0	0	0	0	0	56	5	0	0	0	0	0	0	0	0	0	0	20	0	0	0	0	0	0	0	0	0	50	0	0	0	0	0	0	0	0	0	0	0	0	0	0	0	0	0
PBANKA_0901600	0	0	0	0	0	0	0	0	0	0	0	0	103	11	0	0	0	0	0	0	0	2	0	0	0	0	0	9	25	0	0	0	0	0	0	0	0	0	0	0	0	0	0	0	0	0	0	0	0
PBANKA_0901700	0	58	0	55	252	0	0	0	91	63	0	93	99	46	0	0	71	0	21	179	102	0	0	0	7	0	0	9	171	0	23	154	49	0	0	0	67	0	94	0	55	0	28	0	122	0	1	0	5
PBANKA_0901800	0	117	0	0	70	0	0	0	0	38	0	0	109	344	0	0	0	0	6	173	65	55	0	0	0	0	0	0	10	0	0	0	0	0	0	0	0	0	0	0	0	0	0	0	0	0	0	0	0
PBANKA_0901900	0	251	0	61	1701	0	0	91	0	27	0	1041	426	546	0	0	0	0	1889	500	0	0	0	0	0	0	0	470	508	0	0	149	361	0	547	0	0	0	0	0	1485	0	323	0	992	0	214	1	40
PBANKA_0902000	0	27	24	0	152	27	55	0	0	0	12	0	53	240	0	0	3	73	0	3	0	0	0	5	13	0	2	0	2	14	1	0	0	0	0	0	47	0	93	60	0	161	0	0	0	0	1	28	0
PBANKA_0902100	0	0	0	0	0	0	0	0	0	0	0	48	0	0	0	0	0	0	0	0	0	0	0	0	0	0	3	7	0	0	0	0	0	0	0	0	0	0	0	0	0	0	0	0	18	0	0	0	0
PBANKA_0902200	52	18	49	0	0	0	9	0	0	124	4	27	0	0	0	0	0	60	0	0	0	0	2	0	1	0	13	7	1	4	1	0	0	0	0	0	46	0	115	28	2	194	0	0	19	0	6	0	3
PBANKA_0902300	0	0	21	0	0	14	0	0	0	0	0	156	0	0	0	0	0	22	147	0	0	0	0	0	0	0	0	51	62	3	4	0	4	0	0	0	11	0	0	0	33	0	0	0	45	0	1	0	5
PBANKA_0902400	262	0	156	0	0	414	541	0	0	0	9	3	10	0	0	0	15	369	0	0	0	0	9	28	74	0	39	0	0	28	24	63	1	0	0	0	416	0	153	61	6	486	0	0	0	0	0	464	0
PBANKA_0902500	0	100	0	37	20	0	0	0	0	73	42	42	213	7	0	0	0	0	90	2	33	23	0	9	0	0	0	5	22	9	0	0	11	38	0	0	43	0	3	5	35	9	30	0	103	0	22	10	4
PBANKA_0902600	120	0	26	0	0	137	69	0	0	0	13	0	0	0	0	0	1	19	0	0	0	0	0	3	4	0	11	0	0	5	3	0	0	0	0	0	33	0	74	0	0	152	0	0	0	0	1	0	0
PBANKA_0902700	0	0	25	0	0	0	0	0	0	0	0	0	0	0	0	0	0	0	0	0	0	0	0	0	0	0	0	2	0	0	0	0	0	0	0	0	0	0	0	0	2	0	0	0	0	0	0	0	0
PBANKA_0902800	0	0	0	0	14	0	0	69	0	0	0	4	0	14	0	0	0	0	0	0	0	0	0	0	0	0	0	0	0	0	0	0	2	4	30	0	0	0	0	0	0	0	14	0	0	0	0	0	0
PBANKA_0902900	123	0	0	35	0	0	0	52	0	90	16	761	139	37	0	0	3	24	946	0	51	26	4	9	2	20	5	266	678	0	2	0	252	45	55	0	44	0	0	0	768	0	0	0	683	0	170	99	10
PBANKA_0903000	0	0	35	0	0	0	1	0	0	0	0	8	0	0	0	0	13	6	1	0	0	19	6	0	13	0	12	2	2	15	10	0	2	0	0	0	6	0	4	3	6	0	0	0	16	0	0	0	0
PBANKA_0903100	0	0	90	0	0	5	179	0	0	0	0	24	0	0	0	0	8	96	3	0	0	0	11	67	10	0	5	1	13	44	33	0	0	0	0	0	0	0	30	30	0	74	0	0	0	0	0	164	0
PBANKA_0903200	1	0	1	0	0	11	0	0	0	0	0	0	0	0	0	0	0	11	6	0	0	8	0	0	0	0	0	3	18	1	0	0	6	0	0	0	0	0	0	0	14	0	0	0	0	0	0	0	1
PBANKA_0903300	1	0	1	0	0	43	29	0	0	0	0	1	0	0	0	0	0	15	17	0	0	4	0	1	4	0	0	0	0	6	0	0	0	0	0	0	0	0	3	15	2	0	0	0	8	0	0	0	0
PBANKA_0903400	155	100	0	122	65	0	14	24	281	98	0	14	95	13	0	0	87	72	3	0	106	0	1	9	21	7	0	0	0	0	27	144	91	124	8	0	0	0	61	39	0	0	54	0	0	0	0	0	2
PBANKA_0903500	106	2	2	0	0	0	0	0	0	55	7	0	0	0	0	0	0	23	0	0	0	0	0	0	1	0	4	0	0	1	3	4	2	18	0	0	5	0	1	0	6	0	0	0	0	0	0	0	0
PBANKA_0903600	45	0	104	0	30	0	0	0	0	26	2	7	0	0	0	0	1	0	36	0	2	41	0	0	1	0	6	18	4	0	0	0	0	0	0	0	72	0	14	34	5	0	4	0	0	0	0	2	2
PBANKA_0903700	258	20	34	50	0	0	0	145	84	0	0	84	174	316	0	0	3	72	42	53	92	35	12	2	19	46	83	10	0	29	42	144	60	0	916	0	0	0	0	0	53	0	188	0	106	0	7	276	4
PBANKA_0903800	0	452	23	0	885	24	0	54	0	80	20	235	964	889	0	0	0	68	653	297	8	9	4	2	0	0	0	259	211	36	19	0	35	0	14	0	41	0	23	66	351	126	148	0	265	0	85	110	24
PBANKA_0903900	0	0	0	28	65	0	0	0	0	0	0	0	131	0	0	0	0	0	11	121	0	0	0	0	0	0	0	0	0	0	0	55	0	54	80	0	0	0	0	0	0	0	0	0	14	0	0	0	2
PBANKA_0904000	0	126	0	331	0	0	0	11	384	0	0	0	0	0	0	0	38	0	80	0	27	0	0	0	14	35	0	15	54	0	10	216	67	495	0	0	0	0	54	0	34	0	105	0	3	0	3	0	4
PBANKA_0904100	0	105	0	235	2	0	0	312	176	432	0	32	429	179	0	0	165	0	42	126	225	25	2	0	53	117	0	15	42	0	21	385	231	101	88	0	0	0	69	0	27	0	69	0	0	0	0	0	6
PBANKA_0904200	0	0	0	0	0	0	0	0	0	0	0	63	0	0	0	0	0	0	75	0	0	0	0	0	0	0	0	32	43	0	0	0	21	0	0	0	0	0	0	0	55	0	0	0	30	0	11	0	0
PBANKA_0904300	0	0	0	0	0	0	0	0	0	0	0	87	0	0	0	0	0	0	24	0	0	8	0	0	0	2	0	21	26	0	0	0	4	0	0	0	0	0	0	0	19	0	0	0	51	0	3	0	1
PBANKA_0904400	21	0	36	0	0	0	43	0	0	18	0	34	0	0	0	0	0	0	3	0	0	1	0	0	0	0	0	3	5	0	0	0	3	0	0	0	1	0	0	0	9	7	0	0	3	0	0	0	3
PBANKA_0904500	94	0	0	0	0	353	0	0	0	0	0	0	0	0	0	0	3	141	68	0	52	10	1	0	20	0	4	6	6	10	21	0	0	0	0	0	29	0	2	3	1	0	0	0	15	0	0	0	2
PBANKA_0904600	419	0	135	0	0	334	324	0	0	0	55	6	0	0	0	0	7	17	10	0	0	0	7	17	17	0	9	0	0	31	19	37	4	0	0	0	93	0	114	136	21	345	0	0	10	0	13	129	0
PBANKA_0904700	249	0	22	0	0	0	124	0	0	0	1	32	0	0	0	0	0	3	106	0	54	54	0	3	0	0	3	8	149	0	0	0	14	0	0	0	23	0	38	87	52	0	0	0	51	0	21	6	10
PBANKA_0904800	28	0	116	0	0	98	21	0	0	0	4	1	0	0	0	0	2	170	0	0	15	0	1	22	2	0	5	0	0	8	11	0	0	0	0	0	72	0	140	51	2	189	0	0	0	0	5	25	0
PBANKA_0904900	0	0	0	0	0	0	19	0	0	0	0	0	0	0	0	0	0	4	9	0	0	84	0	0	0	0	3	3	0	1	0	0	1	0	0	0	0	0	0	15	3	24	0	0	14	0	0	11	1
PBANKA_0905000	23	0	0	0	0	0	0	0	6	0	25	47	0	0	0	0	19	0	0	0	33	118	0	0	0	0	0	22	46	12	6	0	7	0	311	0	45	0	43	0	34	196	0	0	0	0	11	0	20
PBANKA_0905100	0	0	0	0	0	0	0	0	10	0	0	0	0	0	0	0	11	0	0	10	0	0	0	0	0	0	0	0	0	0	0	0	2	0	0	0	0	0	0	0	3	0	0	0	7	0	2	0	0
PBANKA_0905200	40	176	60	592	399	0	28	232	608	89	47	0	0	0	0	0	131	0	24	113	50	51	38	52	103	136	4	2	3	0	95	87	266	233	430	0	11	0	272	73	11	167	351	0	5	0	15	281	1
PBANKA_0905300	0	12	0	35	0	171	84	12	22	0	25	47	14	0	0	0	5	21	9	0	0	0	0	1	14	25	15	6	1	12	13	24	35	2	0	0	56	0	97	168	1	151	0	0	7	0	5	27	2
PBANKA_0905400	35	0	36	0	0	16	15	0	0	0	14	0	0	0	0	0	0	179	1	0	0	0	2	2	1	0	0	0	3	13	2	6	0	0	0	0	63	0	50	60	0	24	11	0	4	0	6	9	0
PBANKA_0905500	144	18	16	216	4	18	16	186	74	0	7	3	27	0	0	0	0	57	0	0	0	0	1	5	4	0	14	7	0	6	12	23	7	55	238	0	89	0	28	46	0	63	111	0	0	0	0	3	0
PBANKA_0905600	0	0	0	0	88	0	3	69	0	0	0	414	0	0	0	0	0	0	174	0	0	0	0	2	0	0	39	119	530	1	0	0	85	6	0	0	0	0	0	0	339	0	2	0	267	0	36	0	14
PBANKA_0905700	0	0	0	0	0	0	2	0	0	0	0	0	0	0	0	0	0	0	10	0	0	3	0	0	0	0	0	0	13	0	0	0	0	0	9	0	0	0	0	8	0	0	0	0	3	0	0	0	0
PBANKA_0905800	23	7	15	103	0	0	4	0	9	26	0	24	0	0	0	0	0	12	48	0	117	46	0	0	4	20	3	1	0	0	0	6	27	11	0	0	0	0	0	0	4	0	0	0	10	0	5	0	6
PBANKA_0905900	0	141	0	756	0	0	0	408	567	0	0	780	138	29	0	0	55	0	866	0	0	0	0	0	105	313	4	352	488	1	59	986	626	614	590	0	0	0	241	0	829	0	261	1	498	0	151	0	35
PBANKA_0906000	0	0	0	0	0	0	0	0	0	0	0	0	0	0	0	0	0	0	0	0	0	0	0	0	0	0	0	0	0	0	0	0	0	0	0	0	0	0	0	0	0	0	0	0	0	0	0	0	0
PBANKA_0906100	0	12	0	0	50	0	0	0	0	0	0	0	20	67	0	0	0	0	0	44	0	0	0	0	0	0	0	0	0	0	0	0	0	0	0	0	0	0	0	0	0	0	0	0	9	0	0	0	0
PBANKA_0906200	16	0	0	0	0	0	31	0	0	11	0	7	0	0	0	0	5	0	40	0	136	25	0	0	8	11	10	0	1	0	0	0	1	0	0	0	16	0	0	0	4	0	0	0	0	0	10	0	5
PBANKA_0906300	140	0	0	0	0	0	0	0	0	0	0	0	0	0	0	0	0	0	0	0	0	0	0	0	0	0	5	0	0	0	1	0	0	0	0	0	0	0	1	0	0	0	0	0	0	0	2	0	0
PBANKA_0906400	3	0	0	45	0	0	0	2	0	2	0	48	0	0	0	0	0	0	27	0	90	70	0	0	2	0	2	3	11	0	26	153	2	0	18	0	35	0	91	7	0	0	0	0	5	0	6	0	0
PBANKA_0906500	0	10	30	0	0	0	0	0	0	50	4	4	0	23	0	0	0	0	0	0	7	9	0	0	0	0	0	3	5	0	0	0	5	0	0	0	35	0	0	0	4	0	0	0	10	0	9	32	4
PBANKA_0906600	0	0	2	73	106	18	0	0	0	0	0	1	119	6	0	0	0	1	4	0	0	0	0	0	3	0	0	0	0	0	17	111	23	0	0	0	4	0	43	0	0	0	73	0	21	0	2	0	1
PBANKA_0906700	337	12	112	56	0	303	210	0	33	92	5	34	62	0	0	0	1	170	15	20	41	27	7	18	16	21	19	6	18	21	36	81	47	48	0	0	32	0	109	119	5	239	0	0	51	0	7	10	0
PBANKA_0906800	0	0	0	0	0	0	0	0	0	0	0	5	0	0	0	0	0	0	0	0	0	0	0	0	0	0	0	0	0	0	0	0	0	0	0	0	0	0	0	0	0	0	0	0	6	0	5	0	0
PBANKA_0906900	189	0	447	2	0	381	269	0	0	177	107	89	132	0	0	0	22	357	65	0	203	12	20	59	61	0	36	32	26	75	94	0	9	0	23	0	32	0	220	873	77	1113	92	0	53	0	13	3682	8
PBANKA_0907000	0	0	0	0	0	0	0	0	0	0	0	7	0	0	0	0	0	0	10	0	0	0	1	0	0	0	0	0	2	0	1	26	1	0	0	0	0	0	0	0	9	0	0	0	3	0	0	0	0
PBANKA_0907100	0	0	0	0	0	0	0	0	0	0	0	250	0	0	0	0	0	0	597	7	0	0	0	0	0	0	0	128	263	0	0	80	114	0	82	0	0	0	0	0	461	0	2	1	288	0	114	0	18
PBANKA_0907200	1	23	166	3	305	2	32	0	0	199	0	44	158	0	0	0	0	23	58	65	55	45	0	0	12	25	20	0	6	0	0	0	9	0	0	0	96	0	51	0	6	104	0	0	33	0	0	0	8
PBANKA_0907300	0	0	0	0	0	0	0	0	0	3	0	0	5	0	0	0	0	0	0	0	4	38	0	0	0	0	4	3	0	4	0	1	2	0	0	0	0	0	79	3	9	0	0	0	0	0	0	0	0
PBANKA_0907400	75	0	11	0	0	101	10	0	0	18	7	5	0	0	0	0	1	27	24	0	0	33	0	1	0	0	0	0	0	0	0	10	2	18	0	0	6	0	2	0	8	46	0	0	11	0	0	0	0
PBANKA_0907500	16	0	49	0	0	100	13	0	0	0	5	2	0	0	0	0	8	41	23	0	0	0	2	30	32	0	3	0	7	38	15	1	6	0	0	0	52	0	47	6	20	152	0	0	9	0	0	1062	0
PBANKA_0907600	0	0	0	0	0	4	0	0	0	0	0	0	0	0	0	0	0	37	0	0	0	0	0	0	0	0	1	0	3	4	0	0	0	0	0	0	9	0	10	0	1	0	0	0	1	0	1	0	0
PBANKA_0907700	15	0	18	0	0	0	0	0	0	29	4	12	0	0	0	0	0	0	18	0	175	46	2	0	0	0	15	12	26	0	4	0	4	0	0	0	37	0	9	0	21	32	0	0	7	0	10	46	2
PBANKA_0907800	0	0	0	0	0	0	0	0	0	195	0	0	0	0	0	0	0	190	8	0	123	36	0	0	1	0	0	15	0	0	0	16	2	0	0	0	0	0	0	0	27	0	0	0	9	0	17	0	8
PBANKA_0907900	297	0	0	0	0	308	54	0	0	0	60	593	0	0	0	0	0	0	1525	0	0	0	0	5	0	0	29	389	597	36	0	61	278	0	64	0	148	0	50	33	1192	19	0	0	665	0	218	4	30
PBANKA_0908000	126	3	0	3	0	10	0	0	28	18	0	9	0	0	0	0	0	0	8	0	2	1	0	7	3	2	0	0	29	0	1	10	19	0	0	0	10	0	5	8	27	32	0	0	11	0	16	0	0
PBANKA_0908100	0	9	82	19	0	0	66	0	32	28	33	42	0	0	0	0	0	115	3	0	0	8	9	9	18	0	4	19	32	21	35	1	62	0	0	0	10	0	60	7	30	87	0	0	4	0	1	0	1
PBANKA_0908200	0	0	0	0	0	0	27	0	0	0	1	2	0	0	0	0	0	2	0	61	0	17	0	4	2	0	8	2	0	0	0	0	0	0	0	0	6	0	45	0	8	0	0	0	17	0	5	0	0
PBANKA_0908300	10	0	78	0	0	134	2	218	0	0	2	37	0	0	0	0	7	39	27	23	100	18	15	9	25	0	2	13	12	2	33	6	0	0	5	0	195	0	28	298	13	66	0	0	4	0	18	0	3
PBANKA_0908400	0	45	0	0	0	0	0	0	0	0	0	5	0	0	0	0	0	2	29	0	0	0	0	2	0	0	0	4	2	0	0	0	1	0	0	0	1	0	0	0	13	0	0	0	6	0	1	0	1
PBANKA_0908500	169	17	267	0	0	353	228	0	62	8	63	85	0	0	0	0	6	161	21	0	1	0	6	19	31	0	46	6	7	74	62	0	15	0	0	0	110	0	82	327	56	1351	0	0	87	0	16	141	2
PBANKA_0908600	0	221	0	0	125	0	0	0	0	2	14	38	330	20	0	0	8	0	0	84	0	0	0	0	45	0	20	0	0	0	0	0	0	0	0	0	0	0	0	1	1	0	0	0	0	0	0	0	0
PBANKA_0908700	0	0	52	0	0	0	0	0	0	0	0	22	0	0	0	0	0	63	0	0	20	11	5	0	0	0	0	7	0	0	20	0	6	0	0	0	30	0	0	5	28	29	0	0	8	0	0	94	3
PBANKA_0908800	385	15	147	0	0	612	460	0	0	31	15	36	130	34	0	0	17	48	18	169	113	21	8	34	49	0	47	6	1	135	58	0	0	0	0	0	283	0	325	220	20	982	0	0	38	0	0	458	3
PBANKA_0908900	137	0	6	0	0	81	75	0	0	0	9	35	0	0	0	0	0	0	42	0	0	0	0	0	0	0	6	0	0	4	0	0	1	0	0	0	46	0	0	0	16	125	0	0	12	0	26	341	0
PBANKA_0909000	0	0	0	0	0	0	0	0	0	0	0	0	0	0	0	0	0	47	0	0	0	0	0	0	0	0	0	0	0	0	0	0	0	0	0	0	0	0	0	0	0	0	0	0	0	0	0	0	0
PBANKA_0909100	0	0	0	0	0	184	0	0	0	0	0	14	0	0	0	0	0	0	33	0	0	18	0	0	0	0	0	0	0	0	0	0	6	0	0	0	0	0	0	0	7	0	0	0	0	0	6	0	1
PBANKA_0909200	84	0	21	0	0	92	58	0	0	29	20	22	0	0	0	0	0	24	0	0	44	58	0	0	3	0	16	6	0	15	0	78	2	0	0	0	28	0	45	15	4	0	0	0	5	0	4	0	0
PBANKA_0909300	0	0	0	0	0	0	0	0	0	40	0	0	0	0	0	0	0	42	0	0	83	14	0	0	0	0	0	0	0	0	0	0	0	0	0	0	0	0	0	67	0	0	0	0	0	0	0	0	4
PBANKA_0909400	82	0	136	0	0	310	4	0	0	0	21	12	0	0	0	0	11	98	7	0	0	0	17	0	28	0	1	12	0	31	36	48	0	0	0	0	181	0	57	119	1	388	0	0	3	0	0	36	2
PBANKA_0909500	0	0	0	0	0	0	0	0	0	0	0	1	0	0	0	0	0	0	27	0	0	0	0	0	0	0	0	49	76	0	0	0	3	0	0	0	0	0	0	0	28	0	0	0	65	0	23	0	5
PBANKA_0909600	212	0	46	0	0	319	192	0	0	0	25	36	0	18	0	0	1	37	38	0	0	40	4	0	4	0	14	43	0	36	15	57	19	0	0	0	60	0	189	401	64	114	0	0	28	0	5	256	0
PBANKA_0909700	0	0	0	0	0	0	13	0	0	0	8	5	0	0	0	0	0	0	0	0	0	0	0	0	0	0	0	2	0	1	0	3	0	0	0	0	1	0	39	0	0	0	0	0	0	0	0	0	0
PBANKA_0909800	0	0	0	0	0	17	0	0	0	0	0	0	0	0	0	0	7	0	2	0	0	0	0	0	4	0	0	0	0	14	0	0	0	0	0	0	0	0	0	0	7	0	0	0	0	0	6	0	0
PBANKA_0909900	96	0	0	0	0	0	495	0	0	38	192	0	0	0	0	0	2	138	0	0	0	10	4	36	16	0	7	12	27	15	18	0	0	0	0	0	114	0	5	25	16	0	0	0	0	0	11	0	11
PBANKA_0910000	35	57	114	248	45	0	197	57	193	2	57	0	0	0	0	0	94	69	36	0	6	0	8	18	53	126	41	3	2	12	63	259	94	419	390	0	18	0	93	171	7	271	272	0	17	0	4	133	1
PBANKA_0910100	69	0	0	0	0	0	0	0	0	0	0	6	0	0	0	0	0	0	0	0	13	0	0	6	0	0	11	0	0	0	0	0	0	0	0	0	0	0	0	42	0	0	0	0	0	0	0	0	2
PBANKA_0910200	21	4	21	0	0	113	19	0	29	5	2	19	0	0	0	0	1	34	33	0	103	53	0	0	1	0	4	10	1	15	0	25	7	0	0	0	24	0	0	68	5	226	0	0	7	0	0	96	1
PBANKA_0910300	74	240	265	0	178	340	191	0	0	228	0	51	239	449	0	0	13	79	96	326	137	10	18	0	41	0	3	16	45	38	83	54	10	0	0	0	103	0	277	173	67	114	0	0	14	0	0	31	18
PBANKA_0910400	5	0	0	0	0	0	0	0	0	0	0	0	0	0	0	0	0	0	0	0	0	0	0	0	0	0	0	0	0	0	0	0	0	0	0	0	0	0	0	0	0	0	0	0	0	0	3	0	0
PBANKA_0910500	0	0	0	0	0	0	0	0	0	0	0	0	0	0	0	0	0	0	0	0	0	0	0	0	0	0	0	0	0	0	0	0	0	0	0	0	0	0	0	0	0	0	0	0	36	0	0	0	0
PBANKA_0910600	0	18	0	0	0	0	0	0	0	0	0	0	0	0	0	0	0	0	0	0	2	10	0	0	0	0	0	0	0	0	0	0	1	0	0	0	0	0	0	0	15	0	0	0	7	0	0	0	0
PBANKA_0910700	0	931	119	0	497	73	67	0	0	177	35	75	1221	1328	0	0	0	14	54	1010	170	12	1	1	0	0	2	3	13	2	6	0	7	0	0	0	1	0	2	74	22	110	0	0	5	0	21	0	6
PBANKA_0910800	274	0	73	0	0	250	339	0	0	0	39	0	0	0	0	0	7	110	0	0	0	0	2	9	20	0	8	0	0	20	11	0	0	0	0	0	150	0	43	50	0	399	0	0	0	0	0	77	0
PBANKA_0910900	341	0	9	0	0	388	667	0	0	0	51	107	0	0	0	0	10	106	13	0	0	0	14	102	20	0	80	9	0	1	25	0	6	0	0	0	47	0	86	0	18	652	0	0	14	0	0	0	0
PBANKA_0911000	15	0	200	0	0	72	0	0	0	0	59	0	0	0	0	0	3	199	0	0	0	0	6	2	24	0	8	0	0	27	27	0	0	0	0	0	54	0	127	6	0	420	0	0	0	0	0	71	0
PBANKA_0911100	75	0	27	0	0	219	257	0	0	0	83	0	0	0	0	0	4	116	0	0	0	0	9	5	28	0	34	0	0	13	22	0	0	0	0	0	35	0	42	1	0	1106	0	0	0	0	0	155	0
PBANKA_0911200	119	0	0	0	0	0	0	0	0	5	0	0	0	0	0	0	14	38	0	0	76	0	0	0	34	0	0	0	0	34	0	0	0	0	0	0	0	0	0	0	0	0	0	0	0	0	0	0	1
PBANKA_0911300	0	0	0	0	0	0	0	0	0	0	0	0	0	0	0	0	0	0	0	0	0	0	0	0	0	0	0	0	0	0	0	0	0	0	0	0	0	0	0	0	0	0	0	0	0	0	0	0	0
PBANKA_0911400	0	0	0	0	0	0	0	0	0	0	0	0	0	0	0	0	0	0	0	0	0	0	0	0	0	0	0	1	0	0	0	0	0	0	0	0	0	0	0	0	5	0	0	0	0	0	0	0	2
PBANKA_0911500	131	66	109	0	151	5	155	11	0	0	5	34	130	59	0	0	11	59	3	252	18	0	0	2	44	0	8	0	40	0	0	0	1	0	22	0	61	0	6	102	8	0	0	0	8	0	0	32	0
PBANKA_0911600	121	0	20	0	0	0	27	0	0	0	4	8	0	0	0	0	3	57	0	0	0	6	0	5	5	0	0	0	0	0	7	0	0	0	0	0	0	0	0	10	3	83	0	0	15	0	0	2	3
PBANKA_0911700	9	214	123	1232	404	237	278	1417	1015	0	48	1	0	0	0	0	456	387	0	0	0	0	25	9	110	338	69	18	49	50	134	1779	465	1884	1016	0	68	0	250	196	59	954	326	0	24	0	7	1888	0
PBANKA_0911800	49	0	8	8	0	0	0	0	0	0	0	4	0	0	0	0	0	20	0	0	17	46	0	0	0	0	0	3	1	13	0	0	0	0	0	0	0	0	0	0	7	0	0	0	4	0	4	0	3
PBANKA_0911900	0	86	0	4	249	0	0	108	4	0	0	0	121	293	0	0	19	0	0	198	0	0	0	0	0	0	0	0	0	0	0	0	3	60	31	0	0	0	0	0	9	0	44	0	0	0	0	0	0
PBANKA_0912000	84	0	23	0	0	0	2	6	0	0	10	1	0	0	0	0	0	5	0	0	0	1	0	0	0	0	2	0	0	2	0	0	0	0	5	0	0	0	49	41	7	44	0	0	0	0	9	0	5
PBANKA_0912100	238	222	51	0	154	542	0	114	0	173	19	64	0	359	0	0	2	298	73	194	304	6	16	26	0	0	8	8	59	71	81	0	11	0	0	0	149	0	30	275	17	829	44	0	0	0	17	447	21
PBANKA_0912200	0	0	0	0	0	0	0	0	0	0	0	0	0	0	0	0	0	0	0	0	0	34	0	0	0	0	0	3	14	0	0	0	0	0	9	0	0	0	1	0	0	0	15	0	2	0	1	0	2
PBANKA_0912300	0	0	0	0	0	0	4	0	0	24	0	49	0	0	0	0	0	0	82	0	0	38	0	0	0	6	9	9	21	1	0	0	0	0	25	0	9	0	0	0	2	0	0	0	42	0	13	0	8
PBANKA_0912400	0	239	0	0	682	0	0	100	0	35	0	63	998	762	0	0	1	0	17	201	0	0	0	0	0	0	0	8	6	9	0	0	10	0	167	0	0	0	0	0	53	0	90	0	13	0	6	0	0
PBANKA_0912500	0	20	3	0	6	0	0	20	0	0	0	413	42	36	0	0	10	42	619	0	0	20	0	0	26	0	0	194	422	0	0	1	94	62	150	0	0	0	41	0	399	0	0	0	491	0	110	0	8
PBANKA_0912600	583	45	78	0	0	611	256	27	0	123	188	2	161	0	0	0	7	637	120	74	80	48	18	75	27	0	11	24	20	78	100	59	0	0	22	0	400	0	317	654	5	1214	0	0	51	0	10	559	12
PBANKA_0912700	0	46	0	0	0	0	0	0	0	0	0	0	0	0	0	0	0	4	0	7	111	39	0	0	0	0	0	5	0	1	0	0	0	0	0	0	5	0	37	178	3	0	47	0	0	0	13	0	0
PBANKA_0912800	0	0	0	0	0	0	0	0	0	0	0	4	0	0	0	0	0	0	1	0	0	0	0	0	0	0	0	0	0	0	0	0	0	0	0	0	0	0	0	0	0	0	0	0	2	0	0	0	0
PBANKA_0912900	0	5	6	0	0	0	0	0	0	0	0	0	0	0	0	0	0	9	0	0	0	0	1	0	0	0	0	0	0	1	8	0	0	0	0	0	0	0	0	4	0	13	0	0	2	0	0	0	0
PBANKA_0913000	289	0	142	0	44	2	69	0	0	0	67	2	6	0	0	0	6	393	32	0	26	10	34	22	34	0	14	0	0	101	114	0	0	0	0	0	210	0	298	145	0	745	0	0	0	0	1	7	0
PBANKA_0913100	17	0	3	0	72	0	0	0	0	0	0	6	0	0	0	0	0	16	2	0	0	18	0	0	0	0	0	2	0	21	0	0	0	0	0	0	0	0	0	21	2	147	0	0	13	0	7	4	0
PBANKA_0913200	0	0	0	0	25	0	0	80	0	9	11	1	0	0	0	0	0	0	4	0	0	0	0	0	0	0	0	0	0	0	0	0	3	0	0	0	0	0	27	15	7	0	0	0	18	0	0	0	0
PBANKA_0913300	0	0	0	0	0	0	0	0	0	0	0	0	0	0	0	0	0	0	0	0	27	39	0	0	0	0	0	0	0	0	0	0	0	0	0	0	0	0	0	0	0	0	0	0	0	0	0	0	0
PBANKA_0913400	0	0	44	0	0	0	0	235	31	0	0	47	0	0	0	0	134	0	73	0	17	81	0	0	0	0	0	9	29	0	0	0	0	0	110	0	0	0	0	0	0	0	0	0	10	0	19	623	13
PBANKA_0913500	0	0	0	0	0	0	0	0	0	0	0	0	0	0	0	0	0	0	0	0	0	0	0	0	0	0	0	0	0	0	0	0	0	0	0	0	0	0	0	0	0	0	0	0	0	0	0	0	0
PBANKA_0913600	327	0	128	0	0	265	54	0	0	0	92	0	0	0	0	0	6	176	0	47	0	0	26	9	29	0	28	0	0	23	106	0	0	0	0	0	25	0	128	206	0	332	0	0	0	0	0	680	0
PBANKA_0913700	0	0	0	0	0	0	0	0	0	44	0	5	0	0	0	0	0	0	0	0	55	24	0	0	0	0	4	0	0	0	0	0	0	0	0	0	60	0	0	0	2	0	0	0	6	0	0	0	3
PBANKA_0913800	0	0	0	0	0	0	0	0	0	0	0	0	0	0	0	0	0	0	2	0	158	5	0	0	0	0	0	1	0	0	0	0	0	0	77	0	0	0	0	0	3	0	0	0	8	0	0	0	0
PBANKA_0913900	0	92	72	0	146	0	2	15	0	116	6	2	175	128	0	0	0	32	25	175	77	37	2	5	0	0	0	12	32	0	2	0	0	6	0	0	2	0	1	53	7	31	69	0	16	0	0	35	3
PBANKA_0914000	0	72	0	0	27	0	0	0	0	8	0	18	116	7	0	0	0	0	8	0	55	0	0	0	0	0	0	0	0	0	0	0	0	0	0	0	0	0	0	0	0	0	0	0	0	0	0	0	3
PBANKA_0914100	0	132	0	0	134	0	0	0	0	179	0	8	88	4	0	0	0	0	44	53	53	22	0	0	4	0	0	4	0	0	0	0	18	0	142	0	0	0	0	0	15	0	112	0	4	0	11	0	8
PBANKA_0914200	0	0	1	0	0	0	0	37	33	24	3	54	0	0	0	0	105	0	2	18	47	4	1	4	13	0	1	2	22	0	1	49	14	0	49	0	0	0	0	0	7	0	0	0	5	0	8	0	7
PBANKA_0914300	0	0	0	0	0	0	0	0	0	0	0	23	0	0	0	0	0	0	0	0	0	15	0	0	0	0	0	8	0	0	0	0	3	0	0	0	0	0	0	0	1	0	0	0	0	0	0	0	13
PBANKA_0914400	0	0	0	0	0	0	0	35	0	0	0	12	0	0	0	0	0	0	72	0	0	16	0	0	0	0	0	0	0	0	0	0	7	0	0	0	0	0	0	0	27	0	0	0	6	0	14	0	0
PBANKA_0914500	0	0	1	0	84	136	0	0	0	22	4	0	0	50	0	0	0	22	30	3	76	0	0	0	1	0	3	0	0	8	2	0	0	0	0	0	23	0	3	0	13	76	1	0	9	0	0	76	1
PBANKA_0914600	0	0	0	0	0	0	0	0	0	41	0	150	182	0	0	0	0	0	44	13	14	8	0	0	0	0	0	31	67	0	0	0	17	0	0	0	0	0	72	0	61	0	0	0	98	0	45	40	4
PBANKA_0914700	0	0	0	0	0	0	0	0	0	40	0	0	0	0	0	0	1	0	0	0	13	0	0	0	3	0	2	0	0	0	0	0	0	0	0	0	42	0	15	1	0	0	0	0	2	0	0	112	3
PBANKA_0914800	2	0	0	0	0	0	13	0	0	0	3	0	0	0	0	0	1	8	0	0	6	12	0	0	2	0	0	0	0	0	0	0	1	0	0	0	0	0	11	95	2	0	0	0	8	0	0	0	0
PBANKA_0914900	0	0	23	0	0	0	0	0	0	0	0	7	0	0	0	0	0	0	18	0	7	1	0	0	0	0	0	0	0	0	0	0	2	0	0	0	0	0	19	6	5	27	0	0	4	0	0	0	0
PBANKA_0915000	0	1747	0	6304	0	0	0	1261	6491	110	0	0	185	0	0	0	1581	133	0	157	0	0	0	0	1148	3524	0	0	0	0	874	9883	4701	3193	960	0	0	0	3032	0	0	0	956	0	0	0	0	0	0
PBANKA_0915100	0	95	0	6	125	0	0	0	0	51	0	0	77	29	0	0	0	0	0	0	0	0	0	0	0	9	0	0	0	0	0	0	0	0	0	0	0	0	0	0	0	0	0	0	0	0	0	0	2
PBANKA_0915200	0	11	0	0	0	0	0	0	0	251	0	0	0	65	0	0	0	0	0	76	333	251	0	0	0	0	0	0	0	0	0	0	0	0	0	0	0	0	0	0	0	0	0	0	0	0	0	0	20
PBANKA_0915300	0	0	0	25	0	0	0	0	7	3	0	3	0	25	0	0	14	0	8	5	0	0	4	0	6	0	0	0	0	0	38	11	10	2	39	0	0	0	0	0	0	0	0	0	1	0	0	0	1
PBANKA_0915400	0	0	0	0	0	0	0	0	0	0	0	0	0	0	0	0	0	0	2	0	0	0	0	0	0	0	0	1	0	0	0	0	0	0	0	0	0	0	0	0	1	0	0	0	0	0	0	0	0
PBANKA_0915500	0	0	0	0	0	0	0	0	0	0	0	0	0	0	0	0	0	0	6	3	0	0	0	0	0	0	0	0	0	0	0	0	0	0	0	0	0	0	0	0	4	0	0	0	6	0	0	0	0
PBANKA_0915600	0	716	0	0	1550	0	240	957	0	467	0	21	2601	1682	0	0	0	0	56	1170	108	13	0	0	0	0	0	0	0	0	0	125	11	432	1470	0	0	0	0	0	25	0	1155	0	86	0	24	0	10
PBANKA_0915700	0	0	0	0	0	0	0	0	0	0	0	45	0	0	0	0	0	0	0	0	310	44	0	0	0	0	0	12	1	0	0	0	0	0	0	0	0	0	0	0	0	0	0	0	2	0	0	0	0
PBANKA_0915800	0	0	0	0	0	0	0	0	0	1	0	0	0	0	0	0	0	0	0	0	0	0	0	15	0	0	0	0	0	0	0	0	3	0	0	0	3	0	19	0	9	0	0	0	11	0	0	0	0
PBANKA_0915900	13	0	1	0	37	0	5	0	0	7	0	0	0	0	0	0	1	30	0	0	78	6	2	0	0	0	2	0	0	0	7	10	0	22	0	0	0	0	6	70	3	0	0	0	2	0	0	3	0
PBANKA_0916000	0	0	0	0	0	0	0	0	0	0	0	0	0	0	0	0	5	0	0	0	0	36	0	4	7	0	2	0	0	0	0	0	0	0	0	0	0	0	0	0	0	6	0	0	0	0	0	0	3
PBANKA_0916100	150	0	89	1	0	467	398	0	0	39	63	11	0	0	0	0	1	197	3	7	5	12	5	22	9	0	22	0	0	71	30	0	0	0	0	0	148	0	272	118	1	606	0	0	5	0	0	307	2
PBANKA_0916200	0	3	11	0	0	0	0	0	0	4	0	0	112	0	0	0	0	71	0	0	58	63	3	2	2	0	0	0	0	39	14	0	8	0	4	0	7	0	15	0	31	0	0	0	67	0	0	0	4
PBANKA_0916300	0	0	0	0	0	0	0	0	0	0	0	0	0	0	0	0	0	0	0	0	0	0	0	0	0	0	0	0	0	0	0	0	0	0	0	0	0	0	0	0	0	0	0	0	0	0	0	0	0
PBANKA_0916400	188	0	191	0	0	14	142	0	0	67	2	60	0	0	0	0	6	5	8	0	104	30	2	51	18	0	24	13	28	21	18	0	0	0	0	0	198	0	89	3	16	251	0	0	32	0	1	1	4
PBANKA_0916500	0	0	94	0	0	0	0	0	0	0	0	0	0	0	0	0	0	47	0	0	0	0	0	0	0	0	0	11	0	0	0	0	0	0	0	0	0	0	0	42	0	0	0	0	0	0	0	0	0
PBANKA_0916600	0	0	0	0	48	331	58	0	0	76	0	5	47	0	0	0	0	52	4	12	97	18	0	15	0	0	0	2	13	0	0	0	0	0	0	0	1	0	3	0	12	0	0	0	8	0	3	0	5
PBANKA_0916650	0	0	0	0	0	0	0	0	0	0	0	9	0	0	0	0	0	0	0	0	0	0	0	0	0	0	0	0	0	0	0	0	0	0	0	0	0	0	0	0	1	18	0	0	0	0	0	0	0
PBANKA_0916700	28	231	197	0	0	0	0	0	0	0	0	852	369	38	0	0	0	0	1507	107	0	0	1	0	0	0	0	337	380	36	0	0	341	0	0	0	0	0	93	0	1150	0	0	0	632	0	308	0	21
PBANKA_0916800	0	0	12	2	38	0	0	42	0	0	1	3	0	0	0	0	0	0	0	0	0	17	0	0	0	5	5	0	7	0	3	3	0	0	0	0	0	0	5	0	0	0	5	0	0	0	0	5	3
PBANKA_0916900	19	0	0	0	0	0	0	0	0	5	0	25	0	0	0	0	0	0	6	0	33	6	0	0	0	0	8	2	4	0	0	0	1	0	0	0	3	0	4	0	17	0	0	0	0	0	9	0	0
PBANKA_0917000	27	45	67	0	8	0	196	0	0	13	37	7	83	36	0	0	0	140	10	14	55	4	0	14	2	0	10	0	9	6	0	0	7	0	0	0	45	0	135	31	20	134	0	0	19	0	0	33	1
PBANKA_0917100	1	16	4	0	134	81	44	0	0	30	0	0	258	53	0	0	0	14	44	74	49	5	0	3	0	0	1	8	1	2	0	0	0	0	0	0	67	0	73	41	0	0	0	0	23	0	1	1	1
PBANKA_0917200	148	23	17	0	0	1	3	0	96	0	38	7	0	0	0	0	11	21	25	0	2	0	0	19	43	0	7	14	7	0	0	0	28	0	0	0	0	0	11	53	51	0	0	0	17	0	5	0	3
PBANKA_0917300	0	8	0	11	0	0	23	0	77	0	10	6	0	0	0	0	217	52	2	0	0	0	0	0	15	14	7	0	1	0	1	0	36	50	0	0	108	0	51	62	7	0	20	0	14	0	2	0	0
PBANKA_0917400	0	0	28	0	0	0	0	0	0	0	0	0	0	0	0	0	0	42	9	0	0	0	1	0	0	0	18	6	0	25	7	0	0	0	0	0	60	0	31	0	0	213	0	0	0	0	1	96	1
PBANKA_0917500	42	0	39	0	0	182	97	0	0	35	6	44	0	0	0	0	9	59	104	0	88	22	5	22	10	0	7	20	15	33	25	23	20	0	0	0	38	0	84	142	61	387	0	0	15	0	3	4	1
PBANKA_0917700	0	0	54	0	0	48	0	0	16	0	0	0	0	0	0	0	26	31	46	0	0	13	0	6	2	0	19	8	23	1	0	0	8	0	0	0	0	0	3	52	3	44	0	0	0	0	0	10	0
PBANKA_0917800	0	0	0	0	0	0	33	0	2	89	0	16	0	0	0	0	3	0	0	0	28	0	0	2	0	0	0	3	0	0	0	0	0	0	0	0	0	0	0	62	5	0	0	0	28	0	0	0	1
PBANKA_0917900	200	0	2	0	0	0	8	0	4	0	1	44	0	0	0	0	2	15	11	0	23	37	0	0	0	0	0	0	3	0	24	0	10	0	290	0	0	0	91	0	37	0	0	0	5	0	0	0	1
PBANKA_0918000	48	0	0	10	0	0	39	0	0	187	16	26	0	0	0	0	0	0	68	54	181	156	0	19	0	0	15	11	44	0	0	0	18	0	60	0	0	0	0	0	53	0	0	0	15	0	12	0	12
PBANKA_0918100	18	0	0	0	0	0	0	0	0	0	0	4	0	0	0	0	0	2	0	0	50	18	1	0	0	0	0	5	7	0	1	0	5	0	0	0	0	0	5	0	9	0	0	0	3	0	0	0	4
PBANKA_0918200	127	0	0	0	0	0	77	0	0	0	0	0	0	0	0	0	0	0	5	0	0	0	0	0	0	0	2	0	0	0	0	0	2	0	0	0	0	0	0	0	6	0	0	0	0	0	0	0	0
PBANKA_0918300	0	15	0	373	132	0	114	78	68	2	8	2	0	0	0	0	38	0	3	84	0	0	0	0	16	0	0	5	8	0	2	116	85	84	156	0	0	0	82	10	9	0	69	0	0	0	8	0	0
PBANKA_0918400	0	0	0	0	0	0	0	0	0	0	0	0	0	0	0	0	0	0	12	0	0	0	0	0	0	0	0	4	0	0	0	0	4	0	0	0	27	0	0	0	9	0	0	0	2	0	4	0	0
PBANKA_0918500	0	0	0	0	0	69	0	0	0	0	0	4	0	0	0	0	0	32	12	0	0	12	1	0	0	0	0	0	0	0	8	0	0	0	0	0	23	0	0	12	1	0	0	0	5	0	0	0	1
PBANKA_0918600	184	0	154	0	0	319	477	0	0	45	174	92	0	0	0	0	18	414	51	0	0	0	9	22	58	20	74	5	34	62	24	0	6	7	0	0	312	0	285	657	20	585	44	0	36	0	9	50	0
PBANKA_0918700	0	0	0	0	0	0	0	0	0	0	10	0	0	0	0	0	0	0	0	0	8	9	0	0	0	0	8	0	0	0	5	0	3	0	0	0	0	0	0	0	1	0	0	0	0	0	0	0	0
PBANKA_0918800	2	0	0	0	0	0	0	0	0	0	0	0	0	0	0	0	0	0	9	16	0	0	0	0	0	0	0	0	0	0	1	0	0	0	0	0	0	0	0	0	0	0	0	0	0	0	1	0	0
PBANKA_0918900	0	28	0	0	116	0	0	0	0	119	0	3	213	104	0	0	0	0	6	43	15	12	0	0	0	0	0	9	9	0	0	0	3	0	35	0	0	0	22	0	14	0	0	0	0	0	0	0	2
PBANKA_0919000	0	0	0	0	0	0	0	0	0	0	0	0	0	0	0	0	0	0	0	0	28	37	0	0	0	0	0	0	0	0	0	0	0	0	0	0	0	0	34	0	0	0	0	0	0	0	0	0	0
PBANKA_0919100	87	130	142	492	263	302	240	542	485	218	86	79	230	248	0	0	407	340	22	328	192	32	5	40	71	53	19	4	0	58	121	525	243	225	691	0	364	0	288	172	11	564	124	0	14	0	8	187	18
PBANKA_0919200	0	0	0	0	0	0	0	0	10	0	0	0	0	0	0	0	21	27	0	55	33	6	0	0	15	13	0	0	0	5	0	0	34	0	41	0	0	0	0	94	0	0	0	0	9	0	0	79	2
PBANKA_0919300	0	0	0	0	0	0	0	9	19	0	0	0	0	0	0	0	62	0	0	0	0	0	0	0	0	0	0	8	0	1	0	0	0	0	1	0	0	0	0	0	0	0	0	0	37	0	11	0	0
PBANKA_0919400	0	132	0	0	493	0	0	27	0	152	0	6	480	397	0	0	0	0	8	207	0	0	1	0	0	0	0	3	1	11	3	0	4	0	0	0	39	0	8	29	30	0	34	0	34	0	0	0	1
PBANKA_0919500	0	0	0	33	0	124	0	0	0	0	2	0	0	0	0	0	0	0	0	0	37	0	0	0	0	0	0	0	0	0	0	0	0	0	0	0	0	0	0	0	0	0	0	0	0	0	0	0	0
PBANKA_0919600	6	0	0	14	0	0	0	0	0	0	0	17	0	0	0	0	2	0	2	0	0	0	0	0	2	0	5	7	22	0	0	23	2	0	0	0	38	0	7	0	9	0	0	0	11	0	1	146	0
PBANKA_0919700	0	0	0	0	0	0	2	0	2	0	0	0	0	0	0	0	12	5	13	0	0	0	0	0	0	2	0	0	0	0	1	66	4	0	0	0	0	0	14	0	0	0	0	0	0	0	0	14	0
PBANKA_0919800	0	0	0	0	0	0	0	0	29	0	0	2	0	0	0	0	100	83	25	0	0	0	0	0	9	0	0	8	11	6	0	0	44	0	0	0	0	0	0	0	32	0	0	0	60	0	2	0	1
PBANKA_0919900	0	0	0	0	0	0	0	0	0	0	0	97	0	0	0	0	0	0	129	0	0	0	0	0	0	0	0	38	103	0	0	0	9	0	0	0	0	0	0	0	88	0	0	0	30	0	66	0	2
PBANKA_0920000	0	0	0	0	0	0	9	0	0	0	6	26	0	0	0	0	0	0	25	0	0	26	0	0	0	0	2	8	0	0	0	0	0	0	0	0	38	0	4	0	0	0	0	0	0	0	4	0	0
PBANKA_0920100	0	7	0	0	0	0	189	0	7	0	5	35	0	0	0	0	0	0	31	0	0	0	2	8	0	0	0	0	0	0	22	0	4	0	0	0	0	0	0	83	8	0	0	0	0	0	0	0	0
PBANKA_0920300	0	0	0	0	13	0	0	0	0	26	0	7	0	0	0	0	0	0	65	0	53	0	0	0	0	0	0	3	5	0	0	0	4	0	0	0	4	0	0	0	14	0	0	0	13	0	7	0	0
PBANKA_0920400	45	55	0	321	123	0	11	37	117	160	18	42	135	216	0	0	19	0	77	34	152	55	0	5	24	37	0	3	5	0	6	96	44	173	202	0	47	0	31	0	25	0	215	0	31	0	2	1	5
PBANKA_0920500	89	319	0	783	403	0	0	943	682	300	0	36	750	407	0	0	65	0	43	223	149	2	2	48	21	305	10	0	56	0	14	1278	122	798	1542	0	0	0	66	0	30	0	1160	0	38	0	22	285	10
PBANKA_0920600	41	29	1	16	2	87	50	0	0	4	3	26	0	83	0	0	0	35	0	1	38	16	8	19	2	5	8	0	3	13	13	14	8	0	71	0	150	0	79	3	0	5	0	0	0	0	4	51	0
PBANKA_0920700	0	0	59	0	0	36	0	0	0	0	36	4	0	0	0	0	21	216	0	0	0	0	10	1	34	0	12	0	0	42	22	39	0	1	0	0	57	0	19	117	0	134	0	0	0	0	0	29	0
PBANKA_0920800	382	0	185	0	118	272	337	0	0	0	45	119	0	0	0	0	17	155	0	0	0	38	10	0	43	0	8	11	16	32	31	0	20	19	0	0	115	0	337	1	8	707	0	0	55	0	1	616	0
PBANKA_0920900	0	57	41	0	0	0	0	0	0	283	0	18	0	17	0	0	0	0	75	109	383	78	0	0	0	0	0	3	98	3	0	0	1	0	0	0	2	0	0	0	14	0	0	0	59	0	21	0	20
PBANKA_0921000	0	0	0	0	0	0	0	0	0	37	0	16	0	0	0	0	0	0	0	0	25	0	0	0	0	0	0	0	0	0	0	0	0	0	0	0	0	0	0	0	5	0	0	0	0	0	0	0	0
PBANKA_0921100	0	0	0	0	0	0	0	0	0	0	0	31	0	0	0	0	0	0	0	0	0	0	0	0	0	0	0	0	7	0	0	0	0	0	0	0	0	0	0	0	3	58	0	0	5	0	1	0	1
PBANKA_0921200	0	0	0	0	0	0	0	0	11	0	0	0	0	0	0	0	27	0	0	0	0	0	0	0	0	17	0	0	0	0	0	42	0	0	0	0	0	0	0	0	0	0	0	0	0	0	0	0	0
PBANKA_0921300	118	0	73	0	0	221	116	0	0	0	53	0	0	0	0	0	3	543	0	0	0	66	2	20	8	0	2	0	0	39	38	0	0	0	0	0	98	0	49	391	0	498	0	0	0	0	0	678	3
PBANKA_0921400	0	27	0	75	0	0	0	0	203	0	0	0	0	0	0	0	412	0	0	0	76	13	0	0	26	58	0	0	0	0	61	204	109	0	39	0	0	0	257	0	0	0	0	0	0	0	0	0	0
PBANKA_0921500	0	0	0	0	0	0	0	0	3	0	0	0	0	0	0	0	5	0	0	0	5	0	0	0	0	0	0	0	0	0	0	0	8	0	0	0	0	0	0	0	33	0	0	0	22	0	0	0	2
PBANKA_0921600	27	70	27	20	12	231	47	0	0	10	32	17	48	60	0	0	0	0	0	17	0	6	2	0	0	4	44	17	7	2	10	41	0	0	109	0	117	0	57	12	14	0	136	0	12	0	8	0	0
PBANKA_0921700	0	192	183	2079	792	223	0	2760	630	0	2	50	23	248	0	0	0	100	111	20	0	0	0	1	41	65	0	44	85	0	10	864	133	2245	5261	0	28	0	88	48	69	0	2475	0	48	0	10	0	2
PBANKA_0921800	67	6	40	0	40	0	0	94	85	17	0	5	104	38	0	0	144	2	0	37	41	76	4	0	3	14	1	0	0	0	8	12	25	2	0	0	0	0	0	0	5	51	0	0	0	0	5	0	5
PBANKA_0921900	0	0	0	0	0	0	0	0	9	0	0	0	0	0	0	0	30	0	0	0	0	15	0	0	0	0	0	0	0	0	0	0	0	0	0	0	0	0	0	0	0	0	0	0	0	0	0	0	2
PBANKA_0922000	0	0	10	0	0	0	18	0	4	23	1	0	0	0	0	0	5	7	0	0	9	8	0	0	0	0	0	0	0	5	0	0	0	0	0	0	0	0	15	3	0	11	0	0	0	0	1	97	0
PBANKA_0922100	0	0	0	0	0	0	0	0	0	81	43	59	0	0	0	0	3	229	32	0	335	60	6	41	11	0	0	4	0	48	39	0	0	0	0	0	43	0	4	0	3	34	0	0	77	0	6	488	13
PBANKA_0922200	0	0	0	0	0	0	0	89	0	0	0	10	0	0	0	0	14	0	65	0	10	0	0	0	29	0	0	12	0	0	0	0	0	0	0	0	0	0	0	0	0	0	0	0	2	0	0	0	2
PBANKA_0922300	0	0	0	0	0	0	0	0	0	51	0	34	0	0	0	0	0	0	12	0	52	43	0	0	0	0	1	7	20	0	0	0	7	0	0	0	0	0	0	0	26	0	0	0	7	0	7	0	0
PBANKA_0922400	0	5	0	0	0	0	0	0	6	11	11	15	0	0	0	0	17	0	0	0	0	4	0	0	0	0	0	0	0	0	0	0	0	0	39	0	0	0	37	19	0	62	19	0	0	0	7	0	0
PBANKA_0922500	59	453	0	269	563	0	0	1	0	388	0	0	228	104	0	0	0	0	0	0	280	100	0	0	4	0	0	0	21	0	0	90	7	133	555	0	0	0	0	0	0	0	352	0	42	0	2	0	8
PBANKA_0922600	35	274	0	75	502	0	58	710	56	0	0	0	1167	268	0	0	0	0	0	179	0	0	0	0	0	0	9	0	0	0	0	0	0	47	370	0	0	0	0	49	2	0	104	0	0	0	11	0	0
PBANKA_0922700	150	0	16	0	13	63	0	0	0	109	7	26	60	167	0	0	0	15	4	22	22	12	5	0	13	0	0	0	11	4	18	0	2	0	0	0	35	0	0	15	3	0	0	0	33	0	5	0	0
PBANKA_0922800	9	0	28	0	0	0	57	0	0	0	1	22	0	0	0	0	0	0	10	0	65	11	0	0	0	0	0	1	7	5	0	0	9	0	0	0	0	0	0	20	6	57	0	0	11	0	9	17	1
PBANKA_0922900	0	0	0	0	0	43	0	0	4	0	16	20	0	0	0	0	5	1	37	0	0	0	2	0	0	0	1	8	29	34	0	0	1	0	0	0	0	0	0	40	7	298	2	0	23	0	7	21	0
[truncated: 2,944 more rows]
[truncated: 139 more columns]

## Sheet: (b) P. falciparum asexual
id	PfAsex.61	PfAsex.62	PfAsex.63	PfAsex.64	PfAsex.65	PfAsex.66	PfAsex.67	PfAsex.68	PfAsex.69	PfAsex.71	PfAsex.72	PfAsex.73	PfAsex.74	PfAsex.75	PfAsex.76	PfAsex.77	PfAsex.79	PfAsex.610	PfAsex.611	PfAsex.612	PfAsex.613	PfAsex.614	PfAsex.615	PfAsex.616	PfAsex.617	PfAsex.618	PfAsex.619	PfAsex.620	PfAsex.621	PfAsex.622	PfAsex.623	PfAsex.624	PfAsex.625	PfAsex.626	PfAsex.627	PfAsex.628	PfAsex.629	PfAsex.630	PfAsex.631	PfAsex.632	PfAsex.633	PfAsex.634	PfAsex.635	PfAsex.636	PfAsex.637	PfAsex.638	PfAsex.639	PfAsex.640	PfAsex.641
PF3D7_0100100	0	0	0	0	0	0	255	133	0	0	0	0	126	0	0	0	69	0	0	0	0	331	0	0	0	0	184	0	0	0	0	0	0	0	87	0	0	0	0	184	0	0	0	0	0	0	405	0	0
PF3D7_0100200	0	0	0	0	0	0	0	0	0	0	0	0	0	0	0	0	0	0	0	0	0	0	0	0	0	0	0	0	0	0	0	0	0	0	0	0	0	0	0	0	0	0	0	0	0	0	29	0	0
PF3D7_0100300	0	0	0	0	0	0	0	0	0	0	0	0	0	0	0	0	0	0	0	0	0	0	0	0	0	0	0	0	0	0	0	0	0	0	0	0	0	0	0	0	0	0	0	0	0	0	0	0	0
PF3D7_0100400	0	0	0	0	0	0	0	0	0	0	0	0	234	0	0	0	0	0	0	0	0	0	0	0	0	0	0	0	0	0	0	0	0	0	42	0	0	0	0	0	0	0	0	0	0	0	0	0	0
PF3D7_0100500	0	0	0	0	0	0	0	0	0	0	0	0	0	0	0	0	0	0	0	0	0	0	0	0	0	0	0	0	0	0	0	0	0	0	0	0	0	0	0	0	0	0	0	0	0	0	0	0	0
PF3D7_0100600	0	0	0	0	0	0	0	0	0	0	0	0	0	0	0	0	0	0	0	0	0	0	0	0	0	0	0	0	0	0	0	0	0	0	0	0	0	0	0	0	0	0	0	0	0	0	0	0	0
PF3D7_0100700	0	0	0	0	0	0	0	0	0	0	0	0	0	0	0	0	0	0	0	0	0	0	0	0	0	0	0	0	0	0	0	0	0	0	0	0	0	0	0	0	0	0	0	0	0	0	0	0	0
PF3D7_0100800	0	0	0	0	0	0	0	0	0	0	0	0	0	0	0	0	0	0	0	0	0	0	0	0	0	0	0	0	0	0	0	0	0	0	0	0	0	0	0	0	0	0	0	0	0	0	0	0	0
PF3D7_0100900	0	0	0	0	0	0	0	0	0	0	0	0	0	0	0	0	0	0	0	0	0	0	0	0	0	0	0	0	0	0	0	0	0	0	0	0	0	0	0	0	0	0	0	0	0	0	0	0	0
PF3D7_0101000	0	0	0	0	0	0	0	0	0	0	0	0	0	0	0	0	0	0	0	0	0	0	0	0	0	0	0	0	0	0	0	0	0	0	0	0	0	0	0	0	0	0	0	0	0	0	0	0	0
PF3D7_0101100	0	0	0	0	0	0	0	0	0	0	0	0	0	0	0	0	0	0	0	0	0	0	0	0	0	0	0	0	0	0	0	0	0	0	0	0	0	0	0	0	0	0	0	0	0	0	0	0	0
PF3D7_0101200	0	0	0	0	0	0	0	0	0	0	0	0	0	0	0	0	0	0	0	0	0	0	0	0	0	0	0	0	0	0	0	0	0	0	0	0	0	0	0	0	0	0	0	0	0	0	0	0	0
PF3D7_0101300	0	0	0	0	0	0	0	0	0	0	0	0	0	0	0	0	0	0	0	0	0	0	0	0	0	0	0	0	0	0	0	0	0	0	0	0	0	0	0	0	0	0	0	0	0	0	0	0	0
PF3D7_0101400	0	0	0	0	0	0	0	0	0	0	0	0	0	0	0	0	0	0	0	0	0	0	0	0	0	0	0	0	0	0	0	0	0	0	0	0	0	0	0	0	0	0	0	0	0	0	0	0	0
PF3D7_0101500	0	0	0	0	0	0	0	0	0	2	0	0	0	0	0	0	0	0	0	0	0	0	0	0	0	0	0	0	0	0	0	0	0	0	0	0	0	0	0	0	0	0	0	0	0	0	0	0	0
PF3D7_0101600	0	0	0	0	0	0	0	0	0	0	0	0	0	0	0	0	0	0	0	0	0	0	0	0	0	0	0	0	0	0	0	0	0	0	0	0	0	0	0	0	0	0	0	0	0	0	0	0	0
PF3D7_0101700	0	0	0	0	0	0	0	0	0	0	0	0	0	0	0	0	0	0	0	0	0	0	0	0	0	0	0	0	0	0	0	0	0	0	0	0	0	0	0	0	0	0	0	0	0	0	0	0	0
PF3D7_0101800	0	0	0	0	0	0	0	0	0	0	0	0	0	0	0	0	0	0	0	0	0	0	0	0	0	0	0	0	0	0	0	0	0	0	0	0	0	0	0	0	0	0	0	0	0	0	0	0	0
PF3D7_0101900	0	0	0	0	0	0	0	0	0	0	0	0	0	0	0	0	0	0	0	0	0	0	0	0	0	0	0	0	0	0	0	0	0	0	0	0	0	0	0	0	0	0	0	0	0	0	0	0	0
PF3D7_0102000	0	0	0	0	0	0	0	0	0	0	0	0	0	0	0	0	0	0	0	0	0	0	0	0	0	0	0	0	0	0	0	0	0	0	0	0	0	0	0	0	0	0	0	0	0	0	0	0	0
PF3D7_0102100	0	0	0	0	0	0	0	0	0	0	0	0	0	0	0	0	0	0	0	0	0	0	0	0	0	0	0	0	0	0	0	0	0	0	0	0	0	0	0	0	0	0	0	0	0	0	0	0	0
PF3D7_0102200	0	0	0	0	0	0	0	0	0	0	0	0	0	0	0	0	0	0	0	0	0	531	0	0	0	0	2	0	0	0	0	0	0	0	1	0	0	0	0	0	0	0	0	0	0	0	0	0	0
PF3D7_0102300	23	39	0	0	0	0	0	0	21	0	0	0	0	0	0	0	0	0	7	51	0	0	0	0	0	0	2	0	0	106	0	0	0	0	6	0	0	0	0	0	0	0	29	0	0	0	0	0	7
PF3D7_0102400	0	0	0	0	11	0	0	0	1	0	0	0	0	0	0	0	0	0	0	0	0	0	0	0	2	0	0	0	0	0	0	0	0	3	8	11	0	0	0	0	0	0	14	0	0	0	0	0	0
PF3D7_0102500	0	0	0	0	0	0	0	29	0	0	0	0	0	0	0	0	0	0	35	0	0	0	0	0	0	0	0	0	0	0	6	0	0	0	4	0	0	0	0	0	77	0	0	0	0	0	0	0	0
PF3D7_0102600	0	0	0	0	0	0	0	0	0	0	0	16	0	0	0	0	0	0	0	0	0	0	0	9	0	0	13	0	0	0	0	0	0	0	0	0	0	0	0	0	0	0	0	0	0	0	0	0	0
PF3D7_0102700	0	0	0	0	0	0	0	0	0	0	0	0	0	0	0	0	0	0	0	0	0	0	0	0	0	0	42	0	0	0	0	0	0	0	0	0	0	0	0	0	0	0	0	0	0	773	0	0	0
PF3D7_0102800	0	0	0	0	0	0	0	0	0	0	0	0	0	0	0	0	0	0	14	0	0	0	0	0	0	0	12	0	0	0	0	0	0	0	7	0	0	0	0	0	0	0	2	32	0	69	0	0	0
PF3D7_0102900	0	0	0	0	0	119	0	0	0	0	0	0	0	8	0	0	0	0	2	0	0	0	2	9	0	12	89	1	535	48	0	0	0	0	61	1121	0	0	0	0	31	0	0	194	0	0	0	0	14
PF3D7_0103000	0	0	0	0	0	0	0	0	10	0	0	42	0	1	0	0	0	6	68	57	0	3	0	0	15	0	39	118	18	0	0	0	0	0	44	3	8	0	1	0	0	0	0	0	49	77	63	0	0
PF3D7_0103100	21	78	0	0	27	0	0	1	30	55	8	59	3	161	0	0	144	0	243	60	20	235	312	10	25	0	71	161	42	36	0	0	0	12	92	1586	1096	1	0	0	135	33	48	34	159	1182	13	34	18
PF3D7_0103200	59	120	3	411	1	36	0	186	267	179	0	169	141	144	11	0	54	0	183	202	15	63	410	0	13	0	449	118	116	307	163	0	0	76	531	758	70	0	1110	28	359	356	122	1184	3	586	186	156	50
PF3D7_0103300	1	0	0	0	4	11	0	0	0	0	0	191	12	13	2	0	0	0	0	0	0	0	0	0	11	107	75	0	4	3528	0	0	0	191	106	0	0	0	6	0	0	0	0	0	206	62	0	0	0
PF3D7_0103400	122	12	74	32	0	1063	322	83	185	185	0	213	94	15	0	0	50	20	15	905	83	859	78	177	22	333	315	2209	401	3534	110	0	0	4	244	60	1325	1517	1005	69	386	156	4	188	0	1082	142	6	58
PF3D7_0103500	1	120	0	0	0	0	0	32	0	0	0	0	0	204	0	0	0	0	0	0	0	0	0	0	30	0	27	0	0	0	0	0	0	0	16	0	0	0	0	0	0	0	18	0	0	0	0	0	0
PF3D7_0103600	35	0	0	0	0	0	0	0	9	0	0	19	0	41	0	0	71	0	19	0	0	0	130	48	42	0	22	236	0	2196	0	0	0	0	76	76	334	385	76	0	47	0	35	531	31	0	0	0	11
PF3D7_0103700	10	0	0	0	0	0	0	0	0	0	0	0	0	19	5	0	0	0	0	17	0	0	0	13	0	0	0	0	0	0	0	0	0	0	2	0	0	1	0	0	0	0	0	275	0	5	0	0	5
PF3D7_0103800	10	0	0	0	0	0	0	0	0	0	0	0	0	0	0	0	0	0	0	126	12	0	0	0	0	0	14	0	0	0	0	0	0	0	17	0	0	0	0	0	0	0	0	0	0	0	0	0	0
PF3D7_0103900	0	8	0	0	0	0	0	20	53	0	0	3	77	22	0	0	0	0	4	193	0	0	0	26	0	0	32	595	0	0	0	0	0	0	58	0	62	201	0	0	0	0	0	59	0	1	7	0	12
PF3D7_0104000	0	0	0	15	0	0	0	0	0	48	0	0	0	2	0	0	0	0	0	0	0	418	0	0	5	0	13	0	0	0	0	0	1	0	23	0	0	0	0	0	0	0	0	0	0	0	18	0	0
PF3D7_0104100	0	0	0	0	0	0	0	3	46	94	0	16	0	0	32	0	0	0	40	0	0	4	0	0	0	0	188	0	394	0	299	239	0	0	118	0	0	45	32	0	0	0	0	0	46	0	33	0	0
PF3D7_0104200	24	16	139	17	48	424	234	56	53	476	90	164	133	1	0	0	131	5	15	2	26	98	82	16	80	0	299	36	105	982	172	0	47	2	208	462	19	0	6	16	309	0	0	229	34	160	120	27	23
PF3D7_0104300	11	61	0	0	16	295	0	4	34	466	0	242	91	656	3	0	15	2	131	239	0	0	635	73	3	49	424	539	579	151	0	0	80	84	255	466	155	2	8	0	79	24	28	2299	127	380	0	174	17
PF3D7_0104400	0	103	0	0	0	0	172	0	206	0	0	29	0	0	0	0	24	0	0	344	0	0	2	0	0	0	146	0	1	130	0	0	0	85	104	19	0	0	0	0	390	0	95	2495	0	265	16	0	0
PF3D7_0104500	0	0	0	0	0	0	0	0	0	0	0	0	0	50	0	0	0	0	27	0	0	0	0	0	0	10	6	0	0	17	0	0	0	0	4	0	0	0	0	0	117	0	0	0	0	0	0	0	0
PF3D7_0104600	0	0	0	0	0	0	0	0	0	0	0	0	0	0	0	0	0	0	0	0	0	0	0	17	0	0	11	0	0	0	0	0	0	0	1	0	0	71	0	0	0	0	0	0	0	58	0	0	0
PF3D7_0104700	0	0	0	0	0	0	0	0	0	0	0	0	0	0	0	0	0	0	0	0	0	0	0	0	0	0	0	0	0	0	0	0	0	0	0	0	0	0	0	0	0	0	0	0	0	0	0	0	0
PF3D7_0104800	0	0	0	0	0	0	0	0	0	0	0	0	0	0	0	0	56	2	0	0	0	0	0	0	0	0	142	0	0	2	0	0	0	85	47	17	8	0	2	0	0	0	0	0	0	0	0	2	42
PF3D7_0104900	0	0	0	0	0	0	0	0	0	0	0	0	0	0	0	0	0	0	0	0	0	0	0	0	0	0	0	0	0	0	0	0	0	0	0	0	0	0	0	0	0	0	0	0	0	0	0	0	0
PF3D7_0105000	0	0	0	0	0	0	0	0	10	0	0	0	0	0	0	0	0	0	0	0	0	0	0	0	0	0	0	0	0	0	0	0	0	0	0	1	0	0	0	0	0	0	0	0	1	0	0	0	0
PF3D7_0105100	0	0	0	0	0	0	0	0	0	0	0	0	13	6	0	0	0	0	0	0	0	0	0	0	0	0	1	0	0	0	0	0	0	0	0	0	0	0	0	0	0	0	0	0	0	0	0	0	0
PF3D7_0105200	2	108	0	0	0	59	6	0	171	0	0	39	0	0	14	0	175	0	11	255	0	0	0	0	2	29	40	0	0	0	140	28	0	0	118	2	0	0	0	11	106	0	0	0	0	0	95	0	3
PF3D7_0105300	0	52	0	5	5	0	114	0	0	0	0	0	0	0	0	0	0	0	0	0	3	0	0	0	0	0	125	311	364	0	35	0	0	0	61	3	0	1556	0	16	0	0	0	921	0	0	0	0	0
PF3D7_0105400	0	0	23	0	0	0	30	0	0	0	1	0	0	0	0	0	0	8	0	0	0	66	0	0	0	0	4	0	0	0	0	4	11	0	9	0	0	0	19	11	0	0	0	8	0	0	0	0	0
PF3D7_0105500	4	0	0	0	0	0	0	0	0	0	0	0	0	0	0	0	0	0	2	0	0	0	0	0	0	0	1	0	0	0	0	0	0	0	5	0	0	0	0	0	0	0	0	0	0	0	67	0	0
PF3D7_0105600	0	0	0	0	0	0	178	0	0	0	0	10	0	131	0	0	0	0	428	0	0	29	111	94	47	29	83	1304	0	127	1	0	0	0	135	0	0	1	0	0	44	0	0	0	0	0	0	0	3
PF3D7_0105700	118	107	0	6	49	944	0	579	163	516	115	330	525	428	7	0	162	9	314	93	39	1862	590	345	79	43	554	4792	0	5654	6	0	2	116	456	1243	1604	1641	1585	0	313	470	103	101	0	2265	473	423	0
PF3D7_0105800	71	1	4	501	38	0	65	211	7	223	337	86	0	76	125	0	161	15	76	26	84	951	598	106	31	0	265	14	452	46	25	25	52	120	215	380	506	1814	55	157	0	0	0	97	137	739	74	204	2
PF3D7_0105900	0	22	0	0	8	0	6	79	58	2	0	0	27	0	0	0	0	3	0	0	2	0	0	0	28	77	43	6	0	0	0	0	0	0	20	0	2	0	0	0	0	0	0	3	0	0	2	0	0
PF3D7_0106000	50	0	4	161	19	233	1393	196	153	607	521	9	139	63	450	0	67	5	0	322	184	1506	65	0	3	72	448	1465	345	1621	269	106	292	130	274	0	3	461	2436	717	126	607	0	1	0	1055	93	33	0
PF3D7_0106100	33	41	69	23	0	0	68	5	54	23	179	50	63	0	211	0	133	6	81	1767	0	2	36	210	0	53	179	1759	15	456	151	177	67	0	193	0	731	0	50	244	108	6	44	70	26	0	113	109	16
PF3D7_0106200	0	0	0	0	0	0	119	0	20	0	0	0	0	59	18	0	0	0	6	0	5	0	0	0	15	0	48	0	26	1357	0	0	0	0	18	864	0	0	106	69	0	0	0	1393	0	311	233	17	0
PF3D7_0106300	33	36	0	204	97	1775	423	145	109	951	103	250	79	1	329	0	450	76	15	1405	134	378	179	5	199	51	1443	285	440	4419	9	0	3	130	1620	4779	4769	5398	2135	0	0	523	24	685	5	316	573	66	19
PF3D7_0106400	0	24	0	90	0	0	0	0	0	0	0	0	0	9	0	0	0	0	0	0	0	0	0	0	0	0	23	0	0	0	40	0	0	0	14	0	0	323	0	0	0	0	0	0	0	0	101	0	0
PF3D7_0106500	0	0	0	0	30	127	0	0	77	47	0	37	14	0	33	0	117	7	0	0	0	39	79	0	0	28	107	30	10	540	51	0	0	0	24	451	0	217	13	0	0	0	21	41	14	14	38	0	0
PF3D7_0106600	0	0	0	0	0	0	0	0	0	0	0	0	0	0	0	0	0	0	0	0	0	0	0	0	0	0	1	0	0	0	0	0	0	0	0	0	0	0	0	0	0	0	0	0	0	0	0	0	0
PF3D7_0106700	0	38	207	16	2	0	0	0	45	0	206	68	0	0	0	0	0	53	101	0	0	0	382	3	7	22	339	24	2293	131	19	0	34	0	57	0	0	444	516	105	111	0	0	268	0	0	0	0	9
PF3D7_0106800	0	192	1	5	50	0	0	0	0	7	0	5	0	62	91	1	176	57	135	13	0	49	13	0	99	10	286	36	0	826	0	0	0	13	139	47	621	1317	0	0	0	0	0	714	23	0	40	10	6
PF3D7_0106900	12	4	0	0	0	111	1	0	3	2	0	71	127	13	43	0	0	0	1	43	0	42	156	74	11	0	19	6	32	633	0	0	0	0	6	482	124	238	0	0	73	0	38	133	8	141	0	68	3
PF3D7_0107000	30	112	0	28	10	0	0	53	0	0	0	31	154	4	62	0	8	2	100	10	0	0	245	0	0	44	505	42	112	1980	0	0	0	0	220	185	746	858	0	0	0	0	2	753	131	950	56	5	25
PF3D7_0107100	35	0	0	0	0	0	0	0	8	0	0	42	0	0	0	0	0	0	0	0	0	0	0	7	0	0	0	0	0	0	0	0	0	0	22	0	0	0	0	0	0	0	0	0	0	0	0	57	0
PF3D7_0107200	0	0	0	0	0	0	0	0	0	0	0	0	0	0	0	0	0	0	0	1736	0	0	0	0	0	0	62	0	0	0	0	0	0	0	12	0	0	0	0	0	0	0	0	0	0	0	0	0	0
PF3D7_0107300	0	6	0	0	0	0	0	0	0	126	0	0	0	0	0	0	0	0	0	0	0	0	0	0	0	0	13	0	0	0	0	0	0	0	58	6	0	0	0	0	0	0	0	0	0	0	0	0	0
PF3D7_0107400	1	0	0	0	0	0	0	0	0	0	0	109	2	0	0	0	0	6	0	36	0	0	0	0	2	0	44	0	643	979	0	0	0	0	23	0	0	0	0	0	0	0	0	6	2	0	0	0	0
PF3D7_0107500	21	105	0	0	0	0	0	0	0	345	0	367	10	1	20	0	14	96	221	0	0	0	260	89	4	112	605	356	413	1276	0	0	3	81	344	339	0	1	0	0	141	0	72	0	0	0	0	4	57
PF3D7_0107600	6	0	0	0	0	0	0	0	0	0	0	8	0	0	0	0	0	0	0	0	0	2	0	0	0	0	0	9	0	391	0	0	0	4	1	0	0	0	0	0	58	0	0	0	0	0	0	0	0
PF3D7_0107700	4	17	0	0	0	48	0	0	26	83	0	0	78	14	0	0	6	0	0	0	0	0	12	2	0	6	4	0	0	19	0	0	0	0	3	0	1	0	1	0	0	0	0	0	0	0	0	33	0
PF3D7_0107800	65	1	0	114	0	0	0	0	0	0	0	34	24	36	0	0	482	0	53	61	0	0	298	2	0	0	32	0	0	1533	0	0	0	0	61	0	0	0	0	0	0	0	49	162	0	0	0	0	0
PF3D7_0107900	0	0	0	0	0	0	0	29	36	0	0	7	0	3	0	0	0	0	0	0	0	0	0	12	40	0	58	52	0	114	0	0	0	0	18	0	3	0	0	0	0	0	0	2	120	0	0	0	0
PF3D7_0108000	0	0	0	0	0	0	0	0	62	0	0	0	0	143	0	0	0	0	9	0	0	0	0	0	48	0	79	441	0	30	0	0	0	0	35	0	0	0	69	0	0	0	317	0	33	0	8	0	0
PF3D7_0108100	8	0	0	0	0	77	0	14	59	334	0	53	0	171	50	0	190	0	0	89	0	122	137	111	15	0	107	65	596	393	0	0	0	15	54	0	7	0	358	0	0	0	12	558	0	341	45	0	0
PF3D7_0108300	114	276	85	0	40	448	20	273	490	65	512	338	104	246	81	0	174	137	640	2808	223	156	463	929	39	101	1930	3642	1681	13251	305	0	26	62	1633	1898	1108	834	957	108	111	526	101	2504	0	1984	628	173	74
PF3D7_0108400	0	39	0	0	0	0	0	0	4	0	0	0	0	0	0	0	0	0	0	789	0	0	82	0	0	0	43	0	0	0	0	0	0	0	0	0	0	0	0	0	0	0	910	0	0	0	0	0	0
PF3D7_0108500	16	0	0	0	0	0	0	0	0	0	0	0	0	0	0	0	0	0	0	0	0	0	0	0	0	0	1	0	71	0	0	0	0	0	1	0	0	0	0	0	0	0	0	0	0	0	0	0	0
PF3D7_0108600	0	2	0	0	15	2	0	59	0	0	0	0	8	12	0	0	0	0	2	39	0	0	0	189	0	151	38	64	0	51	0	7	0	0	72	0	0	79	0	0	0	0	2	0	0	43	0	0	0
PF3D7_0108700	69	102	1	58	0	209	0	53	166	101	0	219	19	119	158	0	583	0	369	9934	99	2	8	147	42	83	792	2702	724	8671	0	0	0	137	778	2045	2069	3955	550	0	57	224	263	84	346	1483	0	87	6
PF3D7_0108800	0	1	0	0	0	31	0	7	73	0	0	20	0	16	2	0	3	0	6	4	0	0	0	8	16	0	40	189	689	128	0	0	0	0	37	0	0	3308	0	0	0	0	0	0	0	0	0	253	63
PF3D7_0108900	0	0	5	0	0	0	0	0	0	0	79	0	0	0	0	0	0	9	0	0	0	0	0	0	0	0	0	0	0	0	0	0	43	0	0	0	0	0	0	0	0	0	0	0	0	0	0	0	0
PF3D7_0109000	0	0	0	0	0	0	0	0	0	0	0	0	0	0	0	0	0	0	0	0	0	0	0	0	0	0	0	0	0	0	0	143	0	0	1	0	0	0	0	0	0	0	0	0	0	0	0	0	0
PF3D7_0109100	0	0	0	0	0	2	0	0	0	0	0	0	0	0	0	0	0	0	0	0	0	0	0	0	0	0	6	0	0	0	0	0	0	0	0	0	0	0	0	0	0	0	0	0	0	0	0	0	0
PF3D7_0109200	89	0	0	0	0	250	0	0	0	0	0	0	0	0	0	0	0	0	0	4	0	0	0	0	0	0	6	0	0	0	0	0	0	0	16	7	0	28	0	0	0	0	0	357	0	17	0	0	0
PF3D7_0109300	0	6	0	0	0	219	0	1	0	7	0	2	2	0	5	0	0	0	0	0	0	0	0	0	0	0	9	0	0	2	0	0	0	0	12	159	0	513	0	0	0	0	0	0	0	0	0	89	0
PF3D7_0109400	0	0	38	0	0	0	0	0	0	0	0	0	0	0	0	0	0	0	1	0	0	0	0	68	0	159	34	0	0	24	0	0	0	0	59	0	0	0	199	0	177	0	0	0	0	0	193	0	0
PF3D7_0109500	0	0	0	0	0	0	0	0	0	0	0	0	0	0	0	0	0	19	0	369	0	0	0	0	0	0	5	0	0	0	1	0	0	0	0	0	0	163	0	0	0	0	0	0	0	63	0	19	34
PF3D7_0109600	0	0	0	0	0	0	0	0	0	0	0	0	0	0	0	0	0	0	0	0	0	0	0	0	0	0	0	0	0	0	0	0	0	0	1	0	0	0	0	0	0	0	0	0	0	0	0	0	0
PF3D7_0109700	0	0	0	0	0	0	0	8	0	0	0	0	0	0	0	0	0	0	0	0	0	0	0	0	0	0	2	0	0	0	0	0	0	0	0	0	0	0	0	0	25	0	0	0	0	6	0	0	0
PF3D7_0109800	0	36	0	0	82	0	0	0	144	4	0	34	0	16	0	0	0	9	2	2	0	0	139	2	0	0	43	0	0	0	0	0	0	0	12	0	0	183	0	0	0	0	0	109	0	79	0	34	5
PF3D7_0109850	0	20	0	37	22	10	0	170	18	0	0	2	0	134	273	0	222	32	134	134	0	0	0	5	0	0	144	18	0	952	0	0	0	22	70	188	0	1737	40	0	8	0	45	116	0	0	1	4	1
PF3D7_0109950	0	18	0	37	0	0	0	0	0	0	0	0	0	80	178	0	0	0	495	46	0	0	0	123	0	0	188	34	1908	769	0	0	0	0	169	0	0	470	480	0	0	0	0	901	0	0	0	146	20
PF3D7_0110000	132	2	0	0	25	99	177	0	308	11	0	0	80	80	0	0	0	0	0	8	0	0	36	0	0	46	89	0	0	0	0	0	0	0	22	1638	0	0	0	0	0	0	0	384	0	0	0	54	1
PF3D7_0110100	0	77	0	0	0	0	0	0	20	36	0	1	0	0	3	0	0	0	0	38	0	0	0	0	0	11	11	0	0	6	0	0	0	0	71	0	108	0	0	0	20	0	0	4	0	0	0	4	0
PF3D7_0110200	40	0	0	0	0	0	0	70	0	0	0	0	0	0	0	0	0	0	0	0	0	0	0	0	0	0	24	879	0	0	0	0	0	0	17	306	45	0	0	0	0	0	0	0	0	0	0	0	0
PF3D7_0110300	0	0	0	2	0	8	0	16	0	0	0	3	0	0	0	2	0	0	47	0	0	0	0	0	0	0	0	34	0	239	0	0	0	0	0	4	0	15	0	0	14	0	13	0	0	0	0	0	0
PF3D7_0110400	5	9	0	0	0	29	0	0	4	0	0	10	0	0	8	0	0	0	0	20	0	0	242	15	0	97	99	0	0	0	0	0	0	0	251	0	2	0	168	0	2	0	0	20	451	0	0	70	0
PF3D7_0110500	4	461	0	0	0	181	0	0	174	0	0	0	0	305	0	0	25	0	53	440	0	113	50	0	0	68	122	91	0	522	0	0	0	0	144	611	0	0	0	0	15	0	0	0	6	163	0	0	11
PF3D7_0110600	8	175	8	0	50	0	0	397	170	267	0	209	31	85	27	0	554	0	60	1460	0	0	346	153	17	0	487	760	196	35	0	0	0	4	420	580	1370	2009	705	0	371	0	14	388	296	840	0	164	9
PF3D7_0110700	0	0	0	0	0	0	0	0	0	0	0	5	44	0	0	0	0	0	87	0	0	0	0	2	0	0	14	0	0	0	0	0	0	0	64	0	0	1602	0	0	0	0	0	0	0	0	0	121	0
PF3D7_0110800	64	0	2	0	0	0	0	0	37	0	0	0	0	24	0	0	0	0	0	0	0	0	0	0	0	0	32	0	0	3994	0	0	0	0	19	0	0	0	0	0	0	0	6	0	0	0	0	57	0
PF3D7_0110900	0	36	0	0	0	210	0	2	0	0	0	0	0	23	0	0	0	0	0	0	0	0	0	0	0	0	4	24	0	0	0	0	0	0	1	0	0	36	0	0	0	0	0	0	0	8	1	0	0
PF3D7_0111000	78	0	0	649	1	1228	495	0	0	0	0	313	21	8	0	0	38	0	0	0	39	8	0	0	66	90	250	339	0	450	64	0	59	6	248	730	247	2092	336	31	0	0	6	823	0	489	0	0	0
PF3D7_0111200	0	0	0	0	0	0	0	0	0	0	0	0	0	0	0	0	0	0	0	0	0	0	0	0	0	0	3	0	0	0	0	4	0	0	20	0	0	0	0	0	0	0	0	0	0	0	0	0	0
PF3D7_0111300	106	54	0	2	8	350	0	182	74	8	0	27	141	32	70	0	180	0	53	69	0	101	151	0	36	7	296	1904	144	537	0	0	0	7	266	2431	1420	1258	10	0	0	0	4	143	33	309	57	257	30
PF3D7_0111400	18	0	0	0	4	0	0	68	206	0	0	49	35	54	110	0	0	0	60	667	0	0	23	0	12	0	34	0	165	440	0	0	0	0	79	526	419	349	0	0	0	0	26	174	2	5	0	122	9
PF3D7_0111500	0	37	260	112	2	110	222	94	10	0	266	0	5	33	0	0	0	8	84	0	11	88	0	57	0	95	234	0	0	1216	151	144	62	0	273	0	50	1779	338	9	0	78	105	6	0	0	52	6	0
PF3D7_0111600	0	0	0	0	0	0	0	10	0	0	0	0	0	1	69	0	0	0	0	53	0	24	0	1	0	0	3	4	0	0	0	0	0	0	1	0	0	0	0	9	0	0	0	0	0	0	0	0	0
PF3D7_0111700	0	0	0	0	0	0	0	0	0	0	0	0	0	0	0	0	0	0	0	0	0	0	0	0	0	0	0	0	0	0	0	0	0	0	0	0	0	0	0	0	0	0	0	0	0	0	0	0	0
PF3D7_0111800	41	46	0	0	0	0	0	0	0	0	0	7	0	0	117	0	0	0	49	0	0	0	120	21	1	9	38	0	0	785	0	0	33	0	15	1224	0	0	0	0	0	0	9	0	12	48	0	0	0
PF3D7_0111900	0	0	0	0	0	19	0	8	1	0	0	0	5	2	1	0	0	0	0	23	0	0	21	0	3	0	6	75	0	0	2	0	0	23	10	11	0	0	0	3	0	0	0	4	0	0	0	0	2
PF3D7_0112000	6	0	0	0	0	294	0	7	0	0	0	52	21	10	0	0	0	0	64	216	0	0	36	19	7	2	26	0	0	0	47	0	0	0	16	130	0	421	0	18	0	0	0	239	3	0	0	74	0
PF3D7_0112100	0	0	0	0	0	0	0	0	0	0	0	0	0	0	0	0	0	0	0	0	0	0	0	0	0	0	0	0	0	0	0	0	0	0	0	0	0	0	0	0	0	0	0	0	0	0	0	0	0
PF3D7_0112200	76	62	0	0	0	654	0	0	20	0	0	2	12	0	109	0	0	0	14	211	0	0	0	180	0	43	74	498	14	0	0	0	0	0	38	235	4	0	0	0	0	0	37	67	0	0	0	58	9
PF3D7_0112300	0	1	1	1	0	0	0	0	0	0	4	0	0	0	104	0	1	0	2	0	0	0	0	1	0	0	33	0	221	2	0	0	0	0	29	168	1	0	0	0	4	0	1	1	4	0	0	0	11
PF3D7_0112400	0	0	0	0	0	0	0	0	0	0	0	0	0	0	7	0	0	0	0	0	0	0	0	0	0	0	0	0	0	0	0	0	0	0	0	0	0	0	0	0	0	0	0	0	0	0	0	0	0
PF3D7_0112500	0	0	0	0	0	0	0	0	0	0	0	0	0	0	0	0	0	0	0	0	0	0	0	0	0	0	0	0	0	0	0	0	0	0	0	0	0	0	0	0	0	0	0	0	0	0	0	0	0
PF3D7_0112600	0	0	0	0	0	0	0	0	0	0	0	0	0	0	3	0	0	0	0	0	0	0	0	0	0	0	0	0	0	0	0	0	0	0	0	0	0	0	0	0	0	0	0	0	0	0	0	0	0
PF3D7_0112700	26	71	55	54	52	87	108	28	69	85	32	57	86	48	1874	21	50	15	38	192	25	1800	23	25	31	62	3569	341	2815	242	66	76	33	31	1691	366	236	215	97	51	96	28	40	207	107	84	36	29	76
PF3D7_0112800	0	0	0	0	0	0	0	1	0	0	0	0	0	0	0	0	0	0	0	0	0	0	0	0	0	0	2	0	0	0	0	0	0	0	5	0	0	0	0	0	0	0	0	0	0	0	0	0	0
PF3D7_0112900	0	0	0	0	0	0	0	0	0	0	0	0	0	0	0	0	0	0	0	0	0	0	0	0	0	0	0	0	0	0	0	0	0	0	0	0	0	0	0	0	0	0	0	0	0	0	0	0	0
PF3D7_0113000	0	0	0	0	0	0	0	0	0	0	0	0	0	0	0	0	0	0	0	2	0	0	0	0	0	8	60	0	0	4	0	0	0	257	159	0	0	0	0	0	730	0	0	0	0	362	0	0	18
PF3D7_0113100	0	0	0	0	0	0	1	0	0	0	0	0	0	0	0	0	0	0	0	0	0	0	0	0	0	0	0	0	0	0	0	0	0	0	39	0	0	0	0	0	0	0	0	0	0	0	0	0	0
PF3D7_0113200	8	0	4	0	2	0	0	0	0	0	0	35	8	62	0	0	100	226	25	0	571	9	256	95	0	30	575	0	100	0	0	0	0	4	221	512	53	208	497	302	13	261	0	892	296	269	219	69	0
PF3D7_0113300	0	0	0	0	0	0	0	0	0	0	0	0	0	0	0	0	0	0	0	0	0	0	0	0	0	0	0	0	0	0	0	0	0	0	0	0	0	1	0	0	0	0	0	0	0	0	0	0	0
PF3D7_0113400	0	0	0	0	0	0	0	0	0	0	0	0	0	0	0	0	0	0	0	0	0	0	0	0	0	0	0	0	0	0	0	0	0	0	0	0	0	0	0	0	0	0	0	0	0	0	0	0	0
PF3D7_0113600	0	0	0	0	0	0	0	0	0	0	0	0	0	0	0	0	0	0	0	0	0	0	0	0	0	0	0	0	0	0	0	0	0	0	0	0	0	0	0	0	0	0	0	0	0	0	0	0	0
PF3D7_0113700	0	0	0	0	0	0	0	0	0	0	0	0	0	0	0	0	0	0	0	0	0	0	0	1	0	0	30	0	0	3171	0	0	0	0	40	0	0	1	0	0	0	0	0	0	0	0	0	0	0
PF3D7_0113800	0	439	2	57	1	0	0	0	0	0	0	0	0	4	0	0	0	333	90	0	0	0	0	0	0	0	507	877	0	272	0	0	0	0	180	0	0	0	119	0	0	0	0	0	1149	0	0	0	0
PF3D7_0113900	38	4	0	0	0	0	0	0	89	0	0	0	0	69	0	0	173	1	0	0	0	174	22	0	0	0	87	0	0	49	0	0	0	0	18	0	0	0	0	0	0	0	0	22	0	288	0	1	0
PF3D7_0114000	0	0	0	0	0	0	0	0	15	0	0	0	0	0	0	0	0	0	0	0	0	0	0	0	0	0	14	0	0	0	0	0	0	0	256	0	449	0	0	0	0	0	0	0	0	0	0	0	0
PF3D7_0114100	0	0	0	0	0	0	0	0	0	0	0	0	0	0	0	0	0	0	0	0	0	0	0	0	0	0	0	0	0	0	0	0	0	0	0	0	0	0	0	0	0	0	0	0	0	0	0	0	0
PF3D7_0114200	0	0	0	0	0	0	0	0	0	0	0	0	0	0	0	0	0	0	0	0	0	0	0	0	0	0	0	0	0	0	0	0	0	0	0	0	0	0	0	0	0	0	0	0	0	0	0	0	0
PF3D7_0114300	0	0	0	0	0	0	0	0	0	0	0	0	0	0	0	0	0	0	0	0	0	0	0	0	0	0	0	0	0	0	0	0	0	0	0	0	0	0	0	0	0	0	0	0	0	0	0	0	1
PF3D7_0114400	0	0	0	0	0	0	0	0	0	0	0	0	0	0	0	0	0	0	0	0	0	0	0	0	0	0	0	0	0	0	0	0	0	0	0	0	0	0	0	0	0	0	0	0	0	0	0	0	0
PF3D7_0114500	0	0	0	0	0	0	0	0	0	0	0	0	0	0	0	0	0	0	0	0	0	0	0	0	0	0	0	0	0	0	0	0	0	0	0	0	0	0	0	0	0	0	0	0	0	0	0	0	0
PF3D7_0114600	0	0	0	0	0	0	0	0	0	0	0	0	0	0	0	0	0	0	0	0	0	0	0	0	0	0	0	0	0	0	0	0	0	0	0	0	0	0	0	0	0	0	0	0	0	0	0	0	0
PF3D7_0114700	0	0	0	0	0	0	0	0	0	0	0	0	0	0	0	0	0	0	0	0	0	0	0	0	0	0	0	0	0	0	0	0	0	0	0	0	0	0	0	0	0	0	0	0	0	0	0	0	0
PF3D7_0114800	0	0	0	0	0	0	0	0	0	0	0	0	0	0	0	0	0	0	0	0	0	0	0	0	0	0	0	0	0	0	0	0	0	0	0	0	0	0	0	0	0	0	0	0	0	0	0	0	0
PF3D7_0114900	0	0	0	0	0	0	0	0	0	0	0	0	0	0	0	0	0	0	0	0	0	0	0	0	0	0	0	0	0	0	0	0	0	0	0	0	0	122	0	0	0	0	0	0	0	0	0	0	0
PF3D7_0115000	0	0	0	0	0	0	0	1	0	0	0	0	0	20	0	0	0	0	0	0	0	0	0	0	0	0	0	0	0	0	0	0	0	2	1	0	0	0	0	0	0	0	0	0	0	0	0	0	0
PF3D7_0115050	0	0	0	0	0	2	0	0	0	0	0	0	0	0	0	0	0	0	0	0	0	0	0	0	0	0	0	0	0	0	0	0	0	0	0	0	0	0	0	0	0	0	0	0	0	0	0	0	0
PF3D7_0115100	0	0	0	0	0	0	0	0	17	0	0	0	0	0	0	0	0	0	0	0	0	0	0	0	0	0	1	0	0	0	0	0	0	0	9	1	0	0	0	0	0	0	0	0	0	0	0	0	0
PF3D7_0115150	0	0	0	0	0	0	0	0	0	0	0	0	0	0	0	0	0	0	0	0	0	0	0	0	0	0	0	0	0	0	0	0	0	0	0	0	0	0	0	0	0	0	0	0	0	0	0	0	0
PF3D7_0115200	0	0	0	0	0	0	0	0	0	0	0	0	0	0	0	0	0	0	0	0	0	0	0	0	0	0	0	0	0	0	0	0	0	0	0	0	0	0	0	0	0	0	0	0	0	0	0	0	0
PF3D7_0115300	0	0	0	0	0	0	0	0	0	0	0	0	0	0	0	0	0	0	0	0	0	0	0	0	0	0	0	0	0	0	0	0	0	0	0	0	0	0	0	0	0	0	0	0	0	0	0	0	0
PF3D7_0115400	0	0	0	0	0	0	0	0	0	0	0	0	0	0	0	0	0	0	0	0	0	0	0	0	0	0	0	0	0	0	0	0	0	0	0	0	0	0	0	0	0	0	0	0	0	0	0	0	0
PF3D7_0115500	0	0	0	0	0	0	0	0	0	0	0	0	0	0	0	0	0	0	0	0	0	0	0	0	0	0	0	0	0	0	0	0	0	0	0	0	0	0	0	0	0	0	0	0	0	0	0	0	0
PF3D7_0115600	0	0	0	101	0	0	0	0	0	0	0	0	0	0	0	0	0	0	0	0	0	0	0	0	0	11	14	0	0	0	0	0	0	0	15	0	0	0	0	0	0	0	0	0	0	0	0	0	0
PF3D7_0115700	0	0	0	103	0	0	0	0	0	0	0	0	0	0	0	0	0	0	0	0	0	0	0	0	0	0	33	4	0	0	0	0	0	0	0	0	0	2	0	1	0	0	0	0	0	0	0	0	0
PF3D7_0200100	0	0	0	569	0	0	0	0	0	1	0	0	0	0	260	0	0	0	0	0	0	0	0	0	0	0	25	0	0	0	21	0	0	0	0	0	0	0	18	0	0	0	0	497	0	0	0	0	0
PF3D7_0200200	0	0	0	0	0	0	0	0	0	0	0	0	0	0	0	0	0	0	0	0	0	0	0	0	0	0	0	0	0	0	0	0	0	0	0	0	0	0	0	0	0	0	0	0	0	0	0	0	0
PF3D7_0200300	0	0	0	0	0	0	0	0	0	0	0	0	0	0	0	0	0	0	0	0	0	0	0	0	0	0	0	0	0	0	0	0	0	0	0	0	0	0	0	0	0	0	0	0	0	0	0	0	0
PF3D7_0200400	0	0	0	0	0	0	0	0	0	0	0	0	0	0	0	0	0	0	0	0	0	0	0	0	0	0	0	0	0	0	0	0	0	0	0	0	0	0	0	0	0	0	0	0	0	0	0	0	0
PF3D7_0200500	0	0	0	0	0	0	0	0	0	0	0	0	0	0	0	0	0	0	0	0	0	0	0	0	0	0	0	0	0	0	0	0	0	0	0	0	0	0	0	0	0	0	0	0	0	0	0	0	0
PF3D7_0200600	0	0	0	0	0	0	0	0	0	0	0	0	0	0	0	0	0	0	0	0	0	0	0	0	0	0	0	0	0	0	0	0	0	0	0	0	0	0	0	0	0	0	0	0	0	0	0	0	0
PF3D7_0200700	0	0	0	0	0	0	0	0	0	0	0	0	0	0	0	0	0	0	0	0	0	0	0	0	0	0	0	0	0	0	0	0	0	0	0	0	0	0	0	0	0	0	0	0	0	0	0	0	0
PF3D7_0200800	0	0	0	0	0	0	0	0	0	0	0	0	0	0	0	0	0	0	0	0	0	0	0	0	0	0	0	0	0	0	0	0	0	0	0	0	0	0	0	0	0	0	0	0	0	0	0	0	0
PF3D7_0200900	0	0	0	0	0	0	0	0	0	0	0	0	0	0	0	0	0	0	0	0	0	0	0	0	0	0	0	0	0	0	0	0	0	0	0	0	0	0	0	0	0	0	0	0	0	0	0	0	0
PF3D7_0201000	0	0	0	0	0	0	0	0	0	0	0	0	0	0	0	0	0	0	0	0	0	0	0	0	0	0	0	0	0	0	0	0	0	0	0	0	0	0	0	0	0	0	0	0	0	0	0	0	0
PF3D7_0201100	0	0	0	0	0	0	0	0	0	0	0	0	0	0	0	0	0	0	0	0	0	0	0	0	0	0	0	0	0	0	0	0	0	0	0	0	0	0	0	0	0	0	0	0	0	0	0	0	0
PF3D7_0201200	0	0	0	0	0	0	0	0	0	0	0	0	0	0	0	0	0	0	0	0	0	0	0	0	0	0	0	0	0	0	0	0	0	0	0	0	0	0	0	0	0	0	0	0	0	0	0	0	0
PF3D7_0201300	0	0	0	0	0	0	0	0	0	0	0	0	0	0	0	0	0	0	0	0	0	0	0	0	0	0	0	0	0	0	0	0	0	0	0	0	0	0	0	0	0	0	0	0	0	0	0	0	0
PF3D7_0201400	0	0	0	0	0	0	0	0	0	0	0	0	0	3	0	0	0	0	0	0	0	0	0	0	0	0	0	0	0	0	0	0	0	0	0	0	0	0	0	0	0	0	0	0	0	0	0	0	0
PF3D7_0201500	9	93	0	31	0	403	0	0	0	0	0	0	0	118	2	0	91	0	0	0	0	0	6	0	7	0	42	16	0	5	20	0	0	0	70	0	0	0	4	0	0	0	15	662	0	0	0	0	8
PF3D7_0201600	0	0	0	0	0	0	0	0	0	0	0	0	0	0	0	0	0	0	0	0	0	0	0	135	0	33	5	0	0	0	0	0	0	0	0	0	0	0	0	0	0	0	0	0	0	0	0	0	0
PF3D7_0201700	0	0	0	0	0	0	0	0	0	0	0	0	0	19	0	0	0	0	0	0	0	0	0	0	0	0	4	0	0	0	0	0	0	0	0	0	0	0	0	0	0	0	0	0	0	0	0	0	0
PF3D7_0201800	0	0	0	0	0	0	0	0	0	0	0	20	0	0	0	0	0	0	0	0	0	0	0	0	0	0	1	0	0	0	0	0	0	0	39	3	0	0	0	0	0	0	0	0	0	0	0	0	0
PF3D7_0201900	33	5	0	0	0	0	162	0	375	85	0	141	214	82	0	0	0	1	685	1494	0	0	477	105	24	689	1201	0	143	3286	0	0	0	2	1106	7588	0	1454	0	0	853	0	10	1015	31	0	0	242	63
PF3D7_0202000	35	656	1	288	2	938	0	21	914	0	1	945	15	1	608	0	2	39	598	366	0	48	538	667	2	280	1939	1039	2340	10352	0	49	0	0	2224	3665	2640	2731	1	0	369	121	299	1740	612	0	173	40	107
PF3D7_0202100	0	0	0	0	0	0	0	0	0	0	0	0	0	0	0	0	0	0	0	0	0	0	0	0	0	0	2	0	0	0	0	0	0	0	30	0	0	0	0	0	184	0	0	0	0	0	0	0	0
PF3D7_0202200	0	0	0	0	0	0	0	0	0	0	0	0	0	0	0	0	0	0	0	0	0	0	0	0	0	0	0	0	0	0	0	0	0	0	0	0	0	0	0	0	0	0	0	0	0	0	0	0	0
PF3D7_0202300	0	0	0	0	0	0	0	0	0	0	0	0	0	0	0	0	0	0	0	0	0	0	0	0	0	0	0	0	0	0	0	0	0	0	0	0	0	0	0	0	38	0	0	0	0	0	0	0	0
PF3D7_0202400	23	327	1	0	0	0	0	311	40	0	0	16	150	220	78	0	162	0	416	1635	58	911	2038	47	80	0	1482	1332	1115	12184	0	0	0	28	2186	2752	697	4656	916	0	220	0	521	0	657	0	311	227	42
PF3D7_0202500	0	0	0	0	0	0	0	0	0	0	0	0	0	0	0	0	0	0	0	0	0	0	0	0	0	0	13	0	0	0	0	0	0	0	0	0	0	0	0	0	0	0	0	0	0	0	0	0	0
PF3D7_0202600	67	2	53	0	18	925	0	0	37	46	0	9	133	7	0	0	6	0	34	321	0	208	4	67	7	0	298	1642	537	591	0	0	0	92	187	72	120	100	38	0	0	280	111	378	23	0	24	0	0
PF3D7_0202700	0	0	0	0	6	34	0	2	2	0	0	0	0	36	9	0	0	0	0	0	0	0	63	0	0	14	23	0	0	0	0	0	0	0	10	162	0	0	0	0	0	0	0	0	0	0	0	51	0
PF3D7_0202800	0	0	0	0	0	4	0	0	0	2	0	0	0	0	0	1254	0	0	30	0	0	725	0	0	11	0	24	164	18	0	0	0	0	0	14	421	206	29	0	0	0	0	0	130	0	0	0	0	0
PF3D7_0202900	0	0	0	0	3	44	0	26	0	2	0	9	0	90	0	0	18	0	8	573	6	0	10	27	0	0	11	0	0	74	32	14	0	0	5	198	17	0	146	0	50	0	37	0	0	281	0	0	0
PF3D7_0203000	116	142	127	119	33	7	53	364	37	85	6	55	144	126	155	688	214	59	58	967	37	70	136	17	33	3	394	214	645	2834	22	0	18	30	307	686	724	3675	370	48	4	13	58	344	16	354	33	14	0
PF3D7_0203100	4	0	135	0	0	0	0	0	0	0	191	25	0	0	0	0	0	31	0	0	0	0	0	0	0	34	32	0	0	23	0	5	13	0	73	0	0	0	0	0	0	0	0	0	0	0	0	0	0
PF3D7_0203200	0	0	0	0	0	0	0	0	0	0	0	0	0	0	0	0	65	0	25	0	0	0	0	0	0	0	8	70	2	12	0	0	0	0	5	0	0	61	0	0	0	28	0	0	94	0	0	0	0
PF3D7_0203300	20	0	0	23	0	15	4	22	17	37	0	0	24	0	0	234	75	0	0	45	0	94	1	0	13	8	8	0	0	0	0	0	2	0	18	0	0	1	0	0	0	0	0	0	14	3	0	0	0
PF3D7_0203400	0	50	0	1	3	96	0	0	6	2	0	17	27	12	0	25	0	19	138	836	0	0	56	15	0	6	115	120	422	777	0	0	0	2	165	497	87	1550	83	0	0	0	126	239	6	11	20	26	2
PF3D7_0203500	0	0	0	0	0	0	0	0	0	0	0	0	0	0	10	0	0	0	0	0	0	0	0	0	0	0	0	0	0	0	0	0	0	0	0	0	0	0	0	0	0	0	0	0	0	0	0	0	0
PF3D7_0203600	0	90	0	0	0	0	0	0	23	0	0	0	135	3	5	0	147	0	8	0	0	0	0	0	0	0	107	0	0	188	0	0	0	61	55	0	0	0	0	0	0	0	0	4	4	70	0	4	0
PF3D7_0203700	0	0	0	0	0	0	0	0	0	0	0	0	0	0	0	0	0	0	0	0	0	0	0	0	0	0	153	0	0	0	0	0	0	0	67	165	0	0	0	0	0	0	90	0	0	0	0	0	59
PF3D7_0203800	0	0	0	0	0	0	0	0	0	0	0	8	0	0	0	0	0	0	0	0	0	0	0	0	0	2	0	495	0	0	0	0	0	0	9	46	0	0	0	0	19	0	0	0	0	0	0	9	22
PF3D7_0203900	0	3	0	0	0	720	0	0	8	0	0	0	0	0	0	0	1	0	0	0	0	0	0	10	0	0	56	0	0	395	0	0	0	0	37	0	0	0	0	0	0	0	27	0	8	0	0	24	0
PF3D7_0204000	2	0	0	0	0	432	0	29	64	0	0	7	0	20	47	0	0	0	12	0	0	0	33	8	1	0	8	269	0	148	0	0	0	0	1	382	0	140	0	0	4	0	0	170	0	0	0	0	0
PF3D7_0204100	87	82	0	786	196	281	912	1092	12	1120	579	230	653	60	312	0	28	132	20	2343	304	5015	19	136	348	75	3080	2090	4801	259	1662	0	67	915	2237	2639	2545	1902	1984	751	0	973	618	1306	446	2969	1204	123	0
PF3D7_0204200	13	0	0	36	0	0	0	76	105	111	0	45	82	70	123	2499	85	0	77	992	0	0	56	18	78	41	91	142	173	224	0	0	43	4	194	8	0	53	0	0	0	0	7	930	0	199	152	43	0
PF3D7_0204300	8	0	0	0	0	0	0	0	0	0	0	8	0	5	0	0	0	0	0	0	0	0	317	10	0	79	21	0	0	714	0	0	0	0	14	0	0	0	0	0	0	0	0	9	0	0	0	2	11
PF3D7_0204400	0	0	0	0	0	0	0	0	0	0	0	0	0	0	0	0	0	0	0	0	0	0	0	0	0	0	0	0	0	0	0	0	0	0	0	0	0	0	0	0	0	0	0	0	0	126	0	0	0
PF3D7_0204500	0	0	0	0	0	844	0	0	108	0	0	90	0	140	0	0	0	35	14	0	0	0	151	31	0	0	171	0	0	0	0	0	0	0	241	0	1131	1631	464	0	0	0	0	0	0	0	0	0	0
PF3D7_0204600	0	0	0	0	0	0	0	0	0	0	0	0	0	1	0	0	0	0	0	0	0	0	0	0	0	2	40	0	0	0	0	0	0	0	4	0	0	126	0	0	0	123	0	0	0	33	0	0	0
PF3D7_0204700	121	0	2	0	0	0	0	0	358	0	119	95	0	4	0	0	0	0	0	0	96	0	0	0	80	0	841	4	0	0	0	297	0	101	497	0	0	0	515	354	0	0	0	1505	8	0	0	1	166
PF3D7_0204800	0	3	0	0	0	20	0	0	0	0	0	91	34	0	0	0	0	0	2	0	0	0	84	5	0	42	3	0	0	259	0	0	0	0	1	1	0	0	36	0	0	0	0	0	0	0	0	0	0
PF3D7_0204900	79	160	0	0	0	0	0	1	20	0	0	14	0	30	0	15	65	0	0	0	24	69	19	71	0	0	94	0	1	18	0	0	0	0	52	232	3	0	270	0	0	0	0	0	0	0	0	0	0
PF3D7_0205000	0	0	0	0	0	0	0	0	0	0	0	10	0	0	0	0	0	0	0	0	0	0	0	11	0	0	0	0	0	0	0	0	0	0	0	0	0	6	0	0	0	0	0	2	0	0	0	0	0
PF3D7_0205100	0	0	1	0	0	0	0	0	0	0	2	0	0	38	0	1	0	0	8	0	0	0	0	0	0	0	0	0	0	0	0	0	0	0	1	0	0	0	0	0	0	0	1	0	0	0	0	59	10
PF3D7_0205200	21	0	0	0	4	0	0	0	0	0	0	0	0	0	0	0	0	0	0	0	0	0	0	0	0	0	0	0	0	433	0	0	0	0	0	0	0	0	0	0	0	0	0	0	0	0	0	0	0
PF3D7_0205300	0	0	0	0	0	0	0	0	0	0	0	0	0	0	0	0	0	0	73	6	0	0	0	0	0	0	0	0	0	0	0	0	0	0	0	0	0	0	0	0	0	0	0	0	0	0	0	0	0
PF3D7_0205400	0	2	0	0	0	0	0	0	0	0	0	0	0	0	0	0	116	0	2	0	0	0	0	0	0	0	2	82	2	0	0	0	0	0	5	211	0	0	0	0	32	0	0	26	0	0	0	0	2
PF3D7_0205500	0	0	0	0	0	0	0	0	0	0	0	0	0	0	0	0	0	0	0	0	0	0	0	0	0	0	0	0	0	0	0	0	0	0	0	0	0	0	0	0	0	0	0	0	0	0	0	0	0
PF3D7_0205600	32	0	0	0	0	1068	0	113	0	0	0	21	0	191	305	0	67	0	110	212	0	289	0	0	23	0	141	3562	978	0	0	0	0	0	153	0	0	58	26	0	49	0	42	594	83	836	0	0	7
PF3D7_0205700	0	5	0	0	0	48	0	0	0	0	0	0	0	43	4	0	147	0	25	186	0	0	97	0	0	0	38	234	0	267	0	0	0	5	8	0	0	412	0	0	0	0	0	20	26	1	0	0	0
PF3D7_0205800	53	0	0	0	0	76	0	49	54	122	2	36	21	107	88	1608	250	0	48	125	0	0	0	12	40	17	78	44	183	566	0	0	0	13	89	0	59	0	91	0	0	0	90	0	290	190	5	51	0
PF3D7_0205900	122	95	0	546	48	1778	1146	12	629	416	0	2	629	1049	452	0	336	145	876	186	310	924	388	66	133	120	2897	7697	4204	1899	404	27	366	290	1634	1385	2410	14896	266	15	12	986	749	59	1962	288	572	154	65
PF3D7_0206000	0	174	0	0	0	0	0	0	0	4	31	0	0	0	0	0	0	12	34	0	0	0	0	0	54	102	86	0	0	0	43	0	0	0	58	0	0	0	20	0	0	0	26	0	2	473	78	0	1
PF3D7_0206100	11	0	0	0	0	0	0	0	0	0	0	5	0	0	0	0	0	0	0	0	0	0	10	0	7	0	0	80	0	0	0	0	0	0	4	0	0	0	0	0	0	0	0	0	0	0	0	0	0
PF3D7_0206200	0	0	0	0	0	0	522	0	269	624	231	364	341	782	0	33	56	0	0	0	0	7	0	0	0	0	366	0	372	0	0	0	2	0	270	113	0	0	0	0	0	0	0	107	0	0	974	0	0
PF3D7_0206300	0	0	0	0	0	0	0	0	0	0	0	20	0	189	0	0	0	0	64	0	0	0	0	88	0	187	108	0	0	375	0	0	0	0	57	0	0	4	0	0	40	0	0	0	0	326	33	0	44
PF3D7_0206500	2	0	0	0	0	0	0	0	223	0	0	47	4	0	0	0	119	0	0	120	0	0	0	6	0	244	67	68	0	16	0	11	0	0	71	32	0	247	0	0	0	0	94	69	115	23	8	34	2
PF3D7_0206600	0	0	0	0	0	0	0	0	0	0	0	0	0	0	0	0	0	0	0	0	0	33	0	0	0	0	7	0	0	0	0	0	0	0	1	0	0	0	0	0	0	0	0	0	0	0	0	0	0
PF3D7_0206700	0	0	0	0	0	0	0	0	0	105	14	0	0	0	0	0	0	0	0	0	0	9	0	0	0	0	94	0	0	0	439	0	0	0	35	0	1	0	0	0	0	0	10	0	0	434	252	0	13
PF3D7_0206800	63	0	767	197	74	0	1105	119	0	237	669	2	77	0	53	0	192	33	1	0	13	796	0	0	15	0	549	111	84	1	240	37	218	52	330	1011	12	4	394	306	0	50	0	71	131	251	177	1	0
PF3D7_0206900	0	0	0	0	0	213	0	5	0	1	0	77	0	154	0	0	154	0	0	0	6	0	0	70	10	0	56	0	73	0	0	0	0	0	102	0	0	1	0	0	0	0	0	0	0	0	0	0	0
PF3D7_0207000	2	4	292	678	15	140	130	84	62	64	60	22	115	105	375	0	0	175	62	481	33	588	10	9	55	0	469	0	97	1442	284	45	17	164	621	17	296	25	47	0	0	246	261	496	296	178	75	0	0
PF3D7_0207100	10	5	221	13	9	233	0	150	317	0	0	154	0	91	28	0	178	93	25	1035	0	165	6	3	27	0	164	628	97	842	0	0	16	13	298	1003	58	207	0	0	0	22	411	1027	0	248	0	31	13
PF3D7_0207200	0	0	25	0	0	8	0	0	0	0	0	0	0	0	0	0	0	0	0	0	0	0	0	0	0	0	0	0	0	0	0	0	0	0	9	0	0	0	0	0	0	0	0	0	0	0	1	0	0
PF3D7_0207300	0	0	0	0	0	0	0	0	0	0	0	0	0	0	0	0	0	0	0	0	0	0	0	0	0	0	3	0	0	0	0	0	0	0	12	0	0	0	0	0	0	0	0	0	0	0	0	0	0
PF3D7_0207400	35	7	3	0	107	193	0	869	308	384	0	450	2423	1555	1893	0	288	14	478	2521	0	2454	312	59	541	1	2265	6455	2716	3772	0	0	0	198	1609	3587	12488	21822	1349	0	329	0	149	5439	1112	9442	474	1197	3
PF3D7_0207500	204	329	9	139	389	1169	235	439	311	1069	0	430	992	705	2222	1	783	24	711	10961	13	1279	1241	306	140	2	3972	1605	4425	13488	2	0	0	0	2369	6023	1170	4613	2432	0	0	0	2035	1740	3174	2268	335	767	0
PF3D7_0207600	2180	235	13	14034	5183	73	3262	17615	960	24357	0	3289	19347	16498	16228	5	8368	3514	4002	38644	2109	36693	5296	1	4269	3	68485	58072	54902	23204	3176	1	0	15808	51870	59333	81585	120982	35351	84	0	6851	3438	48310	29842	84243	17555	5297	13
PF3D7_0207700	104	0	3	271	746	149	181	880	537	3557	0	253	1127	1538	1565	1	548	238	174	4305	164	1551	789	0	1024	0	5407	4216	1610	2955	9	22	0	668	3084	5178	4803	8304	2562	0	0	528	603	1961	2816	3690	1359	771	0
PF3D7_0207800	151	0	3	38	141	0	1003	760	71	783	205	22	1045	313	233	0	280	181	333	4050	0	303	278	0	152	0	2257	2603	2956	6387	66	0	8	56	1071	961	475	8310	790	589	0	293	0	630	256	1081	1267	32	0
PF3D7_0207900	0	0	2	0	4	0	0	0	0	0	0	0	0	0	0	0	0	0	197	0	0	0	0	0	0	0	62	0	0	0	0	0	0	0	49	0	0	0	0	0	0	0	0	2	0	0	0	0	0
PF3D7_0208000	0	0	2	40	20	2	164	162	0	624	0	6	557	297	113	0	302	25	0	0	2	430	0	0	191	0	705	2670	1059	726	0	0	0	0	447	1093	297	0	1744	0	0	0	0	377	201	132	6	0	0
PF3D7_0208100	107	8	0	0	59	3	0	58	324	99	0	86	545	158	258	0	440	0	163	1561	0	0	377	105	93	6	627	2672	1680	5781	0	0	0	10	1037	1787	3078	1341	126	0	0	0	59	140	126	1756	9	203	79
PF3D7_0208200	0	0	0	0	0	0	0	0	0	0	0	0	0	0	0	95	0	0	0	0	0	0	0	0	0	0	16	0	0	0	0	0	0	0	3	0	0	0	0	0	0	0	2	0	0	1102	0	0	0
PF3D7_0208300	0	0	0	0	1	0	0	0	0	0	14	2	0	0	0	0	0	0	3	0	0	0	0	0	0	31	31	0	0	0	0	0	0	0	6	0	0	0	0	0	0	0	0	0	193	0	0	0	0
PF3D7_0208400	50	57	25	75	19	150	169	173	45	52	24	90	258	203	635	0	190	12	2	777	53	849	224	69	16	2	348	253	252	247	257	0	76	133	194	3380	126	220	720	20	7	55	18	839	698	632	135	51	6
PF3D7_0208500	0	10	0	1	0	0	0	0	0	0	0	0	0	0	2	17	17	0	20	23	0	0	0	0	6	0	20	0	0	104	10	0	0	0	6	0	0	33	0	13	0	0	0	0	0	0	1	4	0
PF3D7_0208600	9	16	0	0	5	0	0	104	127	14	0	2	241	0	101	0	180	0	191	343	24	0	0	96	13	0	250	96	227	348	0	0	0	26	346	2655	429	843	147	15	1	15	312	54	12	41	4	0	0
PF3D7_0208700	26	6	0	0	0	219	3	0	69	0	0	16	2	55	0	0	0	0	201	16	0	125	8	103	0	0	56	2	0	92	118	0	0	47	34	0	78	763	1	0	12	0	0	0	0	0	11	0	0
PF3D7_0208800	11	16	0	0	0	0	0	0	63	0	0	0	0	0	0	0	3	0	0	0	0	0	0	0	0	62	9	0	0	0	0	0	4	4	1	0	0	0	0	0	7	0	0	18	0	228	0	0	0
PF3D7_0208900	0	0	0	0	0	0	0	2	38	0	0	49	0	0	0	0	0	0	0	0	0	0	0	0	0	11	13	0	0	0	0	0	0	0	13	0	0	0	0	0	0	0	0	0	0	0	0	0	0
PF3D7_0209000	0	0	0	0	0	0	0	0	0	0	0	1	0	0	0	0	0	0	0	0	0	0	0	0	0	0	15	0	0	0	0	0	0	0	0	0	0	0	0	0	0	0	0	0	0	0	0	0	0
PF3D7_0209100	16	10	0	0	7	0	0	0	18	13	0	3	0	42	0	0	0	22	68	0	0	0	0	0	0	105	118	161	0	2	156	0	0	0	66	0	3	0	0	0	0	182	0	268	5	0	0	6	0
PF3D7_0209200	0	0	0	0	0	0	0	49	39	0	0	0	0	0	2	0	0	0	52	0	0	0	1	0	0	0	0	0	0	8	0	0	0	0	40	0	0	0	0	0	0	0	68	0	0	0	0	0	0
PF3D7_0209300	0	0	0	0	0	234	0	0	22	9	0	22	0	0	0	0	0	0	20	0	0	0	130	23	0	0	21	0	236	0	9	0	0	0	24	359	0	39	0	0	0	0	42	38	0	512	0	0	0
PF3D7_0209400	0	0	0	0	0	0	0	0	174	38	0	2	0	55	0	0	0	0	0	0	0	0	0	5	0	13	33	0	32	0	0	0	0	0	96	0	5	0	0	0	0	0	0	105	0	0	0	0	0
PF3D7_0209500	0	0	0	0	0	0	0	0	0	0	0	0	0	0	0	0	0	0	0	0	0	0	0	0	5	0	18	0	193	0	0	0	0	0	12	0	0	0	0	0	0	18	0	0	0	0	0	0	0
PF3D7_0209600	128	0	0	336	18	110	505	453	197	285	174	66	41	234	342	0	0	14	28	2865	207	2954	0	111	1	0	568	534	1964	0	139	0	10	82	578	0	1323	4276	1254	133	0	161	0	359	259	334	297	332	0
PF3D7_0209700	0	0	11	6	0	0	0	0	0	0	0	0	0	96	0	0	265	20	6	0	6	0	0	10	6	0	41	160	1	0	0	0	1	0	41	292	5	17	0	103	0	20	0	1017	2	10	0	0	4
PF3D7_0209800	263	35	0	0	0	0	0	0	74	0	0	222	49	97	0	0	0	6	110	26	0	0	35	719	0	107	564	0	817	701	0	0	0	0	502	3341	171	65	1073	0	41	0	0	189	34	1388	151	68	19
PF3D7_0209900	0	0	0	0	0	0	0	37	0	0	0	6	0	0	0	0	0	0	0	0	0	0	0	0	0	0	0	0	0	0	0	0	0	0	0	0	0	0	0	0	0	0	0	32	15	0	0	0	0
PF3D7_0210000	7	59	2	25	13	0	0	0	11	143	0	0	8	2	3	0	0	25	206	1163	1	0	0	0	0	94	102	414	1217	0	141	0	0	134	95	0	424	697	0	0	0	484	0	1324	378	0	0	0	4
PF3D7_0210100	10	78	2	0	11	233	125	37	104	0	0	81	178	159	293	0	4	3	158	1171	0	0	313	175	0	0	335	1541	337	2522	0	0	0	0	81	1557	1520	1997	291	0	13	0	24	0	186	210	19	120	5
PF3D7_0210200	20	9	2	15	17	335	247	578	200	835	0	107	618	613	700	1546	370	0	446	90	22	1364	806	377	77	148	833	10591	2821	437	104	0	0	651	682	1466	468	1424	278	0	0	0	227	1497	1094	2418	993	108	46
PF3D7_0210300	0	218	0	0	0	0	0	0	0	0	0	0	0	0	0	0	137	0	0	7	0	0	0	0	0	0	12	0	0	0	0	0	0	0	10	0	0	0	0	0	0	0	0	0	0	0	0	0	0
PF3D7_0210400	0	8	0	0	0	0	0	0	30	0	0	86	82	9	0	30	6	0	11	0	0	0	9	17	0	19	44	154	0	1	0	0	0	0	27	0	421	0	0	0	0	0	0	34	152	18	0	0	0
PF3D7_0210500	1	0	10	0	0	0	0	0	0	0	31	0	0	0	0	0	0	0	12	0	0	0	0	22	0	0	0	0	0	0	0	0	0	0	0	0	0	0	0	0	0	0	0	0	0	0	0	0	3
PF3D7_0210600	0	0	46	0	0	0	0	0	0	206	0	0	0	0	0	0	0	146	0	0	0	0	0	0	0	21	51	0	0	0	0	0	0	0	38	0	0	0	0	0	7	0	0	0	0	0	183	0	0
PF3D7_0210700	0	0	14	0	0	0	0	20	0	0	0	0	0	11	0	0	0	0	0	0	0	0	0	0	0	0	6	0	0	37	0	0	0	4	1	0	0	0	0	0	0	0	0	0	0	0	39	0	0
PF3D7_0210800	0	0	0	0	0	0	0	0	0	0	0	0	0	0	49	0	0	0	4	0	0	0	0	0	0	0	0	0	0	0	0	0	0	0	0	0	0	0	0	0	24	0	0	0	0	0	0	0	0
PF3D7_0210900	1	26	0	8	0	0	0	5	0	0	0	0	57	0	3	0	0	1	24	764	0	0	0	0	20	21	203	571	0	0	0	0	0	0	102	32	207	0	96	0	0	26	89	35	267	31	33	118	0
PF3D7_0211000	0	0	0	0	0	0	0	0	0	0	0	0	0	0	0	0	0	0	0	0	0	0	0	0	0	0	0	0	0	0	0	0	0	0	0	0	2	0	0	0	0	0	0	0	0	0	0	0	0
PF3D7_0211100	0	0	0	0	0	0	0	0	0	0	0	0	0	3	0	0	0	0	0	0	0	0	0	0	0	0	0	0	0	0	0	0	0	0	0	0	0	0	0	0	0	0	0	0	0	0	0	0	0
PF3D7_0211200	64	0	0	0	0	0	0	31	19	91	0	11	20	86	7	0	0	0	2	610	0	9	16	0	2	0	114	4	0	0	0	0	0	4	108	323	18	0	6	0	0	33	196	0	100	9	1	0	0
PF3D7_0211300	0	0	0	0	0	0	0	78	0	245	0	26	0	0	0	2203	0	42	0	1106	0	0	0	0	0	0	48	0	0	0	0	0	0	0	53	0	99	814	0	0	0	117	0	0	9	7	43	0	0
PF3D7_0211400	0	0	0	0	0	0	0	0	0	16	0	1	0	0	0	0	0	0	0	0	0	0	0	0	0	0	3	0	0	0	0	0	0	0	1	146	0	0	0	0	0	0	0	0	0	7	0	0	0
PF3D7_0211500	13	0	86	45	0	0	0	3	0	56	0	0	0	0	26	0	125	0	80	71	2	40	0	0	46	0	149	0	6	0	2	0	0	18	155	157	160	118	0	35	0	0	0	0	0	87	48	0	0
PF3D7_0211600	4	0	0	0	0	0	0	0	0	0	0	0	0	42	0	0	0	0	0	0	0	0	0	0	0	0	12	0	0	0	107	0	0	0	2	159	0	0	77	0	0	0	0	62	0	0	0	0	0
PF3D7_0211700	2	54	0	26	8	0	0	0	6	0	0	26	0	24	0	0	56	1	0	180	0	18	294	129	0	19	68	39	0	527	0	0	0	0	50	315	216	0	0	0	7	8	121	138	0	0	0	30	7
PF3D7_0211800	3	0	0	0	0	297	350	22	99	0	17	239	9	46	0	0	181	0	55	481	0	27	5	190	2	0	376	0	0	5283	495	0	0	5	411	3945	0	0	246	0	4	0	238	1964	14	373	0	360	59
PF3D7_0211900	0	116	0	19	0	491	0	0	142	135	0	48	0	14	0	0	94	30	16	8	0	0	1	113	4	169	103	0	167	2218	0	0	0	5	52	372	540	0	13	0	148	0	392	212	87	20	0	0	0
PF3D7_0212000	6	218	2	173	34	226	0	10	138	0	0	29	0	111	0	0	481	1	0	355	0	56	0	280	4	3	196	0	0	2607	42	97	0	0	297	1989	529	0	0	2	0	0	153	101	337	923	0	0	11
PF3D7_0212100	140	195	0	45	45	1863	204	99	498	1058	0	276	30	557	178	56	439	0	117	3924	322	518	156	98	116	108	1405	351	875	3310	312	0	2	54	823	1189	2994	1190	1891	0	75	2	532	3069	1001	628	884	165	26
PF3D7_0212200	0	0	0	0	0	0	0	0	0	0	0	0	0	0	0	0	0	0	0	0	0	0	0	20	0	0	0	0	4	0	0	0	0	0	7	0	0	0	0	0	0	0	0	0	0	0	0	0	0
PF3D7_0212300	54	0	0	0	0	1	0	0	803	0	0	33	370	0	0	0	242	0	31	0	0	0	451	453	0	38	296	15	0	5846	0	0	0	0	248	0	0	0	0	0	2	0	0	0	0	0	0	69	27
PF3D7_0212400	159	247	11	0	18	897	0	139	224	149	0	274	654	169	649	0	456	0	477	1506	0	356	355	220	62	98	586	2080	708	2059	23	0	0	127	472	1092	1282	5952	0	0	5	0	39	2862	127	1315	0	78	54
PF3D7_0212500	75	512	0	55	35	464	0	251	544	232	0	375	279	330	440	0	397	19	722	3541	16	1387	1056	345	193	46	1072	4703	2900	5836	45	0	0	205	1354	1911	2303	5053	885	0	175	0	268	2435	1293	339	142	262	43
PF3D7_0212600	21	0	0	0	0	0	0	0	0	0	0	0	0	0	0	0	0	0	0	0	0	0	0	0	0	0	38	0	0	3497	0	0	0	0	0	0	0	0	0	0	0	0	0	0	0	0	0	0	49
PF3D7_0212700	0	15	0	0	0	0	0	0	0	0	0	0	0	0	0	0	17	0	6	0	0	0	19	0	0	0	5	0	0	0	0	0	0	0	3	0	0	0	0	0	0	0	0	0	0	0	0	0	0
PF3D7_0212800	0	0	0	0	0	0	0	0	0	0	0	0	0	0	0	0	177	0	0	0	0	0	147	0	0	0	42	46	0	0	0	0	0	0	69	0	0	0	0	0	0	0	0	0	0	4	0	0	0
PF3D7_0212900	0	0	63	77	0	0	153	0	0	7	0	0	0	88	0	0	125	55	48	0	0	137	0	9	0	0	109	273	0	0	162	0	0	2	67	607	393	2	246	117	89	4	68	0	322	509	93	9	0
PF3D7_0213000	0	0	0	0	1	0	0	0	3	0	4	0	0	0	0	0	0	2	9	0	0	8	0	0	0	0	35	0	471	0	0	35	0	0	38	0	0	0	4	0	0	0	0	311	0	0	0	0	13
PF3D7_0213100	7	4	0	0	132	757	0	0	0	0	0	207	3	272	58	304	143	0	71	0	0	0	0	103	10	1	264	64	3	7487	550	45	0	0	187	1328	0	171	0	0	506	0	0	0	0	0	0	120	270
PF3D7_0213200	0	0	0	0	0	1	0	0	0	0	0	0	0	0	0	0	0	0	19	0	0	0	0	51	0	0	26	0	0	12	0	114	0	0	22	0	4	3	158	0	0	0	4	0	0	0	5	0	0
PF3D7_0213300	13	0	0	0	0	0	0	0	15	0	0	0	0	0	0	0	0	0	2	0	0	0	0	0	0	0	8	268	0	0	0	0	0	0	9	0	0	20	24	0	0	0	0	18	0	0	0	0	0
PF3D7_0213400	0	0	0	0	0	0	0	0	28	0	0	0	0	0	0	0	0	0	0	0	0	0	2	0	0	0	17	0	345	0	0	0	0	0	5	0	0	0	0	0	60	0	0	85	0	0	0	0	0
PF3D7_0213500	2	0	8	0	0	0	0	0	8	0	0	0	0	0	0	0	0	0	11	0	0	0	0	0	0	0	2	0	0	0	0	0	0	0	2	0	0	0	0	0	0	0	0	0	0	0	0	0	13
PF3D7_0213600	0	0	0	0	0	0	0	0	0	0	0	13	0	0	0	260	0	0	0	0	0	0	30	0	0	0	4	0	0	87	0	67	0	0	19	0	0	0	0	0	0	0	0	0	0	0	0	0	0
PF3D7_0213700	0	0	0	0	0	0	0	0	0	0	0	0	0	0	0	0	0	0	0	0	0	0	0	96	0	0	25	0	0	0	0	0	0	0	15	0	0	0	0	0	0	0	0	0	0	0	0	0	0
PF3D7_0213800	0	0	0	0	0	0	0	0	0	0	0	0	0	0	0	0	2	0	0	0	0	0	0	0	0	0	9	0	0	0	0	0	0	0	0	0	0	0	0	0	0	0	0	0	0	0	0	0	0
PF3D7_0213900	0	0	0	0	0	0	0	0	0	0	0	0	0	0	0	0	0	0	0	0	0	0	0	0	0	0	1	0	0	0	0	0	0	0	2	0	0	0	0	0	0	0	5	0	0	0	0	0	4
PF3D7_0214000	0	0	0	0	0	0	0	0	113	0	0	0	0	0	0	0	0	0	0	0	0	0	0	0	0	0	12	0	0	0	0	0	0	0	3	0	0	0	0	0	0	0	0	0	0	0	0	103	0
PF3D7_0214100	28	22	2	569	35	533	153	167	169	476	663	278	59	277	120	0	518	12	64	756	141	620	0	0	34	176	1110	571	445	0	390	0	13	370	782	22	2082	25	10	213	8	148	223	653	169	1684	411	60	57
PF3D7_0214200	0	0	0	0	0	0	0	0	0	0	0	0	0	0	0	0	0	0	0	0	0	0	0	0	0	0	5	0	0	0	0	0	0	0	0	0	0	0	0	0	0	0	0	0	0	0	0	0	0
PF3D7_0214300	0	0	0	0	0	0	0	0	0	0	0	39	0	0	0	0	0	0	0	0	0	0	0	0	0	0	11	0	0	0	0	0	0	0	4	0	0	0	0	0	0	0	0	0	0	0	0	0	0
PF3D7_0214400	0	0	0	0	0	0	0	0	0	0	0	47	0	0	0	0	0	0	0	0	0	0	0	0	0	0	2	0	0	802	0	287	0	0	13	0	0	0	0	0	0	0	0	0	0	0	0	0	2
PF3D7_0214500	0	0	0	0	0	0	0	0	22	0	0	4	0	0	0	0	0	0	0	0	0	0	0	0	0	0	0	0	0	0	0	0	0	0	3	0	0	0	0	0	0	0	0	0	0	0	0	0	0
PF3D7_0214600	0	0	103	0	0	0	0	0	0	0	0	0	0	0	0	0	0	0	0	0	0	0	0	0	0	0	14	0	0	0	0	0	7	0	0	0	0	0	0	0	0	0	0	0	0	0	0	0	0
PF3D7_0214700	0	0	92	0	0	0	0	0	0	0	0	0	0	0	0	0	0	0	0	0	0	0	0	0	0	0	0	0	0	0	0	0	0	0	0	0	0	0	0	0	5	0	0	0	0	0	0	0	0
PF3D7_0214800	0	2	0	0	0	31	0	0	0	10	0	0	0	0	130	0	0	69	10	0	0	0	64	0	0	0	56	0	0	0	0	0	0	0	139	1761	16	1059	0	0	5	0	16	0	89	0	0	0	0
PF3D7_0214900	0	0	1041	635	25	0	1221	0	0	155	1248	19	0	3	0	3	0	139	0	0	271	2562	0	23	0	0	1226	0	0	0	1061	708	483	153	840	0	0	1	763	479	0	364	163	0	0	0	435	0	0
PF3D7_0215000	1	0	0	0	13	8	0	0	7	0	0	137	334	34	0	0	0	9	32	0	0	0	51	0	8	2	211	2338	0	0	0	0	0	111	471	441	1127	774	0	0	0	32	67	0	373	10	0	0	0
PF3D7_0215100	0	0	98	0	9	310	0	0	0	0	0	0	0	0	0	0	0	0	0	0	0	0	0	94	0	0	19	0	0	0	0	0	92	0	8	0	0	115	0	0	0	0	0	0	31	0	0	0	0
PF3D7_0215200	0	0	0	0	0	0	0	0	0	0	85	0	0	0	0	0	0	0	0	0	0	0	0	0	0	0	0	0	0	552	0	25	0	0	24	0	0	0	0	0	0	0	0	0	0	0	0	0	0
PF3D7_0215300	0	0	0	0	0	0	0	0	0	0	0	137	0	0	0	0	0	0	0	0	0	0	0	0	0	0	0	0	0	0	0	0	189	0	0	0	0	0	0	0	0	0	0	0	0	0	0	0	0
PF3D7_0215400	43	4	128	81	0	0	322	0	0	0	399	62	0	226	0	0	43	54	30	90	8	0	49	1	28	2	120	0	5	188	123	0	53	68	72	43	0	0	0	211	0	0	10	471	467	0	555	76	2
PF3D7_0215500	0	34	4	131	0	0	2	0	147	0	4	0	16	0	0	348	0	17	56	0	0	0	0	0	17	0	60	137	0	0	0	194	0	0	4	0	0	0	0	4	0	0	0	0	0	0	0	0	9
PF3D7_0215600	2	0	0	0	0	23	0	0	5	0	0	0	46	33	0	0	0	0	25	0	0	0	45	11	2	0	38	0	0	751	24	2	0	0	20	0	15	0	0	23	0	0	0	0	0	0	39	0	0
PF3D7_0215700	158	15	0	0	120	0	0	0	15	0	0	17	322	0	0	0	0	0	0	218	0	0	709	455	0	0	574	452	0	0	0	319	0	0	708	42	0	0	0	0	0	0	45	0	209	89	0	0	122
PF3D7_0215800	25	61	0	0	0	211	0	0	204	0	0	268	144	8	0	0	29	0	0	0	0	0	0	361	64	67	187	0	0	1816	0	0	0	0	78	79	0	1433	0	0	0	1	109	0	0	0	0	22	0
PF3D7_0215900	0	0	0	0	21	2	0	0	57	0	0	0	0	0	43	10	0	0	0	0	0	0	0	2	0	0	68	1	94	9	0	0	0	0	37	0	23	0	0	0	0	0	0	0	197	0	0	0	0
PF3D7_0216000	0	2	0	0	0	250	165	22	0	0	0	0	6	0	0	0	0	0	0	0	0	0	86	15	0	0	19	0	0	0	0	0	0	10	238	0	0	0	0	0	0	0	2	0	0	0	0	0	0
PF3D7_0216100	27	19	0	0	0	0	0	0	6	0	0	0	120	0	23	0	0	0	0	0	0	0	0	20	0	0	1	0	0	2	0	0	0	0	4	0	0	0	0	0	0	0	0	0	0	0	0	11	0
PF3D7_0216200	1	35	0	0	0	0	0	0	0	0	0	0	0	0	0	0	0	0	0	0	0	0	0	0	0	0	2	0	0	0	0	0	0	0	8	0	0	0	0	0	0	0	0	0	0	0	0	0	0
PF3D7_0216300	0	0	0	0	0	0	0	0	0	12	0	0	0	0	0	0	0	0	56	0	0	0	2	81	0	0	17	0	0	0	0	0	0	0	54	0	0	63	0	0	0	0	13	227	0	0	0	0	0
PF3D7_0216400	33	37	0	0	13	276	0	4	16	36	0	185	45	3	167	1939	79	0	0	10	0	0	0	165	52	3	79	0	535	0	2	0	0	6	86	3	724	2806	14	0	7	0	0	403	8	54	0	143	0
PF3D7_0216500	1	2	0	0	0	0	171	27	0	0	0	30	100	4	114	0	98	6	48	2	0	0	0	0	7	0	130	0	331	1192	0	0	0	0	52	0	222	1324	132	0	315	0	25	569	110	25	18	0	7
PF3D7_0216600	0	26	7	112	24	0	0	2	1	91	275	0	87	93	20	0	0	41	0	0	111	269	342	0	7	0	923	0	0	4	0	148	25	64	322	61	312	106	434	78	16	416	77	546	564	0	463	0	1
PF3D7_0216700	23	21	0	0	0	40	0	15	34	0	0	14	101	96	0	13	100	3	96	0	0	0	0	11	0	46	100	0	13	737	65	111	0	0	125	519	0	93	0	0	53	0	281	181	0	488	0	0	7
PF3D7_0216800	12	0	0	0	0	228	456	29	0	0	144	225	217	128	158	0	190	0	112	2066	6	415	0	0	120	0	199	3437	170	0	400	4	0	1	190	62	153	1982	488	130	2	0	134	3	56	0	2	139	0
PF3D7_0216900	0	0	0	0	0	68	0	2	0	0	0	0	0	0	78	0	23	0	0	120	0	59	0	0	21	0	117	2	0	32	0	0	0	6	84	0	19	0	0	0	0	0	4	0	0	233	0	0	0
PF3D7_0217000	0	127	0	0	18	0	0	0	0	9	0	6	0	0	0	0	63	0	0	0	6	0	0	0	0	2	0	0	0	0	0	0	0	83	1	22	0	0	25	0	97	0	0	0	0	0	0	0	0
PF3D7_0217100	67	0	0	0	23	0	1	48	731	125	0	247	31	33	1003	80	335	0	112	165	102	0	8	836	0	50	990	1194	52	3707	775	0	0	0	1163	2601	0	1450	382	0	0	0	7	1633	423	0	416	421	0
PF3D7_0217200	2	0	0	0	0	0	214	36	44	0	0	109	0	0	0	0	121	0	26	3	0	0	0	11	1	3	27	0	0	0	277	0	0	0	4	0	0	130	0	0	4	0	10	64	0	0	36	0	0
PF3D7_0217300	0	0	0	6	0	0	0	0	0	0	63	0	0	0	0	0	0	0	0	0	4	0	0	0	0	0	11	0	0	0	0	0	3	76	3	0	0	0	0	0	0	0	0	0	0	0	0	0	0
PF3D7_0217400	0	0	0	0	0	0	0	0	14	0	0	2	0	0	0	0	0	0	0	0	0	1	19	0	0	27	3	0	0	0	0	0	0	0	3	27	0	0	0	0	0	0	0	0	0	0	0	0	0
PF3D7_0217500	0	0	940	922	2	0	1050	2	0	192	928	0	225	0	9	0	137	277	35	0	91	1583	93	0	21	0	2575	0	0	1989	2558	1555	34	322	1543	992	555	861	2522	397	0	921	85	1543	235	21	1561	0	9
PF3D7_0217600	3	16	9	176	2	0	9	0	54	0	9	29	122	35	148	0	888	0	276	40	2	74	0	24	47	77	194	3847	0	1379	0	0	0	0	192	19	1287	0	332	0	0	10	184	479	4	0	0	14	0
PF3D7_0217700	0	0	0	0	0	0	0	0	0	0	0	0	0	0	0	0	0	0	0	0	0	0	0	0	0	0	0	0	0	501	0	0	0	0	0	0	0	0	3	0	0	0	0	0	0	0	0	0	0
PF3D7_0217800	69	34	0	0	0	34	0	76	86	95	0	109	62	262	141	3161	9	5	178	0	0	0	924	43	0	33	250	127	1466	2879	0	0	0	28	193	224	179	33	0	0	22	0	63	10	309	482	0	245	13
PF3D7_0217900	53	3	0	0	17	46	0	22	55	0	0	23	186	89	20	2	78	15	0	1926	0	0	51	70	32	0	95	1491	474	748	0	0	0	0	129	1433	814	669	227	0	0	0	103	1024	37	1635	0	92	48
PF3D7_0218000	20	0	0	0	0	806	1	0	233	83	0	137	0	0	0	0	72	0	172	0	0	566	0	226	0	0	301	0	9	1275	161	0	0	50	536	0	442	0	381	0	0	0	4	0	0	0	0	240	2
PF3D7_0218100	0	0	0	0	2	0	34	2	8	201	6	12	151	0	58	0	7	23	0	258	0	327	0	0	6	0	62	0	30	0	184	2	0	0	27	567	154	0	162	103	0	32	0	0	28	225	0	36	0
PF3D7_0218200	0	1	2	0	0	69	87	0	13	2	12	0	0	0	26	0	0	0	5	0	5	0	0	18	0	1	5	76	0	29	0	0	0	0	16	0	0	2	21	14	0	0	0	0	0	0	0	0	0
PF3D7_0218300	67	141	74	0	0	3	0	0	153	0	0	52	47	0	0	2641	46	0	1	0	0	0	9	74	12	0	97	127	833	241	0	159	0	0	37	23	86	196	0	0	0	0	0	298	0	0	16	0	0
PF3D7_0218400	19	0	0	0	0	0	0	0	0	0	0	0	0	0	0	0	0	0	0	0	0	0	87	0	0	39	14	0	0	0	0	0	0	0	13	0	0	0	580	0	0	0	0	0	0	0	0	150	2
PF3D7_0218500	13	70	0	44	0	0	0	11	12	103	0	9	38	0	0	60	9	2	24	5	0	5	1	4	6	0	53	1183	0	1447	2	0	0	0	42	0	0	0	2	0	0	0	0	55	19	0	0	2	0
PF3D7_0218600	58	10	1	118	71	7	0	0	31	0	0	252	45	0	21	0	80	17	27	169	0	393	258	4	12	87	140	318	105	395	0	0	0	6	226	407	0	174	16	0	293	0	92	117	82	18	76	0	10
PF3D7_0218700	38	0	0	0	0	27	0	0	0	0	0	0	0	0	0	0	4	0	0	111	0	0	234	6	0	0	27	0	0	0	0	29	0	5	31	0	0	0	0	0	67	0	98	20	0	0	0	8	0
PF3D7_0218800	16	23	25	16	5	39	11	37	53	65	0	29	35	147	21	2977	61	4	26	412	6	12	101	48	7	30	90	100	63	340	35	21	15	46	88	415	242	322	103	10	8	8	20	254	105	57	37	41	14
PF3D7_0218900	0	0	0	0	0	0	0	0	0	0	0	0	22	0	0	0	0	0	0	0	19	0	0	0	0	0	0	0	0	0	0	0	0	0	0	0	0	0	0	0	0	0	0	0	0	0	0	0	0
PF3D7_0219000	0	0	0	0	0	0	0	23	8	11	0	26	0	0	0	0	0	0	0	0	0	0	75	0	0	0	5	0	0	0	0	0	0	0	5	0	21	0	98	0	0	0	0	0	0	0	18	0	0
PF3D7_0219100	59	0	0	0	0	0	0	0	0	0	0	0	0	0	0	0	0	0	0	0	0	0	0	0	0	0	0	0	0	0	0	0	0	0	0	0	0	0	0	0	0	0	0	0	0	0	0	0	0
PF3D7_0219200	3	2	4	0	0	0	0	0	0	0	0	0	0	0	0	0	23	0	9	52	0	0	0	1	0	0	25	0	2	362	0	0	0	0	32	0	0	0	0	0	0	0	0	0	2	125	0	0	0
PF3D7_0219300	0	0	0	0	0	0	0	0	0	0	0	0	0	11	0	0	57	17	0	0	0	0	0	0	0	0	16	0	0	0	0	0	0	4	0	0	0	0	0	0	0	0	0	0	0	0	0	0	0
PF3D7_0219400	0	0	0	0	0	0	0	0	0	2	0	0	0	21	1	0	25	7	3	0	0	154	0	2	0	0	65	16	0	0	0	134	0	4	57	0	0	0	0	0	3	6	0	161	66	0	0	10	14
PF3D7_0219500	2	0	3	0	5	0	0	0	0	0	0	135	0	61	0	76	25	0	12	2376	0	0	47	0	2	44	47	9	0	0	0	0	0	0	99	0	0	10	0	0	0	0	42	773	155	0	0	0	0
PF3D7_0219600	57	2	1	96	31	497	0	0	16	0	0	60	234	7	45	0	0	0	127	383	5	0	108	0	17	0	376	289	886	1155	0	0	0	1	268	4454	229	575	88	0	0	0	585	32	257	1159	4	5	9
PF3D7_0219700	0	0	0	0	0	0	0	0	0	0	0	0	0	0	0	0	0	0	0	0	0	0	0	0	0	0	0	0	0	0	0	0	0	0	0	0	0	0	0	0	456	0	0	0	0	0	0	0	0
PF3D7_0219800	0	0	0	0	0	0	98	0	7	0	2	3	0	0	0	0	0	0	0	4	0	0	0	1	0	17	98	0	0	0	9	224	0	0	173	0	32	0	22	109	0	0	1	55	0	0	25	0	0
PF3D7_0219900	0	0	0	0	0	0	0	0	0	0	0	0	0	0	0	0	0	0	23	0	0	0	0	0	0	0	0	0	0	0	0	0	0	0	0	0	0	0	0	0	0	0	46	0	0	0	0	0	0
PF3D7_0220000	142	76	0	0	0	3182	0	0	356	0	0	127	0	24	9	58	888	0	1233	3939	0	0	2043	1017	0	973	924	0	0	5849	0	0	0	0	1403	0	2	1	0	0	114	0	445	0	0	1	0	0	104
PF3D7_0220100	0	0	0	0	0	0	0	0	0	0	0	0	0	0	0	0	118	0	96	8	0	0	8	2	0	0	24	0	0	0	0	0	0	0	14	0	1	0	0	0	168	0	7	0	0	0	0	0	0
PF3D7_0220200	0	259	10	0	0	48	0	0	12	111	0	89	0	0	0	0	0	0	9	0	0	0	0	102	0	16	71	0	0	0	0	0	0	0	47	0	0	0	0	0	5	0	0	0	0	0	0	0	6
PF3D7_0220300	0	0	14	0	0	0	0	0	0	8	0	0	0	0	0	0	0	0	0	0	0	0	0	0	0	0	23	0	0	0	0	0	0	0	33	0	0	0	0	0	0	0	0	0	0	0	0	0	0
PF3D7_0220400	0	0	0	0	0	0	0	0	0	0	0	17	0	0	0	0	0	0	0	0	0	0	0	0	0	0	7	0	0	0	0	0	0	0	0	0	0	0	0	0	0	0	0	0	0	0	0	0	0
PF3D7_0220500	0	0	36	0	0	0	0	0	0	1	5	0	0	0	0	0	0	10	0	0	0	0	0	0	0	0	1	0	0	0	0	0	2	0	3	0	0	0	0	0	0	0	0	0	0	0	0	0	0
PF3D7_0220600	0	0	0	0	0	0	0	0	5	0	0	2	0	0	0	0	0	0	61	0	0	0	0	0	0	1	69	0	0	1	0	0	0	0	59	0	0	0	0	0	521	0	20	0	0	0	0	0	113
PF3D7_0220700	0	0	0	0	0	0	0	0	0	0	0	0	0	0	0	0	0	24	145	0	0	0	0	0	0	0	2	0	0	0	0	0	6	0	0	0	0	0	0	0	0	0	0	0	0	0	0	0	0
PF3D7_0220800	0	0	279	81	0	0	1534	102	0	0	205	0	0	0	0	0	0	0	0	0	140	1401	62	0	0	0	807	0	0	0	1320	228	196	63	525	0	159	0	46	669	0	1	0	35	0	0	165	2	3
PF3D7_0220900	0	0	0	0	0	0	0	0	0	0	0	0	0	0	0	0	0	0	0	0	0	0	0	0	0	0	0	0	0	0	0	0	0	0	0	0	0	0	0	0	0	0	0	0	0	0	0	0	0
PF3D7_0221000	0	0	0	0	0	0	0	0	0	0	0	0	0	0	0	0	0	0	0	0	0	0	0	0	0	0	0	0	0	0	0	0	0	0	0	0	0	0	0	0	0	0	0	0	0	0	0	0	0
PF3D7_0221100	0	0	0	0	0	0	0	0	0	0	0	0	0	0	0	0	0	0	0	0	0	0	0	1	0	0	0	0	0	0	0	0	0	0	0	0	0	0	0	0	0	0	0	0	0	0	0	0	0
PF3D7_0221200	0	0	0	0	0	0	0	0	0	0	0	0	0	0	0	0	0	0	0	0	0	0	0	14	0	0	0	0	0	0	0	0	0	0	0	0	0	0	0	0	0	0	0	0	0	0	0	0	0
PF3D7_0221300	0	0	0	0	0	0	0	0	0	0	0	0	0	0	0	0	0	0	0	0	0	0	0	0	0	0	0	0	0	0	0	0	0	0	0	0	0	0	0	0	0	0	0	0	0	0	0	0	0
PF3D7_0221400	0	0	0	0	0	0	0	0	0	0	0	0	0	0	0	0	0	0	0	0	0	0	0	0	0	0	0	0	0	0	0	0	0	0	0	0	0	0	0	0	0	0	0	0	0	0	0	0	0
PF3D7_0221500	0	0	0	0	0	0	0	0	0	0	0	0	0	0	0	0	0	0	0	0	0	0	0	0	0	0	0	0	0	0	0	0	0	0	0	0	0	0	0	0	0	0	0	0	0	0	0	0	0
PF3D7_0221600	0	0	0	0	0	0	0	0	0	0	0	0	0	0	0	0	0	0	0	0	0	0	0	0	0	0	0	0	0	0	0	0	0	0	0	0	0	0	0	0	0	0	0	0	0	0	0	0	0
PF3D7_0221650	0	0	0	0	0	0	0	0	0	0	0	0	0	0	0	0	0	0	0	0	0	0	0	0	0	0	0	0	0	0	0	0	0	0	0	0	0	0	0	0	0	0	0	0	0	0	0	0	0
PF3D7_0221700	0	0	0	0	0	0	0	0	0	0	0	0	0	0	0	0	0	0	2	0	0	0	0	0	0	0	0	0	0	0	0	0	0	0	1	0	0	0	0	0	0	0	0	0	0	0	0	0	0
PF3D7_0221800	0	0	0	0	0	0	0	0	0	0	0	0	0	0	0	0	0	0	0	0	0	0	0	0	0	0	0	0	0	0	0	0	0	0	0	0	0	0	0	0	0	0	0	0	0	0	0	0	0
PF3D7_0221900	0	0	0	0	0	0	0	0	0	0	0	0	0	0	0	0	0	0	0	0	0	0	0	0	0	0	0	0	0	0	0	0	0	0	0	0	0	0	0	0	0	0	0	0	0	0	0	0	0
PF3D7_0222000	0	0	0	0	0	0	0	0	0	0	0	0	0	0	0	0	0	0	0	0	0	0	0	0	0	0	0	0	0	0	0	0	0	0	0	0	0	0	0	0	0	0	0	0	0	0	0	0	0
PF3D7_0222100	0	0	0	0	0	0	0	0	0	0	0	0	0	0	0	0	0	0	0	0	0	0	0	0	0	0	0	0	0	0	0	0	0	0	0	0	0	0	0	0	0	0	0	0	0	0	0	0	0
PF3D7_0222200	0	0	0	0	0	0	0	0	0	0	0	0	0	0	0	0	0	0	0	0	0	0	0	0	0	0	0	0	0	0	0	0	0	0	0	0	0	0	0	0	0	0	0	0	0	0	0	0	0
PF3D7_0222300	0	0	0	0	0	0	0	0	0	0	0	0	0	0	0	0	0	0	0	0	0	0	0	0	0	0	0	0	0	0	0	0	0	0	0	0	0	0	0	0	0	0	0	0	0	0	0	0	0
PF3D7_0222400	0	0	0	0	0	0	0	0	0	0	0	0	0	0	0	0	0	0	0	0	0	0	0	0	0	0	0	0	0	0	0	0	0	0	0	0	0	0	0	0	0	0	0	0	0	0	0	0	0
PF3D7_0222500	0	0	0	0	0	0	0	0	0	0	0	0	0	0	0	0	0	0	0	0	0	0	0	0	0	0	0	0	0	0	0	0	0	0	0	0	0	0	0	0	0	0	0	0	0	0	0	0	0
PF3D7_0222600	0	0	0	0	0	0	0	0	0	0	0	0	0	0	0	0	0	0	0	0	0	0	0	0	0	0	0	0	0	0	0	0	0	0	0	0	0	0	0	0	0	0	0	0	0	0	0	0	0
PF3D7_0222700	0	0	0	0	0	0	0	0	0	0	0	0	0	0	0	0	0	0	0	0	0	0	0	0	0	0	0	0	0	0	0	0	0	0	0	0	0	0	0	0	0	0	0	0	0	0	0	0	0
PF3D7_0222800	0	0	0	0	0	0	0	0	0	0	0	0	0	0	0	0	0	0	0	0	0	0	0	0	0	0	0	0	0	0	0	0	0	0	0	0	0	0	0	0	0	0	0	0	0	0	0	0	0
PF3D7_0222900	0	0	0	0	0	0	0	0	0	0	0	0	0	0	0	0	0	0	0	0	0	0	0	0	0	0	0	0	0	0	0	0	0	0	0	0	0	0	0	0	0	0	0	0	0	0	0	0	0
PF3D7_0223100	0	0	0	0	0	0	0	0	0	0	0	0	0	0	0	0	0	0	0	0	0	0	0	0	0	0	0	0	0	0	0	0	0	0	0	0	0	0	0	0	0	0	0	0	0	0	0	0	0
PF3D7_0223200	0	0	0	0	0	0	0	0	0	0	0	0	0	0	0	0	0	0	0	0	0	0	0	0	0	0	0	0	0	0	0	0	0	0	0	0	0	0	0	0	0	0	0	0	0	0	0	0	0
PF3D7_0223300	0	0	0	0	0	0	0	0	0	0	0	0	0	0	0	0	0	0	0	0	0	0	0	0	0	0	0	0	0	0	0	0	0	0	0	0	0	0	0	0	0	0	0	0	0	0	0	0	0
PF3D7_0223400	0	0	0	0	0	0	0	0	0	0	0	0	0	0	0	0	0	0	0	0	0	0	0	0	0	0	115	0	0	0	0	0	0	152	49	0	0	0	0	0	0	0	0	0	0	0	0	0	0
PF3D7_0223500	0	0	0	0	0	2	0	0	0	0	0	0	0	0	117	0	0	0	0	0	0	7	0	0	0	0	51	1	0	0	0	0	0	28	0	0	0	2	386	0	0	0	0	0	0	0	0	0	0
PF3D7_0300100	0	0	0	3	26	0	0	0	0	304	0	0	0	0	1	0	0	0	0	0	48	1	0	0	0	0	175	1567	0	0	3248	0	0	0	54	0	0	2473	20	0	0	0	0	0	0	567	190	0	0
PF3D7_0300200	0	0	0	0	0	0	0	0	0	0	0	0	0	0	0	0	0	0	0	0	0	0	0	0	0	0	0	0	0	0	0	0	0	0	0	0	0	0	0	0	0	0	0	0	0	0	0	0	0
PF3D7_0300300	0	0	0	0	0	0	0	0	0	0	0	0	0	0	0	0	0	0	0	0	0	0	0	0	0	0	0	0	0	0	0	0	0	0	0	0	0	0	0	0	0	0	0	0	0	0	0	0	0
PF3D7_0300400	0	0	0	0	0	0	0	0	0	0	0	0	0	0	0	0	0	0	0	0	0	0	0	0	0	0	0	0	0	0	0	0	0	0	0	0	0	0	0	0	0	0	0	0	0	0	0	0	0
PF3D7_0300500	0	0	0	0	0	0	0	0	0	0	0	0	0	0	0	0	0	0	0	0	0	0	0	0	0	0	0	0	0	0	0	0	0	0	0	0	0	0	0	0	0	0	0	0	0	0	0	0	0
PF3D7_0300600	0	0	0	0	0	0	0	0	0	0	0	0	0	0	0	0	0	0	0	0	0	0	0	0	0	0	0	0	0	0	0	0	0	0	0	0	0	0	0	0	0	0	0	0	0	0	0	0	0
PF3D7_0300700	0	0	0	0	0	0	0	0	0	0	0	0	0	0	0	0	0	0	0	0	0	0	0	0	0	0	0	0	0	0	0	0	0	0	0	0	0	0	0	0	0	0	0	0	0	0	0	0	0
PF3D7_0300800	0	0	0	0	0	0	0	0	0	0	0	0	0	0	0	0	0	0	0	0	0	0	0	0	0	0	0	0	0	0	0	0	0	0	0	0	0	0	0	0	0	0	0	0	0	0	0	0	0
PF3D7_0300900	0	0	0	0	0	0	0	0	0	0	0	0	0	0	0	0	0	0	0	0	0	0	0	0	0	0	0	0	0	0	0	0	0	0	0	0	0	0	0	0	0	0	0	0	0	0	0	0	0
PF3D7_0301000	0	0	0	0	0	0	0	0	0	0	0	0	0	0	0	0	0	0	0	0	0	0	0	0	0	0	0	0	0	0	0	0	0	0	0	0	0	0	0	0	0	0	0	0	0	0	0	0	0
PF3D7_0301100	0	0	0	0	0	0	0	0	0	0	0	0	0	0	0	0	0	0	0	0	0	0	0	0	0	0	0	0	0	0	0	0	0	0	5	0	0	0	0	0	0	0	0	0	0	0	0	0	0
PF3D7_0301200	0	0	0	0	0	0	0	0	0	0	0	0	0	0	0	0	0	0	0	0	0	0	0	0	0	0	8	0	0	0	0	0	0	0	0	0	0	0	0	0	0	0	0	4	0	0	186	0	0
PF3D7_0301300	0	0	0	0	0	0	0	0	0	0	0	0	0	0	0	0	0	0	0	0	0	0	0	0	0	0	0	0	0	0	0	0	0	0	0	0	0	0	0	0	0	0	0	0	0	0	0	0	0
PF3D7_0301400	0	0	0	0	0	0	0	0	0	0	0	0	0	0	0	0	0	0	17	0	0	0	0	0	0	0	6	0	0	0	0	0	0	0	7	0	0	0	0	0	0	0	0	0	0	0	0	0	1
PF3D7_0301500	0	0	0	0	0	0	0	0	0	0	0	0	0	0	0	0	0	0	7	0	0	0	0	0	0	0	2	0	0	0	0	0	0	0	0	0	0	0	0	0	0	0	0	0	21	0	0	0	0
PF3D7_0301600	0	0	0	0	0	0	0	0	0	0	0	0	0	55	0	0	0	0	0	1	0	0	0	0	0	0	7	0	0	0	0	0	0	0	4	0	0	0	0	0	26	0	0	0	0	0	0	0	0
PF3D7_0301700	0	1	0	0	0	670	0	0	136	0	0	91	22	0	0	0	162	0	5	0	0	0	0	1	0	197	52	2326	0	6	0	0	0	0	53	306	0	0	0	0	0	0	0	0	0	743	0	0	3
PF3D7_0301800	0	0	0	0	0	0	0	0	0	0	0	0	0	0	0	0	0	0	0	0	0	0	0	0	0	0	0	0	0	0	0	0	0	0	0	0	0	0	0	0	0	0	0	0	0	0	0	0	0
PF3D7_0301900	0	0	0	0	0	0	0	0	2	0	0	0	0	0	0	0	0	0	0	0	0	0	0	0	0	0	0	0	0	159	0	0	0	0	0	0	0	0	0	0	0	0	0	0	0	0	0	0	0
PF3D7_0302000	0	0	0	0	0	0	0	9	0	0	0	25	0	0	0	0	0	0	5	707	0	0	0	0	0	0	20	0	0	0	0	0	0	0	0	0	0	0	0	0	0	0	36	0	0	0	0	0	0
PF3D7_0302100	111	62	0	0	0	0	0	0	6	0	0	0	0	4	0	0	0	0	163	175	0	0	0	9	0	10	69	0	0	0	0	0	0	0	98	0	0	470	0	29	0	0	4	0	0	0	0	117	32
PF3D7_0302200	0	0	5	0	0	0	9	2	0	1	3	0	0	1	0	0	0	0	0	32	388	7	0	0	0	0	27	0	0	0	2	0	4	1	44	0	2	2	16	3	0	0	0	0	0	0	0	0	0
PF3D7_0302300	0	0	0	0	0	0	0	0	0	0	0	0	0	0	0	0	0	0	0	0	0	0	0	0	0	0	0	0	0	0	0	0	0	0	0	0	0	0	0	0	0	0	0	0	0	0	0	0	0
PF3D7_0302400	0	0	0	0	1	0	1	0	0	1	0	0	0	1	1	24	0	0	0	0	0	1	0	0	0	0	0	0	0	0	4	16	0	0	0	0	0	0	0	1	0	0	0	0	0	0	0	0	0
PF3D7_0302500	0	0	4505	242	253	0	8730	1223	0	724	4587	0	220	304	210	0	5	78	182	18	1601	9585	0	107	40	0	9127	0	1127	0	5823	230	2700	1637	5490	936	744	1422	9630	5014	0	78	72	2810	357	2984	1245	0	0
PF3D7_0302600	6	73	0	4	4	1775	0	27	0	0	0	5	0	0	10	0	0	0	4	75	0	2	20	30	0	302	90	30	0	0	0	290	0	1	50	0	0	0	0	0	0	0	0	203	11	724	2	0	0
PF3D7_0302700	16	0	0	4	0	357	0	0	86	0	0	0	0	0	0	0	0	0	148	0	0	4	96	0	4	0	60	0	4	0	0	0	0	0	52	0	1189	0	1	28	0	22	0	2	64	0	0	0	8
PF3D7_0302800	0	17	0	0	0	0	0	0	0	0	0	0	0	0	0	0	0	0	11	0	13	0	0	0	0	0	0	0	228	0	0	16	89	0	0	0	0	0	271	0	0	0	0	0	0	0	0	0	0
PF3D7_0302900	55	113	0	6	39	219	0	136	96	90	0	268	124	116	44	0	44	7	156	957	0	0	156	179	22	180	241	149	478	2	0	0	0	0	184	951	8	185	0	0	0	0	109	2	62	1278	0	52	54
PF3D7_0303000	56	0	0	0	0	0	0	27	113	0	0	75	0	99	0	0	125	0	0	0	0	0	0	0	0	0	119	563	0	0	0	494	0	0	106	0	0	0	0	0	0	0	164	397	0	466	0	0	37
PF3D7_0303100	3	0	310	5	3	0	0	76	8	0	121	0	2	0	0	0	2	23	4	60	0	0	115	0	8	0	173	0	197	724	0	413	47	228	40	0	912	0	0	0	0	13	58	0	19	0	142	0	0
PF3D7_0303200	34	5	1550	1294	24	634	2433	717	4	922	731	170	64	742	626	0	4	251	120	1477	143	2260	661	202	172	2	2614	465	2912	7201	616	707	425	631	2094	3468	3178	3659	1139	180	278	249	1015	830	1258	3869	2560	291	102
PF3D7_0303300	0	0	0	0	0	0	0	0	0	0	0	0	0	0	0	0	0	0	0	0	0	0	0	0	0	0	2	0	0	0	0	171	0	0	0	0	0	48	0	0	2	0	0	0	0	0	36	0	0
PF3D7_0303400	33	0	0	268	0	0	0	118	0	0	0	0	0	179	325	0	0	6	4	34	11	0	0	0	1	0	253	0	384	4	0	0	0	4	116	103	0	467	2	0	0	0	0	233	0	0	4	0	0
PF3D7_0303500	34	56	0	6	42	10	69	144	154	1	0	92	94	14	493	0	144	0	67	1512	0	246	141	0	32	0	411	586	673	2500	0	0	6	0	409	2542	323	39	10	68	35	4	74	621	297	1075	1	64	0
PF3D7_0303600	0	0	0	0	0	0	0	0	83	0	0	0	0	0	0	0	0	0	0	0	0	0	0	0	0	0	0	0	0	763	0	0	0	0	0	0	0	0	0	0	0	0	0	0	0	0	0	0	0
PF3D7_0303700	0	104	0	1	0	131	0	11	0	0	0	24	1	70	3	4	1	0	19	4	0	0	0	0	1	0	124	6	14	0	1	0	138	21	186	0	0	1	5	1	19	113	0	0	0	10	2	9	0
PF3D7_0303800	0	1	0	12	0	0	0	0	16	0	0	0	94	0	0	0	0	0	0	0	0	0	151	10	0	0	50	0	128	1802	0	0	0	0	14	0	0	0	0	0	0	0	0	0	0	0	0	0	0
PF3D7_0303900	0	0	0	0	0	0	0	0	0	0	0	0	0	0	0	0	0	0	0	0	0	0	0	0	0	0	0	0	0	0	0	0	0	0	0	0	0	0	0	0	0	0	0	0	0	0	1	0	0
PF3D7_0304000	0	0	0	0	0	0	0	0	0	0	0	0	0	0	0	0	0	0	0	0	0	0	0	0	0	0	31	0	0	0	0	0	231	0	5	0	0	0	0	0	12	0	0	0	0	0	0	0	0
PF3D7_0304100	0	0	291	0	0	0	21	0	0	0	0	0	0	0	0	0	0	253	0	0	87	0	0	0	0	0	93	0	0	0	0	400	2	0	3	0	0	0	0	0	0	0	0	0	0	0	0	0	0
PF3D7_0304200	74	0	181	19	3	702	303	267	438	160	154	167	946	527	0	0	316	96	118	0	0	0	0	347	0	500	1218	452	2	2739	869	202	201	34	842	0	0	0	1313	0	0	459	447	0	0	1993	511	49	10
PF3D7_0304300	1	42	0	0	0	0	71	0	8	0	0	0	0	0	0	0	0	16	2	6	2	12	164	0	0	0	13	0	0	505	0	48	0	0	1	0	0	0	49	0	0	0	13	2468	0	54	16	0	7
PF3D7_0304400	9	36	0	11	3	31	0	0	25	0	0	14	45	4	12	0	121	13	117	737	4	0	0	42	0	20	96	360	318	178	0	0	0	0	125	796	459	0	0	2	0	0	25	152	146	0	0	2	15
PF3D7_0304500	0	0	0	0	0	0	0	0	0	0	0	0	0	0	0	0	0	0	0	0	0	0	0	270	0	0	4	0	0	0	0	0	0	0	9	0	0	0	0	0	0	0	0	0	0	0	0	0	0
PF3D7_0304600	20	0	1	0	0	6	0	0	0	0	0	0	0	0	0	0	0	0	0	0	0	0	0	0	0	0	1	0	0	38	0	0	0	0	18	0	0	0	0	0	0	0	0	0	0	0	0	0	0
PF3D7_0304700	0	21	0	0	0	0	0	0	0	0	0	0	0	0	0	0	33	0	154	0	0	0	0	7	0	0	7	0	0	0	0	0	0	0	13	0	0	0	0	6	0	0	0	0	0	0	0	0	0
PF3D7_0304800	6	24	0	0	0	0	0	22	73	0	0	54	27	21	9	0	202	0	40	115	0	0	73	30	5	7	26	301	0	523	0	0	0	0	34	0	468	0	0	0	0	0	60	144	117	14	0	84	0
PF3D7_0304900	11	0	0	0	0	0	0	1	10	0	0	5	0	12	0	0	0	0	28	0	0	3	2	30	0	0	7	0	0	0	0	0	0	20	3	0	0	0	0	0	0	0	12	57	0	12	0	0	0
PF3D7_0305000	0	0	0	0	1	12	0	350	68	318	0	18	153	0	180	0	0	2	0	0	0	690	40	233	16	0	245	0	0	3427	0	0	0	0	181	290	344	846	0	0	0	0	427	0	142	979	0	153	0
PF3D7_0305100	50	9	2	191	1	25	0	0	171	268	0	14	35	42	99	0	226	0	227	277	0	379	6	60	11	44	456	240	113	775	0	39	0	31	474	1374	112	331	0	0	17	80	32	402	150	44	0	495	46
PF3D7_0305200	3	0	19	23	20	302	280	7	5	194	435	17	0	0	0	0	0	15	34	0	160	19	0	0	17	8	174	0	440	0	361	53	96	7	40	66	0	184	359	251	0	30	83	0	0	0	276	31	2
PF3D7_0305300	28	0	5	0	3	189	0	0	56	0	0	1	0	0	0	0	1	26	64	90	0	0	0	10	0	3	59	92	31	48	0	47	14	29	18	0	0	0	0	0	0	0	10	29	0	0	75	2	14
PF3D7_0305400	9	2	0	0	0	0	0	8	0	97	0	0	0	0	24	0	58	2	0	0	0	0	0	3	0	0	8	0	78	70	0	0	0	0	1	0	0	0	38	0	0	0	0	0	0	0	0	0	0
PF3D7_0305500	21	150	401	409	23	201	629	27	302	23	639	194	45	151	0	0	44	288	404	364	28	419	59	494	27	163	460	1077	168	3143	223	700	342	62	547	1057	717	196	185	313	103	1	127	68	804	686	131	153	28
PF3D7_0305600	20	2	0	293	84	0	0	43	72	250	51	0	170	131	180	0	461	26	194	174	0	85	51	0	3	0	542	1332	742	421	125	0	0	11	289	1172	0	865	0	48	0	100	0	170	846	698	337	567	2
PF3D7_0305700	36	0	0	55	0	0	0	196	238	0	0	93	0	0	446	0	139	41	155	507	70	30	166	49	15	5	291	0	2	1097	68	0	1	181	435	5	97	76	0	85	0	0	4	0	0	1355	189	64	0
PF3D7_0305800	0	181	0	0	0	0	0	0	0	0	0	1	0	0	0	0	0	0	0	0	0	0	0	0	0	0	5	0	0	0	0	0	0	0	74	0	0	0	0	0	0	0	0	0	0	0	0	0	0
PF3D7_0305900	0	0	1	0	0	0	40	2	0	0	0	0	0	0	0	0	0	2	0	0	0	0	19	0	0	0	0	0	0	0	0	0	0	0	0	0	0	0	18	0	0	0	0	0	0	0	0	0	0
PF3D7_0306000	0	0	0	0	0	0	0	0	0	0	0	0	3	0	0	0	0	0	0	0	0	0	0	0	0	0	6	0	0	0	0	0	0	0	4	0	0	0	0	0	0	2	0	22	0	0	0	0	0
PF3D7_0306100	0	0	0	32	0	0	0	63	0	212	0	0	62	0	119	0	92	0	0	197	1	0	0	4	0	0	33	1	0	0	0	0	0	0	13	19	15	76	78	0	0	0	0	229	10	0	0	4	0
PF3D7_0306200	0	0	0	0	0	3	0	0	0	0	0	0	0	0	0	0	0	0	0	0	0	0	75	0	0	31	6	0	0	0	0	0	0	0	12	0	0	0	0	0	0	0	0	0	0	0	0	0	0
PF3D7_0306300	6	0	0	0	0	0	2	0	0	0	0	2	0	0	0	0	0	0	4	773	0	0	0	0	0	0	56	2	353	474	0	0	0	0	69	225	0	0	0	0	0	0	0	169	6	0	0	0	20
PF3D7_0306400	104	0	0	0	0	0	0	3	2	0	0	65	241	0	0	0	1	34	0	131	24	0	0	135	1	27	430	0	171	7	0	0	0	105	325	435	57	0	849	0	0	0	64	43	16	471	0	0	17
PF3D7_0306500	47	0	0	0	12	0	0	0	153	0	0	0	0	2	0	0	0	0	0	0	52	0	0	0	26	0	28	0	0	0	0	0	0	117	65	0	1656	0	0	0	0	0	2	0	0	0	251	0	0
PF3D7_0306600	0	0	0	0	4	0	0	0	0	16	0	0	0	0	0	0	0	0	0	0	0	0	0	0	0	0	0	104	0	47	0	0	0	15	0	0	92	0	15	0	0	0	2	0	0	0	0	0	0
PF3D7_0306700	0	0	0	0	21	0	0	0	2	0	0	0	0	4	5	0	0	0	7	4	0	0	484	0	0	0	39	0	0	2202	0	0	0	0	102	41	0	0	0	0	0	0	0	0	0	0	0	81	4
PF3D7_0306800	75	722	0	0	0	1506	0	0	342	0	12	496	0	566	0	1	0	0	251	0	0	0	0	762	0	0	862	2314	1739	11340	0	0	0	0	1259	0	0	0	0	0	0	0	0	0	0	1514	0	54	276
PF3D7_0306900	111	136	0	0	24	158	0	99	124	0	0	198	196	49	55	1081	211	11	170	124	0	29	18	149	2	178	349	2120	270	1752	0	0	0	0	365	245	45	916	0	42	141	0	69	93	117	1258	32	104	23
PF3D7_0307000	4	1	0	0	0	0	0	0	0	0	0	0	0	0	0	0	0	2	4	0	16	75	0	0	2	0	9	268	8	0	0	29	2	37	9	129	413	0	0	6	0	0	38	30	2	0	12	5	0
PF3D7_0307100	33	7	0	0	2	0	0	38	0	0	0	0	0	0	0	0	0	0	48	0	0	0	0	13	18	21	47	0	0	0	0	0	0	0	31	205	163	251	0	0	8	0	0	0	0	0	0	0	0
PF3D7_0307200	106	22	0	0	11	77	0	106	157	1	0	19	21	30	1	0	200	4	221	529	0	0	41	51	8	20	271	391	0	770	0	16	0	0	226	2046	782	36	93	0	43	0	8	30	4	185	28	25	10
PF3D7_0307300	0	0	0	0	0	0	0	0	0	0	0	0	0	0	0	0	59	0	0	0	0	0	0	0	0	0	0	0	0	0	0	0	0	0	0	0	0	0	0	0	0	0	0	0	0	0	0	0	0
PF3D7_0307400	19	46	2	0	0	59	79	178	13	80	0	83	67	36	315	1510	82	2	28	175	4	178	31	20	11	102	81	291	20	885	58	0	12	8	38	90	92	1339	3	0	0	0	4	75	0	120	30	39	6
PF3D7_0307500	0	37	0	0	0	1	0	53	2	194	0	0	142	282	0	0	245	0	33	140	0	0	0	8	0	0	110	0	0	193	2	0	0	72	123	42	0	1189	186	0	0	0	0	33	27	9	0	17	0
PF3D7_0307600	7	15	0	0	122	620	41	387	68	1	0	67	42	38	57	0	0	0	0	541	0	104	66	0	4	48	295	502	10	4841	1	0	0	5	140	0	151	0	943	27	0	0	2	0	55	282	0	29	0
PF3D7_0307700	141	12	466	225	143	606	2285	603	213	446	15	224	224	595	579	0	923	103	617	53	32	230	74	344	78	62	1785	1492	565	7973	634	896	268	106	951	6970	539	864	2144	692	0	1328	25	4120	1065	1806	201	94	113
PF3D7_0307800	45	192	0	13	0	4	0	0	195	0	0	0	0	14	0	0	0	0	2	0	0	0	0	3	43	0	121	56	507	203	0	0	0	28	96	0	15	0	0	0	0	0	10	46	0	0	0	4	9
PF3D7_0307900	0	0	0	0	0	0	0	0	38	0	0	31	0	0	0	0	0	0	0	0	0	0	0	15	0	37	23	2	0	0	0	0	0	0	53	0	0	0	0	0	29	0	260	0	0	0	0	0	0
PF3D7_0308000	15	0	0	1	0	0	202	12	0	0	196	0	303	1	0	0	180	0	0	1194	0	0	0	12	0	0	115	1146	158	0	17	0	0	0	53	132	0	0	0	351	0	0	0	0	0	340	0	9	23
PF3D7_0308100	22	0	0	376	111	0	975	456	0	362	123	110	181	100	391	0	72	6	3	965	192	1290	31	0	36	0	767	1159	1933	2	906	563	286	345	474	120	773	109	1247	154	0	908	54	977	138	1613	546	1	0
PF3D7_0308200	0	52	310	0	0	0	0	0	0	0	0	0	0	0	0	0	0	6	307	0	0	0	0	0	0	0	67	0	0	0	0	0	0	0	72	0	0	0	0	0	3	0	0	0	0	1	0	0	44
PF3D7_0308300	0	0	226	0	0	0	0	0	0	0	133	0	0	0	0	0	0	28	0	0	0	0	0	0	0	0	16	0	0	0	2	0	0	0	3	0	0	0	0	0	0	0	0	0	0	0	0	0	0
PF3D7_0308400	0	0	12	0	2	0	0	0	0	11	42	0	0	7	0	0	0	0	6	0	0	22	0	0	1	0	5	23	0	0	1	0	0	0	3	7	0	0	13	0	0	2	0	0	0	0	8	0	0
PF3D7_0308500	0	0	0	0	0	0	0	0	11	0	0	62	0	0	0	0	169	0	0	0	0	0	713	34	0	176	214	0	0	21	0	0	0	0	223	0	0	0	0	0	0	0	0	0	0	0	0	0	18
PF3D7_0308600	6	2	0	0	0	2	0	0	33	0	0	46	0	0	0	0	0	0	174	0	0	0	0	0	0	0	5	0	0	0	0	0	0	0	47	7	0	0	0	0	0	0	224	147	0	0	0	0	0
PF3D7_0308700	0	0	249	0	0	0	172	4	0	168	2	44	0	0	0	0	0	84	0	0	0	0	0	0	0	0	155	0	0	0	70	541	438	0	98	1507	0	0	0	279	0	0	0	118	0	0	153	0	0
PF3D7_0308800	0	0	18	0	0	0	0	0	0	0	0	0	0	0	0	0	0	0	0	0	0	0	0	0	0	0	3	0	0	0	7	0	0	0	0	0	0	0	0	0	0	0	0	0	0	0	0	0	0
PF3D7_0308900	75	0	0	0	39	912	0	2	105	0	9	11	538	441	22	0	282	0	2	524	14	1775	0	638	0	349	225	0	19	1215	0	0	0	0	229	2234	0	1	0	0	0	9	85	56	185	0	0	135	36
PF3D7_0309000	0	37	0	0	0	0	0	0	0	0	0	0	0	0	0	0	0	0	0	59	0	0	0	0	2	52	10	0	0	0	0	0	0	0	7	0	0	0	0	0	39	0	0	0	6	0	0	78	0
PF3D7_0309100	0	0	0	0	2	0	0	0	0	0	0	34	0	0	0	0	0	0	0	0	2	24	0	0	0	162	14	0	0	10	0	0	0	0	16	46	64	0	11	0	0	0	0	0	0	214	0	9	0
PF3D7_0309200	32	94	2	121	27	738	2	249	85	368	0	208	203	328	111	1	631	7	221	1247	40	146	497	327	6	179	459	652	535	4007	0	21	0	70	375	1884	223	2413	517	0	76	31	276	1558	230	641	420	357	10
PF3D7_0309300	0	0	0	0	0	0	0	0	0	0	0	0	0	162	0	0	0	0	4	0	0	0	0	0	0	0	70	0	0	0	0	0	0	0	80	0	0	0	0	0	0	0	0	0	264	0	0	0	2
PF3D7_0309400	0	0	0	0	0	0	0	0	0	0	0	0	0	0	0	0	0	0	0	0	0	0	0	0	0	0	0	40	0	0	0	0	0	0	0	0	0	0	0	0	0	0	0	0	0	0	0	0	0
PF3D7_0309500	20	436	0	232	17	0	0	0	161	67	0	6	27	98	0	0	19	0	139	0	1	0	316	65	13	0	245	1342	0	3571	0	0	0	0	320	1029	139	687	413	0	12	0	106	415	1118	1	0	193	10
PF3D7_0309600	193	108	2	2	18	405	107	124	192	0	0	188	306	125	90	616	345	0	260	1799	0	90	134	113	0	306	481	631	793	4447	6	0	5	0	396	1986	1110	1646	7	0	39	0	7	688	39	9	60	251	53
PF3D7_0309700	6	0	0	0	0	0	0	0	32	0	0	54	60	31	3	0	185	0	39	0	0	0	0	0	0	10	25	0	0	0	0	0	0	6	6	0	1	0	0	0	0	0	125	2	0	137	51	0	0
PF3D7_0309800	0	0	0	0	0	0	0	0	0	0	0	44	0	0	0	0	0	0	57	0	0	0	0	0	0	20	49	0	0	29	0	0	0	0	35	0	0	0	0	0	0	0	0	0	0	0	0	155	0
PF3D7_0309900	30	0	0	0	4	371	0	14	3	0	1	124	0	98	0	0	0	0	7	0	0	0	111	61	0	0	20	1064	0	848	0	0	0	0	68	26	26	0	0	0	0	0	15	34	0	0	0	0	6
PF3D7_0310000	0	105	0	0	0	500	0	31	6	146	0	98	65	91	160	0	71	0	132	434	0	4	103	19	20	46	80	76	132	1744	0	0	0	55	71	0	656	351	26	0	0	0	0	2	0	0	0	100	0
PF3D7_0310100	0	0	0	0	0	0	0	0	0	0	0	0	0	0	0	0	0	0	0	0	0	0	0	0	0	0	1	0	0	0	0	0	0	0	47	0	0	0	0	0	8	0	0	0	0	0	0	0	0
PF3D7_0310200	152	84	0	0	233	628	0	0	447	30	0	280	20	610	132	0	440	22	437	4348	0	93	706	657	0	398	951	8242	20	14995	0	0	0	106	1367	3840	1347	2329	385	0	281	0	4	2864	1525	1295	317	571	201
PF3D7_0310300	0	1	0	0	0	0	0	0	24	0	0	0	0	0	50	0	0	0	448	0	0	0	0	83	0	0	78	0	0	0	0	0	0	0	47	3	0	0	0	0	0	0	16	0	0	0	0	0	7
PF3D7_0310400	193	193	3	0	74	574	0	594	534	295	0	648	1599	1485	2382	23	1880	90	812	8108	0	0	1277	111	352	389	2192	4097	4576	4130	0	0	0	24	1977	5998	6225	8743	282	0	0	0	800	4184	2399	8082	0	1051	10
PF3D7_0310500	37	7	1	0	0	225	0	5	153	0	0	127	368	0	258	0	470	0	247	872	0	0	77	14	35	136	144	1122	244	1281	0	0	0	100	188	273	41	204	0	0	0	0	113	4	157	1053	65	199	8
PF3D7_0310600	0	1	0	0	0	0	0	0	0	0	0	32	0	14	0	0	0	0	0	0	0	0	0	0	0	14	9	0	0	0	0	0	0	0	0	0	0	0	0	0	0	0	0	1	0	0	0	0	0
PF3D7_0310700	3	0	0	0	0	0	0	0	7	0	0	11	3	0	12	0	0	3	40	100	0	0	0	0	0	0	17	33	6	0	0	0	0	0	1	0	0	0	3	0	0	0	47	20	0	0	0	0	0
PF3D7_0310800	0	0	0	0	0	0	0	0	0	0	19	0	0	0	0	0	0	0	0	0	0	0	0	0	0	0	11	0	0	0	0	0	0	0	0	0	0	0	0	0	0	0	0	0	0	0	0	0	0
PF3D7_0310900	2	3	0	0	0	549	0	0	1	20	0	15	0	0	153	0	143	0	7	252	7	0	5	0	29	83	185	0	28	17	46	0	0	12	90	166	0	89	4	0	0	7	47	405	0	0	67	0	0
PF3D7_0311000	0	0	0	0	0	0	0	0	0	0	0	0	0	0	0	0	0	0	0	0	0	0	0	0	0	0	0	0	0	0	4	0	0	0	0	0	0	0	0	0	0	0	0	0	0	0	0	0	0
PF3D7_0311100	43	0	0	0	0	7	0	0	55	0	0	7	0	172	0	15	238	0	66	538	0	0	0	55	0	136	104	365	0	2	0	0	0	0	197	99	1745	0	0	0	10	0	39	0	0	202	0	20	2
PF3D7_0311200	13	0	0	0	1	82	0	0	15	0	0	36	0	32	68	0	3	0	0	0	0	0	0	23	15	2	24	156	0	106	0	0	0	0	5	0	119	52	0	0	0	0	27	306	37	128	0	1	4
PF3D7_0311300	31	23	26	427	38	330	157	19	51	77	63	121	130	121	48	0	484	3	8	0	33	17	410	0	34	816	1530	100	299	843	731	40	1	27	1098	437	1835	1033	2711	265	0	113	81	106	1016	58	1225	213	15
PF3D7_0311400	14	0	0	11	0	0	0	0	0	0	0	0	0	0	0	1081	0	0	0	0	0	0	0	0	0	0	72	0	0	258	0	0	16	0	10	0	110	0	0	1	0	0	0	202	0	0	290	0	0
PF3D7_0311500	0	0	0	0	0	0	0	0	0	0	0	0	0	0	0	0	0	0	0	0	0	0	0	0	0	0	1	0	0	0	0	0	0	0	1	0	0	0	0	0	0	0	0	0	0	0	0	0	0
PF3D7_0311600	0	0	0	0	0	0	0	0	0	0	0	0	0	0	0	0	0	0	0	0	0	0	0	0	0	0	0	0	0	0	0	0	0	0	0	0	0	0	0	0	0	0	0	0	0	0	0	0	0
PF3D7_0311700	0	0	0	0	0	0	0	0	0	2	0	0	0	0	0	0	0	0	0	0	0	1	0	2	0	4	96	0	0	0	0	0	0	0	0	0	0	0	0	0	0	0	0	148	0	0	0	5	0
PF3D7_0311800	0	11	0	0	0	0	0	0	251	0	0	40	1	0	0	0	0	0	0	0	0	0	167	53	132	11	139	0	0	0	6	0	0	0	65	574	64	0	0	0	0	0	0	0	0	0	0	40	2
PF3D7_0311900	0	0	0	0	0	0	143	0	0	0	0	1	0	0	0	0	0	0	0	0	0	0	0	0	0	0	2	0	0	0	0	0	0	0	0	0	0	0	0	0	0	0	0	0	10	0	0	0	0
PF3D7_0312000	0	0	0	0	0	0	0	0	0	0	0	0	0	8	0	0	0	0	175	0	0	0	0	0	0	0	10	0	0	0	0	0	0	0	0	0	0	0	0	0	0	0	0	0	0	0	0	67	0
PF3D7_0312100	0	0	0	0	10	0	0	0	7	125	0	0	14	1	106	0	0	0	20	1118	0	86	49	43	17	0	116	35	12	2124	0	0	0	0	35	4	0	898	5	0	111	0	142	7	0	242	0	0	0
PF3D7_0312200	0	19	60	0	0	0	57	9	9	222	332	0	0	0	0	0	0	0	43	0	0	343	0	0	0	0	54	879	0	0	633	13	0	3	18	30	425	4	0	22	40	26	3	4	0	0	56	0	0
PF3D7_0312300	44	0	0	0	4	0	0	228	0	203	0	11	0	0	178	0	52	0	0	0	0	677	148	9	17	0	38	133	0	176	63	8	0	17	18	0	0	775	598	4	0	0	0	428	0	6	0	52	0
PF3D7_0312400	175	11	54	191	38	209	40	96	262	187	22	378	255	40	16	0	2	6	248	1497	102	27	44	123	14	188	619	449	281	429	79	0	0	254	734	1	3682	2903	564	92	0	435	17	91	169	3811	124	11	26
PF3D7_0312500	0	0	0	0	0	0	5	0	0	0	0	0	0	0	0	0	0	0	0	0	0	0	0	0	0	0	85	0	0	0	0	0	0	0	27	0	0	0	0	0	0	0	0	63	0	0	0	0	0
PF3D7_0312600	0	0	0	0	0	0	0	0	0	0	0	0	0	0	0	0	0	0	0	0	0	0	0	0	0	0	0	0	0	0	0	0	0	0	0	0	0	0	0	0	0	0	0	0	0	0	0	0	0
PF3D7_0312700	0	0	0	0	0	0	0	0	0	0	0	3	0	0	0	0	0	0	5	0	0	0	0	0	0	0	0	0	0	0	0	0	0	0	1	0	0	0	0	0	0	0	0	0	0	0	0	0	0
PF3D7_0312800	49	53	0	0	0	307	0	59	99	4	0	60	119	89	0	58	315	17	132	212	0	61	0	77	4	12	143	285	219	61	0	137	0	0	146	20	229	15	0	17	0	0	8	308	90	231	17	89	16
PF3D7_0312900	1	0	0	0	0	0	0	0	23	0	0	9	0	0	0	10	0	0	0	304	0	0	0	21	0	0	2	0	0	0	0	0	0	0	0	0	0	0	0	0	0	0	11	0	0	0	0	0	31
PF3D7_0313000	17	1	0	0	6	14	0	138	0	53	0	18	20	0	4	0	6	0	1	137	5	115	1	75	1	0	48	0	0	2	0	0	0	0	13	17	0	85	0	0	0	0	0	0	0	8	3	49	0
PF3D7_0313100	36	27	0	19	0	67	32	16	83	0	0	17	1	56	0	0	334	15	16	134	0	2	32	38	0	29	141	33	0	3	0	0	0	2	81	0	3	527	0	0	0	0	28	45	0	0	0	13	2
PF3D7_0313200	0	28	0	0	0	0	0	0	15	0	0	0	0	64	0	0	0	4	74	27	0	2	0	0	0	0	11	4	0	377	0	0	0	0	8	0	0	0	0	0	0	0	0	0	370	0	0	0	0
PF3D7_0313300	0	16	0	0	0	0	0	5	0	0	0	0	0	0	0	0	7	0	0	0	0	0	0	0	0	0	3	99	0	0	0	0	0	0	9	0	0	0	0	0	0	0	0	0	0	0	0	0	0
PF3D7_0313400	0	0	0	0	0	0	0	0	0	0	0	40	0	0	0	0	0	0	0	0	0	0	29	0	0	76	5	19	0	147	0	0	0	0	39	0	0	0	0	0	0	0	0	0	0	0	0	0	0
PF3D7_0313500	0	0	0	0	0	100	0	0	0	0	0	22	26	23	0	0	69	0	0	0	0	0	0	0	0	0	32	0	0	0	0	0	0	0	2	0	0	128	0	0	0	0	0	0	0	0	0	0	6
PF3D7_0313600	63	10	0	0	0	50	0	0	184	9	0	26	0	3	0	0	102	3	80	34	3	100	0	0	11	61	44	0	12	0	0	0	0	0	78	16	125	470	0	0	0	0	44	6	54	41	0	5	0
PF3D7_0313700	1	40	0	0	0	412	0	71	104	38	0	119	0	31	0	4	258	8	15	363	0	0	39	30	22	264	87	1053	16	122	0	0	0	2	96	548	97	164	0	0	13	0	0	1	167	91	0	16	3
PF3D7_0313800	52	0	0	0	0	0	0	0	0	60	0	90	34	106	0	49	61	0	61	1	0	0	0	42	4	0	141	844	0	5970	0	0	0	7	120	0	5	0	0	0	17	0	0	0	0	7	0	66	0
PF3D7_0313900	28	0	0	0	0	41	0	0	37	41	0	18	2	0	0	412	0	0	0	0	0	0	22	0	0	9	4	60	0	30	0	0	0	0	7	18	0	0	0	0	0	0	0	0	0	35	0	0	2
PF3D7_0314000	0	0	0	402	6	0	0	152	0	17	0	26	46	15	8	135	166	1	31	631	2	0	3	11	4	0	186	91	492	360	10	0	45	584	208	177	22	77	0	0	0	38	114	0	161	0	10	10	0
PF3D7_0314100	0	0	0	0	3	0	0	0	30	0	0	3	0	15	0	0	0	0	1	1	0	0	0	0	0	0	7	0	0	0	0	0	0	0	0	0	0	0	0	0	0	0	0	0	1	0	0	0	0
PF3D7_0314200	84	86	0	5	0	1241	0	38	22	55	0	24	5	193	43	38	351	0	24	203	0	46	13	94	0	36	166	284	76	3749	0	0	0	8	82	100	15	644	0	0	0	0	8	0	15	199	0	34	0
PF3D7_0314300	7	4	0	0	0	0	0	0	0	0	0	0	0	0	0	0	0	0	2	6	0	58	0	0	0	0	1	0	0	0	0	0	0	0	0	11	0	0	0	0	0	0	0	0	10	41	0	0	0
PF3D7_0314400	0	0	0	0	0	0	0	0	0	0	0	0	0	0	0	0	0	0	87	0	0	0	0	0	0	0	0	0	0	0	0	0	0	0	1	0	0	0	0	0	0	0	0	0	0	0	0	0	0
PF3D7_0314500	0	0	0	0	0	0	0	0	0	0	0	0	0	0	0	0	0	0	0	0	0	0	0	0	0	0	21	0	0	0	0	0	0	0	0	0	0	0	0	0	0	0	0	0	46	0	0	0	0
PF3D7_0314600	13	6	80	0	0	56	4	0	0	0	0	1	52	0	24	501	95	0	28	0	0	0	10	8	0	0	16	0	4	0	0	0	2	0	4	0	0	0	3	0	0	0	6	256	48	48	0	0	0
PF3D7_0314700	0	0	0	0	0	0	0	0	0	0	0	0	0	0	0	0	0	0	0	0	0	0	0	0	0	0	0	0	0	0	0	0	0	0	40	0	0	0	0	0	0	0	0	0	0	0	0	0	0
PF3D7_0314800	0	0	0	40	3	0	136	49	0	80	0	0	68	31	27	0	10	17	0	92	9	61	0	0	7	0	64	231	403	237	189	0	0	15	40	294	266	261	301	0	0	4	0	0	33	367	195	0	0
PF3D7_0314900	0	0	0	116	0	0	2	226	4	20	0	40	171	0	15	0	0	19	74	0	0	1	76	0	0	14	84	141	0	876	33	236	0	0	83	0	668	0	100	24	0	0	0	773	52	594	109	0	15
PF3D7_0315000	16	0	0	0	0	0	0	0	5	0	0	0	0	49	0	0	15	0	0	53	0	0	69	0	0	6	7	0	0	628	0	0	0	0	5	237	0	0	0	0	0	0	20	0	0	0	38	0	0
PF3D7_0315100	0	320	0	0	2	0	0	0	7	0	0	0	0	0	1	0	0	0	0	0	0	0	8	225	0	8	163	0	4	0	57	0	0	20	35	49	55	0	0	0	0	219	411	214	0	0	0	0	19
PF3D7_0315200	0	0	0	0	0	0	0	0	0	0	0	229	0	0	0	0	0	0	0	0	0	0	0	0	0	0	45	0	0	0	0	0	0	0	45	0	0	0	0	0	0	0	0	0	0	0	0	0	0
PF3D7_0315300	0	29	0	0	0	0	30	29	2	0	0	0	0	0	0	0	10	0	0	0	16	0	0	0	0	3	3	0	0	2	0	0	0	0	2	0	13	0	0	0	0	0	0	0	2	0	0	0	1
PF3D7_0315400	28	36	0	0	0	27	0	12	55	1	0	52	5	53	48	0	5	2	15	238	13	0	26	21	3	13	21	529	239	357	0	0	0	0	31	0	23	41	0	0	0	0	40	289	2	23	0	33	4
PF3D7_0315500	0	0	0	0	0	0	0	0	0	0	0	0	0	13	0	0	0	0	0	0	0	0	0	0	0	0	3	0	0	344	0	0	0	0	0	0	0	0	0	0	0	0	0	0	0	0	0	0	0
PF3D7_0315600	0	0	0	0	0	0	0	0	1	0	0	0	0	115	0	0	0	0	0	0	0	0	0	0	0	0	2	0	0	0	0	0	0	0	4	0	0	0	0	0	13	0	0	0	0	0	0	0	0
PF3D7_0315700	0	0	0	0	0	0	0	0	0	0	0	0	0	0	11	790	41	0	0	0	0	0	0	0	0	0	3	0	0	0	0	0	0	0	0	0	0	0	0	0	0	0	28	0	0	0	0	0	0
PF3D7_0315800	0	0	0	0	0	0	0	0	7	0	0	1	0	0	0	0	0	0	127	0	0	0	0	0	0	0	0	0	0	0	0	0	0	0	3	17	0	0	0	0	0	0	14	0	0	0	0	0	0
PF3D7_0315900	0	0	0	0	0	0	0	0	0	0	0	0	0	0	0	0	0	0	0	0	0	0	0	0	0	0	3	0	0	0	0	0	0	0	0	0	0	0	0	0	0	0	0	0	0	0	0	0	0
PF3D7_0316000	0	0	0	0	0	175	0	0	0	0	0	0	0	0	0	0	0	0	4	0	0	0	0	2	0	0	3	0	0	0	0	0	0	0	1	0	0	0	0	0	0	0	0	25	0	0	0	28	0
PF3D7_0316100	2	0	0	0	0	0	0	4	3	0	0	0	0	1	0	0	0	1	4	0	0	0	0	70	0	0	4	1	0	0	0	0	0	0	3	0	0	0	4	0	0	0	0	0	0	0	0	0	0
PF3D7_0316200	22	8	2	27	18	685	66	442	32	126	0	207	108	477	715	0	429	76	155	632	18	220	114	217	97	30	446	192	245	1613	197	0	27	34	406	1698	1178	308	1077	0	5	117	38	353	263	601	54	84	7
PF3D7_0316300	111	69	2	148	49	224	51	113	265	87	1	40	294	167	237	2	402	15	142	1830	115	354	59	101	39	19	850	360	2106	1628	55	0	0	149	661	1217	0	7272	445	29	22	204	140	1752	180	1325	78	113	29
PF3D7_0316400	82	0	0	24	1	246	0	0	7	172	0	40	0	229	0	0	16	1	41	94	0	0	275	85	0	0	108	471	126	75	136	0	0	0	98	1750	477	6	0	0	9	0	6	384	0	290	62	92	21
PF3D7_0316500	0	0	0	19	0	0	118	89	2	0	7	61	0	84	0	0	4	0	0	863	37	362	0	0	0	0	273	117	114	160	129	0	0	126	101	1982	51	288	565	19	0	82	0	0	52	0	20	0	1
PF3D7_0316600	1	4	0	1	0	0	0	0	68	1	0	16	0	0	133	1	1	0	34	0	0	2	0	1	0	8	10	395	0	2	0	0	1	1	78	0	0	1	1170	0	0	0	0	0	2	0	47	0	0
PF3D7_0316700	242	103	0	46	9	0	0	147	0	7	0	0	104	0	3	0	0	0	34	0	5	482	0	156	70	0	361	185	1039	12	0	0	0	4	368	0	23	2031	21	2	0	39	0	35	355	135	0	176	10
PF3D7_0316800	85	0	287	389	2	219	0	0	241	0	0	159	441	41	273	0	379	0	103	1748	0	401	15	0	132	197	570	21	1354	1281	0	0	0	1	605	417	878	0	0	0	165	0	0	285	0	2325	142	307	73
PF3D7_0316900	16	16	0	9	0	32	118	0	5	0	0	0	0	4	0	0	37	18	111	0	90	0	0	0	13	0	204	1542	629	1347	0	42	0	54	126	0	0	576	0	30	0	0	0	85	134	0	47	0	4
PF3D7_0317000	0	0	0	79	0	299	114	0	26	0	0	0	0	35	0	0	0	10	0	749	30	0	21	0	0	10	69	0	302	0	2	0	0	6	85	0	24	0	0	0	0	0	59	0	2	53	10	0	26
PF3D7_0317100	0	0	0	0	0	0	0	0	0	0	0	0	0	0	0	0	0	0	0	0	0	0	0	0	0	0	4	0	0	2	0	0	0	0	10	0	0	0	0	0	0	0	0	0	0	0	0	0	0
PF3D7_0317200	296	192	113	1274	253	473	1318	643	240	3079	753	268	775	1154	2206	0	127	132	725	7762	643	5018	597	46	333	69	6256	7551	2247	9628	2382	0	281	1332	3916	5656	3494	8626	970	829	104	507	522	6668	5508	6913	825	168	43
PF3D7_0317300	221	604	143	282	69	1304	1253	642	566	597	214	377	477	494	283	1	1119	176	206	4327	47	2960	152	424	126	142	1996	2923	1937	3131	733	256	147	38	1524	3130	3161	6303	1767	303	55	106	284	2309	1167	1537	1096	244	69
PF3D7_0317400	0	0	1	0	0	0	87	58	1	0	0	64	17	7	0	0	0	2	102	0	0	96	8	0	0	0	144	0	0	225	17	0	116	0	97	0	386	37	1	0	0	0	0	295	0	159	0	3	0
PF3D7_0317500	5	161	0	2	15	442	159	69	217	19	0	2	400	83	75	0	107	1	361	1067	0	1297	198	26	76	17	629	1662	385	3545	110	0	0	13	457	2724	750	1226	464	38	24	81	418	726	309	2159	240	56	8
PF3D7_0317600	0	0	0	0	0	0	0	0	0	0	0	0	0	0	0	0	0	0	150	1136	0	0	0	0	21	0	95	0	5	40	0	0	0	0	179	0	178	3644	0	0	218	0	0	1	0	0	0	0	2
PF3D7_0317700	7	250	0	106	61	536	102	53	306	621	0	174	224	302	162	0	671	20	151	1019	56	518	589	61	53	135	311	607	71	783	0	0	0	42	299	242	609	9	581	0	85	28	36	484	321	1473	104	62	15
PF3D7_0317800	0	176	0	0	0	60	54	17	6	0	0	53	2	74	0	0	154	0	232	9	0	6	27	115	39	7	51	0	11	793	0	0	0	0	43	0	8	0	0	0	0	0	0	0	0	18	0	0	10
PF3D7_0317900	0	0	0	1	0	0	0	0	32	0	0	0	0	0	0	0	0	0	0	0	0	0	0	0	0	0	16	0	0	0	0	0	0	0	39	0	0	0	0	0	21	0	0	0	40	0	0	0	0
PF3D7_0318000	0	0	0	0	0	0	0	0	0	0	0	0	0	41	0	0	0	0	0	0	0	0	0	0	0	0	0	0	0	0	0	0	0	0	3	0	0	0	0	0	0	0	0	0	0	0	0	0	0
PF3D7_0318100	0	2	0	0	0	430	0	0	84	0	0	0	0	0	0	0	0	0	0	0	0	0	0	81	0	8	75	210	0	20	0	0	0	0	61	0	0	0	0	0	0	0	0	0	0	0	0	0	0
PF3D7_0318200	55	1234	78	0	54	879	91	21	523	0	0	113	0	261	415	0	312	17	45	1101	0	0	0	9	96	23	904	3690	12	0	92	235	7	0	632	2466	144	4456	1155	0	0	29	355	542	154	591	61	100	19
PF3D7_0318300	17	34	0	138	0	102	0	31	51	298	0	57	2	22	320	0	0	0	78	180	0	4	20	42	42	4	325	7	96	17	224	0	0	0	290	1827	208	31	8	16	0	23	67	603	390	1402	53	34	1
PF3D7_0318400	0	0	0	0	0	0	0	0	0	0	0	0	0	0	0	54	0	0	0	0	0	0	0	0	0	0	1	0	0	0	0	0	0	0	0	0	0	0	0	0	0	0	0	0	0	0	0	0	0
PF3D7_0318500	0	2	536	24	5	302	726	0	0	0	1498	34	0	41	0	0	0	165	0	0	132	277	0	0	0	0	334	0	0	0	386	664	666	0	365	0	2	0	270	694	0	0	0	0	0	0	52	0	0
PF3D7_0318600	0	96	0	0	0	0	0	0	0	0	0	0	0	0	0	0	10	0	0	0	0	0	0	0	0	0	0	0	476	0	0	0	0	0	17	0	461	0	0	0	0	0	0	79	0	0	0	0	0
PF3D7_0318700	0	0	0	0	0	0	0	0	0	0	0	0	0	0	0	0	0	0	0	0	0	0	0	0	0	0	0	0	0	0	0	0	0	0	0	0	0	0	0	0	0	0	0	0	0	0	0	0	0
PF3D7_0318800	0	0	0	0	0	0	0	0	0	0	0	0	0	0	0	0	0	0	0	0	0	0	0	0	0	0	0	0	0	0	0	0	0	0	1	0	0	0	0	0	0	0	0	0	0	0	0	0	0
PF3D7_0318900	9	59	0	0	7	0	18	0	15	19	2	7	3	17	0	0	7	0	9	646	0	0	0	0	0	0	34	0	162	6	102	4	0	0	45	219	77	209	3	0	0	0	0	202	4	84	28	2	1
PF3D7_0319000	65	0	0	3	52	1488	390	112	476	1684	283	772	168	367	252	0	121	12	38	1801	141	1458	446	23	68	26	1488	2469	537	357	829	515	36	25	1163	1204	473	1255	2426	28	0	295	98	3346	46	131	956	628	72
PF3D7_0319100	0	8	0	0	0	0	0	0	11	0	0	0	4	0	0	2	0	0	0	0	0	0	0	6	0	0	18	0	0	0	0	0	0	0	11	0	0	0	0	0	0	0	169	0	0	124	0	0	0
PF3D7_0319200	36	67	0	0	0	8	0	0	149	102	0	42	0	0	2	0	101	13	4	242	0	0	4	10	10	0	61	0	0	0	14	0	0	0	15	1446	70	0	0	0	14	47	0	176	0	2	0	0	0
PF3D7_0319300	0	0	0	0	0	0	0	0	0	0	0	0	0	94	0	0	0	0	0	0	0	0	0	0	0	0	0	0	0	0	0	0	0	0	9	0	0	0	0	0	0	0	0	0	0	0	0	0	0
PF3D7_0319400	111	35	3	0	0	298	0	42	32	140	0	33	2	382	375	0	43	0	294	537	0	424	827	63	98	62	531	191	330	8348	0	0	0	0	332	1104	358	968	941	0	15	0	156	0	66	1408	0	0	120
PF3D7_0319500	0	0	0	0	0	593	0	0	95	0	0	109	0	420	0	0	0	0	0	0	0	0	330	0	63	41	126	598	0	197	0	0	0	0	179	522	0	0	0	0	52	0	0	806	0	0	0	0	79
PF3D7_0319600	0	6	0	5	0	154	0	59	74	0	0	2	2	0	0	0	0	0	0	2625	0	0	0	40	0	0	139	0	243	307	0	0	0	2	46	0	2033	0	1	0	0	0	43	0	0	1	0	0	0
PF3D7_0319700	5	0	0	0	0	18	0	0	0	0	0	0	0	0	0	0	0	0	9	0	0	0	292	155	0	0	15	0	0	0	0	0	0	0	1	0	0	0	0	0	0	0	2	0	0	0	0	0	0
PF3D7_0319800	0	0	0	0	0	0	53	0	0	0	40	0	16	2	0	0	117	0	0	0	0	0	0	0	0	0	2	14	0	0	4	0	0	0	0	0	0	0	0	0	0	0	8	0	0	0	23	0	0
PF3D7_0319900	0	0	0	0	0	0	0	247	30	0	0	0	0	185	0	0	128	0	0	0	0	0	0	0	0	0	52	2	724	2212	0	0	0	117	77	0	0	1	0	0	0	0	0	0	0	183	0	6	0
PF3D7_0320000	22	0	0	0	0	1	0	36	132	0	0	12	8	26	48	0	104	0	256	467	0	1	199	71	11	0	185	1758	294	1179	0	0	0	0	104	2222	0	168	210	0	83	0	466	0	271	695	0	52	30
PF3D7_0320100	0	2	0	4	19	0	0	1	0	0	0	0	0	23	33	0	21	27	28	0	0	23	4	0	0	27	38	426	0	296	0	0	0	0	23	25	0	0	0	0	0	8	0	0	40	0	0	0	0
PF3D7_0320200	0	0	0	0	0	0	0	0	0	0	0	4	0	4	0	0	0	10	0	0	0	0	0	0	0	0	4	0	0	0	0	0	0	0	27	0	0	0	0	0	0	0	0	74	0	0	0	0	0
PF3D7_0320300	0	382	2	0	10	0	0	0	0	0	0	28	70	0	0	0	0	2	0	0	0	0	133	0	0	0	8	0	0	0	0	0	0	32	46	4	0	0	0	0	0	0	0	0	0	0	0	185	30
PF3D7_0320400	0	0	0	0	0	0	0	0	0	0	0	9	0	0	0	0	0	0	0	0	0	0	0	0	0	0	42	0	0	0	0	18	0	0	12	0	0	0	0	0	0	0	0	0	0	0	0	12	0
PF3D7_0320500	0	0	42	0	12	3	0	0	8	2	245	0	23	0	45	0	0	13	0	0	2	258	0	137	0	0	36	0	170	0	0	156	32	0	57	685	0	86	0	80	3	0	0	0	0	4	0	0	13
PF3D7_0320600	0	0	0	0	0	0	0	28	7	0	0	13	0	5	79	2	59	2	12	48	0	0	0	0	0	0	10	0	0	0	0	20	0	0	0	129	0	4	0	0	0	0	12	0	0	0	4	0	0
PF3D7_0320700	41	74	52	0	1	342	0	168	156	207	0	61	270	231	207	1	135	59	108	567	0	365	365	82	26	0	233	73	682	0	0	0	3	0	194	406	0	812	284	82	0	0	12	241	72	994	89	4	0
PF3D7_0320800	0	0	0	0	153	0	0	0	0	10	0	99	471	455	348	0	124	17	0	0	0	384	0	0	0	0	447	6447	0	0	0	0	0	12	750	0	4833	1	3715	0	0	0	52	4148	6	206	0	0	23
PF3D7_0320900	89	251	634	1160	253	90	370	370	321	278	181	88	683	277	348	0	39	231	711	1252	95	1458	310	129	169	157	3696	9890	4010	1907	398	48	18	615	3645	5154	5238	999	162	163	0	806	84	2465	872	1053	152	10	139
PF3D7_0321000	0	0	0	0	1	20	0	2	85	0	0	15	0	2	0	0	128	20	155	203	4	0	0	2	0	0	88	0	91	64	38	0	0	0	36	242	185	0	200	0	73	0	11	0	0	0	13	0	0
PF3D7_0321100	7	7	75	96	4	2	174	136	6	243	167	19	175	64	24	1229	203	1	43	792	58	361	108	7	59	0	271	1476	102	1097	374	79	2	161	166	65	327	185	529	73	0	10	0	341	251	1086	60	0	0
PF3D7_0321200	0	0	0	0	0	0	20	0	0	8	0	0	0	25	23	618	8	0	0	3	4	0	0	0	0	0	20	1	136	0	0	217	10	4	29	0	0	15	27	0	0	0	1	74	0	0	0	0	0
PF3D7_0321300	0	0	1	23	0	0	1	0	0	0	3	31	0	2	0	0	4	0	0	0	0	0	0	0	0	0	3	0	0	0	68	0	13	0	1	0	0	0	0	0	0	0	0	0	0	0	25	0	0
PF3D7_0321400	0	0	63	0	0	0	273	0	0	0	571	0	0	0	0	0	0	0	0	2	27	584	0	0	0	0	347	0	0	19	0	0	95	0	214	0	0	0	8	105	0	0	0	0	0	0	217	0	0
PF3D7_0321500	0	23	0	0	4	1	0	49	35	0	171	145	93	164	94	0	356	0	26	2037	64	56	178	328	16	0	361	867	152	462	0	0	0	14	218	2669	437	2779	0	42	0	310	9	486	56	53	412	0	7
PF3D7_0321600	0	33	0	0	19	417	0	174	13	0	0	117	0	115	5	0	135	0	101	3	11	237	394	0	9	183	185	390	326	878	0	319	0	12	151	872	0	247	52	97	108	0	0	171	228	313	0	19	17
PF3D7_0321700	0	0	0	69	56	196	75	307	46	142	0	69	93	62	107	0	194	18	27	158	39	443	303	83	21	4	359	0	128	74	51	0	6	8	457	506	395	218	471	28	0	187	383	1846	302	563	494	20	33
PF3D7_0321800	109	44	527	635	0	823	186	22	5	181	757	42	74	139	8	0	0	60	243	87	33	65	391	164	0	0	313	1	2	1692	251	415	152	27	311	740	0	1728	0	236	0	29	40	9	0	27	504	81	7
PF3D7_0321900	9	179	0	4	10	397	0	237	104	121	0	8	123	193	478	0	211	47	40	831	4	42	199	354	0	310	461	999	1053	1983	134	22	0	10	248	50	158	1788	6	0	4	75	128	678	2	1273	6	0	13
PF3D7_0322000	107	734	0	0	11	320	0	0	27	0	0	84	300	26	186	698	56	40	906	3324	2	0	79	268	0	10	1157	506	0	7478	2	0	0	538	1077	0	0	12	20	0	239	10	6	4351	0	448	0	710	139
PF3D7_0322100	27	0	0	0	0	913	0	62	0	0	0	0	0	100	0	0	0	2	0	0	0	0	0	0	10	2	58	0	0	2122	0	0	0	73	26	724	0	0	0	0	0	0	0	0	0	0	0	0	2
PF3D7_0322200	0	0	0	0	0	0	0	5	2	0	0	0	16	0	0	0	0	0	0	15	0	0	0	0	0	0	6	16	112	193	0	0	0	0	6	0	57	16	0	0	2	0	0	0	0	15	0	0	2
PF3D7_0322300	40	7	0	0	0	0	0	297	0	156	0	168	155	30	136	0	1	0	257	1198	74	1	0	0	17	146	283	226	10	1410	0	0	0	36	191	1641	1005	2243	597	0	0	8	291	417	463	1102	0	144	10
PF3D7_0322400	0	0	0	6	0	36	39	16	0	0	0	0	0	0	0	0	0	2	16	0	0	445	96	0	0	19	29	0	435	6	0	48	0	6	65	31	0	0	5	0	19	0	49	0	0	0	0	47	0
PF3D7_0322500	0	0	6	0	0	0	20	0	30	2	29	0	0	85	44	0	0	0	0	0	1	0	0	5	0	0	8	389	1	1	19	46	0	0	18	56	0	31	4	0	0	0	1	0	6	74	0	18	0
PF3D7_0322600	0	0	0	0	2	0	0	0	0	0	47	0	0	0	0	0	0	0	0	0	0	0	0	0	0	0	63	0	0	0	90	41	0	0	1	0	0	0	0	0	7	0	0	0	0	0	0	0	0
PF3D7_0322700	51	229	0	0	24	876	0	258	265	0	0	107	263	226	101	0	255	0	25	81	0	252	599	243	82	8	361	510	709	1111	0	0	0	5	283	388	200	2213	254	0	637	0	60	1410	548	67	346	64	1
PF3D7_0322800	0	0	0	0	0	0	0	0	0	0	0	0	0	0	0	0	2	0	0	0	0	0	0	0	0	0	0	0	0	2	0	0	0	0	0	0	0	0	0	0	0	0	0	0	0	0	0	0	0
PF3D7_0322900	64	5	2	0	1	404	0	100	361	135	0	267	51	197	126	0	58	0	186	102	0	0	433	236	2	325	628	116	816	3198	0	0	0	7	588	3244	922	2	440	0	95	0	42	139	840	1061	0	38	36
PF3D7_0323000	18	7	0	0	0	90	3	42	11	24	0	39	27	38	36	0	17	0	53	43	0	68	24	17	2	0	20	58	0	284	0	0	0	4	28	203	0	177	49	0	0	9	13	0	2	42	0	25	1
PF3D7_0323100	186	205	0	0	13	123	0	131	26	129	0	2	129	43	8	0	49	4	16	1517	0	14	106	4	9	28	267	24	91	2689	0	0	0	205	216	841	270	107	408	0	0	0	619	20	0	452	0	89	4
PF3D7_0323200	28	341	0	0	0	305	0	56	63	0	0	53	35	74	37	0	0	0	0	233	4	117	101	179	14	74	116	667	0	463	0	0	0	7	84	0	0	261	0	0	0	0	0	324	0	347	26	30	2
PF3D7_0323300	0	0	0	0	0	0	0	0	0	0	0	2	0	0	0	0	0	0	0	0	0	0	0	0	0	0	12	0	0	0	0	0	0	0	0	0	0	0	0	0	0	0	0	0	0	0	0	0	0
PF3D7_0323400	0	0	20	0	0	2	0	0	0	0	0	0	0	0	0	0	0	0	0	0	0	0	0	0	0	0	16	0	0	0	0	0	0	0	0	0	0	0	0	0	0	0	0	0	0	0	0	0	0
PF3D7_0323500	0	0	7	0	0	0	0	0	0	0	0	4	0	5	11	0	221	0	0	77	0	0	0	6	0	0	14	71	0	132	0	0	0	0	46	0	8	6	0	0	0	0	5	0	0	311	0	0	0
PF3D7_0323600	0	0	0	0	0	0	0	0	21	0	0	0	25	10	0	0	0	0	0	0	0	0	0	4	26	112	22	0	0	76	0	0	0	0	63	25	73	0	0	0	0	0	0	0	90	0	0	0	11
PF3D7_0323700	17	0	2	170	0	0	0	9	177	33	0	55	87	39	127	4	419	4	33	300	3	881	0	8	18	96	362	343	571	549	0	0	0	92	198	3094	646	85	95	0	38	18	12	240	10	391	0	110	2
PF3D7_0323800	28	0	0	0	0	4	0	6	211	0	0	20	0	7	2	0	68	0	12	57	0	0	388	153	28	85	97	741	0	0	0	0	0	0	55	2	120	559	0	0	0	0	41	0	14	119	0	0	3
PF3D7_0323900	0	0	0	0	0	0	0	0	0	0	0	0	0	0	0	0	0	0	0	0	0	0	0	0	0	0	0	0	0	0	0	0	0	0	0	0	0	0	0	0	0	0	0	0	0	0	0	0	0
PF3D7_0324000	0	0	0	0	0	0	0	0	0	0	0	0	0	0	0	0	0	0	0	0	0	0	0	0	0	0	0	0	0	0	0	0	0	0	0	0	0	0	0	0	0	0	0	0	0	0	0	0	0
PF3D7_0324100	0	0	0	0	0	0	0	0	0	0	0	0	0	0	0	0	0	0	0	0	0	0	0	0	0	0	0	0	0	0	0	0	0	0	0	0	0	0	0	0	0	0	0	0	0	0	0	0	0
PF3D7_0324200	0	0	0	0	0	0	0	0	0	0	0	0	0	0	0	0	0	0	0	0	0	0	0	0	0	0	0	0	0	0	0	0	0	0	0	0	0	0	0	0	0	0	0	0	0	0	0	0	0
PF3D7_0324300	0	0	0	0	0	0	0	0	0	0	0	0	0	0	0	0	0	0	0	0	0	0	0	0	0	0	0	0	0	0	0	0	0	0	0	0	0	0	0	0	0	0	0	0	0	0	0	0	0
PF3D7_0324400	0	0	0	0	0	0	0	0	0	0	0	0	0	0	0	0	0	0	0	0	0	0	0	0	0	0	0	0	0	0	0	0	0	0	0	0	0	0	0	0	0	0	0	0	0	0	0	0	0
PF3D7_0324500	0	0	0	0	0	0	0	0	0	0	0	0	0	0	0	0	0	0	0	0	0	0	0	0	0	0	0	0	0	0	0	0	0	0	0	0	0	0	0	0	0	0	0	0	0	0	0	0	0
PF3D7_0324600	0	0	0	0	0	0	0	0	0	0	0	0	0	0	0	0	0	0	0	0	0	0	0	0	0	0	0	0	0	0	0	0	0	0	0	0	0	0	0	0	0	0	0	0	0	0	0	0	0
PF3D7_0324700	0	0	0	0	0	0	0	0	0	0	0	0	0	0	0	0	0	0	0	0	0	0	0	0	0	0	0	0	0	0	0	0	0	0	0	0	0	0	0	0	0	0	0	0	0	0	0	0	0
PF3D7_0324800	0	0	0	0	0	0	0	0	0	0	0	0	0	0	0	0	0	0	0	0	0	0	0	0	0	0	0	0	0	0	0	0	0	0	2	0	0	0	0	0	0	0	0	0	0	0	0	0	0
PF3D7_0324900	4	0	0	262	0	0	0	0	0	932	0	0	203	1	0	0	0	0	0	4	0	255	0	0	0	0	312	0	0	0	0	0	0	0	66	0	0	0	261	0	0	0	0	0	385	4	0	0	0
PF3D7_0400100	0	0	0	0	0	0	515	0	0	103	0	0	225	66	0	0	0	0	0	0	0	1	0	4	0	0	131	0	18	0	249	0	0	132	145	0	0	0	1	192	0	0	0	0	0	0	505	1	0
PF3D7_0400200	0	0	6	0	0	282	0	3	0	3	0	113	427	0	0	0	0	53	15	0	13	24	0	0	108	0	343	163	0	0	0	0	0	0	106	48	2976	0	3	171	0	360	0	0	0	0	13	2	0
PF3D7_0400300	0	0	0	0	0	0	0	0	0	0	0	0	0	0	0	0	0	0	0	0	0	0	0	0	0	0	0	0	0	0	0	0	0	0	0	0	0	0	0	0	0	0	0	0	0	0	0	0	0
PF3D7_0400400	0	0	0	0	0	0	0	0	0	0	0	0	0	0	0	0	0	0	0	0	0	0	0	0	0	0	0	0	0	0	0	0	0	0	0	0	0	0	0	0	0	0	0	0	0	0	0	0	0
PF3D7_0400500	0	0	0	0	0	0	0	0	0	0	0	0	0	0	0	0	0	0	0	0	0	0	0	0	0	0	0	0	0	0	0	0	0	0	0	0	0	0	0	0	0	0	0	0	0	0	0	0	0
PF3D7_0400600	0	0	0	0	0	0	0	0	0	0	0	0	0	0	0	0	0	0	0	0	0	0	0	0	0	0	0	0	0	0	0	0	0	0	0	0	0	0	0	0	0	0	0	0	0	0	0	0	0
PF3D7_0400700	0	0	0	0	0	0	0	0	0	0	0	0	0	0	0	0	0	0	0	0	0	0	0	0	0	0	0	0	0	0	0	0	0	0	0	0	0	0	0	0	0	0	0	0	0	0	0	0	0
PF3D7_0400800	0	0	0	0	0	0	0	0	0	0	0	0	0	0	0	0	0	0	0	0	0	0	0	0	0	0	0	0	0	0	0	0	0	0	0	0	0	0	0	0	0	0	0	0	0	0	0	0	0
PF3D7_0400900	0	0	0	0	0	0	0	0	0	0	0	0	0	0	0	0	0	0	0	0	0	0	0	0	0	0	0	0	0	0	0	0	0	0	0	0	0	0	0	0	0	0	0	0	0	0	0	0	0
PF3D7_0401000	0	0	0	0	0	0	0	0	0	0	0	0	0	0	0	0	0	0	0	0	0	0	0	0	0	0	0	0	0	0	0	0	0	0	0	0	0	0	0	0	0	0	0	0	0	0	0	0	0
PF3D7_0401100	0	0	0	0	0	0	0	0	0	0	0	0	0	0	0	0	0	0	0	0	0	0	0	0	0	0	0	0	0	0	0	0	0	0	0	0	0	0	0	0	0	0	0	0	0	0	0	0	0
PF3D7_0401200	0	0	0	0	0	0	0	0	0	0	0	0	0	0	0	0	0	0	0	0	0	0	0	0	0	0	0	0	0	0	0	0	0	0	0	0	0	0	0	0	0	0	0	0	0	0	0	0	0
PF3D7_0401300	0	0	0	0	0	0	0	0	0	0	0	0	0	0	0	0	0	0	0	0	0	0	0	0	0	0	0	0	0	0	0	0	0	0	0	0	0	0	0	0	0	0	0	0	0	0	0	0	0
PF3D7_0401400	0	0	0	0	0	0	0	0	0	0	0	0	0	0	0	0	0	0	0	0	0	0	0	0	0	0	0	0	0	0	0	0	0	0	0	0	0	0	0	0	0	0	0	0	0	0	0	0	0
PF3D7_0401500	0	0	0	0	0	0	0	0	0	0	0	0	0	0	0	0	0	0	0	0	0	0	0	0	0	0	0	0	0	0	0	0	0	0	0	0	0	0	0	0	0	0	0	0	0	0	0	0	0
PF3D7_0401600	0	0	0	0	0	0	0	0	0	72	0	21	0	3	0	0	0	0	93	8	0	45	0	0	0	0	63	0	24	0	0	0	40	0	36	0	0	0	0	0	159	0	0	0	0	0	0	0	0
PF3D7_0401700	0	0	0	0	0	0	0	0	0	0	0	0	0	0	0	0	0	0	0	0	0	0	0	0	0	0	0	0	0	0	0	0	0	0	0	0	0	0	0	0	0	0	0	0	0	0	0	0	0
PF3D7_0401800	0	0	0	0	55	0	0	0	0	0	277	0	0	0	0	0	0	3	62	0	0	0	0	0	142	0	68	607	0	0	0	0	0	31	54	138	0	845	0	0	0	0	0	0	0	0	0	0	0
PF3D7_0401900	0	0	0	0	0	0	0	0	0	0	0	0	0	0	0	0	0	0	0	0	0	0	0	0	0	0	10	0	0	0	0	0	0	0	0	0	0	0	0	0	0	0	0	0	0	0	0	0	0
PF3D7_0402000	0	12	0	0	0	234	0	0	1	0	0	17	0	16	0	0	0	0	34	2	0	0	0	38	0	12	57	0	55	0	0	0	0	0	66	0	48	0	0	0	218	0	4	0	29	0	0	2	10
PF3D7_0402100	0	0	0	0	0	0	0	0	0	0	0	0	0	0	0	0	0	0	0	0	0	0	0	0	0	0	0	0	0	0	0	0	0	0	0	0	0	0	0	0	0	0	0	0	0	0	0	0	0
PF3D7_0402200	0	0	0	0	0	0	0	0	0	0	0	0	0	0	0	0	0	0	0	0	0	0	0	0	0	0	49	0	0	0	0	0	11	0	38	0	0	0	0	0	0	0	0	0	0	0	0	0	0
PF3D7_0402300	0	0	0	0	0	0	0	0	0	74	0	0	0	0	0	0	37	0	0	0	0	0	0	0	46	0	0	59	0	0	0	0	0	0	4	0	0	0	0	0	0	0	0	0	0	0	8	0	0
PF3D7_0402400	0	25	174	0	0	0	0	75	0	11	0	0	0	0	15	0	0	4	0	116	2	0	0	0	0	0	31	6	35	0	0	0	2	33	34	36	104	0	271	70	0	0	2	0	16	0	0	72	11
PF3D7_0402500	0	0	0	0	0	0	0	0	0	0	0	0	0	0	0	0	0	0	0	0	0	0	0	0	0	0	0	0	0	0	0	0	0	0	0	0	0	0	0	0	0	0	0	0	0	0	0	0	0
PF3D7_0402600	0	0	0	0	0	0	0	0	0	0	0	0	0	0	0	0	0	0	0	0	0	0	0	0	0	0	0	0	0	0	0	0	0	0	0	0	0	0	0	0	0	0	0	0	0	0	0	0	0
PF3D7_0402700	0	0	0	0	0	0	0	0	0	0	0	0	0	0	0	0	0	0	0	0	0	0	0	0	0	0	0	0	0	0	0	0	0	0	0	0	0	0	0	0	0	0	0	0	0	0	0	0	0
PF3D7_0402800	0	0	0	0	0	0	0	0	0	0	0	0	0	0	0	0	0	0	0	0	0	0	0	0	0	0	0	0	0	0	0	0	0	0	0	0	0	0	0	0	0	0	0	0	0	0	0	0	0
PF3D7_0402900	0	0	0	0	0	0	0	0	0	0	0	0	0	0	0	0	0	0	0	2	0	0	0	0	0	0	0	0	0	0	0	0	0	0	0	0	0	0	0	0	0	0	0	0	0	0	0	0	0
PF3D7_0403000	0	0	0	0	0	0	0	0	0	0	0	0	0	0	0	0	0	0	0	0	0	0	0	0	0	0	0	0	0	0	0	0	0	0	0	0	0	0	0	0	0	0	0	0	0	0	0	0	0
PF3D7_0403100	0	0	0	0	0	0	0	0	0	0	0	0	0	0	0	0	177	0	0	216	0	0	0	0	24	2	107	0	366	11	0	0	0	0	74	0	0	0	0	0	0	0	0	60	0	0	0	0	8
PF3D7_0403200	4	5	0	6	0	76	0	53	2	15	0	16	237	0	66	0	149	0	19	384	2	0	6	0	0	133	395	162	850	671	14	0	0	23	295	533	899	49	852	0	0	0	123	0	147	0	0	0	36
PF3D7_0403300	0	0	0	0	0	3	3	3	4	0	0	2	0	0	0	180	4	0	10	95	0	0	0	0	0	0	3	2	0	0	0	0	0	0	2	184	0	76	0	0	0	0	0	0	4	0	0	5	0
PF3D7_0403400	25	174	0	0	16	194	0	0	118	178	0	0	2	191	50	0	517	33	244	2099	0	466	41	95	9	0	271	0	1019	14	97	0	0	0	306	21	27	0	0	0	0	0	687	2056	377	839	0	11	0
PF3D7_0403500	14	0	0	0	0	0	0	0	0	0	0	0	0	53	0	0	0	0	2	607	0	0	121	0	10	0	28	68	0	678	3	0	0	0	20	190	373	0	0	0	0	0	15	77	0	0	0	0	2
PF3D7_0403600	0	0	0	0	57	147	6	0	44	19	53	154	25	25	0	0	356	40	97	7	2	0	278	2	5	21	261	50	18	370	0	0	0	0	105	1328	548	727	35	0	0	0	79	748	163	15	129	188	4
PF3D7_0403700	55	162	0	11	17	1	0	34	97	7	0	45	392	81	0	223	529	2	333	18	0	88	16	2	3	312	327	1478	3	5372	0	0	142	141	322	402	172	0	0	0	284	0	194	186	0	452	0	14	0
PF3D7_0403800	41	0	0	12	84	0	37	0	57	212	0	0	0	104	0	0	0	0	0	0	0	0	8	0	20	0	279	54	37	0	335	0	28	15	129	0	8	133	338	0	0	21	14	0	0	18	20	171	0
PF3D7_0403900	0	2	2	391	32	0	879	31	137	0	14	66	22	13	0	0	65	0	0	829	0	454	63	0	0	0	276	459	6	831	661	4	0	0	251	348	7	1	390	60	30	38	148	0	2	361	29	0	24
PF3D7_0404000	0	0	0	0	0	0	0	0	0	0	22	0	0	0	0	0	4	0	0	0	0	0	0	0	0	0	1	0	0	0	0	7	0	0	20	0	0	0	0	0	0	0	0	0	0	0	0	0	0
PF3D7_0404100	0	0	0	0	0	0	105	0	0	0	0	0	0	16	6	0	0	0	0	0	0	0	0	0	0	0	20	0	0	0	0	0	0	0	15	0	0	0	30	0	0	0	0	0	0	0	142	0	0
PF3D7_0404200	0	0	0	0	0	0	0	0	0	0	0	0	0	0	2	0	0	0	0	0	0	0	0	0	0	0	0	0	0	0	0	0	0	0	0	0	0	0	0	0	0	0	0	0	0	0	5	0	0
PF3D7_0404300	44	68	6	0	45	258	303	325	146	96	0	139	68	76	175	0	247	1	318	745	80	393	731	38	68	595	2714	121	1768	3335	239	0	0	550	3161	13629	3739	2847	774	6	716	130	32	1983	103	956	318	121	79
PF3D7_0404400	45	0	0	0	0	0	0	0	0	443	0	116	0	0	0	0	0	0	0	0	55	0	0	0	0	0	11	0	0	4	0	0	0	0	5	0	0	0	0	0	0	0	0	0	0	0	101	0	0
PF3D7_0404500	47	17	0	0	0	0	1	0	0	0	0	0	0	0	0	0	0	0	0	0	0	0	0	0	0	0	12	58	0	0	0	0	0	0	31	0	0	0	0	0	0	0	22	0	0	0	0	0	2
PF3D7_0404600	0	0	23	12	2	315	251	0	0	3	2	0	0	0	0	294	131	18	0	0	13	542	0	0	0	0	118	0	0	800	0	62	8	51	226	0	0	0	0	212	35	42	4	0	0	0	102	0	20
PF3D7_0404700	0	0	478	479	82	0	1984	77	0	721	1297	0	0	1	27	0	0	131	0	0	202	1592	0	0	3	0	632	0	2	0	1292	1253	106	89	324	0	0	192	1966	410	0	369	0	0	0	0	435	0	0
PF3D7_0404800	0	15	0	2	0	285	0	0	0	1	22	0	35	0	0	15	6	0	0	0	23	0	0	4	0	0	167	0	0	0	0	0	12	0	74	0	0	2859	0	0	11	0	0	0	161	0	0	0	0
PF3D7_0404900	0	61	166	98	52	0	352	221	0	169	0	108	5	121	23	0	95	4	0	1723	31	177	0	0	4	0	599	286	31	0	453	280	0	116	449	2323	554	2864	586	276	0	306	267	0	722	1495	263	2	0
PF3D7_0405000	0	1	260	0	0	0	0	0	7	38	13	14	0	0	122	0	0	9	0	0	0	34	107	0	0	74	80	157	0	2069	15	0	2	10	105	958	1	0	3	0	0	180	38	0	0	607	0	0	0
PF3D7_0405100	30	2	0	0	0	0	0	0	4	0	0	187	0	0	0	0	0	0	37	0	9	25	516	0	0	0	235	1713	8	1620	55	0	0	64	172	1131	4	45	0	0	0	4	49	109	23	0	0	0	6
PF3D7_0405200	29	43	130	11	20	115	44	94	0	0	217	14	0	19	22	0	0	34	62	390	38	134	47	2	5	0	191	0	396	160	13	222	59	20	220	413	200	139	697	143	0	19	96	110	8	103	4	30	32
PF3D7_0405300	0	0	0	0	0	0	1	0	0	0	4	156	0	0	1	0	0	0	0	0	0	159	0	0	0	0	25	0	0	21	0	25	52	0	15	0	31	0	0	0	0	0	0	0	0	0	0	0	0
PF3D7_0405400	415	929	7	0	19	269	480	22	291	565	0	199	603	740	89	0	403	0	12	1902	0	272	6	301	0	232	1747	1080	179	2097	148	0	0	193	1249	2705	345	1403	0	0	9	0	0	550	0	2995	2	137	10
PF3D7_0405500	48	0	0	0	0	0	0	0	24	0	0	0	0	36	0	68	10	0	0	0	0	0	0	45	0	0	9	0	0	1	0	0	0	0	4	0	0	0	0	0	0	0	0	0	0	0	0	0	0
PF3D7_0405600	0	0	0	0	0	0	0	0	9	3	0	0	0	0	0	0	0	0	21	0	0	0	0	0	0	0	17	0	0	6	0	16	0	0	14	0	0	227	0	0	0	0	0	0	48	0	0	9	0
PF3D7_0405700	0	13	456	0	0	0	0	0	5	0	0	0	0	0	0	0	0	0	0	0	0	247	0	42	0	261	163	17	0	0	0	0	3	0	49	0	0	0	0	0	572	0	79	0	0	0	116	0	0
PF3D7_0405800	0	0	0	0	0	0	0	0	0	0	0	0	0	0	0	0	0	0	0	0	0	0	0	0	0	0	0	0	0	0	0	0	0	0	0	161	0	2	0	0	0	0	0	0	0	0	0	0	0
PF3D7_0405900	0	0	531	225	0	0	1490	0	0	0	1364	0	2	0	0	0	0	37	0	0	67	66	0	0	0	0	900	0	0	0	433	1506	540	4	550	0	0	0	696	284	0	61	8	0	2	0	164	0	0
PF3D7_0406000	3	0	131	1	12	0	238	0	15	12	56	0	0	128	0	0	0	0	0	0	39	1718	0	0	1	0	205	0	0	0	255	170	24	57	113	0	0	0	46	81	0	1	0	0	0	2	66	0	29
PF3D7_0406100	83	27	58	0	0	0	16	232	314	333	0	650	484	216	31	0	219	0	264	547	0	4756	762	959	103	182	990	31	284	15592	0	0	0	389	1625	43	4	7415	7418	0	5	0	0	0	4	1425	1695	0	0
PF3D7_0406200	11	0	0	0	17	0	0	0	0	121	1	0	105	4	0	0	0	0	0	0	83	634	76	55	0	0	46	900	463	0	0	0	0	0	40	0	47	0	0	0	0	0	0	146	0	1	0	0	2
PF3D7_0406400	0	0	103	0	0	0	296	1	0	77	871	0	0	0	0	0	0	12	61	12	0	0	314	0	0	0	85	16	0	3415	0	1181	628	0	108	1	0	0	0	7	0	0	0	0	0	0	0	0	0
PF3D7_0406500	95	178	0	0	5	302	1411	113	158	31	552	173	26	178	299	0	286	0	581	22	258	166	173	374	85	69	1641	1818	19	2091	951	265	352	188	1966	1771	0	0	1050	205	158	40	46	135	138	902	131	0	38
PF3D7_0406600	0	0	0	0	0	1	0	0	0	0	0	0	0	2	0	0	0	0	0	0	0	0	0	0	0	0	0	0	0	0	0	0	0	0	0	0	0	0	0	0	0	0	0	0	0	0	0	0	0
PF3D7_0406700	13	56	0	0	28	372	0	0	0	0	0	109	14	20	94	0	356	0	24	576	0	0	32	41	2	17	150	67	106	325	0	0	0	0	76	8	68	1031	200	0	0	193	0	99	21	19	0	72	13
PF3D7_0406800	0	0	0	0	0	747	0	1	0	0	0	6	0	0	1	0	0	0	0	0	0	0	0	0	0	12	34	0	0	0	0	0	0	0	24	52	0	375	4	0	0	0	0	0	0	8	0	0	0
PF3D7_0406900	0	0	0	0	0	0	0	0	0	0	0	0	0	0	0	0	0	0	0	1	0	0	0	0	0	0	0	0	0	0	0	0	0	0	0	0	0	0	0	0	0	0	0	0	0	0	0	0	0
PF3D7_0407000	0	0	0	0	0	1	0	0	0	0	0	0	0	0	0	0	0	0	0	0	0	0	0	0	0	13	0	0	0	159	0	0	0	0	0	0	0	0	0	0	0	0	0	0	0	0	0	0	0
PF3D7_0407100	19	2	0	0	0	0	0	0	0	0	0	0	0	135	0	0	0	0	0	0	0	0	0	0	0	41	6	0	434	2	0	0	0	0	0	0	0	0	0	0	1	0	0	42	0	0	0	1	0
PF3D7_0407200	2	126	0	0	0	0	0	0	51	0	0	7	0	49	0	0	2	0	3	0	0	0	47	17	0	0	21	0	0	721	3	0	0	0	31	0	0	0	0	0	2	0	0	33	1	0	0	15	2
PF3D7_0407300	0	0	0	0	0	0	0	0	0	0	0	0	0	0	0	0	1	0	0	0	0	0	0	0	0	0	3	0	0	0	0	0	0	0	0	0	0	0	0	0	0	0	0	0	0	0	0	0	1
PF3D7_0407400	0	0	0	0	0	0	0	0	0	0	0	0	0	0	0	0	0	0	0	0	0	0	0	0	0	0	11	0	0	0	0	0	0	0	10	0	0	0	0	0	0	0	0	0	27	0	0	0	0
PF3D7_0407500	0	0	0	0	0	0	0	0	0	0	0	0	0	0	0	0	0	0	2	0	0	0	0	0	0	0	0	0	0	0	0	0	0	0	0	0	0	0	0	0	5	0	4	0	0	0	0	0	8
PF3D7_0407600	0	0	0	0	0	2	0	0	0	180	0	48	0	0	0	0	0	0	0	0	0	0	0	0	0	0	5	0	0	0	0	0	34	0	0	0	0	0	0	0	0	97	0	0	0	0	0	0	0
PF3D7_0407700	16	17	223	259	20	0	678	85	98	96	561	116	33	0	26	0	223	32	0	855	93	275	75	5	14	196	400	0	494	670	241	488	80	217	293	588	297	2153	425	116	0	124	18	301	117	862	138	17	2
PF3D7_0407800	215	0	538	950	134	466	1688	852	0	1830	1382	262	666	332	338	0	222	162	14	2003	250	1076	110	0	217	184	2774	168	804	7365	2053	1529	553	343	2053	2518	4701	3999	3661	865	1	642	124	616	1943	3954	1568	102	0
PF3D7_0407900	0	0	0	0	0	0	0	23	0	89	0	3	0	6	0	0	0	0	0	0	0	0	0	2	0	0	59	48	0	7	0	0	0	0	46	0	0	13	0	0	44	0	0	0	30	304	0	0	0
PF3D7_0408000	1	0	0	0	0	0	0	0	0	0	0	0	0	0	0	0	0	0	0	0	0	0	0	0	0	0	0	0	0	0	0	0	0	0	3	0	0	0	0	0	0	0	0	0	0	0	0	0	0
PF3D7_0408100	0	0	0	6	4	0	47	10	0	76	46	32	7	0	0	0	0	0	7	586	0	0	0	4	19	0	65	67	167	0	29	180	27	2	79	412	165	0	8	0	3	56	103	0	1	0	5	0	0
PF3D7_0408200	0	2	0	103	0	0	0	0	0	16	0	2	0	0	0	0	0	0	34	13	0	0	25	0	0	0	21	8	0	200	0	54	0	0	1	0	250	0	0	0	0	0	0	0	0	0	0	0	0
PF3D7_0408300	0	0	0	0	0	0	4	0	70	0	0	0	0	0	0	0	21	30	0	42	0	0	0	0	0	0	25	0	0	293	0	294	0	0	66	280	0	0	0	87	0	0	0	0	0	0	0	0	0
PF3D7_0408400	1	0	0	0	0	0	0	0	0	0	0	0	0	0	0	0	0	0	0	0	0	0	16	0	18	0	11	0	0	0	0	0	0	0	15	0	0	0	0	0	0	0	0	4	0	0	0	0	0
PF3D7_0408500	28	6	0	0	0	40	0	20	0	0	0	202	239	81	390	0	228	2	98	189	0	52	8	226	17	13	228	387	54	0	0	0	0	127	436	1316	958	251	0	0	0	0	8	74	240	349	0	4	0
PF3D7_0408600	0	0	0	0	0	0	0	0	0	0	0	174	0	0	0	0	34	0	0	0	0	0	0	0	0	0	16	0	0	0	0	0	0	0	4	0	0	0	0	0	0	0	0	0	0	0	0	93	0
PF3D7_0408700	0	0	0	0	0	0	0	0	0	4	0	0	0	0	0	0	0	0	69	0	0	0	27	0	0	0	5	0	623	0	0	0	0	0	24	0	0	0	0	0	0	0	0	3	0	0	0	0	0
PF3D7_0408800	0	0	0	0	0	0	0	0	0	0	0	0	0	0	0	0	0	0	0	0	0	0	0	0	0	0	0	0	0	0	0	0	0	0	0	0	0	0	0	0	0	0	0	0	0	0	0	0	0
PF3D7_0408900	14	130	0	0	0	264	0	0	0	0	0	47	0	112	34	0	0	0	34	685	0	0	116	115	27	1	87	0	0	90	0	0	0	0	51	0	5	1324	4	0	144	23	0	31	14	0	16	0	0
PF3D7_0409000	14	9	0	0	0	71	0	0	0	0	0	8	134	52	79	0	91	3	2	265	0	0	0	28	0	0	58	582	0	1	0	0	0	0	32	74	454	257	0	0	0	0	86	66	0	135	0	21	0
PF3D7_0409100	5	18	144	0	0	5	0	184	20	290	0	5	0	0	7	0	0	0	0	418	0	0	127	5	8	0	222	38	6	1273	0	0	0	6	190	257	917	451	436	0	0	16	23	258	143	652	0	0	1
PF3D7_0409200	104	0	0	21	0	57	0	28	60	132	65	8	0	24	0	0	106	0	0	312	0	28	23	170	0	6	326	759	0	1373	0	0	0	0	272	1	0	492	0	0	0	0	0	370	743	364	0	29	21
PF3D7_0409300	0	0	15	0	0	0	0	0	25	0	0	74	0	3	0	0	0	0	0	26	0	319	0	0	0	13	13	0	0	0	0	0	0	0	24	0	0	0	0	0	77	0	0	449	0	4	0	0	0
PF3D7_0409400	0	36	0	0	0	0	0	0	0	0	0	0	0	0	0	0	0	3	0	0	0	0	0	15	0	0	8	0	0	0	0	0	0	0	14	0	0	0	186	0	0	0	0	0	0	0	0	0	0
PF3D7_0409500	0	79	0	0	2	256	0	0	0	0	0	0	288	101	12	0	135	0	0	211	19	0	0	120	0	18	64	110	91	267	0	0	0	2	42	368	0	1101	0	0	0	0	129	0	6	0	0	0	0
PF3D7_0409600	160	0	146	0	10	158	2	78	37	41	40	142	170	0	0	0	310	2	0	878	14	2	0	335	0	0	265	806	134	534	0	0	156	14	264	0	85	1825	0	33	0	0	62	743	145	0	0	111	63
PF3D7_0409700	3	0	24	0	0	0	20	1	29	0	0	0	12	0	0	0	0	0	0	0	54	0	0	0	0	28	11	0	0	179	8	0	5	0	14	0	0	0	22	0	0	0	0	0	0	15	16	0	0
PF3D7_0409800	0	0	149	10	2	125	199	0	1	0	285	0	0	16	0	0	0	16	77	0	17	0	0	25	0	0	66	0	0	0	0	64	4	20	32	0	0	0	256	155	0	0	0	0	0	0	0	0	0
PF3D7_0409900	0	0	0	0	0	0	0	0	0	0	11	0	0	0	0	0	1	0	0	0	20	548	0	0	0	0	2	0	0	0	0	109	0	0	18	0	0	0	0	0	0	0	0	0	0	0	0	0	0
PF3D7_0410000	0	0	20	0	0	0	0	0	7	0	355	0	0	59	0	0	0	5	0	0	0	0	0	0	0	0	123	0	0	0	0	0	90	0	220	0	1	0	0	0	0	0	0	0	1	0	0	0	0
PF3D7_0410100	0	0	0	0	0	0	0	0	0	0	0	8	0	0	0	0	0	0	4	0	0	7	0	1	0	0	0	0	0	0	0	0	0	0	0	0	0	0	0	0	0	0	0	0	0	0	0	3	0
PF3D7_0410200	0	0	0	0	0	0	0	0	0	0	0	0	0	0	0	0	0	0	0	0	0	0	0	0	0	0	0	13	0	0	0	0	0	0	0	0	0	0	0	0	0	0	0	0	0	0	0	0	0
PF3D7_0410300	0	0	0	0	25	0	0	0	0	0	0	54	204	0	104	0	0	0	42	0	0	0	0	54	8	109	115	156	0	1198	0	0	0	0	105	480	22	97	0	0	0	6	0	1175	423	47	0	0	1
PF3D7_0410400	0	0	0	0	0	0	0	0	9	0	0	0	0	0	0	0	0	0	0	0	0	0	0	103	0	0	67	0	0	0	0	0	0	0	35	0	0	0	0	0	0	0	0	0	0	0	0	0	0
PF3D7_0410500	0	0	0	0	0	0	0	0	0	0	0	0	0	0	0	0	0	0	0	0	0	0	0	0	0	0	0	0	0	0	0	0	0	0	0	0	0	0	0	0	0	0	0	0	0	0	0	0	0
PF3D7_0410600	0	0	86	0	0	0	0	0	0	0	0	55	0	0	0	0	0	52	0	0	0	69	0	211	0	0	6	0	0	0	255	312	0	0	34	0	0	0	0	201	2	0	0	0	0	0	1	0	0
PF3D7_0410700	2	51	385	136	31	4	11	69	39	36	143	17	3	144	156	0	228	51	161	258	4	1140	328	75	37	88	605	917	939	1000	313	152	0	168	558	634	1498	878	1459	0	0	247	0	1384	1344	1227	140	127	0
PF3D7_0410800	196	198	30	1579	98	786	897	257	92	123	336	109	433	169	297	0	483	30	174	20	31	432	239	0	111	147	1148	1225	1471	2776	315	222	247	499	954	1849	1165	3607	1420	354	0	883	482	958	148	63	436	0	7
PF3D7_0410900	0	0	0	0	0	5	0	71	24	0	0	0	134	0	0	0	3	5	97	31	0	0	359	0	0	22	91	506	0	21	0	0	0	0	76	0	0	59	0	0	161	0	0	0	0	48	0	0	20
PF3D7_0411000	0	134	0	0	0	0	0	0	0	0	0	0	1	0	0	0	0	0	1	36	0	0	2	0	0	0	71	373	0	0	0	0	0	0	201	0	0	0	0	0	0	0	0	0	0	0	0	0	2
PF3D7_0411100	0	0	0	0	0	0	0	0	0	0	0	0	0	0	0	0	0	0	0	0	0	0	0	0	0	0	0	0	0	0	0	0	0	0	0	0	0	0	0	0	0	0	0	0	0	0	0	0	0
PF3D7_0411200	0	2	0	0	0	0	0	0	0	0	0	0	0	0	0	0	0	0	0	0	0	0	21	0	0	0	26	0	0	0	0	0	0	0	0	0	32	0	0	0	0	0	0	0	0	22	0	0	12
PF3D7_0411300	23	0	0	0	0	0	0	6	1	0	0	27	0	0	0	0	81	0	4	0	0	0	0	1	0	0	77	0	0	0	0	0	0	0	44	142	0	0	0	0	0	0	0	0	0	0	0	0	0
PF3D7_0411400	0	0	0	0	0	0	0	0	0	0	0	0	0	0	0	0	0	0	0	0	0	0	0	0	0	0	8	0	0	0	0	0	0	0	0	0	0	0	0	0	0	0	0	0	0	0	0	0	0
PF3D7_0411500	0	0	0	0	6	0	0	0	0	0	0	0	0	0	0	0	0	0	0	0	0	0	0	0	0	0	0	0	0	0	0	0	0	0	0	0	0	0	0	0	0	0	0	0	0	0	0	4	0
PF3D7_0411600	0	2	0	0	0	0	0	0	0	0	0	0	0	0	0	0	0	0	0	0	0	0	0	0	0	0	0	0	0	0	0	0	0	0	0	0	0	0	0	0	0	0	0	0	0	0	0	0	0
PF3D7_0411700	0	0	0	0	0	0	0	0	0	0	0	0	0	0	0	0	0	0	0	0	0	0	0	0	0	0	0	0	0	0	0	0	0	0	0	0	0	0	0	0	0	0	0	0	0	0	0	0	0
PF3D7_0411800	2	108	0	17	36	0	0	99	53	301	0	84	0	265	88	0	92	0	20	106	0	15	52	58	1	2	167	98	698	445	47	83	0	9	47	989	244	412	93	0	23	0	0	301	96	16	32	0	9
PF3D7_0411900	127	16	0	35	12	937	0	75	299	321	0	124	104	222	522	0	371	6	14	347	0	0	388	4	88	0	397	2009	240	1924	14	18	0	108	474	2318	800	1317	928	0	0	14	28	518	454	302	109	0	19
PF3D7_0412000	0	8	2	0	44	518	0	0	17	6	0	21	92	2	55	0	233	0	294	3647	0	1679	118	0	121	5	770	98	6	8810	0	0	0	107	799	3852	15	7438	0	0	0	0	1	844	44	889	0	254	3
PF3D7_0412100	0	4	0	0	0	0	0	0	0	0	0	30	0	1	0	0	0	0	0	0	0	0	0	0	0	27	11	0	0	0	0	0	0	0	9	0	0	0	0	0	0	0	0	0	11	0	0	0	0
PF3D7_0412200	15	0	0	0	0	0	0	0	0	0	0	0	0	0	0	0	0	0	0	0	0	0	62	0	0	0	0	0	0	0	0	0	0	0	0	0	0	0	0	0	0	0	0	0	0	0	0	0	0
PF3D7_0412300	0	62	0	51	0	0	0	0	0	38	0	0	0	0	0	0	0	0	0	0	0	0	0	0	0	0	2	0	2	5	0	0	0	0	2	0	0	0	0	0	0	0	0	0	0	3	0	0	0
PF3D7_0412400	0	0	0	0	0	0	0	0	0	0	0	0	8	0	0	0	0	0	0	0	0	0	0	0	0	0	0	0	0	3393	0	0	0	0	0	0	0	0	0	0	0	0	0	0	0	0	0	0	0
PF3D7_0412500	0	0	0	0	0	0	0	0	0	0	0	0	0	0	0	0	0	0	0	0	0	0	0	0	0	0	0	0	0	0	0	0	0	0	0	0	0	0	0	0	0	0	0	0	0	0	0	0	0
PF3D7_0412600	0	0	0	0	0	0	0	0	0	0	0	0	0	0	0	0	0	0	0	0	0	0	0	0	0	0	0	0	0	0	0	0	0	0	0	0	0	0	0	0	0	0	0	0	0	0	0	0	0
PF3D7_0412700	0	0	0	0	0	0	0	0	0	2	0	0	0	0	0	0	0	0	0	0	0	0	0	0	0	0	26	0	0	0	0	0	0	0	0	0	0	0	0	0	0	0	0	0	0	0	0	0	0
PF3D7_0412800	0	0	0	0	0	0	0	0	0	0	0	0	0	0	0	0	0	0	0	0	0	0	0	0	0	0	0	0	0	0	0	0	0	0	0	0	0	0	0	0	0	0	0	0	0	0	0	0	0
PF3D7_0412900	0	0	0	0	0	0	0	0	0	0	0	0	0	0	0	0	0	0	0	0	0	0	0	0	0	0	0	0	0	0	0	0	0	0	0	0	0	0	0	0	0	0	0	0	0	0	0	0	0
PF3D7_0413000	0	0	0	0	0	0	0	0	0	0	0	0	0	0	0	0	0	0	0	0	0	0	0	0	0	0	0	0	0	0	0	0	0	0	0	0	0	0	0	0	0	0	0	0	0	0	0	0	0
PF3D7_0413100	0	0	0	0	0	0	0	0	0	0	0	0	0	0	0	0	0	0	0	0	0	0	0	0	0	0	0	0	0	0	0	0	0	0	0	0	0	0	0	0	0	0	0	0	0	0	0	0	0
PF3D7_0413200	0	0	0	0	0	0	0	0	0	0	0	0	0	0	0	0	0	0	0	0	0	0	0	0	0	0	0	0	0	0	0	0	0	0	0	0	0	0	0	0	0	0	0	0	0	0	0	0	0
PF3D7_0413300	0	0	0	0	0	0	0	0	0	0	0	0	0	0	0	0	0	0	0	0	0	0	0	0	0	0	0	0	0	0	0	0	0	0	0	0	0	0	0	0	0	0	0	0	0	0	0	0	0
PF3D7_0413400	0	0	0	0	0	0	0	0	0	0	0	0	0	0	0	0	0	0	0	0	0	0	0	0	0	0	3	0	0	0	0	0	0	0	5	0	0	0	0	0	0	0	0	0	0	0	0	0	0
PF3D7_0413500	2	155	0	102	58	0	198	214	3	0	38	10	20	0	66	0	137	7	45	643	30	463	0	1	6	64	430	803	241	1874	30	0	63	57	457	1222	1759	477	482	34	0	143	53	326	211	337	14	16	0
PF3D7_0413600	2	0	100	0	17	13	380	86	230	8	14	12	51	5	16	8	319	27	166	961	0	449	166	10	197	71	599	63	520	1780	452	117	0	56	824	1063	1117	46	1478	1	12	109	71	0	356	447	351	17	4
PF3D7_0413700	15	0	0	92	2	137	0	202	38	83	0	11	2	16	1	56	316	0	18	332	0	16	33	6	6	77	43	126	39	629	23	0	0	49	45	187	442	37	0	0	0	0	33	61	75	760	0	30	0
PF3D7_0413800	0	0	0	0	3	0	0	0	0	2	0	4	44	2	134	0	278	0	11	0	0	0	34	0	2	0	15	18	85	0	0	0	0	1	9	0	74	153	5	0	0	1	0	53	119	156	0	1	0
PF3D7_0413900	72	63	0	0	9	455	27	262	279	0	0	113	6	83	120	0	0	42	254	759	0	176	456	0	31	0	466	1203	185	50	40	0	0	187	268	3087	269	1856	1389	81	150	0	240	116	614	486	92	15	0
PF3D7_0414000	39	44	0	29	23	415	0	48	14	0	0	38	1	118	46	0	351	0	160	1016	0	0	675	80	28	88	309	152	488	1345	0	0	0	7	303	1616	71	0	11	0	18	26	926	488	231	162	0	57	9
PF3D7_0414100	0	0	2	0	0	0	0	0	0	0	0	2	0	0	11	0	87	0	4	0	0	0	0	40	0	0	9	0	0	0	0	0	0	0	11	0	0	0	0	0	0	0	0	0	0	169	0	0	0
PF3D7_0414200	0	0	0	0	0	0	0	0	0	0	0	0	0	0	0	0	12	0	0	0	0	0	0	0	11	0	4	0	7	0	0	0	0	0	11	241	0	0	0	0	0	0	0	0	0	0	0	0	0
PF3D7_0414300	3	0	0	0	0	184	0	0	28	0	0	50	11	0	0	0	8	0	63	0	0	0	2	0	0	0	24	134	325	0	0	0	0	0	25	0	0	0	0	0	0	0	0	0	0	24	0	11	0
PF3D7_0414400	0	0	0	0	0	0	0	0	0	0	0	14	0	0	0	0	0	0	0	0	0	0	0	0	0	0	0	0	0	0	0	0	0	0	4	0	0	0	0	0	0	0	0	0	0	0	0	0	0
PF3D7_0414500	0	0	0	0	0	0	0	0	0	0	0	0	0	0	0	0	0	0	0	0	0	0	0	0	0	0	0	0	0	0	0	0	0	0	1	0	0	0	0	0	0	0	0	0	0	0	0	0	0
PF3D7_0414600	0	156	6	0	3	0	146	73	0	94	0	98	34	19	0	0	0	5	0	251	30	394	11	0	0	0	221	50	38	45	226	0	0	24	103	0	0	149	0	0	0	0	84	0	76	98	96	0	0
PF3D7_0414700	0	0	0	0	5	0	58	0	0	174	72	0	0	169	41	17	0	3	0	0	5	11	0	0	0	0	23	531	299	189	9	0	0	0	33	0	0	0	4	0	0	76	0	0	0	0	0	20	0
PF3D7_0414800	0	0	0	0	0	0	0	0	0	0	0	0	0	0	0	0	0	2	0	0	0	0	0	0	0	0	0	0	0	0	0	0	0	0	0	0	0	0	0	0	0	0	0	0	0	0	0	0	0
PF3D7_0414900	0	0	54	0	0	0	0	0	0	0	0	0	0	0	0	0	0	0	0	0	0	0	0	0	0	0	8	0	0	0	0	0	0	0	24	0	0	55	0	0	0	0	0	0	0	0	0	0	0
PF3D7_0415000	10	137	0	0	0	16	0	0	0	0	0	114	1	0	0	0	0	0	0	361	0	0	0	0	0	0	61	0	0	0	0	0	0	0	92	0	0	0	0	0	0	0	0	0	0	0	0	0	0
PF3D7_0415100	0	0	0	0	0	47	0	0	155	0	0	0	0	95	0	17	2	0	17	0	0	0	17	6	24	0	3	6	0	353	0	0	0	0	8	14	2	312	0	0	0	0	1	36	6	0	0	0	0
PF3D7_0415200	13	120	0	0	0	137	0	51	214	0	0	71	104	42	145	0	246	0	31	788	0	0	157	70	11	4	241	101	0	1943	0	0	0	0	251	579	920	947	1	0	0	0	188	526	14	610	2	192	15
PF3D7_0415300	25	58	0	0	0	11	0	0	26	0	0	100	2	9	110	0	309	0	551	104	0	0	200	328	0	36	271	0	0	4723	0	0	0	0	603	912	718	0	0	0	36	0	42	101	263	1744	0	198	11
PF3D7_0415400	65	24	55	0	12	188	138	0	22	72	0	0	0	109	284	0	99	0	135	10	3	126	0	0	19	0	57	206	137	531	2	0	0	58	71	418	223	0	90	77	0	12	28	56	12	0	0	21	0
PF3D7_0415500	23	38	0	0	0	0	0	142	15	0	0	0	0	0	3	0	20	0	50	537	0	0	0	0	0	0	64	691	0	0	0	0	0	73	106	0	136	0	0	0	0	0	3	0	124	0	0	0	0
PF3D7_0415600	2	0	0	0	0	0	0	0	0	0	0	0	0	0	0	0	0	0	0	2	0	0	0	0	0	0	1	0	0	0	0	0	0	0	0	0	0	0	0	0	0	0	0	0	0	0	0	0	0
PF3D7_0415700	0	15	0	0	0	41	0	27	2	0	0	44	62	0	0	0	0	15	5	164	0	0	47	0	0	0	7	14	1	19	0	0	0	0	14	107	7	10	0	0	0	0	27	42	0	118	0	17	0
PF3D7_0415800	0	0	0	0	0	0	0	0	0	0	0	0	0	0	0	0	0	0	1	0	0	0	0	0	0	0	2	0	185	0	0	0	0	0	4	0	213	0	0	0	0	0	0	14	0	0	0	1	0
PF3D7_0415900	256	422	0	25	0	950	0	146	647	0	0	417	319	397	133	0	678	0	147	4652	0	0	0	225	25	33	985	635	540	6048	0	0	0	16	678	1185	1388	1	0	0	15	0	21	1368	246	286	0	535	123
PF3D7_0416000	3	0	66	158	32	458	448	13	2	228	108	0	135	98	33	60	77	51	30	255	26	337	6	13	50	4	269	97	141	886	71	120	47	57	258	99	51	411	218	111	1	11	36	23	50	589	33	116	18
PF3D7_0416100	50	0	1	4	17	66	150	23	1	50	63	158	53	94	68	0	25	0	135	55	78	81	39	0	0	0	497	0	15	0	0	0	8	107	271	0	61	243	169	4	0	0	34	306	29	89	26	10	5
PF3D7_0416200	19	0	0	0	1	0	0	78	17	0	60	0	95	0	42	0	5	0	40	0	3	3	13	9	5	0	40	68	135	1257	0	0	1	0	59	1503	0	0	2	0	10	0	0	178	0	111	0	3	4
PF3D7_0416300	142	12	0	204	10	143	0	495	0	113	0	35	298	153	255	17	264	20	24	678	130	0	60	7	20	5	357	0	332	2427	69	0	0	0	194	0	1378	1396	236	28	9	64	8	325	320	387	581	0	3
PF3D7_0416400	72	468	13	727	267	667	874	531	403	380	432	539	281	269	549	0	428	182	229	1764	107	679	257	15	99	719	3753	5818	4682	12993	1737	234	277	1417	3553	4897	11813	9901	2868	198	368	628	883	8156	1731	3871	900	308	64
PF3D7_0416500	90	12	0	74	4	167	25	268	51	462	23	28	149	102	92	0	77	19	12	345	13	60	4	0	22	21	134	152	153	364	129	149	0	46	117	845	417	621	332	68	0	61	20	411	373	332	245	10	6
PF3D7_0416600	0	0	0	0	5	10	0	11	27	3	0	23	23	0	3	0	0	0	6	26	0	0	21	16	0	1	3	0	0	20	0	0	0	0	0	0	228	15	0	6	0	0	1	0	0	0	15	0	2
PF3D7_0416700	0	0	0	101	0	23	0	0	0	0	0	0	0	0	0	0	0	0	7	6	0	0	67	0	3	0	71	36	913	0	0	0	0	0	124	86	1390	2	0	7	0	6	4	350	20	364	317	9	10
PF3D7_0416800	29	222	0	0	49	0	0	165	24	38	0	215	63	0	218	0	226	11	0	74	2	0	194	592	0	0	334	792	882	623	0	0	0	68	203	1030	809	1269	43	0	199	13	189	1474	182	56	0	194	1
PF3D7_0416900	23	4	0	0	0	4	0	0	40	0	0	29	3	242	30	0	105	0	7	0	0	0	160	289	32	21	42	446	0	547	0	0	0	4	46	30	669	0	0	0	0	0	41	537	20	240	18	0	24
PF3D7_0417000	0	0	0	0	0	0	0	0	0	0	0	0	0	0	0	0	0	0	0	0	0	0	0	0	0	0	0	0	0	0	0	0	0	0	3	0	0	0	0	0	0	0	0	0	0	0	0	0	0
PF3D7_0417100	0	0	0	0	0	0	0	0	0	0	0	0	0	0	0	0	0	0	0	0	0	0	0	0	0	0	0	0	0	0	0	0	0	0	0	0	0	0	0	0	0	0	0	0	0	0	0	0	0
PF3D7_0417200	62	138	0	0	17	739	0	0	0	67	0	40	0	155	0	0	116	3	150	1817	0	0	0	100	0	31	72	105	6	0	0	0	0	82	119	241	0	0	0	0	0	0	15	289	0	77	0	29	2
PF3D7_0417300	106	18	0	0	8	30	0	0	152	16	0	114	109	269	22	377	266	0	52	2745	0	0	91	216	2	10	128	0	26	3908	0	0	0	45	262	28	307	437	31	0	8	0	30	54	0	669	68	195	27
PF3D7_0417400	103	257	54	314	58	562	1404	440	528	879	275	347	267	583	492	637	1518	30	743	1769	127	3581	530	359	137	1	1463	4050	2122	7073	1641	1172	39	160	1284	5823	2254	9459	1704	230	16	620	340	1627	1012	2501	776	383	127
PF3D7_0417500	0	2	0	0	0	0	266	3	207	155	0	0	267	5	64	1669	101	48	57	0	0	651	0	0	0	138	344	959	496	281	393	0	0	2	273	0	1	679	236	100	9	0	0	0	121	121	158	238	0
PF3D7_0417600	0	0	0	0	0	0	0	0	0	0	0	0	0	0	0	0	0	0	0	0	0	1	0	0	0	0	41	0	44	0	0	0	0	0	4	0	0	0	0	0	0	0	0	0	0	0	0	0	0
PF3D7_0417700	0	4	0	0	0	0	0	0	0	133	0	0	0	0	0	0	0	0	0	0	4	0	0	39	6	0	17	0	0	0	0	0	0	0	5	0	60	30	0	0	0	3	0	177	12	37	0	0	0
PF3D7_0417800	23	0	0	121	15	35	0	50	3	0	0	195	0	0	83	0	236	0	18	348	0	0	148	1	0	9	224	32	52	987	0	0	0	0	185	0	0	0	0	0	0	0	2	0	0	0	0	39	1
PF3D7_0417900	0	0	0	0	2	0	0	0	79	0	0	55	0	0	0	0	0	0	0	0	0	0	0	0	0	0	0	0	0	0	0	0	0	0	1	0	0	0	0	0	0	0	0	0	0	0	0	0	0
PF3D7_0418000	0	0	0	7	13	80	249	89	0	79	0	0	66	3	36	0	0	0	24	0	16	446	0	0	65	0	239	455	1185	0	279	0	4	377	154	1064	0	4682	0	59	0	118	0	0	0	235	10	0	2
PF3D7_0418100	2	0	0	21	16	7	88	152	0	234	0	11	216	16	0	0	234	0	0	0	0	0	0	109	0	87	48	0	0	0	0	0	0	0	29	547	0	0	0	0	87	0	0	0	0	0	0	1	0
PF3D7_0418200	26	0	0	0	0	0	0	114	45	0	0	0	0	49	0	0	0	0	0	0	0	0	0	0	0	0	11	0	0	408	0	0	2	0	47	41	0	7	1	0	0	0	0	192	0	0	0	41	0
PF3D7_0418300	367	998	913	223	225	679	91	1277	1164	1458	963	464	443	989	621	1	789	117	1199	2831	391	4453	1763	1284	230	291	4311	5961	3944	18079	594	474	401	928	3658	2784	6122	22691	3312	885	0	974	913	2930	4288	4739	513	573	284
PF3D7_0418400	0	0	0	0	0	0	0	0	0	0	0	0	0	0	0	0	0	0	0	0	0	0	0	0	0	0	29	0	0	1	0	0	0	0	7	0	0	0	0	0	0	0	0	0	0	0	0	0	0
PF3D7_0418500	0	0	0	0	0	0	0	0	0	119	0	9	86	0	60	0	0	0	0	0	0	0	28	64	17	0	58	0	0	0	0	0	0	0	64	0	0	0	0	0	202	0	0	0	0	0	0	0	0
PF3D7_0418600	0	0	181	0	0	0	0	0	0	0	0	112	0	28	0	0	0	24	0	0	0	0	0	0	0	0	9	0	0	0	0	0	6	0	12	0	0	0	0	0	0	0	0	0	0	0	0	0	0
PF3D7_0418700	0	0	0	0	0	0	0	0	0	0	0	8	0	0	0	0	0	0	0	0	0	0	0	0	0	0	7	0	0	0	0	0	0	0	10	0	0	0	0	0	0	0	0	0	0	0	0	0	0
PF3D7_0418800	0	0	0	0	0	0	0	0	0	0	0	0	0	0	0	0	0	0	0	0	0	0	0	0	0	0	0	0	0	0	0	8	0	0	0	0	0	0	0	0	0	0	0	0	0	0	0	0	0
PF3D7_0418900	0	0	0	0	0	0	0	0	0	0	0	8	0	0	0	0	0	0	0	0	0	0	0	0	0	0	49	0	0	0	0	0	4	0	7	0	0	0	0	0	0	0	0	0	0	0	0	0	2
PF3D7_0419000	0	0	0	0	0	0	0	0	0	0	0	0	0	0	8	0	0	0	0	214	0	0	0	38	1	0	6	0	7	0	0	0	0	0	13	0	0	0	0	0	0	0	0	22	0	0	0	0	0
PF3D7_0419100	13	0	0	0	0	0	0	0	0	0	0	0	0	0	0	0	0	0	0	0	0	0	0	0	0	0	23	0	4	0	0	0	0	0	1	0	0	0	0	0	0	0	0	0	0	0	0	50	0
PF3D7_0419200	0	0	0	0	0	0	0	0	0	0	0	0	0	0	0	0	0	5	0	224	0	0	0	4	0	0	2	0	0	0	0	0	0	0	31	74	0	67	0	0	0	0	0	0	0	75	4	0	0
PF3D7_0419300	12	0	0	0	1	0	0	69	0	96	0	2	4	95	25	0	265	36	20	151	1	23	0	14	7	0	99	57	273	3	4	0	0	19	57	336	173	0	20	0	0	4	0	289	189	336	10	0	0
PF3D7_0419400	1	0	3	942	123	0	678	588	0	502	0	12	212	83	443	0	530	88	47	355	92	2092	4	0	78	0	1640	2443	2293	1375	346	2	0	643	931	3476	865	2586	1251	66	0	597	334	1102	1605	707	287	11	0
PF3D7_0419500	0	0	0	0	0	0	118	0	0	4	0	29	0	0	0	0	0	0	0	250	12	56	0	0	0	0	25	0	0	599	0	38	0	0	23	1	96	0	306	0	0	0	9	0	79	0	0	0	0
PF3D7_0419600	5	372	1	208	156	618	275	166	224	73	17	265	390	79	119	412	507	77	1512	4340	14	375	664	104	113	1689	2393	10447	5806	4542	111	0	2	60	2419	12034	5272	6741	1513	0	189	980	510	1523	616	3134	353	430	151
PF3D7_0419700	0	0	140	326	0	0	424	0	0	0	396	13	0	0	0	0	0	6	0	0	42	253	0	0	0	0	203	0	0	0	92	359	97	146	100	17	33	0	318	334	0	11	0	0	0	0	148	0	0
PF3D7_0419800	0	0	31	11	0	212	107	0	0	0	0	0	0	0	0	0	0	7	40	0	47	227	0	0	17	0	18	16	0	0	1	277	13	0	8	0	83	0	4	57	0	0	0	0	0	0	0	0	9
PF3D7_0419900	102	397	63	484	62	1022	1902	548	304	1553	877	125	607	465	484	0	940	71	400	2077	249	1365	756	130	164	179	1165	2666	1535	3882	488	480	171	302	982	1954	1180	2346	1830	889	170	192	349	2517	1270	2175	1097	273	24
PF3D7_0420000	12	274	0	1	53	8	0	332	60	18	0	247	98	46	363	20	1236	4	233	3629	11	94	1140	197	45	50	658	742	942	5345	392	0	0	17	510	657	3955	482	158	0	434	56	313	868	107	130	93	174	53
PF3D7_0420100	6	33	0	0	0	105	0	0	15	0	0	31	14	0	0	0	0	0	4	38	0	100	0	193	0	0	150	1288	0	0	0	0	0	0	103	317	919	554	0	0	0	0	0	780	5	0	0	0	0
PF3D7_0420200	0	0	0	0	0	0	0	0	0	0	0	0	0	0	0	0	0	0	0	0	0	0	0	0	0	0	6	0	0	680	0	0	0	0	11	0	0	0	0	0	0	0	0	0	0	12	0	0	0
PF3D7_0420300	0	0	42	80	0	5	0	240	301	2	0	102	0	0	0	0	0	0	129	969	0	124	0	644	36	301	300	2782	0	730	0	0	67	0	282	377	343	1254	0	0	277	0	479	54	0	4	0	0	78
PF3D7_0420400	5	0	0	0	0	0	0	2	2	0	0	5	0	0	0	0	0	0	0	0	0	5	0	41	0	0	34	0	0	8	5	0	0	0	9	0	0	267	2	0	0	0	34	0	0	44	0	2	0
PF3D7_0420500	0	0	0	0	0	0	0	0	2	0	0	0	0	0	32	0	0	6	0	0	6	0	0	0	0	0	16	0	0	266	0	0	0	0	2	0	0	0	0	2	0	0	0	0	0	0	0	0	0
PF3D7_0420600	36	11	37	15	14	0	223	135	16	35	68	6	45	116	40	0	40	8	0	19	22	42	1	0	67	0	96	164	233	6	191	7	2	58	90	3	244	48	104	6	2	0	21	562	83	171	217	7	1
PF3D7_0420700	0	0	0	0	0	0	0	0	0	0	0	0	0	0	0	0	0	0	0	0	0	0	0	0	0	0	0	0	0	0	0	0	0	0	0	0	0	0	0	0	0	0	0	0	0	0	0	0	0
PF3D7_0420800	0	0	0	0	0	0	0	0	0	0	0	0	0	0	0	0	0	0	0	0	0	0	0	0	0	0	0	0	0	0	0	0	0	0	0	0	0	0	0	0	0	0	0	0	0	0	0	0	0
PF3D7_0420900	0	0	0	0	0	0	0	0	0	0	0	0	0	0	0	0	0	0	0	0	0	0	0	0	0	0	0	0	0	0	0	0	0	0	0	0	0	0	0	0	0	0	0	0	0	0	0	0	0
PF3D7_0421000	0	0	0	0	0	0	0	0	0	0	0	0	0	0	0	0	0	0	0	0	0	0	0	0	0	0	0	0	0	0	0	0	0	0	0	0	0	0	0	0	0	0	0	0	0	0	0	0	0
PF3D7_0421100	0	0	0	0	0	0	0	0	0	0	0	0	0	0	0	0	0	0	0	0	1	0	0	0	0	0	0	0	0	0	0	0	0	0	0	0	0	0	0	0	0	0	0	0	0	0	0	0	0
PF3D7_0421200	0	0	0	0	0	0	0	0	0	0	0	0	0	0	0	0	0	0	0	0	0	0	0	0	0	0	0	0	0	0	0	0	0	0	0	0	0	0	0	0	0	0	0	0	0	0	0	0	0
PF3D7_0421300	0	0	0	0	0	0	0	0	0	0	0	0	0	0	0	0	0	0	0	0	0	1	0	0	0	0	0	0	2	0	0	0	0	0	0	0	0	1	0	0	0	0	0	6	0	0	0	0	0
PF3D7_0421400	0	0	0	0	0	0	0	0	0	0	0	0	0	0	0	0	0	0	0	0	0	0	0	0	0	0	0	0	0	0	0	0	0	0	0	0	0	0	0	0	0	0	0	0	0	0	0	0	0
PF3D7_0421500	0	0	0	0	0	0	0	0	0	0	0	0	0	0	0	0	0	0	0	0	0	0	0	0	0	0	0	0	0	0	0	0	0	0	0	0	0	0	0	0	0	0	0	0	0	0	0	0	0
PF3D7_0421600	0	0	0	0	0	0	0	0	0	0	0	0	0	0	0	0	0	0	0	0	0	0	0	0	0	0	0	0	0	0	0	0	0	0	0	0	0	0	0	0	0	0	0	0	0	0	0	0	0
PF3D7_0421700	0	0	0	0	0	0	0	0	0	0	0	0	0	0	0	0	0	0	0	0	0	0	0	0	0	0	0	0	0	0	0	0	0	0	0	0	0	0	0	0	0	0	0	0	0	0	0	0	0
PF3D7_0421800	0	0	0	0	0	0	0	0	0	0	0	0	0	0	0	0	0	0	0	0	0	0	0	0	0	0	0	0	0	0	0	0	0	0	0	0	0	0	0	0	0	0	0	0	0	0	0	0	0
PF3D7_0421900	0	0	0	0	0	0	0	0	0	0	0	0	0	0	0	0	0	0	0	0	0	0	0	0	0	0	0	0	0	0	0	0	0	0	0	0	0	0	0	0	0	0	0	0	0	0	0	0	0
PF3D7_0422000	0	0	0	0	0	0	0	0	0	0	0	0	0	0	0	0	0	0	0	0	0	0	0	0	0	0	1	0	0	0	0	0	0	0	0	0	0	0	0	0	0	0	0	987	0	0	0	0	0
PF3D7_0422100	13	24	0	0	1	0	0	0	35	0	0	2	14	29	0	0	0	0	2	0	0	0	66	12	4	9	28	31	304	7	0	0	0	0	37	1	386	16	0	0	0	0	44	66	66	128	0	19	2
PF3D7_0422200	24	18	0	8	0	589	9	0	0	0	0	43	0	141	107	0	0	0	55	0	0	387	0	67	0	2	111	76	0	1113	223	71	14	0	100	0	0	1251	0	125	168	0	205	344	0	0	6	14	10
PF3D7_0422300	0	0	0	0	0	0	0	0	0	0	0	0	0	0	0	0	0	0	0	0	0	0	0	3	0	0	12	0	0	0	0	0	0	0	0	0	0	0	0	0	0	0	0	0	0	0	0	0	0
PF3D7_0422400	29	13	2	0	0	100	0	157	191	0	0	4	430	5	2	0	161	0	90	2890	0	0	101	71	0	2	294	837	396	0	0	0	0	0	205	0	776	2001	0	0	0	0	0	466	0	136	0	47	7
PF3D7_0422500	12	491	5	219	111	405	121	146	216	7	0	52	273	283	619	0	285	50	210	1430	97	147	75	222	0	10	574	1254	909	2556	124	26	12	485	617	1173	255	1079	615	25	81	0	48	1324	121	2522	0	7	45
PF3D7_0422600	0	0	0	0	0	0	0	0	0	0	0	0	0	0	0	0	0	0	0	0	0	0	6	0	0	0	0	0	0	0	0	0	0	0	0	0	0	0	0	0	16	0	0	0	0	0	0	0	0
PF3D7_0422700	2	0	0	0	0	0	0	0	0	0	0	236	0	0	0	0	0	0	105	1251	0	0	0	0	0	0	95	0	0	3551	0	0	0	0	80	0	0	2	0	0	0	0	0	0	0	0	231	0	0
PF3D7_0422800	0	0	0	0	3	0	96	17	0	0	0	0	0	140	0	0	0	13	0	0	0	39	0	0	0	0	55	0	0	0	0	0	0	42	48	142	48	0	0	0	0	0	0	0	0	0	0	0	0
PF3D7_0422900	2	0	0	0	0	0	0	37	0	0	0	0	36	18	0	0	11	0	0	0	0	0	0	0	13	0	9	45	207	0	0	0	0	0	35	0	0	0	0	0	0	0	0	38	0	0	0	0	14
PF3D7_0423000	0	0	0	0	0	0	0	9	0	59	0	1	0	0	0	0	94	0	0	0	0	0	15	1	2	0	23	0	0	360	0	0	0	0	2	0	0	178	158	0	0	0	0	0	12	0	0	0	0
PF3D7_0423100	0	103	0	0	0	166	0	0	0	0	0	5	0	0	0	0	47	0	43	0	0	11	0	15	0	0	113	0	769	2187	0	0	0	0	43	0	201	0	0	8	0	0	0	0	84	131	96	0	2
PF3D7_0423200	3	22	0	0	0	1	0	0	9	0	0	0	0	4	42	0	36	2	0	0	18	151	0	0	16	0	30	0	27	186	42	2	0	21	20	0	0	0	36	0	0	0	24	0	19	40	0	18	0
PF3D7_0423300	0	0	150	66	0	0	341	0	0	0	260	0	0	0	0	0	0	4	0	0	18	376	0	0	0	0	45	0	145	0	33	203	20	3	55	0	0	0	234	56	0	10	0	0	0	0	51	0	0
PF3D7_0423400	0	0	13	0	0	0	103	0	0	0	60	0	0	0	0	0	0	32	0	0	2	0	0	0	0	0	34	0	0	0	81	426	46	0	23	0	0	0	0	36	0	31	0	0	0	0	1	0	0
PF3D7_0423500	160	0	402	534	116	177	3381	114	0	1005	876	0	42	0	246	0	57	137	0	2	676	2888	107	0	119	0	4740	0	23	1	1364	1145	11	345	1477	0	1696	37	7599	1840	0	0	843	253	1	3339	2231	143	7
PF3D7_0423600	43	0	31	96	0	0	0	95	55	241	0	0	77	244	68	0	216	1	40	74	5	78	0	177	33	0	137	103	68	1569	0	31	0	96	79	1080	1023	482	0	57	0	0	135	395	21	811	4	3	2
PF3D7_0423700	5	0	3	773	100	2	205	306	77	135	206	19	97	524	235	0	72	4	304	1343	139	2030	0	0	51	0	1440	116	1728	428	381	194	16	506	807	2030	964	2611	2229	32	0	372	14	375	869	370	142	36	0
PF3D7_0423800	0	0	165	33	0	0	0	29	0	11	0	0	96	55	0	0	12	0	0	0	37	4	0	0	6	0	79	0	0	2	110	0	0	0	35	0	54	0	32	26	0	0	0	0	0	0	125	31	0
PF3D7_0423900	0	0	0	0	0	0	0	0	0	0	0	0	0	0	0	0	0	0	0	0	0	0	0	0	0	0	0	0	0	0	0	0	0	0	0	0	0	0	0	0	0	0	0	0	0	0	0	0	0
PF3D7_0424000	0	0	0	0	0	0	0	0	0	0	0	0	0	0	0	0	0	0	0	0	0	0	0	0	0	0	3	0	0	0	0	0	0	0	0	0	4	0	0	0	0	0	0	0	0	0	0	0	0
PF3D7_0424100	0	0	0	0	0	0	0	0	0	0	0	0	0	0	0	0	0	0	0	0	0	0	0	0	0	0	1	0	0	0	0	0	0	0	2	0	42	0	0	0	0	0	0	0	0	0	0	0	0
PF3D7_0424200	0	0	0	0	2	0	0	0	0	0	0	0	0	0	0	0	0	0	0	0	0	0	0	0	0	0	3	0	0	0	0	0	0	0	0	0	0	0	0	0	0	0	0	0	0	0	0	0	0
PF3D7_0424300	0	0	0	0	0	0	0	0	0	0	0	0	0	0	0	0	0	0	0	0	0	0	0	0	0	0	0	0	0	0	0	0	0	0	0	0	0	0	0	0	0	0	0	0	0	0	0	0	0
PF3D7_0424400	0	0	0	0	0	0	0	0	0	0	0	0	0	0	0	0	0	0	0	0	0	0	0	0	0	0	2	0	0	0	0	0	0	0	0	0	0	0	0	0	0	0	0	0	0	0	0	0	0
PF3D7_0424500	0	0	0	0	0	0	0	0	0	0	0	0	0	138	0	0	0	0	0	0	0	0	0	0	0	0	6	0	0	0	0	0	0	0	4	0	0	0	0	0	0	0	0	0	0	0	0	0	0
PF3D7_0424600	0	0	0	0	0	0	0	137	0	352	0	0	0	0	0	0	0	0	0	0	0	0	0	0	0	0	69	0	0	0	0	0	0	0	19	0	0	0	0	0	0	0	0	0	0	0	0	0	0
PF3D7_0424700	0	0	0	0	0	0	0	0	0	0	0	0	0	0	0	0	0	0	0	0	0	0	0	0	0	0	6	0	0	0	0	0	0	0	0	0	0	0	0	0	0	0	0	0	0	0	0	0	0
PF3D7_0424800	0	0	0	0	0	0	0	0	0	0	0	1	1	0	0	0	0	0	0	0	0	0	0	0	0	0	0	0	0	0	0	0	0	0	0	0	0	0	0	0	0	0	0	0	0	0	0	0	0
PF3D7_0424900	0	0	0	0	0	0	0	0	0	0	0	0	0	0	0	0	0	0	0	0	0	0	0	0	0	0	0	0	0	0	0	0	0	0	0	0	0	0	0	0	0	0	0	0	0	0	0	0	0
PF3D7_0425000	0	0	0	0	0	0	0	0	0	0	0	0	0	0	0	0	0	0	0	0	0	0	0	0	0	0	0	0	0	0	0	0	0	0	0	0	0	0	0	0	0	0	0	0	0	0	0	0	0
PF3D7_0425100	0	0	0	0	0	0	0	0	0	0	0	0	0	0	0	0	0	0	0	0	0	0	0	0	0	0	0	0	0	0	0	0	0	0	0	0	0	0	0	0	0	0	0	0	0	0	0	0	0
PF3D7_0425200	0	0	0	0	0	0	0	0	0	0	0	0	0	0	0	0	0	0	0	0	0	0	0	0	0	0	0	0	0	0	0	0	0	0	0	0	0	0	0	0	0	0	0	0	0	0	0	0	0
PF3D7_0425250	0	0	0	0	0	0	0	0	0	0	0	0	0	0	0	0	0	0	0	0	0	0	0	0	0	0	0	0	0	0	0	0	0	0	0	0	0	0	0	0	0	0	0	0	0	0	0	0	0
PF3D7_0425300	0	0	0	0	0	0	0	0	0	0	0	0	0	0	0	0	0	0	0	0	0	0	0	0	0	0	0	0	0	0	0	0	0	0	0	0	0	0	0	0	0	0	0	0	0	0	0	0	0
PF3D7_0425400	0	0	0	0	0	0	0	0	0	0	0	0	0	0	0	0	0	0	0	0	0	0	0	0	0	0	0	0	0	0	0	0	0	0	0	0	0	0	0	0	0	0	0	0	0	0	0	0	0
PF3D7_0425500	0	0	0	0	0	0	0	0	0	0	0	0	0	0	0	0	0	0	0	0	0	0	0	0	0	0	0	0	0	0	0	0	0	0	0	0	0	0	0	0	0	0	0	0	0	0	0	0	0
PF3D7_0425600	0	0	0	0	0	0	0	0	0	0	0	0	0	0	0	0	0	0	0	0	0	0	0	0	0	0	0	0	0	0	0	0	0	0	0	0	0	0	0	0	0	0	0	0	0	0	0	0	0
PF3D7_0425700	0	0	0	0	0	0	0	0	0	0	0	0	0	0	0	0	0	0	0	0	0	0	0	0	0	0	0	0	0	0	0	0	0	0	0	0	0	0	0	0	0	0	0	0	0	0	0	0	0
PF3D7_0425800	0	0	0	0	0	0	0	0	0	0	0	0	0	0	0	0	0	0	0	0	0	0	0	0	0	0	0	0	0	0	0	0	0	0	0	0	0	0	0	0	0	0	0	0	0	0	0	0	0
PF3D7_0425900	0	0	0	0	0	0	0	0	0	0	0	0	0	0	0	0	0	0	0	0	0	0	0	0	0	0	0	0	0	0	0	0	0	0	0	0	0	0	0	0	0	0	0	0	0	0	0	0	0
PF3D7_0426000	0	0	0	0	0	0	0	0	0	0	0	0	0	0	2	0	0	0	0	0	0	3	0	0	0	0	21	0	0	0	0	0	0	0	4	0	0	0	0	0	0	0	0	0	0	0	0	0	0
PF3D7_0500100	0	0	0	317	2	0	0	0	0	35	0	0	0	0	0	0	0	104	0	0	0	1	0	0	0	0	118	189	0	0	162	0	0	0	31	0	0	0	472	0	0	0	0	0	0	0	329	0	0
PF3D7_0500200	0	0	0	0	0	0	0	0	0	5	0	0	0	0	1	0	0	0	0	0	0	3	0	0	0	0	0	0	0	0	2	0	0	0	0	0	0	0	0	0	0	0	0	0	0	0	0	0	0
PF3D7_0500300	0	0	0	0	0	0	0	0	0	0	0	0	0	0	0	0	0	0	0	0	0	0	0	0	0	0	0	0	0	0	0	0	0	0	29	0	0	0	0	0	0	0	0	0	0	0	0	0	0
PF3D7_0500400	0	0	0	0	0	0	0	0	0	0	0	0	0	0	0	0	0	0	0	0	0	0	0	0	0	0	0	0	0	0	0	0	0	0	0	0	0	0	0	0	0	0	0	0	0	0	0	0	0
PF3D7_0500500	0	0	0	0	0	0	0	0	0	0	0	0	0	0	0	0	0	0	0	0	0	0	0	0	0	0	0	0	0	0	0	0	0	0	0	0	0	0	0	0	0	0	0	0	0	0	0	0	0
PF3D7_0500600	0	0	0	0	0	0	0	0	0	0	0	0	0	0	0	0	0	0	0	0	0	0	0	0	0	0	3	0	0	0	0	0	0	0	0	0	0	0	0	0	0	0	0	0	0	0	0	0	0
PF3D7_0500700	0	0	0	0	0	0	0	0	0	0	0	0	0	0	0	0	0	0	0	0	0	0	0	0	0	0	0	0	0	0	0	0	0	0	0	0	0	0	0	0	0	0	0	0	0	0	0	0	0
PF3D7_0500800	33	210	11	0	5	8474	0	0	151	20	0	461	0	0	0	0	92	1	4396	0	0	65	2555	1997	0	4000	3862	0	79	3747	0	30	0	0	5326	1903	1939	176	0	12	1183	0	1141	166	0	3	0	0	1355
PF3D7_0500900	0	0	0	8	0	0	340	0	0	0	0	0	0	0	0	0	0	0	0	0	74	0	4	0	0	0	10	0	0	0	0	5	2	1	24	0	0	0	0	182	0	0	2	0	0	0	10	0	0
PF3D7_0501000	0	45	0	8	0	19	425	0	0	0	0	0	0	0	0	0	0	2	110	0	0	0	0	42	0	126	113	0	0	3657	0	0	0	0	47	0	0	0	0	0	463	0	18	0	22	0	0	0	20
PF3D7_0501100	0	0	0	0	0	0	0	0	0	0	0	0	0	0	0	0	0	0	0	0	0	0	0	0	0	2	121	0	0	26	0	0	0	0	147	0	0	0	0	0	0	0	0	0	0	0	2	0	0
PF3D7_0501200	0	0	0	0	0	125	0	0	0	0	0	0	0	0	0	0	0	0	21	0	0	0	0	0	0	24	46	0	0	118	0	0	0	0	24	0	0	0	0	0	0	0	66	225	0	0	0	0	0
PF3D7_0501300	0	0	0	0	0	0	0	0	0	0	0	0	0	0	0	0	0	0	0	0	0	0	0	0	0	10	21	0	0	0	0	0	0	0	36	0	0	0	0	0	0	0	0	0	0	0	0	0	0
PF3D7_0501400	0	0	0	0	0	1	563	246	0	385	0	0	171	18	266	0	242	0	0	0	132	702	0	0	0	0	933	0	291	671	478	232	79	71	327	845	0	39	2079	7	0	0	0	41	370	524	492	233	2
PF3D7_0501500	0	0	111	40	43	0	1219	0	0	461	454	0	0	2	0	0	0	70	0	0	217	752	0	0	24	0	733	0	0	0	494	1525	65	41	359	0	0	0	824	840	0	2	0	0	0	0	701	0	0
PF3D7_0501600	0	0	359	0	0	0	782	146	0	464	355	0	53	0	0	0	0	143	0	0	93	2428	0	0	0	0	871	0	0	0	451	1274	33	96	730	0	0	0	1074	372	0	224	0	0	0	0	66	0	0
PF3D7_0501700	0	0	36	0	0	0	0	0	0	80	12	0	0	0	0	0	0	20	0	0	0	0	0	0	0	0	13	0	0	26	0	0	75	0	2	0	0	0	0	0	0	0	0	352	0	0	75	0	0
PF3D7_0501800	17	168	11	251	11	350	0	2	123	218	0	146	42	12	147	0	351	0	78	18	0	0	370	0	95	0	481	2358	2103	1835	2	0	0	160	577	4756	2482	0	155	0	4	0	140	65	595	4	0	183	40
PF3D7_0501900	13	1	0	0	0	0	0	0	0	136	0	0	0	1	0	0	0	0	0	0	0	0	0	67	0	0	4	0	0	0	0	0	0	0	19	0	0	0	0	0	0	0	0	0	0	0	0	0	0
PF3D7_0502000	6	11	2	14	0	2	0	176	19	70	0	84	2	0	4	2	201	0	160	26	0	0	32	11	0	0	93	768	132	813	0	0	0	150	102	167	55	0	0	24	0	1	77	204	0	24	4	38	6
PF3D7_0502100	3	0	0	0	0	35	3	0	0	5	0	12	0	0	0	0	0	0	8	38	0	0	12	0	0	0	9	0	0	24	0	0	0	10	4	0	44	0	0	0	0	0	0	0	0	0	0	0	0
PF3D7_0502200	0	2	0	3	0	0	68	0	8	8	111	91	0	13	10	0	140	0	0	513	0	243	0	9	6	0	41	0	4	389	0	0	0	18	35	2	1	82	0	0	0	0	0	0	14	0	9	0	0
PF3D7_0502300	0	0	0	0	0	0	0	0	0	0	0	0	0	0	0	0	0	0	0	0	0	0	0	0	0	0	0	0	0	0	0	0	0	0	0	0	1	0	0	0	0	0	0	0	0	0	0	0	0
PF3D7_0502400	0	0	0	0	0	0	0	0	0	0	0	0	0	0	0	0	0	0	0	0	0	0	0	0	0	0	0	0	0	0	0	0	0	0	0	0	0	0	0	0	0	0	0	0	0	0	0	0	0
PF3D7_0502500	0	0	0	0	0	0	0	0	0	0	0	0	0	0	0	0	0	0	0	0	0	0	0	0	0	0	0	0	0	0	0	0	0	0	0	0	0	0	0	0	0	0	0	0	0	0	0	0	0
PF3D7_0502600	0	2	0	4	0	0	0	0	13	0	0	0	0	0	0	0	0	0	0	0	0	0	0	0	0	0	2	0	0	0	0	0	0	0	0	0	0	0	0	0	0	0	0	0	0	0	0	0	1
PF3D7_0502700	0	0	0	2	0	0	0	0	0	0	0	0	0	14	0	0	0	0	0	0	0	0	74	0	7	0	2	0	0	0	0	0	0	0	1	0	0	0	0	0	0	0	0	0	0	0	0	0	0
PF3D7_0502800	0	0	0	0	0	0	0	0	0	0	0	0	0	15	0	0	0	0	7	0	0	0	0	0	0	0	0	0	0	0	0	0	0	0	0	0	0	0	0	0	0	0	0	0	0	0	0	0	0
PF3D7_0502900	0	0	0	0	0	0	0	0	0	0	0	0	0	0	0	0	0	0	3	0	0	0	0	0	0	165	10	0	0	0	0	0	0	0	9	0	12	0	0	0	0	0	4	0	0	24	0	0	0
PF3D7_0503000	53	119	0	0	19	236	0	251	208	305	0	149	298	208	359	19	217	19	96	13	0	1259	91	169	28	20	426	137	281	1487	0	0	0	255	464	268	1112	3564	21	0	0	0	72	4	90	862	2	172	10
PF3D7_0503100	0	0	0	0	0	0	0	0	34	0	0	32	0	0	66	0	31	0	0	16	0	0	92	95	2	4	43	0	0	6	0	0	0	0	33	368	69	0	0	0	77	0	0	179	0	284	0	0	0
PF3D7_0503200	69	16	0	61	4	99	0	4	0	60	0	8	42	165	101	0	22	17	136	192	15	265	0	0	23	0	108	8	2	158	0	0	0	0	94	1005	569	32	657	0	0	73	0	839	176	278	34	6	7
PF3D7_0503300	18	283	0	0	2	381	0	0	151	0	0	51	230	175	38	0	181	25	28	1977	0	0	0	0	5	72	399	0	1858	1476	0	0	0	103	489	3132	1120	26	93	0	0	0	182	210	484	762	0	102	32
PF3D7_0503400	307	293	25	273	373	1187	1674	1185	1099	1376	839	765	1937	888	1546	1	931	55	342	7002	353	2422	1279	489	485	422	3675	665	2617	17596	1362	3066	300	1246	4165	12535	11098	4500	8297	1201	36	1563	873	5110	1114	12158	3943	521	293
PF3D7_0503500	0	0	0	0	0	0	0	0	0	37	0	0	0	0	0	0	0	0	0	0	5	0	0	0	0	0	41	0	0	0	0	0	0	0	48	0	0	0	0	0	0	59	0	0	0	0	0	0	0
PF3D7_0503600	0	0	0	0	0	0	0	0	0	0	0	0	0	0	0	0	0	0	0	0	0	0	0	0	0	0	12	0	0	0	0	0	0	0	1	0	0	0	0	0	0	0	0	0	0	0	0	0	0
PF3D7_0503800	23	111	0	0	5	69	0	37	117	0	0	29	0	0	0	1802	0	21	182	269	0	0	125	142	7	0	140	6	227	615	0	0	0	8	119	0	215	271	2	0	0	0	88	48	0	171	0	78	24
PF3D7_0503900	0	0	0	0	0	0	0	0	0	0	0	0	0	0	0	0	0	0	26	0	0	0	0	0	0	0	10	0	0	0	0	0	0	0	6	0	0	0	0	0	0	0	0	0	0	0	0	0	0
PF3D7_0504000	81	286	0	0	60	716	0	83	202	0	0	35	96	385	7	0	131	0	40	419	0	0	78	75	0	505	301	538	176	10	0	0	0	0	151	497	0	96	455	0	605	0	27	928	0	522	0	166	13
PF3D7_0504100	0	0	0	0	0	0	0	0	0	0	0	0	0	0	0	0	0	0	10	0	0	0	0	0	0	0	1	0	0	0	0	0	0	0	0	0	0	0	0	0	0	0	0	0	0	0	0	0	0
PF3D7_0504200	0	2	53	0	0	0	0	0	0	0	49	3	0	160	0	0	98	0	0	0	0	0	1	1	0	20	24	10	0	0	0	22	0	39	14	0	0	6	10	0	40	0	8	10	0	0	0	0	36
PF3D7_0504300	0	5	0	0	0	0	0	0	0	0	0	0	0	0	0	0	0	0	0	0	0	0	0	0	0	0	3	0	0	0	0	0	0	0	9	0	0	0	0	0	0	0	0	0	0	0	0	0	0
PF3D7_0504400	18	22	0	0	0	202	0	0	249	0	0	0	2	37	2	0	0	0	99	0	0	0	0	6	0	0	205	0	46	0	0	0	0	0	326	0	75	0	0	0	0	0	43	252	0	0	0	12	62
PF3D7_0504500	0	0	0	0	3	0	0	0	0	0	0	0	13	0	0	0	0	0	0	0	0	1	0	0	1	0	9	0	0	0	0	0	0	0	0	7	0	0	0	0	0	0	0	0	0	16	0	0	0
PF3D7_0504600	0	0	0	760	307	0	10	511	0	454	289	0	0	269	0	0	371	0	4	0	0	738	389	0	79	0	2548	0	0	5902	1042	0	0	413	1655	0	0	8131	1941	379	0	1968	0	1	22	0	847	307	170
PF3D7_0504700	1	34	0	15	0	790	0	0	0	0	0	33	123	0	0	20	0	0	3	526	0	0	0	23	0	33	89	0	105	1325	0	0	0	270	216	6830	20	0	0	0	102	0	208	0	80	4	0	66	0
PF3D7_0504800	322	707	4	668	117	1608	0	502	920	1860	62	622	714	806	1478	20	750	95	1006	7078	21	1799	1837	681	425	365	2780	5871	5243	6063	492	0	19	879	1665	1371	3575	15381	3595	0	0	113	576	2429	1795	3859	723	559	51
PF3D7_0504900	77	14	1	3	67	256	0	474	337	623	0	405	429	144	233	5385	65	1	45	0	179	234	240	97	54	0	809	5345	656	9267	0	0	0	161	928	1	1224	3851	924	0	0	196	180	3940	960	5196	0	435	26
PF3D7_0505000	0	0	0	20	0	0	0	0	0	11	0	82	0	401	0	0	0	0	0	477	0	0	35	291	0	0	97	2	11	0	8	0	0	43	190	0	0	2340	0	30	0	0	456	0	208	0	0	3	0
PF3D7_0505100	93	131	0	206	59	0	192	364	174	890	0	145	2	278	139	0	239	35	674	1346	33	53	123	2	161	38	718	6123	1357	2413	536	0	24	71	669	2066	1886	791	150	0	0	57	296	2242	429	0	17	309	16
PF3D7_0505200	0	0	0	0	0	0	0	0	0	0	0	0	0	0	0	0	0	0	0	0	0	0	0	0	0	0	5	0	0	0	0	0	0	0	0	0	0	0	0	0	0	0	0	0	0	0	0	0	0
PF3D7_0505300	5	0	0	0	2	0	0	0	63	0	0	0	0	0	0	0	0	0	0	0	0	0	2	0	0	5	14	12	0	0	0	0	0	0	1	0	71	0	0	0	10	0	0	0	0	0	0	2	0
PF3D7_0505400	0	7	0	245	9	243	11	144	79	12	0	3	341	39	260	0	224	0	61	117	98	0	304	0	16	0	288	682	126	473	15	0	0	224	305	486	427	1282	49	6	115	0	76	1034	24	993	12	101	7
PF3D7_0505500	80	54	0	0	0	248	0	346	211	8	0	219	94	144	241	0	507	0	65	2	0	0	603	533	0	352	666	1276	713	3217	0	0	0	0	531	21	231	708	0	0	2	0	14	2223	313	500	0	52	35
PF3D7_0505600	52	0	0	6	0	0	0	0	3	0	0	0	0	69	0	0	25	0	2	0	0	0	0	0	3	0	18	0	0	134	0	0	0	0	2	0	0	266	0	0	0	0	0	0	81	0	0	0	2
PF3D7_0505700	106	52	0	0	33	0	0	0	34	57	0	49	115	180	248	0	0	2	152	45	12	261	78	247	74	2	474	748	468	1424	2	0	0	142	336	19	704	1451	7	0	10	0	402	728	0	1609	503	73	5
PF3D7_0505800	0	0	0	0	0	0	0	0	9	0	0	0	0	10	0	0	0	0	0	0	0	0	0	0	0	0	0	0	2	0	0	0	0	0	3	0	102	0	10	0	0	0	0	55	18	0	0	0	0
PF3D7_0505900	49	0	0	0	0	0	0	0	0	0	0	8	0	0	0	0	0	0	0	0	0	0	0	0	0	0	55	0	0	0	0	0	0	0	56	0	0	573	0	0	0	0	0	0	0	0	0	0	68
PF3D7_0506000	0	0	0	0	0	38	0	0	0	1	0	0	0	0	0	0	43	0	3	0	0	0	0	0	0	4	15	0	0	0	0	0	0	0	17	0	0	0	0	0	0	0	73	83	0	12	0	44	0
PF3D7_0506100	0	2	0	0	0	0	0	0	0	0	0	0	0	2	0	0	0	0	0	0	0	0	0	0	0	0	8	0	0	319	0	0	0	0	7	0	0	0	0	0	0	0	0	0	0	478	0	0	13
PF3D7_0506200	0	0	0	0	0	0	0	0	0	0	0	0	0	0	0	0	0	0	0	0	0	0	0	0	0	0	21	0	0	0	0	0	0	0	0	1	0	0	0	0	0	0	0	0	0	0	0	0	0
PF3D7_0506300	0	16	0	0	0	8	0	0	0	0	0	1	0	0	0	0	0	0	0	56	0	14	22	5	0	0	31	0	0	115	0	0	0	0	10	0	0	0	0	0	0	0	0	0	0	14	0	0	10
PF3D7_0506400	0	0	0	0	0	0	0	0	0	0	0	0	0	0	0	0	0	0	0	0	0	0	0	0	0	0	14	0	0	0	25	0	0	0	5	0	0	0	184	0	0	0	0	0	0	0	0	0	0
PF3D7_0506500	1	14	0	52	8	390	6	0	9	61	0	63	143	341	18	1	0	0	100	0	116	11	388	18	18	0	408	3916	0	1640	0	47	2	0	353	29	43	1210	0	0	38	0	80	733	819	611	74	35	14
PF3D7_0506600	0	0	0	0	0	12	0	0	31	0	0	43	0	8	0	0	0	0	0	0	0	0	0	0	0	0	16	0	0	51	0	0	0	0	4	0	0	0	0	0	0	0	0	0	0	0	0	0	0
PF3D7_0506700	78	250	0	0	15	0	4	0	8	38	0	178	0	130	0	39	0	7	23	60	0	704	245	227	1	0	120	0	219	1	340	0	0	0	74	144	0	777	45	16	0	2	20	892	14	219	10	140	0
PF3D7_0506800	48	21	0	0	1	71	0	18	32	11	0	103	3	152	44	71	151	3	63	580	0	197	39	16	21	4	166	465	8	1607	0	0	0	9	189	330	0	1022	81	4	33	2	162	293	85	921	251	101	12
PF3D7_0506900	39	0	29	439	40	65	894	435	0	932	1203	95	119	413	150	0	153	27	179	618	207	2341	8	0	215	0	3573	632	599	15	676	32	541	309	2168	3329	1883	2612	192	1650	1	265	838	466	80	2642	1636	0	0
PF3D7_0507000	2	0	0	10	0	10	0	7	0	1	0	0	0	0	0	0	0	5	0	0	0	14	0	0	0	0	11	0	2	35	0	0	0	2	0	0	0	0	1	0	0	0	0	0	0	0	0	0	0
PF3D7_0507100	222	502	3	0	163	1904	0	104	344	5	0	133	584	210	6	0	438	0	873	2221	0	119	489	171	222	2182	2626	9594	5223	8504	0	17	1	15	2357	3566	20	0	0	0	29	131	331	1027	220	2411	0	545	230
PF3D7_0507200	0	0	0	198	114	0	377	638	0	1330	133	26	388	828	1071	553	222	24	58	65	57	231	0	0	73	0	826	2536	2277	542	647	5	36	218	393	2958	730	330	1493	277	4	75	30	1052	718	809	999	109	0
PF3D7_0507300	0	165	11	0	0	0	0	0	0	0	0	0	0	0	0	0	0	0	0	0	0	0	0	0	0	0	7	0	0	0	0	0	0	0	0	0	0	0	0	0	0	0	0	0	0	0	0	0	0
PF3D7_0507400	0	0	0	0	0	6	0	64	68	0	0	0	0	0	0	0	0	0	0	0	0	0	0	0	0	0	30	0	0	0	0	0	0	0	2	0	0	0	0	0	0	1	0	0	0	0	0	0	0
PF3D7_0507500	0	0	0	0	0	0	0	0	0	0	0	0	0	0	0	0	0	0	0	0	0	0	0	0	0	0	0	0	0	0	0	0	0	0	0	0	0	0	0	0	123	0	0	0	0	0	0	0	0
PF3D7_0507600	0	140	0	51	7	0	0	109	5	0	0	29	0	10	0	0	51	18	0	0	0	0	0	0	33	0	308	0	0	378	878	108	35	48	108	0	0	0	0	0	3	0	61	0	4	7	0	0	3
PF3D7_0507700	0	35	0	0	5	0	0	0	0	0	0	0	0	0	0	0	30	59	0	18	0	8	0	5	2	0	103	768	21	0	0	0	10	4	100	32	0	0	0	0	47	0	0	98	0	0	0	48	0
PF3D7_0507800	6	19	126	44	21	294	338	68	45	82	0	76	4	680	113	0	0	67	13	867	169	504	1	74	8	260	483	0	26	235	368	809	1	373	328	808	10	118	1442	83	8	2	0	2	320	0	20	137	0
PF3D7_0507900	0	0	0	0	0	0	0	0	0	0	0	0	0	0	0	0	0	0	0	0	0	0	0	0	0	0	11	0	0	0	0	0	0	0	12	0	0	0	0	0	0	0	0	0	0	0	0	0	0
PF3D7_0508000	0	0	0	21	13	0	0	0	0	0	0	0	0	10	0	0	0	78	0	0	34	0	0	0	0	0	414	0	0	0	22	0	4	0	239	27	0	0	229	0	0	0	13	16	187	86	0	163	0
PF3D7_0508100	157	176	3	1193	464	0	1171	2527	0	3822	383	172	1967	638	1534	2	891	199	225	3779	251	8136	0	0	511	0	4649	3369	1379	78	3452	0	86	1025	3311	3157	9788	20597	4064	682	0	2457	36	1836	3616	5939	3136	544	0
PF3D7_0508200	0	0	0	1	22	0	0	4	30	0	0	0	0	8	0	0	0	0	0	0	0	0	0	0	0	0	56	0	0	0	0	0	0	0	25	0	0	0	0	0	0	0	0	0	0	0	0	0	0
PF3D7_0508300	0	0	0	0	0	81	0	0	0	0	0	10	0	0	0	0	0	0	80	0	0	0	0	124	0	0	57	2	1	795	0	0	0	0	41	0	164	0	0	0	0	0	2	12	0	0	0	0	0
PF3D7_0508400	0	0	0	0	0	0	0	0	0	0	0	4	0	0	0	0	0	0	48	0	0	0	0	0	0	0	2	0	0	0	0	0	0	0	20	0	0	0	0	0	0	0	0	20	0	0	16	0	0
PF3D7_0508500	177	0	80	772	78	0	932	0	0	294	1813	0	0	15	0	0	0	11	71	4	474	472	0	0	0	0	1003	0	0	14	1101	107	542	938	581	23	74	0	3553	871	0	1006	0	73	53	60	413	0	86
PF3D7_0508600	0	0	3	409	0	0	143	0	0	40	125	0	0	0	0	0	45	0	0	0	71	43	0	0	0	0	278	0	0	0	38	5	9	5	197	0	933	1220	1089	35	0	1	0	0	0	0	318	0	4
PF3D7_0508700	7	140	1	152	44	0	9	187	262	171	225	42	0	0	0	0	87	0	459	57	46	428	104	25	0	19	311	51	0	3448	575	0	0	0	239	322	1	208	454	40	47	4	106	316	63	0	366	25	35
PF3D7_0508800	15	21	0	257	0	0	0	0	0	62	0	0	0	0	0	0	0	5	0	0	23	0	0	0	0	0	74	0	37	0	0	0	0	0	53	10	51	0	0	0	0	0	0	0	0	0	0	0	0
PF3D7_0508900	32	51	2449	1575	776	93	5338	2280	112	3088	1187	452	696	1068	739	0	583	494	351	4315	740	7140	691	0	247	5	9417	20591	4071	2919	4407	748	578	2261	9546	9015	13623	15135	15549	1059	1	3579	57	1542	1881	7100	3486	333	5
PF3D7_0509000	0	0	4	0	47	45	0	0	0	0	0	15	0	153	0	0	1	0	162	0	0	0	0	1	0	0	58	178	0	0	0	0	0	0	44	0	0	0	102	0	0	0	0	388	0	0	0	31	4
PF3D7_0509100	92	597	0	469	98	899	0	215	28	26	0	133	620	25	200	0	78	6	232	1126	0	1166	466	128	173	478	1475	2124	1183	5215	631	0	0	287	1487	294	1381	929	268	89	0	14	290	5234	742	608	24	97	201
PF3D7_0509200	0	5	0	0	0	0	0	0	0	0	0	0	0	0	0	0	0	0	0	0	0	0	0	0	0	0	0	0	0	0	0	0	0	0	0	0	0	0	0	0	0	0	0	0	0	0	0	0	0
PF3D7_0509300	0	0	0	0	0	0	0	0	0	0	0	0	0	0	0	0	0	0	0	0	0	0	1	0	0	0	0	0	0	0	0	0	0	0	8	322	0	0	0	0	0	0	0	0	0	0	0	0	0
PF3D7_0509400	71	2	0	0	10	0	0	0	101	64	0	0	12	50	0	0	0	0	183	39	0	0	0	9	0	0	69	0	0	2062	0	0	0	0	179	0	0	413	0	0	101	0	0	0	0	0	0	19	6
PF3D7_0509500	0	0	0	0	2	0	0	138	4	38	0	21	37	45	14	0	17	0	14	0	0	3	44	72	0	0	25	0	0	140	0	0	0	0	11	0	0	251	0	0	0	0	0	0	0	0	0	19	0
PF3D7_0509600	2	1	0	0	0	0	0	0	97	0	0	0	0	50	0	0	449	0	9	0	0	0	0	233	0	0	37	0	0	761	0	0	0	0	41	12	0	0	0	0	0	0	0	0	0	503	0	0	0
PF3D7_0509700	0	0	0	0	0	0	0	0	0	0	0	0	0	0	0	0	0	0	0	0	0	0	0	0	0	0	0	0	0	0	0	0	0	0	0	0	0	0	0	0	0	0	0	0	0	0	0	0	0
PF3D7_0509800	71	121	335	464	70	84	23	234	8	280	334	76	322	105	132	1033	80	21	168	1482	27	834	201	4	20	160	474	498	274	1079	72	612	18	199	291	998	1791	1677	111	63	204	38	185	264	177	1758	261	295	31
PF3D7_0509900	0	0	0	0	0	0	0	26	0	0	0	0	0	3	32	0	0	0	0	25	0	0	0	71	0	10	4	0	0	0	0	0	0	0	15	0	0	0	0	0	0	0	40	0	126	0	0	43	2
PF3D7_0510000	5	0	0	0	4	3	0	100	20	76	1	0	102	0	69	0	2	12	0	0	0	0	58	0	0	0	54	605	90	0	0	6	0	63	83	0	298	2	19	19	7	0	0	0	54	125	0	0	0
PF3D7_0510100	273	541	105	861	57	260	1288	554	577	1379	377	224	520	535	417	37	266	75	234	1690	113	2234	441	395	115	2	1496	4289	1003	2579	1217	133	323	277	1093	7348	1513	3426	2891	305	57	394	151	2837	1094	3688	959	46	65
PF3D7_0510200	0	2	0	0	0	0	0	0	4	0	15	0	0	46	0	0	118	24	55	0	0	230	62	0	0	0	28	0	0	430	38	0	0	9	40	0	142	0	0	49	0	0	85	0	0	0	0	0	0
PF3D7_0510300	0	0	0	0	0	0	0	0	0	0	0	0	0	0	0	0	0	0	0	0	0	0	0	0	0	0	17	0	0	0	0	0	0	0	0	0	0	0	0	0	0	0	0	0	0	0	0	0	0
PF3D7_0510400	0	0	0	0	0	0	0	0	0	0	0	0	0	0	0	0	0	0	0	0	0	0	0	0	0	0	0	0	113	0	0	0	0	0	0	0	0	0	0	0	0	0	0	0	0	0	0	0	0
PF3D7_0510500	47	44	0	232	10	539	0	134	13	131	0	153	99	269	118	323	77	25	126	1550	0	167	137	40	20	43	435	1204	284	2556	0	0	0	67	312	3299	1084	1986	290	0	0	0	199	5	335	1610	0	208	11
PF3D7_0510600	0	0	0	0	0	0	0	0	0	0	0	0	0	0	0	0	0	0	0	0	0	0	0	0	0	0	0	0	0	0	0	0	0	0	0	0	0	0	0	0	0	0	0	0	0	0	0	0	0
PF3D7_0510700	0	0	0	0	0	0	0	0	0	0	0	0	0	0	0	0	0	0	0	0	0	0	0	0	0	0	0	0	0	0	0	0	0	0	0	0	0	0	0	0	0	0	0	0	0	0	0	0	0
PF3D7_0510800	0	0	0	0	0	0	0	0	0	0	0	0	0	0	0	0	0	0	0	0	0	0	0	0	0	7	0	0	0	0	0	0	0	0	0	0	0	0	0	0	0	0	0	0	0	0	0	0	0
PF3D7_0510900	1	7	4	2	0	0	0	4	0	1	2	0	0	11	0	0	27	0	2	10	0	2	46	0	2	27	0	17	6	49	0	29	4	0	5	1	17	0	0	0	15	2	0	16	16	0	0	6	0
PF3D7_0511000	3	191	0	43	5	0	0	12	77	53	0	2	50	92	32	0	416	6	10	216	62	0	248	19	10	5	447	1429	867	1181	134	0	0	2	193	2	419	853	321	0	0	0	0	31	0	112	0	46	6
PF3D7_0511100	0	0	0	8	0	0	0	0	24	0	0	0	0	0	0	63	0	0	8	0	0	59	0	41	14	0	3	0	0	0	0	0	0	0	0	597	0	0	0	0	0	0	40	0	0	0	0	0	0
PF3D7_0511200	85	0	0	139	90	0	7	289	168	695	0	0	405	44	1317	0	280	12	5	2590	2	1419	0	11	3	113	405	4777	111	872	170	0	0	3	400	1147	138	115	516	0	0	5	0	307	214	215	4	51	0
PF3D7_0511300	68	71	0	0	0	0	0	0	176	1	0	103	0	66	2	0	0	0	13	488	0	0	26	19	0	10	73	0	0	1294	0	0	4	0	69	141	0	0	0	0	0	0	0	0	64	290	0	60	0
PF3D7_0511400	0	0	0	0	0	0	0	0	0	0	0	3	0	0	0	0	0	0	0	0	0	0	0	0	0	0	0	0	0	0	0	0	0	0	0	0	0	34	0	0	0	0	0	0	0	0	0	0	0
PF3D7_0511500	607	672	21	947	252	1702	654	2063	1103	1430	461	1059	2295	816	3543	1	1427	54	551	4715	468	3203	1898	1185	158	593	3425	8093	3285	15276	1649	0	378	542	3030	10494	6185	5376	2644	797	1572	370	900	3596	637	2529	1846	575	163
PF3D7_0511600	0	0	0	0	0	0	41	0	0	0	34	0	0	0	0	0	1	0	0	0	11	0	0	64	0	0	13	0	0	0	0	111	1	0	2	0	0	2	0	7	0	0	0	0	0	1	0	0	0
PF3D7_0511700	0	0	0	0	0	0	0	0	0	0	0	0	0	0	0	0	0	0	0	36	0	0	0	0	0	0	4	0	0	0	0	0	0	0	0	0	0	0	0	2	0	0	0	0	0	0	0	0	0
PF3D7_0511800	46	27	0	41	16	125	448	228	142	65	0	183	123	195	319	3044	95	18	472	401	304	585	175	344	164	7	1826	7225	718	4491	452	0	63	92	1304	659	2348	650	1983	0	2	113	130	1872	1058	14	599	291	23
PF3D7_0511900	0	0	0	0	0	0	0	62	6	0	0	0	0	0	0	0	0	0	0	0	0	0	0	0	0	0	2	0	0	0	0	0	0	0	3	0	0	0	0	0	0	0	0	0	0	110	0	0	0
PF3D7_0512000	37	0	0	0	8	205	0	10	94	3	0	64	8	15	0	0	86	0	64	1551	0	560	105	0	3	0	94	4	4	0	0	0	0	0	85	64	1723	585	0	0	0	0	17	0	0	44	0	66	2
PF3D7_0512100	0	0	0	0	0	0	0	0	63	0	0	2	10	0	0	0	0	0	108	0	0	0	0	0	0	0	0	0	0	0	0	0	0	0	0	0	0	5	0	0	0	0	0	0	0	0	0	12	0
PF3D7_0512200	0	0	0	0	0	0	0	0	0	0	0	0	0	0	0	0	0	0	0	0	0	0	0	4	0	0	0	0	0	0	0	0	0	9	7	0	0	0	0	0	0	0	0	0	0	0	0	0	0
PF3D7_0512300	2	0	0	0	0	0	0	0	6	0	0	0	0	0	0	0	0	0	0	0	0	0	0	4	0	0	3	0	0	0	0	0	0	0	5	0	9	0	0	0	0	0	69	0	0	0	0	0	0
PF3D7_0512400	0	0	0	0	0	0	0	0	0	0	0	0	0	0	0	0	0	0	0	0	0	0	0	0	0	0	0	0	0	0	0	0	0	0	0	0	0	0	0	0	0	0	0	0	0	0	0	0	0
PF3D7_0512450	0	0	0	0	0	0	0	0	0	21	0	0	0	0	0	0	0	0	0	0	0	0	0	0	0	0	2	0	0	0	0	0	0	0	0	0	0	0	0	0	0	0	0	0	0	0	0	0	0
PF3D7_0512500	0	0	0	14	0	0	0	47	0	0	0	0	0	0	0	0	0	0	0	6	0	0	0	12	34	13	19	2	118	0	0	0	0	0	23	0	8	0	61	0	0	0	0	0	0	0	45	11	2
PF3D7_0512600	141	273	2	0	83	742	1106	329	273	109	0	272	0	173	4	0	0	0	311	784	77	305	45	327	134	14	597	757	0	309	79	4	94	0	237	387	121	0	443	48	0	984	27	461	11	564	643	64	12
PF3D7_0512700	0	0	0	0	2	0	0	0	0	0	0	0	0	0	0	0	0	0	46	0	0	0	0	0	0	0	1	0	0	0	0	0	0	0	1	0	0	0	0	0	0	0	0	0	0	0	0	0	0
PF3D7_0512800	0	0	0	0	0	0	0	0	0	0	0	0	0	0	0	0	0	0	0	0	0	0	0	8	0	0	30	0	0	0	0	0	0	0	100	0	0	0	0	0	0	0	0	0	0	0	0	0	0
PF3D7_0512900	0	0	0	0	0	178	0	0	45	0	0	7	0	21	28	0	0	0	9	103	0	0	75	0	0	0	5	0	0	0	0	0	0	0	0	0	0	346	0	0	0	0	6	0	0	0	0	0	2
PF3D7_0513000	0	0	0	0	0	109	0	0	0	0	0	0	0	0	0	0	155	0	0	314	0	0	0	0	0	0	4	0	0	0	0	0	0	0	0	0	0	0	0	0	0	0	0	12	0	0	0	0	3
PF3D7_0513100	1	5	6	12	18	0	270	0	0	15	1	0	0	0	0	8	4	7	0	84	18	7	1	1	1	0	87	0	0	42	28	0	0	190	150	17	19	2	30	0	0	0	0	125	22	23	4	11	0
PF3D7_0513200	77	4	0	122	18	7	701	99	44	156	14	23	0	6	16	0	155	1	66	1241	135	1018	6	356	1	0	393	32	675	160	67	158	2	20	188	0	90	89	2	11	57	50	0	138	28	0	400	102	46
PF3D7_0513300	60	0	0	0	0	0	0	0	0	0	0	0	0	0	0	0	0	0	0	0	0	0	0	0	0	0	27	0	0	0	0	0	0	0	1	0	0	0	0	0	0	0	0	0	0	0	0	0	0
PF3D7_0513400	0	131	0	0	0	0	0	0	0	0	0	0	0	43	0	0	0	0	0	0	0	0	0	0	0	0	2	0	0	0	0	0	0	0	6	0	0	885	0	0	0	0	0	0	0	0	0	0	0
PF3D7_0513500	0	0	0	0	0	0	0	0	0	0	0	0	0	0	0	0	0	0	0	0	0	0	0	0	0	0	0	0	0	0	0	0	0	0	1	0	0	0	0	0	0	0	0	194	16	0	0	0	0
PF3D7_0513600	61	0	1	122	7	109	0	12	277	67	0	165	395	252	53	4	246	1	208	395	0	0	2	30	33	151	548	4801	80	6572	2	0	0	2	695	353	16	330	1068	0	83	0	135	489	19	190	393	31	32
PF3D7_0513700	0	0	0	0	0	0	0	0	0	0	0	21	0	0	0	0	0	0	0	192	0	0	0	0	0	0	19	0	0	42	0	0	0	0	7	0	0	0	0	0	0	0	0	0	0	0	0	0	0
PF3D7_0513800	152	229	0	0	0	242	0	47	515	121	0	331	241	256	159	0	117	0	236	1668	0	0	279	204	28	267	290	488	959	6167	0	0	0	0	272	1615	573	1926	0	0	0	0	254	438	743	1506	9	90	35
PF3D7_0513900	0	16	0	4	0	0	0	0	0	0	0	0	0	0	0	0	0	0	4	2	0	0	0	0	0	7	0	183	0	0	0	0	0	0	7	19	0	0	0	0	0	0	0	0	29	0	0	0	0
PF3D7_0514000	0	0	0	39	0	0	0	0	0	0	0	0	0	0	0	0	29	0	14	0	0	0	3	0	0	4	14	0	0	0	16	0	0	2	20	0	0	0	6	0	0	18	10	0	0	0	0	2	0
PF3D7_0514100	0	0	0	27	40	0	41	168	9	128	55	104	247	266	30	0	156	0	223	26	2	360	405	255	26	9	297	620	1118	2909	190	0	0	81	224	2513	412	0	594	36	0	24	95	6	57	384	142	30	29
PF3D7_0514200	0	62	4	0	22	160	13	109	17	263	0	0	55	4	113	0	168	5	0	0	39	607	0	59	10	3	80	1237	226	310	50	0	0	49	67	103	258	17	11	23	0	74	0	119	69	212	88	153	0
PF3D7_0514300	8	0	2	0	0	0	0	162	104	53	0	90	0	25	0	0	83	31	148	54	0	5	63	0	0	33	116	183	0	4120	0	0	0	0	41	75	0	2	0	0	262	0	0	0	16	0	105	179	4
PF3D7_0514400	0	0	0	0	0	0	0	0	0	0	0	0	0	0	0	0	0	0	5	0	0	2	0	6	0	0	0	0	0	0	0	0	0	0	0	0	0	0	0	0	0	0	0	0	0	0	0	0	0
PF3D7_0514500	0	0	0	0	0	1	0	47	0	18	0	0	0	0	0	0	0	0	0	0	0	0	14	26	0	0	0	0	0	0	0	0	0	0	3	0	0	0	0	0	0	0	0	266	0	0	0	0	0
PF3D7_0514600	0	0	0	0	0	0	0	0	0	0	0	0	0	0	0	0	0	0	0	0	0	0	0	0	0	0	10	0	0	0	0	0	0	0	2	0	0	0	0	0	32	0	0	0	0	0	0	0	12
PF3D7_0514700	0	0	0	0	0	0	0	0	0	0	0	11	0	0	0	0	0	0	0	0	0	0	0	10	0	0	0	0	0	0	0	0	0	0	0	0	0	0	0	0	9	0	0	0	0	0	0	0	0
PF3D7_0514800	0	65	0	0	0	0	0	2	18	2	0	48	0	0	4	0	0	0	6	166	0	0	0	0	0	129	23	274	72	5	0	0	0	0	31	15	4	0	0	0	36	0	0	14	0	0	0	1	0
PF3D7_0514900	0	0	0	2	0	1	10	166	30	4	0	0	0	0	39	0	11	48	0	572	28	72	0	102	0	0	65	269	0	0	0	0	0	19	24	153	296	0	0	0	0	0	0	4	0	0	0	28	2
PF3D7_0515000	2	0	0	0	0	0	0	418	79	0	0	89	20	34	0	0	0	2	8	13	15	90	236	23	0	0	111	57	0	80	4	0	0	0	108	134	1784	324	0	0	0	44	9	161	0	1859	0	11	0
PF3D7_0515100	7	0	0	0	0	21	0	13	2	27	0	1	0	3	28	0	18	0	0	0	0	0	16	3	0	1	27	384	179	13	39	4	0	0	19	1011	13	600	29	0	0	0	0	163	0	23	0	0	0
PF3D7_0515200	4	0	0	0	3	77	0	0	0	0	0	10	4	0	31	0	13	1	0	138	0	48	5	0	0	0	5	0	0	0	0	0	0	0	3	0	0	126	0	0	0	0	0	0	154	0	0	0	0
PF3D7_0515300	251	11	0	70	72	0	8	108	269	245	0	174	176	183	109	0	405	9	70	423	0	361	44	24	185	42	268	2810	340	2813	0	490	1	66	226	369	371	109	330	0	0	115	25	320	33	590	11	121	2
PF3D7_0515400	0	0	774	0	0	0	282	0	0	55	275	0	2	0	0	0	0	63	0	0	16	0	0	0	0	0	43	0	8	0	6	322	78	0	53	0	0	0	0	145	0	0	0	0	0	0	554	0	0
PF3D7_0515500	1	0	0	0	0	0	0	6	0	45	0	0	0	0	0	0	0	0	0	0	0	0	0	0	11	0	8	0	0	0	0	155	0	4	8	0	0	0	0	2	0	10	0	0	0	0	0	0	0
PF3D7_0515600	0	0	0	0	0	0	0	0	0	0	0	0	0	0	0	0	0	0	0	0	0	0	75	0	0	0	22	0	0	0	0	70	0	0	8	0	0	0	0	0	0	0	0	0	0	0	0	0	0
PF3D7_0515700	240	0	2020	761	374	569	2411	7	133	821	2308	1	1001	570	0	0	0	16	2	0	788	5290	0	0	5	1	8889	0	2329	0	4723	451	395	37	5387	0	49	641	2206	2638	0	3057	85	0	6	0	5166	0	0
PF3D7_0515800	0	0	79	0	0	0	0	0	0	0	0	0	0	0	0	0	0	0	0	0	0	2	0	0	0	2	20	0	2	0	0	0	0	0	0	0	13	0	0	0	0	0	0	0	0	0	0	0	0
PF3D7_0515900	0	0	11	37	0	0	234	72	23	0	0	12	46	6	109	0	26	20	161	267	2	2	102	2	0	0	110	2	0	0	27	195	2	50	77	433	334	1160	0	52	0	19	0	0	37	0	99	84	2
PF3D7_0516000	0	0	0	59	0	0	1	0	6	0	0	1	0	0	14	0	0	90	7	0	0	0	0	0	0	0	3	22	0	0	0	0	0	0	21	0	0	0	0	0	7	0	0	0	0	0	0	0	0
PF3D7_0516100	5	11	0	4	0	0	0	0	89	0	0	2	0	0	0	0	114	0	4	274	21	0	204	2	0	107	69	269	0	0	0	0	0	5	21	0	25	0	0	0	0	0	7	0	0	0	49	102	39
PF3D7_0516200	0	3	0	0	0	0	0	0	0	0	0	0	0	0	0	0	0	109	42	552	0	0	0	0	12	0	26	0	0	6	0	0	0	0	51	0	0	0	0	0	0	0	0	0	0	0	0	0	2
PF3D7_0516300	0	0	0	0	0	0	0	0	0	0	0	0	0	0	0	0	2	0	0	0	0	0	0	0	0	0	35	0	0	1	0	0	0	0	4	0	0	0	0	0	0	0	0	0	0	0	0	0	0
PF3D7_0516400	0	0	0	1	6	0	0	0	15	34	134	16	0	108	0	0	120	0	0	759	0	0	0	0	0	40	33	5	0	746	2	0	0	4	31	1	0	4	13	0	0	121	3	0	2	0	0	0	0
PF3D7_0516500	0	0	0	0	0	0	0	0	0	0	0	1	0	0	0	0	0	0	0	0	0	0	274	0	0	0	2	0	0	0	0	0	0	0	0	0	0	0	0	0	0	3	0	0	0	0	0	0	0
[truncated: 4,607 more rows]
[truncated: 131 more columns]

## Sheet: (c) P. falciparum gametocytes
id	PfG.43	PfG.44	PfG.45	PfG.46	PfG.47	PfG.48	PfG.49	PfG.53	PfG.54	PfG.55	PfG.56	PfG.57	PfG.58	PfG.59	PfG.63	PfG.64	PfG.65	PfG.66	PfG.67	PfG.68	PfG.69	PfG.410	PfG.411	PfG.412	PfG.413	PfG.414	PfG.415	PfG.416	PfG.417	PfG.419	PfG.420	PfG.421	PfG.422	PfG.423	PfG.424	PfG.425	PfG.426	PfG.427	PfG.428	PfG.429	PfG.430	PfG.431	PfG.432	PfG.433	PfG.434	PfG.435	PfG.436	PfG.437	PfG.438
[truncated: 5,306 more rows]
[truncated: 194 more columns]
